# Supplementary material for: Identification of immune related cells and crucial genes in the peripheral blood of ankylosing spondylitis by integrated bioinformatics analysis
Source: PeerJ. 2021 Sep 7;9:e12125. doi: 10.7717/peerj.12125 (PMC8432305; doi:10.7717/peerj.12125)
Supplement: Supplemental Information 1 [file peerj-09-12125-s001.xls]

ID	logFC	AveExpr	t	P.Value	adj.P.Val	B
CD81	-0.405668081699353	11.6096648461538	-6.38426769445595	4.81365474308477e-09	3.2643029718064e-05	10.3596090680306
TUBB	-0.237180679738563	8.86589226923077	-6.36819188791083	5.19132152004835e-09	3.2643029718064e-05	10.2890902972933
IL2RB	-0.576424017973858	10.0590478173077	-6.23511899894478	9.67234791242108e-09	4.05464824488692e-05	9.70820499114158
PDIA3P	-0.211547009803924	7.74365163461538	-6.12426200352975	1.61756420315387e-08	5.08562185471577e-05	9.22833105431901
HPS6	-0.30317295751634	9.06497525	-6.04300299494224	2.35222403545606e-08	5.91631389397909e-05	8.87901336016503
TP53INP1	0.313100429738563	9.27440981730769	5.97035091370808	3.28147707653731e-08	6.58924250627102e-05	8.5684997981811
SLC25A5	-0.236326975490192	11.9320649326923	-5.91272894566292	4.2677160130694e-08	6.58924250627102e-05	8.32346937157423
M6PR	-0.280541776143792	9.06058514423077	-5.87977495952777	4.95724743082977e-08	6.58924250627102e-05	8.1838417887866
MDH2	-0.219821212418301	11.6167481346154	-5.87306256979335	5.11057121683665e-08	6.58924250627102e-05	8.15544669938578
DIMT1L	-0.228153683006539	8.45641623076923	-5.85358007084005	5.58247566968262e-08	6.58924250627102e-05	8.07311893677401
FLJ20273	0.390620795751632	8.65557018269231	5.846533632502	5.76349137794062e-08	6.58924250627102e-05	8.0433749957028
PKN2	0.279950521241824	8.31020743269231	5.75008786602512	8.9042795278763e-08	8.07965188836017e-05	7.63802104368247
PDXP	-0.210885720588234	7.88401743269231	-5.73100461573887	9.70073513812303e-08	8.13309633980234e-05	7.5582094037791
DDX47	-0.210044184640527	8.41343102884615	-5.64103891886748	1.45016620505485e-07	0.000113878122343416	7.1837429651456
STAT5B	0.276097720588234	8.95296268269231	5.59934882137973	1.74535817522691e-07	0.00012194235784252	7.01123812872878
ZDHHC18	0.406172887254904	9.64033416346154	5.47953151247874	2.96155850649578e-07	0.000170987847458576	6.51917293324159
TINF2	-0.257556274509804	9.80180990384615	-5.47161469417506	3.06624470197796e-07	0.000170987847458576	6.48685804181219
NRD1	0.253132617647061	10.3392727884615	5.46966708601948	3.09254877739993e-07	0.000170987847458576	6.47891210392375
TUBA1B	-0.217432549019598	11.9332914807692	-5.46879968438553	3.10433476038976e-07	0.000170987847458576	6.47537372577775
KIAA1600	0.329936794117648	8.95644890384615	5.46712873240287	3.12716324073414e-07	0.000170987847458576	6.46855828065217
PUF60	-0.284638375816993	9.82086965384615	-5.45381723557987	3.31499120115535e-07	0.00017370553894054	6.41430335469794
HDAC1	-0.268479372549018	9.96931921153846	-5.35807304003162	5.03229080539828e-07	0.000234392922846996	6.02617607778212
CD247	-0.395595895424835	11.5179731730769	-5.33134842037412	5.6503412719546e-07	0.00024215676190377	5.91851023481692
DNMT1	-0.299225326797387	10.0306611153846	-5.32909310229767	5.70577185757083e-07	0.00024215676190377	5.90943777299241
LOC88523	0.334250480392157	8.90455855769231	5.3254856831638	5.79554117481954e-07	0.00024215676190377	5.89493062438677
EIF4A1	-0.227806137254907	10.879502	-5.31461602341306	6.07445870209996e-07	0.00024215676190377	5.85125139673108
GEMIN4	-0.237291472222219	8.07839360576923	-5.31131431553444	6.16174966676258e-07	0.00024215676190377	5.83799342069538
ALDH9A1	-0.237860550653586	11.0514836826923	-5.26490413772722	7.52650253468709e-07	0.000269643228754886	5.65211947139357
BAZ2B	0.350823993464052	9.13780055769231	5.2547395952906	7.86267608952578e-07	0.000269643228754886	5.61153205652828
MATK	-0.241336423202617	7.84132841346154	-5.25266102585989	7.93320568060655e-07	0.000269643228754886	5.60323767336865
GZMM	-0.360370939542479	8.055613125	-5.21966106827258	9.13933536852792e-07	0.000302463898933177	5.47180169794228
ID2	-0.343397475490196	9.55077254807692	-5.21254405689922	9.42202301402397e-07	0.000303824003652219	5.44351670152727
LOC642755	-0.202615222222223	8.45324803846154	-5.19902079459194	9.98288046163908e-07	0.000307981843193536	5.38983188150944
SLC9A3R1	-0.282429660130722	9.72919148076923	-5.17104759638552	1.12483981629153e-06	0.000336809179278149	5.2790360482922
CTSA	0.325925887254899	9.02466397115385	5.1125374083054	1.44221382276533e-06	0.000385899596491422	5.04840221023386
CCDC102A	-0.202627691176474	7.47031241346154	-5.09532196277523	1.55118383666046e-06	0.000401597295168894	4.98083256024805
PPP4R1	0.289123501633988	9.46635306730769	5.09326216725524	1.56474773085845e-06	0.000401597295168894	4.97275687399872
C12orf35	0.295888264705882	10.1572471538462	5.0622307519703	1.78364009879267e-06	0.000448621157648333	4.85132556815699
RNF149	0.321387212418296	10.5730971538462	5.02442799530636	2.09085249991377e-06	0.000495663468181671	4.70398708249132
C11orf2	-0.270978789215683	9.81574189423077	-5.02019272613663	2.12832596070374e-06	0.000495663468181671	4.68752055775403
BAZ1A	0.2299128120915	8.73048041346154	5.00507020298354	2.26754303153478e-06	0.000518484021174207	4.62879219647555
CDC37	-0.231659944444452	11.4055614807692	-4.97509967815091	2.57013701747864e-06	0.000557276605720886	4.51271377360634
LOC643357	-0.290562841503268	10.2892880480769	-4.96313280138549	2.70164096407416e-06	0.000566263946069943	4.466481628696
KLRD1	-0.330263758169933	8.02475292307692	-4.95245959046459	2.8244372804929e-06	0.00057290521353998	4.42530379628082
PDHB	-0.21144529248366	10.1285658365385	-4.94707913409161	2.88838240947549e-06	0.000576576145739107	4.40456593135885
ADRB2	-0.293225151960787	8.82753427884615	-4.93542647969966	3.03173731023726e-06	0.000585269323278229	4.35969978182448
HNRPR	-0.27744406372549	8.95426518269231	-4.93422582943683	3.04689561161132e-06	0.000585269323278229	4.35508055591195
LOC730316	-0.272862795751628	10.1423216826923	-4.93228560996589	3.07154702102124e-06	0.000585269323278229	4.34761744340496
RGS2	0.355800091503273	13.3542223269231	4.92709969686334	3.13839282148776e-06	0.000589081016761643	4.32767838792112
GTPBP6	-0.226406413398694	9.53004675961538	-4.92220496872415	3.20278231843079e-06	0.000592326329949789	4.30887054487009
DEXI	-0.201862743464053	8.36592193269231	-4.88269328632814	3.77178610920369e-06	0.000625915612777529	4.15746442002335
QARS	-0.213690911764703	10.6900740192308	-4.87961059465085	3.82009831863068e-06	0.000625915612777529	4.14568305233098
VIL2	-0.348235787581697	9.85738648076923	-4.86522514048037	4.05361784379727e-06	0.000629153592204331	4.09076525690277
ZNF281	0.271363821895426	9.40875716346154	4.86423347959308	4.07021700946488e-06	0.000629153592204331	4.0869831621959
LPAR5	-0.225064535947714	8.45042980769231	-4.86392530640151	4.07538888671603e-06	0.000629153592204331	4.08580791703901
C16orf58	-0.24164151143791	8.77119093269231	-4.81757388064209	4.93052360244001e-06	0.0006813875255416	3.90956533681928
RFTN1	-0.269750398692809	9.61757396153846	-4.78933865045678	5.53432877997967e-06	0.000748384072441122	3.80271877062255
FAM43A	-0.202183151960788	7.89272624038462	-4.78105956252379	5.72459136327067e-06	0.000761075767620019	3.7714635652504
POLE3	-0.225746258169933	9.84807153846154	-4.78000743319875	5.74922057282934e-06	0.000761075767620019	3.76749398498167
PLEKHF1	-0.323265555555562	8.40110986538462	-4.77668794036577	5.82760243981209e-06	0.000763415919615384	3.7549734431596
PIM2	0.213610816993464	9.64436525	4.75301182938014	6.41752813046581e-06	0.000810645064399399	3.66582931880815
SQSTM1	-0.2431328872549	10.9517359134615	-4.75192447559091	6.44596902353212e-06	0.000810645064399399	3.66174194187695
EOMES	-0.448074787581703	9.08042013461538	-4.73715630325746	6.84456932845263e-06	0.000843895136025689	3.60628644670647
ADA	-0.232594562091501	8.44062863461538	-4.71387908826214	7.52182634742598e-06	0.000909562386011819	3.51910005760748
CARD11	-0.28423408006536	8.76654977884615	-4.69211363762524	8.21360595837416e-06	0.000983755319357271	3.43782228097805
ARHGAP21	0.237926459150327	8.43062510576923	4.67592550649444	8.76772183094573e-06	0.000992546685264248	3.37752682674745
AGTPBP1	0.235069952614383	8.38696302884615	4.6747602407547	8.80897729876551e-06	0.000992546685264248	3.37319172193128
TMED3	-0.232686513071899	9.33273709615385	-4.6729722498156	8.87264600581322e-06	0.000992546685264248	3.36654125133049
LOC650761	-0.212340661764701	7.043591125	-4.67129572435303	8.93275053911276e-06	0.000992546685264248	3.36030685464035
SLC40A1	0.317194880718956	8.745499875	4.66878874498173	9.02336419885529e-06	0.000992546685264248	3.35098696389355
ATP5A1	-0.214694586601311	11.5683027980769	-4.6669897970704	9.08893466203394e-06	0.000992546685264248	3.34430120534868
APOBEC3G	-0.25391822222222	8.59901601923077	-4.66518533726138	9.15516980682672e-06	0.000992546685264248	3.33759661667972
CORO1C	0.239960292483664	8.59368908653846	4.65094415390973	9.69458019401726e-06	0.00103321220779628	3.28474081661319
FEM1C	0.231563508169932	8.40756904807692	4.63517426880567	1.03278229419084e-05	0.00107522925827769	3.22633227767604
LOC642489	0.309651068627449	10.0186223269231	4.58358763883394	1.26916757689997e-05	0.00127688411576752	3.03616068324608
FAM8A1	0.270784392156864	8.509551	4.56668894870063	1.35741452893772e-05	0.00131807184045111	2.97416492867435
CD160	-0.381079926470592	7.99467910576923	-4.55661016702377	1.41284301916788e-05	0.00134207281113891	2.93726027635728
LOC399942	-0.204930114379084	7.62754828846154	-4.54971486472576	1.45201854264897e-05	0.00135263594017433	2.91204300778499
PLSCR3	-0.290618196078432	10.6694763269231	-4.54714713437227	1.46687384832733e-05	0.00135642687621797	2.90265877455661
GPR114	-0.255244998366016	7.91561706730769	-4.51151076461045	1.6888512100483e-05	0.00152798509478902	2.77277841066627
SERINC1	0.252267080065359	9.14450272115385	4.5011879662703	1.75899784971901e-05	0.00155782795479339	2.73528163349457
AKR1B1	-0.227376540849678	9.29118777884615	-4.49693808509414	1.78868811959791e-05	0.00157304488056387	2.71986074858216
CLIC3	-0.371888977124183	8.29381021153846	-4.47307541745617	1.96460347431243e-05	0.00168532840161205	2.63345315423355
NCALD	-0.232949411764711	7.83936942307692	-4.47238052260976	1.96996879005225e-05	0.00168532840161205	2.63094148393152
LOC729021	0.411796160130718	9.74346280769231	4.45164158452575	2.13676993413252e-05	0.00177960388686427	2.55610090771059
LOC648024	-0.27957066176471	8.91679979807692	-4.43613783118984	2.27028986833054e-05	0.00183688644080554	2.50030409409042
LOC645317	-0.200945937908498	10.6091025769231	-4.43520441504007	2.27858050863282e-05	0.00183688644080554	2.49694895323712
BIRC2	0.230689911764705	8.59586421153846	4.42170802017876	2.40177171377963e-05	0.00190887685631402	2.44848934279865
RUNX3	-0.265585328431367	9.49956197115385	-4.41855730665765	2.43144260529164e-05	0.00191111388775923	2.43719077124757
LOC728643	-0.2944696748366	9.24192591346154	-4.40618807586285	2.55138278839242e-05	0.00199293105259771	2.39288656664386
CENPB	-0.219926073529413	9.39329143269231	-4.39879603767551	2.62576456288537e-05	0.00203837130511398	2.36644958498065
MXD1	0.381555251633982	11.3465507115385	4.39188838048173	2.69715983222258e-05	0.00204372869391043	2.34177197754935
NADK	0.326463581699345	9.11393034615385	4.38644812118802	2.75470288703892e-05	0.00206209187544057	2.32235506206101
STAT4	-0.274116295751638	9.59806933653846	-4.38458182258212	2.77471458264251e-05	0.00206478169179362	2.31569776842153
LOC399900	0.257342135620915	13.5244879711538	4.36089076675954	3.04125161977108e-05	0.00222091737169247	2.23135576300455
GZMK	-0.498509936274511	9.70675302884615	-4.3589922232001	3.06364806368869e-05	0.00222091737169247	2.22461020053882
CD96	-0.253339954248364	8.83994392307692	-4.35514527029776	3.10951760817547e-05	0.00222091737169247	2.21094801359476
LOC645385	-0.361219024509804	10.6743601634615	-4.3526006349616	3.14022178648808e-05	0.00222091737169247	2.20191541815024
PSMC4	-0.203582542483658	7.65051061538461	-4.3511670198088	3.1576485914399e-05	0.00222091737169247	2.19682814820545
CDC42SE1	0.277445630718956	9.16309348076923	4.34308507437962	3.2576486908987e-05	0.0022634359081073	2.16817019503321
ACSL1	0.444915532679738	10.9145046153846	4.33955140073358	3.30232429843793e-05	0.00227042890542136	2.15565145259413
CLK4	0.21189093954248	7.77799654807692	4.30886011553634	3.71598453442489e-05	0.00245959060552249	2.04721403174141
PYGL	0.36933166503268	10.5170003942308	4.30735852360822	3.73745372596165e-05	0.00246084911296826	2.04192216287894
LOC644774	-0.228026697712414	9.43142350961539	-4.29761908049216	3.87963190083996e-05	0.00251496138066821	2.00762938278486
MXD4	-0.227521300653596	9.73867196153846	-4.29325472367265	3.94501991855773e-05	0.00253828830470034	1.99227967406791
TRIB1	0.27601878594772	9.05976893269231	4.28714744185717	4.03830440536277e-05	0.00257795513714935	1.97081797815008
PHF21A	0.235495130718954	10.3076185576923	4.28396957816176	4.08768021247036e-05	0.00258549775267628	1.95965890504807
LPXN	-0.222080455882356	10.8007442980769	-4.2776972106981	4.1868472488718e-05	0.00260999765229952	1.93765018926431
NT5C2	0.20858798529412	10.2222942019231	4.27735852868333	4.19226722140985e-05	0.00260999765229952	1.93646244103245
ATIC	-0.231121715686275	9.45968553846154	-4.25898671101973	4.49660692649288e-05	0.00275621731259994	1.8721301973006
ALPK1	0.312100900326794	8.59934777884615	4.25792693840154	4.51479617044837e-05	0.00275621731259994	1.86842504451833
DYSF	0.509333419934636	10.1856058365385	4.25515834921091	4.56264900443641e-05	0.00277197458356485	1.85874857406768
AMY1C	-0.250058715686276	11.7138814038462	-4.2468915040763	4.70845550217022e-05	0.00283318355958338	1.82988111449525
ANPEP	0.387346725490197	9.01229425	4.23987244568406	4.83576227779372e-05	0.00288220599078359	1.80540139523856
PRKCH	-0.281215723856214	10.192115625	-4.22388586221511	5.138187216698e-05	0.00303370152287296	1.74975137593922
PTGER2	-0.228256892156866	8.49861869230769	-4.211587213917	5.38313606159542e-05	0.00311762039675602	1.70703874543703
UNC84B	-0.259334245098035	12.2346788846154	-4.21055134325265	5.40427199819348e-05	0.00311762039675602	1.7034451763568
PPP2R5A	0.236000849673202	9.19416969230769	4.2052000806239	5.51473559985456e-05	0.00315292245644125	1.68489077270272
SRPK1	0.318481732026141	9.00145425	4.2036796357839	5.54651514566084e-05	0.00315292245644125	1.67962194560002
IMP3	-0.217641705882357	10.2836900576923	-4.19108031651758	5.8167159986567e-05	0.00328031481610344	1.63601249389581
NUDC	-0.230346723856211	9.449332625	-4.18940914863426	5.85349133897424e-05	0.00328631728030982	1.63023503097904
XBP1	-0.287495253267975	10.5123927788462	-4.17390481138311	6.20549265221671e-05	0.00342281910501217	1.57671130420342
PROS1	0.347045031045754	7.65693058653846	4.16857529446379	6.33111909139742e-05	0.00344675990014779	1.55834501073612
S100A12	0.634299903594764	11.1387069134615	4.16000811809698	6.5381954909948e-05	0.00352774898251093	1.52885582173585
HCST	-0.210735818627453	10.4760162788462	-4.15622057288917	6.63180239518629e-05	0.00352774898251093	1.51583226331196
EPRS	-0.213094431372548	9.22849319230769	-4.15138350098371	6.7532193288236e-05	0.0035684237932473	1.49921202592147
NCR3	-0.206773320261437	7.62044111538462	-4.1230298740976	7.50898556852509e-05	0.00382319848217698	1.40206335236823
CANT1	0.218026648692806	8.91594316346154	4.12055398319979	7.57870155589372e-05	0.00382770083401283	1.39360249970647
TARP	-0.371817192810457	8.13798523076923	-4.11883841845449	7.62737197824449e-05	0.00383687319993611	1.38774201766592
OSBPL8	0.227060168300657	8.88330327884615	4.11498681083896	7.73773610138898e-05	0.00387233165287801	1.37459097147845
MFSD11	0.259068472222223	9.27111470192308	4.11423545711845	7.75944319756089e-05	0.00387233165287801	1.37202654293819
CX3CR1	-0.356627769607844	9.76688572115385	-4.10168728854783	8.13071507041608e-05	0.00396688062064994	1.32924778662516
RAB33B	0.246892521241831	8.35441408653846	4.08060623248961	8.79309585772002e-05	0.00420463777591966	1.25758825627007
SAMM50	-0.203823684640522	8.72822227884615	-4.07756864797232	8.89270010363263e-05	0.0042236335377699	1.24728446952599
SF3A3	-0.270825526143788	9.15274132692308	-4.0773475785347	8.89999115385674e-05	0.0042236335377699	1.2465347938174
NDUFA12	-0.254725153594769	9.29075457692308	-4.06820784282335	9.20649113157386e-05	0.00433636076669187	1.21556614126645
HNRPA1P4	-0.287654781045751	8.847676	-4.06436869636364	9.3382298941238e-05	0.0043694189096054	1.20257256615267
FAM100B	0.212762468954246	8.41131489423077	4.03716740325918	0.000103247045420665	0.00470447406960247	1.11076165400804
SMCHD1	0.229380486928106	7.84507682692308	4.03429759461166	0.000104344143635495	0.00473729945978333	1.10110115974319
C3orf34	0.219151361111116	10.3808194134615	4.03019791450586	0.000105930783653169	0.00479203429936063	1.08730917600754
ITGA2B	0.49883620424837	7.97241135576923	4.01769499740062	0.000110913457817605	0.00494626824650424	1.04530967692637
PELI2	0.209963294117646	8.36186519230769	4.00461985429367	0.000116363728276639	0.00513470262037549	1.00148862182933
LOC651149	-0.323503181372546	8.40674035576923	-4.00095078458719	0.000117938604390772	0.00518599961125295	0.989210347733152
TBC1D14	0.221898163398693	9.44088478846154	3.98757452840276	0.000123854507697894	0.00536617367175574	0.944516624507197
LRAP	0.250921089869278	12.9564580673077	3.98603979298664	0.000124551141685665	0.00536617367175574	0.93939558435196
USP15	0.24706743464052	8.27671298076923	3.98594065168583	0.000124596271640639	0.00536617367175574	0.939064822966825
MAN2A2	0.221868341503271	7.97304781730769	3.98164816191259	0.000126565311195501	0.00539260370999995	0.924749668955752
SORL1	0.38366065359477	11.4675091538462	3.98087062008697	0.000126925150935113	0.00539260370999995	0.922157817405825
RHOC	-0.214580686274513	8.90522957692308	-3.95183708941062	0.000141083910358929	0.00585568071509534	0.82564102070514
NKG7	-0.471121841503267	11.6008064903846	-3.94055825872916	0.000146981237124122	0.00603192488598398	0.788285340062777
TRIP12	0.214305509803916	9.62008875	3.92859802696744	0.000153491744782166	0.0061868980204504	0.748758030482601
PTGS1	0.265816861111112	8.20036022115385	3.91941325470885	0.00015867740569348	0.00635518170064079	0.718462994033604
F13A1	0.442643418300655	9.51387480769231	3.90911786332669	0.00016468883361436	0.00646933862680367	0.684566463605277
PCMTD1	0.273414601307188	9.21813005769231	3.89685845093188	0.000172130630733009	0.00659974028078756	0.644288965374204
SFRS5	-0.222180761437913	10.3184882692308	-3.89334966253857	0.00017431892630241	0.00664313580963367	0.632778186968214
CFLAR	0.259594573529418	11.5946644134615	3.88212945501071	0.000181496032632665	0.00681341524295042	0.596020895828707
PVRIG	-0.249495467320267	8.93563915384615	-3.87214937861313	0.000188115900957109	0.00704077975597028	0.56339197861236
GNAI3	0.20853091503268	8.40524194230769	3.87132588281262	0.000188672294669369	0.00704077975597028	0.560702404812893
SYT11	-0.262686580065361	8.91195077884615	-3.85361320358713	0.000201026557397663	0.00725662278642629	0.502954380121371
EIF3G	-0.200951529411764	10.5574711153846	-3.85251312357527	0.000201818737845252	0.00725662278642629	0.49937429044237
AARS	-0.235413397058826	9.20036935576923	-3.84882520024791	0.000204496211773724	0.00726300390023399	0.48737787199153
AQP10	0.351836763071898	7.57433433653846	3.84067086099462	0.00021053700072692	0.00739589456919819	0.460882917506122
ZFP36L2	-0.229321998366011	8.70217722115385	-3.83974095001597	0.000211236584047388	0.00739975287181044	0.45786411249082
LOC391811	-0.209514756535951	9.25399047115385	-3.83867575524343	0.000212040663878711	0.00740728719149629	0.454406797160964
PYHIN1	-0.210164390522875	8.03329568269231	-3.83612912362982	0.000213974864176363	0.00743355771238104	0.446144050599806
NBEAL2	0.264810749999995	9.43111374038462	3.83049606136817	0.000218313116130791	0.00752193355742692	0.42788160401042
YWHAQ	-0.244414488562102	10.9978909711538	-3.82551203797069	0.000222221241189518	0.0075941693728244	0.411739978957486
COTL1	0.241937911764706	8.83512517307692	3.82210784651494	0.000224928762784032	0.0076245394090889	0.400723897919383
S100A8	0.264721580065357	14.3303370480769	3.81280240231269	0.000232491027562598	0.00778545012571133	0.370648418621025
PTEN	0.2383649379085	9.44782319230769	3.80705402313988	0.00023728284007188	0.00784290936821826	0.352096781694354
SH2D1B	-0.300985359477123	7.79155851923077	-3.80667229892936	0.000237604348775178	0.00784290936821826	0.35086558933998
CXXC5	-0.231181370915033	9.07687364423077	-3.78967298457538	0.000252349877484672	0.00815823151477437	0.296130414498499
CSF3R	0.273785218954245	11.0855246346154	3.77654732345876	0.000264326627379793	0.0084156244707045	0.253993195859231
KLHL22	-0.200955668300654	8.75761179807692	-3.77394023426548	0.000266768995107021	0.00843946866204017	0.245636714178766
CD7	-0.296707537581705	9.86048177884615	-3.76457963208075	0.000275716185004289	0.00864689960751605	0.21566893011094
LOC731985	-0.285474839869286	10.6556520961538	-3.75479846928445	0.000285369752198844	0.00883943350653366	0.184414454260378
BASP1	0.339178900326798	12.782043625	3.75339280561914	0.000286783199119092	0.00886138946467248	0.179927856545205
C5orf32	0.306212880718954	8.55535458653846	3.75023462705716	0.000289983167797958	0.00893830470153705	0.169852190922569
HLA-DMA	-0.252488521241828	10.4621427403846	-3.74241864285593	0.000298049088444519	0.00910085649866611	0.144943995475773
ATP6V0E2	-0.263030022875819	9.38460644230769	-3.73542039989992	0.000305451561683197	0.00923403567242281	0.12267503150334
LPIN1	-0.20890121732026	8.99149129807692	-3.73424112612779	0.000306716018435924	0.00925002553441291	0.118925583583195
LOC653778	0.406892044117638	11.6537562980769	3.72317332489964	0.000318828021469745	0.0095694062004857	0.0837795679791338
E2F3	0.230392859477126	9.11563459615385	3.72148642086609	0.000320713492442286	0.0095863630008823	0.0784296933638888
RAB8B	0.216553251633984	10.3332217884615	3.72062552361931	0.000321679801715357	0.0095863630008823	0.0757001362815295
LOC284821	-0.204205044117648	12.6429350673077	-3.69412228982206	0.000352817036291624	0.0101715094098479	-0.00809686708049906
MAGT1	0.343809475490206	11.8141640865385	3.67626493929295	0.000375386514071603	0.0105099505012186	-0.0643011418750561
YPEL5	0.226548787581699	10.2873716923077	3.664665844078	0.000390772524734529	0.0107535126281432	-0.100697095892839
DCP2	0.211281988562087	10.0682252211538	3.6573361808944	0.000400801387367493	0.0108865620897054	-0.12365108833514
SPOCK2	-0.28104443300653	11.3086805673077	-3.65578720736928	0.000402951772182667	0.0108978956709016	-0.128497453109147
IRF8	-0.232441632352943	9.61402418269231	-3.64186591340872	0.000422774963333479	0.0112169154828731	-0.171983408947747
RPL22	-0.24833819444445	10.3894244711538	-3.6389363179312	0.000427062574237182	0.0113068188075933	-0.181118426050116
LILRA5	0.278913816993461	8.84884986538462	3.63192024337227	0.00043749897138153	0.0114624730501961	-0.202972951243247
C7orf41	0.333989715686277	9.83425605769231	3.62913142097692	0.000441714035974672	0.0115010263279865	-0.211650939689462
LOC654103	0.395884875816995	12.3196639423077	3.62357926633283	0.000450220369525038	0.0116501468459812	-0.228912380468595
ACTG1	-0.215338235294118	12.8542309230769	-3.62227143795483	0.000452246509364302	0.0116546149626341	-0.232975419631646
LOC648210	-0.289524127450981	10.5403143461538	-3.61453103916432	0.000464416066767774	0.0118709277554299	-0.256999513239609
BRI3	0.229143148692813	10.6646188942308	3.61258111469069	0.000467530275393693	0.0119262895402659	-0.263045323776803
RNF144B	0.200743937908497	8.14118309615385	3.60463074066863	0.000480433464919037	0.0121813130137536	-0.287669779379922
LOC388275	-0.213048807189541	8.08562738461539	-3.6039126920408	0.000481615276035207	0.0121867076688506	-0.289891715230522
PREX1	0.203441086601309	8.32878289423077	3.58548755772807	0.000512898119839324	0.0126842423569613	-0.346789952825309
MMD	0.315081390522879	9.88562914423077	3.58075580758854	0.000521236546952836	0.0128279272298999	-0.36136566163287
KLRB1	-0.40927504575164	10.8472210576923	-3.57372055489981	0.000533871525299487	0.0130227786117795	-0.383009607759258
SKAP1	-0.206689741830061	9.03399884615385	-3.56201017364204	0.000555546896223505	0.0132572253641495	-0.418963580023089
SKAP2	0.254055687908501	9.16555877884615	3.55561464669046	0.000567733101348592	0.013522370232121	-0.438560965478267
TSC22D4	0.202528480392159	8.22677563461538	3.55241651688552	0.000573921184237551	0.013618175118814	-0.448350544213349
BLZF1	0.294615937908498	11.0864349423077	3.54872258636088	0.000581147867085732	0.0136863587574348	-0.459649283145687
KIAA1539	0.24667913235294	9.02669695192308	3.544829144995	0.00058885783921333	0.0138161869140799	-0.471548399531537
CYB5R4	0.239266862745096	9.21008038461538	3.53704596409787	0.000604560875511351	0.0141056726724133	-0.495304914014718
RPS4X	-0.27103909967321	11.7551974326923	-3.52816318287129	0.000622965240145914	0.0143784154031469	-0.52236812763887
TNFSF10	0.282306978758166	10.6099747211538	3.52322285793968	0.000633428697596244	0.0145364950747634	-0.537396926083698
LOC644511	-0.284145777777777	10.8727566538462	-3.51854402484142	0.000643491031118746	0.0146876848460388	-0.551615128202402
MTF1	0.203132779411764	8.70400383653846	3.5110004781415	0.000660032410683411	0.0148623064144435	-0.574507709435823
KCNJ15	0.243278403594773	7.75419775961538	3.50860595452826	0.000665366395759522	0.0148991028676231	-0.581766414810938
GNLY	-0.433164155228759	9.74703189423077	-3.50083578752418	0.000682956386589862	0.0152015212703612	-0.605294099383667
C1RL	0.218529053921566	8.26952104807692	3.49937492408195	0.000686312055807452	0.0152223287721949	-0.609712972457751
SBNO2	0.222766563725486	8.18263139423077	3.49116107636853	0.000705470888091326	0.0153608933692907	-0.634531675587967
HSDL2	0.200806797385619	8.20679530769231	3.48869251500369	0.000711326621457782	0.0154235234335398	-0.641981687620267
GALNT3	0.2036291372549	8.40174121153846	3.48772760436433	0.000713627936929769	0.0154467899050409	-0.644892625493879
LOC645436	-0.28686672875817	10.7962196538462	-3.47674125652673	0.000740329951399937	0.0157803211335688	-0.677991718963177
NRGN	0.521113885620915	10.4959156153846	3.47621138330793	0.000741641293215638	0.0157815243713703	-0.679586024810122
KLRG1	-0.278899462418302	8.67866204807692	-3.46875754921922	0.000760321643065659	0.0159896404401233	-0.701993250670609
FURIN	0.205849661764708	7.73479600961538	3.46527790846653	0.000769193019925206	0.0160687232866767	-0.712440595082104
PLAC8	-0.22310360457516	10.4291845384615	-3.46150675823703	0.000778917624790624	0.0162179934592167	-0.723753876167121
SSTR2	0.279970828431374	9.56215018269231	3.45232042454622	0.000803092917075348	0.0163690381282651	-0.751271946127807
LMOD3	0.310935542483664	10.3722724807692	3.44729923140841	0.000816603756268229	0.0164192698558726	-0.766288839734393
HLA-DPA1	-0.251868439542488	11.7149648173077	-3.44401889668321	0.000825545571756912	0.016558311180885	-0.776090052230669
CLEC4D	0.259012666666671	7.33695301923077	3.43653741184012	0.000846285109304428	0.0167926237718049	-0.798416251339533
BCL2A1	0.200276001633983	7.72932222115385	3.42578489601737	0.000876952204012112	0.0171784282206485	-0.830436771736434
SLC22A4	0.286419428104569	8.18804326923077	3.42097276569771	0.000891012650671879	0.0173821164601152	-0.844741423485734
LOC387867	-0.255909284313724	11.8399326153846	-3.42024566075591	0.000893155503945441	0.0173874978600896	-0.846901451319652
TRIM21	0.204652509803923	8.86247117307692	3.40928327909097	0.000926055689531388	0.0177802692390026	-0.879423656955705
SDPR	0.384826790849676	10.1941434615385	3.40850940958195	0.00092842074555087	0.017798505024463	-0.881716382067097
C7orf27	-0.230248779411768	8.52606997115385	-3.40332856554643	0.00094440094885958	0.0180773003544263	-0.89705493371493
ANXA3	0.412345478758171	8.35475914423077	3.38721914897858	0.000995756931947361	0.0187308532781542	-0.944630750305144
IRAK3	0.243049303921569	8.12054326923077	3.38651230652061	0.000998069295954152	0.018733909650626	-0.946714161205909
ZSCAN18	-0.200086999999996	8.49511238461538	-3.37381260138456	0.00104048398891747	0.019334171462322	-0.984087547035701
EVL	-0.254376169934645	10.6307314807692	-3.37112255817927	0.00104968275747593	0.019334171462322	-0.991989624583064
JAM3	0.283060843137256	8.15266657692308	3.371103958146	0.00104974662631063	0.019334171462322	-0.992044245248767
RALB	0.213029375816994	11.0042795769231	3.37072711330509	0.00105104142270009	0.019334171462322	-0.993150832277882
SHROOM4	0.294808094771234	10.79786625	3.36963662680947	0.00105479666018756	0.0193442247887685	-0.996352439688896
C19orf59	0.408236302287586	8.978204375	3.36952103078389	0.0010551954679624	0.0193442247887685	-0.996691774837429
SPI1	0.269725625816994	10.3395234519231	3.36042759342426	0.00108701510475192	0.0196821870963027	-1.02335675257089
CEACAM1	0.226928534313728	7.96549118269231	3.36023003486645	0.00108771628752627	0.0196821870963027	-1.02393542283679
KCNJ2	0.307198488562088	8.93424960576923	3.35771733250829	0.00109667156887317	0.0197347278737	-1.03129303301015
SRXN1	0.306993813725487	8.81667780769231	3.3540397906668	0.00110990309959327	0.0198833922798931	-1.04205357667359
WDR26	0.23016945751634	8.59359094230769	3.35259628030281	0.00111513754894245	0.0199487479594599	-1.04627474017046
CMTM2	0.319965096405223	11.1012560865385	3.34618241035847	0.00113867668953944	0.0202545941268005	-1.06501286963538
TLR1	0.232144566993467	9.25864297115385	3.34563476871982	0.00114070799546564	0.0202554204479041	-1.06661147828954
RNF24	0.298970215686268	10.0717514423077	3.34079966008805	0.00115879031940716	0.0204102899956084	-1.08071647065916
KLHL2	0.239011200980393	8.17840047115385	3.33571483118409	0.00117809620252857	0.0206060331613342	-1.09553236327022
FAIM3	-0.264841993464058	10.7472849423077	-3.31984058613214	0.001240324197569	0.0213383932605422	-1.14166967561156
GNG11	0.399590501633984	10.1865912403846	3.31800681094267	0.00124770783462938	0.0214067854410629	-1.14698805037887
RBP7	0.27834502941176	8.55928157692308	3.31557962740111	0.00125754412866169	0.0215455362938561	-1.15402382581186
IL17RA	0.246319666666661	9.2055795	3.3120258602349	0.00127207704061743	0.0216184335983848	-1.16431782801246
C5AR1	0.313984109477124	10.4511474134615	3.30877644243486	0.0012855028343797	0.0217291446843536	-1.17372248822885
HSD17B7	0.244734251633984	12.3047430769231	3.30740341978494	0.00129121560187165	0.0217483559411115	-1.17769414670476
AGPAT9	0.240315565359476	8.70185351923077	3.30640763906097	0.00129537363028939	0.0217789021049725	-1.18057375290497
TLR4	0.249024063725487	8.38194550961538	3.30448522758151	0.00130343642417916	0.0218852022302765	-1.18613102789279
BCL3	0.239779859477123	9.00849225	3.29964077028599	0.00132396342224866	0.022005009306212	-1.200123792392
TREML1	0.238020964052287	7.50770648076923	3.28400781616691	0.00139228571525497	0.0225913894925288	-1.24516554883495
GRINA	0.360537428104577	9.57900228846154	3.28092700833619	0.00140613330041067	0.022641239384076	-1.25402168385918
LRRFIP1	0.214558334967323	11.4920625865385	3.28074934221423	0.00140693578761671	0.022641239384076	-1.2545322013295
E4F1	-0.205209326797386	8.76582086538462	-3.27110252485118	0.00145115741086902	0.0231009564545427	-1.28221854903878
ITGB3	0.285540326797387	7.502741	3.25920455612558	0.00150748813129317	0.0236977134239287	-1.31627510027715
LPPR2	0.216147856209147	8.06129275	3.25571600473903	0.00152438803346162	0.0238441590905638	-1.32624167158293
GZMA	-0.375058839869279	10.5631391923077	-3.23897009863627	0.00160800414202199	0.0247072917192903	-1.37396347381784
CYBB	0.230183245098038	9.27223984615385	3.23518245890031	0.00162750138939817	0.0248693286428571	-1.38472970519167
CAPZA2	0.265637619281042	10.0975586634615	3.23165883881289	0.0016458375084377	0.0249976479542421	-1.39473630367811
LOC402694	-0.228527699346413	11.1814909038462	-3.2130552908838	0.00174588415479101	0.0260762935043369	-1.44742112387545
RRAGD	0.221480709150327	8.61884261538462	3.19814564268651	0.00183012977605577	0.026887514093081	-1.48946640686575
DUSP19	0.236342854575174	12.1621901442308	3.19466613025454	0.00185032839684375	0.0269950463094048	-1.49925573848224
AUTS2	-0.202771748366012	7.968628	-3.19240695584386	0.00186355396443751	0.0270937048055099	-1.5056070978452
LOC642817	-0.295629849673203	9.97932161538461	-3.18786512307773	0.00189040954686994	0.0273178935914742	-1.51836475664422
F5	0.272934836601308	7.96586436538462	3.18426439232734	0.00191195621415849	0.0274226104028652	-1.52846840681419
EDG4	0.267530383986923	9.83406974038462	3.17768428474346	0.00195192349821517	0.0276406840294704	-1.54690811642841
NCF1C	0.232864279411764	11.0116936634615	3.1725292447063	0.00198377703068877	0.0278854625279782	-1.56133254149315
SAMD9	0.20224375980392	9.36001872115385	3.17240781561226	0.00198453315541829	0.0278854625279782	-1.56167208415598
GPR56	-0.360097058823527	9.14390492307692	-3.16409999154391	0.00203690679868711	0.0284940377088866	-1.58487737440826
LOC648852	0.315981532679746	10.3476208653846	3.15153012359263	0.00211859929752959	0.0292388735785812	-1.6198926800576
FCGR3A	0.212395950980396	8.32467719230769	3.13332688050618	0.00224231783251592	0.0304529039543414	-1.67039806962979
LAG3	-0.204559702614376	7.56436298076923	-3.13090594469729	0.00225926860408246	0.0304586176171315	-1.67709693029967
LOC651309	0.208394975490197	9.11489933653846	3.1284373257553	0.00227667580258227	0.0305891825782849	-1.68392335306244
CTSW	-0.253019576797383	8.47606006730769	-3.12654259365255	0.00229012074596896	0.0307369887954169	-1.68915981694182
APOBEC3A	0.331559199346405	8.46450859615385	3.11425247398922	0.00237913778891186	0.0315279629434726	-1.72306262624712
SH3BGRL2	0.3196714493464	8.61619458653846	3.11101295755299	0.002403130926034	0.0317122502894057	-1.73198066775948
PELI1	0.256187676470589	9.20947557692308	3.10943793924068	0.00241487712326221	0.0318178272888306	-1.73631376309282
RPL13A	-0.259303761437906	11.4217757884615	-3.1076303983765	0.00242842310961496	0.0319454487725081	-1.74128433315133
LOC653226	-0.227581446078432	9.59778141346154	-3.10501713394623	0.00244813206010622	0.0320633892423878	-1.74846635839038
C14orf85	0.221185637254894	12.8656709615385	3.1044686358704	0.002452287579203	0.0320633892423878	-1.74997316150451
CPD	0.20353181699347	9.01759413461538	3.10100713954586	0.00247866389267159	0.0321827940517254	-1.75947732789857
HSPA6	0.21673564379085	9.58843496153846	3.10077572789182	0.00248043658577737	0.0321827940517254	-1.76011239886677
FGFBP2	-0.440999014705881	9.53306999038461	-3.08821598466025	0.00257843228559083	0.03288677933427	-1.79452187463543
CSF1R	-0.228934408496734	10.5847574230769	-3.08469458705844	0.00260654518726925	0.0331077363572873	-1.80414862340733
MX2	0.228917467320262	10.16945975	3.08306454070638	0.00261965459068818	0.033143637960256	-1.80860174951174
FLOT1	0.220109756535946	9.40978477884615	3.07519593160636	0.00268380091073805	0.033684112029383	-1.83007064615395
MOSC1	0.280757617647055	8.49958603846154	3.06910111828095	0.0027344842563772	0.0341837713799202	-1.84666868432974
STX3	0.236805607843136	9.34811726923077	3.06458525332297	0.0027726078519851	0.0343868997500637	-1.85894918181741
LOC649049	-0.277501075163395	10.9654492115385	-3.05868356219493	0.0028231732146073	0.0348080650459817	-1.87497572980918
LOC347544	-0.218821102941185	11.2452301634615	-3.05501993529156	0.00285499126205302	0.0350259737650376	-1.88491174024153
TDRD1	0.200297359477124	8.62585951923077	3.04953088765122	0.00290328476340026	0.0353417161992701	-1.89977993325895
KLRF1	-0.30678301143791	8.65908816346154	-3.04470259970682	0.00294638888286686	0.0356124823935944	-1.91283998095857
MBD4	0.245213344771239	11.0253904134615	3.04453625677287	0.00294788439660717	0.0356124823935944	-1.91328961621994
GZMB	-0.425431091503276	10.2128562115385	-3.03286539850386	0.00305458294110011	0.0364463330809061	-1.94478571308755
TRPM6	0.200428772875821	7.65415897115385	3.02990298587418	0.0030822290072048	0.0365765934824299	-1.95276436016559
CDA	0.29423828594771	9.32142193269231	3.00630909649925	0.00331081579565394	0.0382691355203529	-2.01607779331455
FCGR3B	0.274384893790845	12.0600019519231	3.00383185854722	0.00333570371013055	0.0384860640904604	-2.02270144225157
ABCA1	0.278495199346404	9.04710365384615	3.00291828542766	0.00334492558647042	0.0385570890700751	-2.02514300775953
SLC25A37	0.331580504901972	12.2809859711538	2.99859719257467	0.00338886393603627	0.0389208701914083	-2.03668292279075
LOC388654	-0.243080081699352	12.4808101346154	-2.99680328351732	0.00340726110473364	0.0390526334553772	-2.04146966216514
LOC643287	-0.237380034313725	9.09423389423077	-2.9924679150218	0.00345210325082406	0.0392308842571839	-2.05302797157425
PRF1	-0.370544228758172	10.1099824423077	-2.97767762276214	0.00360921602577729	0.0405494827056245	-2.09235433007376
PPBP	0.381486336601306	11.5412518461538	2.9753065477164	0.00363500831883626	0.0406198627051314	-2.09864368726553
FAM46C	0.507783549019608	11.2647081538462	2.97394968209326	0.00364984453377851	0.0406198627051314	-2.10224093207558
NCF4	0.221265542483664	9.38251559615385	2.97195127347229	0.00367179722590011	0.0407743694183922	-2.10753649638082
IL8	-0.286947785947713	8.05904368269231	-2.97159042331664	0.00367577415225268	0.0407743694183922	-2.10849239199812
LOC642103	0.317026900326796	8.422315375	2.97150678656518	0.00367669647904395	0.0407743694183922	-2.10871393269587
PTGDS	-0.324533810457517	7.76759903846154	-2.96755090775278	0.00372056556749259	0.0411921593908597	-2.11918646990482
HIST2H2AA3	0.239876861111108	9.77060345192308	2.96751910000327	0.00372092025031939	0.0411921593908597	-2.11927062829599
NFIL3	0.209998418300652	8.74444801923077	2.96717854081516	0.00372471972251802	0.0411979553477455	-2.12017164790841
FBL	-0.214296539215683	9.78626261538462	-2.96412584003814	0.00375893748476963	0.041491850248587	-2.12824432635823
PTGS2	0.21084228267974	8.42549822115385	2.95495499234616	0.00386348425139871	0.0422497199526871	-2.15245413890826
PINK1	0.215421433006536	8.94830783653846	2.949420720635	0.00392786404700728	0.042804868505341	-2.16703340724036
DKFZp761E198	0.270058238562089	8.00192684615385	2.94854069364414	0.00393819194186096	0.0428387164565992	-2.1693496005153
MYO1F	0.214280223856212	9.36346560576923	2.94623666208969	0.00396535038534979	0.0429158747385188	-2.17541096214907
DENND3	0.213334785947712	8.74443449038461	2.94094295494941	0.00402840393873954	0.0431043623562844	-2.1893223654388
PARP9	0.243505746732025	8.94943274038462	2.93510219381028	0.00409904386254422	0.0436121621111304	-2.20464696520954
RBM38	0.397353764705882	10.2964167307692	2.93194519781666	0.00413769854515465	0.0437819303622113	-2.21291940836527
TLR5	0.236267055555555	8.43911525	2.92836454119995	0.00418194646776708	0.0441579838611577	-2.22229292102625
BNIP3L	0.28555141993464	9.09248358653846	2.91966502452218	0.00429127074086621	0.0447859094084095	-2.24502648227445
ABHD5	0.214917498366011	9.03343545192308	2.91689068034415	0.00432668411840844	0.0449971759475107	-2.2522644038617
C9orf164	0.208858557189545	8.66355958653846	2.91090077206943	0.00440406118708618	0.0454515244851113	-2.26787154265938
ATG16L2	0.228933477124183	9.05512938461538	2.90952466447688	0.00442201639109003	0.0454515244851113	-2.271453266514
ITGAM	0.222406490196077	10.1433589615385	2.87512912113561	0.0048932511441321	0.048585946585764	-2.36051249910705
PJA2	0.260944349673206	10.9882764038462	2.86112607580409	0.00509796907856299	0.0499315102274207	-2.39651311289067
