# Supplementary material for: Identification of immune related cells and crucial genes in the peripheral blood of ankylosing spondylitis by integrated bioinformatics analysis
Source: PeerJ. 2021 Sep 7;9:e12125. doi: 10.7717/peerj.12125 (PMC8432305; doi:10.7717/peerj.12125)
Supplement: Supplemental Information 2 [file peerj-09-12125-s002.zip]

Archive with 17 entries (17 files):
- BatchNormalize.R
- GEOimmune.barplot.R
- GEOimmune.CIBERSORT.R
- GEOimmune.corHeatmap.R
- GEOimmune.filter.pl
- GEOimmune.group.pl
- GEOimmune.pheatmap.R
- GEOimmune.probe2symbol.pl
- GEOimmune.violin.R
- GO.R
- GSEA.R
- KEGG.R
- limma_adjPval.R
- Merge.pl
- pheatmap.R
- probe2symbol.pl
- symbol2id.R
