# Supplementary material for: Identification of immune related cells and crucial genes in the peripheral blood of ankylosing spondylitis by integrated bioinformatics analysis
Source: PeerJ. 2021 Sep 7;9:e12125. doi: 10.7717/peerj.12125 (PMC8432305; doi:10.7717/peerj.12125)
Supplement: Supplemental Information 2 [file peerj-09-12125-s002.zip › BatchNormalize.R]

#source("https://bioconductor.org/biocLite.R")
#biocLite("sva")
#biocLite("limma")
#svaè¾…åŠ©åŒ?
library(mgcv)
library(nlme)
library(genefilter)
library(BiocParallel)
        
library(sva)
library(limma)
setwd("D:\\¡î2020single_cell_R\\¡î AS_marrow\\¡îAS_GSE\\06.Åú´Î½ÃÕý_·ÖÖ§µã")
rt=read.table("merge.txt",sep="\t",header=T,check.names=F)
rt=as.matrix(rt)
rownames(rt)=rt[,1]
exp=rt[,2:ncol(rt)]
dimnames=list(rownames(exp),colnames(exp))
data=matrix(as.numeric(as.matrix(exp)),nrow=nrow(exp),dimnames=dimnames)
#¸ù¾Ý·Ö×éÐÅÏ¢ÐÞ¸Ä
batchType=c(rep(1,32),rep(2,72))
modType=c(rep("normal",16),rep("tumor",16),rep("normal",20),rep("tumor",52))
mod = model.matrix(~as.factor(modType))
outTab=ComBat(data, batchType, mod, par.prior=TRUE)
outTab=rbind(geneNames=colnames(outTab),outTab)
write.table(outTab,file="normalize.txt",sep="\t",quote=F,col.names=F)


###Video source: http://study.163.com/u/biowolf
######Video source: https://shop119322454.taobao.com
######?Ù¿?????: http://www.biowolf.cn/
######???????ä£?2740881706@qq.com
######????Î¢??: seqBio
######QQÈº:  259208034
