# Supplementary material for: Identification of immune related cells and crucial genes in the peripheral blood of ankylosing spondylitis by integrated bioinformatics analysis
Source: PeerJ. 2021 Sep 7;9:e12125. doi: 10.7717/peerj.12125 (PMC8432305; doi:10.7717/peerj.12125)
Supplement: Supplemental Information 2 [file peerj-09-12125-s002.zip › GEOimmune.barplot.R]

###Video source: http://study.163.com/provider/1026136977/index.htm?share=2&shareId=1026136977
######Video source: http://www.biowolf.cn/shop/
######??????ѧ??: http://www.biowolf.cn/
######QQ??2749657388
######????QȺ??219795300
######΢??: 18520221056

setwd("")
input="CIBERSORT.filter.txt"
outpdf="barplot1.pdf"

data <- read.table(input,header=T,sep="\t",check.names=F,row.names=1)
data=t(data)
col=rainbow(nrow(data),s=0.7,v=0.7)
pdf(outpdf,height=8,width=25)
par(las=1,mar=c(8,5,4,13))
a1 = barplot(data,col=col,yaxt="n",ylab="Relative Percent",xaxt="n")
a2=axis(2,tick=F,labels=F)
axis(2,a2,paste0(a2*100,"%"))
axis(1,a1,labels=F)
par(srt=90,xpd=T);text(a1,-0.02,colnames(data),adj=1,cex=1);par(srt=0)
ytick2 = cumsum(data[,ncol(data)])
ytick1 = c(0,ytick2[-length(ytick2)])
#text(par('usr')[2],(ytick1+ytick2)/2,rownames(data),cex=0.6,adj=0)
legend(par('usr')[2]*0.97,par('usr')[4],legend=rownames(data),col=col,pch=15,bty="n",cex=0.8)
dev.off()

###Video source: http://study.163.com/provider/1026136977/index.htm?share=2&shareId=1026136977
######Video source: http://www.biowolf.cn/shop/
######??????ѧ??: http://www.biowolf.cn/
######QQ??2749657388
######????QȺ??219795300
######΢??: 18520221056
