# Supplementary material for: Identification of immune related cells and crucial genes in the peripheral blood of ankylosing spondylitis by integrated bioinformatics analysis
Source: PeerJ. 2021 Sep 7;9:e12125. doi: 10.7717/peerj.12125 (PMC8432305; doi:10.7717/peerj.12125)
Supplement: Supplemental Information 2 [file peerj-09-12125-s002.zip › GEOimmune.corHeatmap.R]

###Video source: http://study.163.com/provider/1026136977/index.htm?share=2&shareId=1026136977
######Video source: http://www.biowolf.cn/shop/
######??????ѧ??: http://www.biowolf.cn/
######QQ??2749657388
######????QȺ??219795300
######΢??: 18520221056

#install.packages("corrplot")

setwd("")      #???ù???Ŀ¼
rt=read.table("CIBERSORT.filter.txt",sep="\t",header=T,row.names=1,check.names=F)

library(corrplot)
pdf("corHeatmap.pdf",height=13,width=13)              #????ͼƬ???ļ?????
corrplot(corr=cor(rt),
         method = "color",
         order = "hclust",
         tl.col="black",
         addCoef.col = "black",
         tl.cex = 0.8,
         number.cex = 0.8,
         col=colorRampPalette(c("blue", "white", "red"))(50),
         )
dev.off()

###Video source: http://study.163.com/provider/1026136977/index.htm?share=2&shareId=1026136977
######Video source: http://www.biowolf.cn/shop/
######??????ѧ??: http://www.biowolf.cn/
######QQ??2749657388
######????QȺ??219795300
######΢??: 18520221056
