# Supplementary material for: Identification of immune related cells and crucial genes in the peripheral blood of ankylosing spondylitis by integrated bioinformatics analysis
Source: PeerJ. 2021 Sep 7;9:e12125. doi: 10.7717/peerj.12125 (PMC8432305; doi:10.7717/peerj.12125)
Supplement: Supplemental Information 2 [file peerj-09-12125-s002.zip › GEOimmune.pheatmap.R]

###Video source: http://study.163.com/provider/1026136977/index.htm?share=2&shareId=1026136977
######Video source: http://www.biowolf.cn/shop/
######??????ѧ??: http://www.biowolf.cn/
######QQ??2749657388
######????QȺ??219795300
######΢??: 18520221056

#install.packages("pheatmap")

setwd("")      #???ù???Ŀ¼
rt=read.table("CIBERSORT.filter.txt",sep="\t",header=T,row.names=1,check.names=F)
rt=t(rt)

library(pheatmap)
# ?޸ķ?????????
Type=c(rep("AS",68),rep("Normal",36))    #?޸Ķ??պʹ???????Ʒ??Ŀ
names(Type)=colnames(rt)
Type=as.data.frame(Type)

pdf("heatmap.pdf",height=7,width=12)
pheatmap(rt, 
         annotation=Type, 
         color = colorRampPalette(c("green", "black", "red"))(50),
         cluster_cols =F,
         fontsize = 8,
         fontsize_row=7,
         fontsize_col=8)
dev.off()

###Video source: http://study.163.com/provider/1026136977/index.htm?share=2&shareId=1026136977
######Video source: http://www.biowolf.cn/shop/
######??????ѧ??: http://www.biowolf.cn/
######QQ??2749657388
######????QȺ??219795300
######΢??: 18520221056
