# Supplementary material for: Identification of immune related cells and crucial genes in the peripheral blood of ankylosing spondylitis by integrated bioinformatics analysis
Source: PeerJ. 2021 Sep 7;9:e12125. doi: 10.7717/peerj.12125 (PMC8432305; doi:10.7717/peerj.12125)
Supplement: Supplemental Information 2 [file peerj-09-12125-s002.zip › GEOimmune.violin.R]

library(zoo)
library(sm)
library(vioplot)    

setwd("")           
normal=36                                                        
tumor=68                                                    

rt=read.table("CIBERSORT.filter.txt",sep="\t",header=T,row.names=1,check.names=F)   
#10下 6上 3左 3右
pdf("7vioplot.pdf",height=8,width=15)              
par(las=1,mar=c(13,6,3,3))
x=c(1:ncol(rt))
y=c(1:ncol(rt))
plot(x,y,
     xlim=c(0,63),ylim=c(min(rt),max(rt)+0.02),
     main="",xlab="", ylab="Fraction",
     pch=25,
     col="white",
     xaxt="n")
#pch=21

for(i in 1:ncol(rt)){
  normalData=rt[1:normal,i]
  tumorData=rt[(normal+1):(normal+tumor),i]
  vioplot(normalData,at=3*(i-1),lty=1,add = T,col = 'blue')
  vioplot(tumorData,at=3*(i-1)+1,lty=1,add = T,col = 'red')
  wilcoxTest=wilcox.test(normalData,tumorData)
  p=round(wilcoxTest$p.value,3)
  mx=max(c(normalData,tumorData))
  lines(c(x=3*(i-1)+0.2,x=3*(i-1)+0.8),c(mx,mx))
  text(x=3*(i-1)+0.5, y=mx+0.02,labels=ifelse(p<0.001, paste0("p<0.001"), paste0("p=",p)), cex = 0.8)
  text(seq(1,64,3),-0.03,xpd = NA,labels=colnames(rt),cex = 1.1,srt = 90,pos=2,font=1)
}
dev.off()
