# Supplementary material for: Identification of immune related cells and crucial genes in the peripheral blood of ankylosing spondylitis by integrated bioinformatics analysis
Source: PeerJ. 2021 Sep 7;9:e12125. doi: 10.7717/peerj.12125 (PMC8432305; doi:10.7717/peerj.12125)
Supplement: Supplemental Information 2 [file peerj-09-12125-s002.zip › GO.R]

######Video source: https://ke.biowolf.cn
######??????ѧ??: https://www.biowolf.cn/
######΢?Ź??ںţ?biowolf_cn
######???????䣺biowolf@foxmail.com
######????΢??: 18520221056

#install.packages("colorspace")
#install.packages("stringi")
#install.packages("ggplot2")

#if (!requireNamespace("BiocManager", quietly = TRUE))
#    install.packages("BiocManager")
#BiocManager::install("DOSE")
#BiocManager::install("clusterProfiler")
#BiocManager::install("enrichplot")


library("clusterProfiler")
library("org.Hs.eg.db")
library("enrichplot")
library("ggplot2")

pvalueFilter=0.05                   #pֵ????????
qvalueFilter=0.1                  #????????pֵ????????

setwd("")            #???ù???Ŀ¼
rt=read.table("id.txt",sep="\t",header=T,check.names=F)           #??ȡid.txt?ļ?
rt=rt[is.na(rt[,"entrezID"])==F,]                                 #ȥ??????idΪNA?Ļ???
gene=rt$entrezID
geneFC=rt$logFC
names(geneFC)=gene

 
colorSel="p.adjust"  #p.adjust，qVALUE
if(qvalueFilter>0.05){
	colorSel="p.adjust"
}

#GO????????
kk=enrichGO(gene = gene,OrgDb = org.Hs.eg.db, pvalueCutoff =1, qvalueCutoff = 1, ont="all", readable =T)
GO=as.data.frame(kk)
GO=GO[(GO$pvalue<pvalueFilter & GO$qvalue<qvalueFilter),]
write.table(GO,file="GO.txt",sep="\t",quote=F,row.names = F)                 #???渻??????
showNum=15
if(nrow(GO)<16){
	showNum=nrow(GO)
}

pdf(file="barplot.pdf",width = 11,height = 7)
barplot(kk, drop = TRUE, showCategory =showNum,color = colorSel)
dev.off()
		
#????ͼ
pdf(file="bubble.pdf",width = 11,height = 7)
dotplot(kk,showCategory = showNum, orderBy = "GeneRatio", color = colorSel)
dev.off()

######Video source: https://ke.biowolf.cn
######??????ѧ??: https://www.biowolf.cn/
######΢?Ź??ںţ?biowolf_cn
######???????䣺biowolf@foxmail.com
######????΢??: 18520221056
