# Supplementary material for: Identification of immune related cells and crucial genes in the peripheral blood of ankylosing spondylitis by integrated bioinformatics analysis
Source: PeerJ. 2021 Sep 7;9:e12125. doi: 10.7717/peerj.12125 (PMC8432305; doi:10.7717/peerj.12125)
Supplement: Supplemental Information 2 [file peerj-09-12125-s002.zip › GSEA.R]

library(clusterProfiler)
library(DOSE)
setwd("")
data(geneList, package="DOSE")
gene <- names(geneList)[abs(geneList) > 2]

gmtfile <- system.file("extdata", "c5.cc.v5.0.entrez.gmt", package="clusterProfiler")
c5 <- read.gmt(gmtfile)

egmt <- enricher(gene, TERM2GENE=c5)
head(egmt)
egmt2 <- GSEA(geneList, TERM2GENE=c5, verbose=FALSE)
head(egmt2)
View(as.data.frame(egmt2))
