# Supplementary material for: Identification of immune related cells and crucial genes in the peripheral blood of ankylosing spondylitis by integrated bioinformatics analysis
Source: PeerJ. 2021 Sep 7;9:e12125. doi: 10.7717/peerj.12125 (PMC8432305; doi:10.7717/peerj.12125)
Supplement: Supplemental Information 2 [file peerj-09-12125-s002.zip › KEGG.R]

######Video source: https://ke.biowolf.cn
######??????ѧ??: https://www.biowolf.cn/
######΢?Ź??ںţ?biowolf_cn
######???????䣺biowolf@foxmail.com
######????΢??: 18520221056

#install.packages("colorspace")
#install.packages("stringi")
#install.packages("ggplot2")

#if (!requireNamespace("BiocManager", quietly = TRUE))
#    install.packages("BiocManager")
#BiocManager::install("DOSE")
#BiocManager::install("clusterProfiler")
#BiocManager::install("enrichplot")


library("clusterProfiler")
library("org.Hs.eg.db")
library("enrichplot")
library("ggplot2")

pvalueFilter=0.05                #pֵ????????
qvalueFilter=0.05            #????????pֵ????????

setwd("")              #???ù???Ŀ¼
rt=read.table("hubgenes_id.txt",sep="\t",header=T,check.names=F)            #??ȡid.txt?ļ?
rt=rt[is.na(rt[,"entrezID"])==F,]                                  #ȥ??????idΪNA?Ļ???
gene=rt$entrezID
geneFC=rt$logFC
names(geneFC)=gene

colorSel="p.adjust"  
if(qvalueFilter>0.06){
	colorSel="p.adjust"
}

#kegg????????
kk <- enrichKEGG(gene = gene, organism = "hsa", pvalueCutoff =1, qvalueCutoff =1)   #????????
KEGG=as.data.frame(kk)
KEGG$geneID=as.character(sapply(KEGG$geneID,function(x)paste(rt$id[match(strsplit(x,"/")[[1]],as.character(rt$entrezID))],collapse="/")))
KEGG=KEGG[(KEGG$pvalue<pvalueFilter & KEGG$qvalue<qvalueFilter),]
write.table(KEGG,file="KEGG.txt",sep="\t",quote=F,row.names = F)                          #???渻??????

showNum=20
if(nrow(KEGG)<20){
	showNum=nrow(KEGG)
}

#??״ͼ
pdf(file=".pdf",width = 10,height = 7)
barplot(kk, drop = TRUE, showCategory = showNum, color = colorSel)
dev.off()

#????ͼ
pdf(file="bubble.pdf",width = 10,height = 7)
dotplot(kk, showCategory = showNum, orderBy = "GeneRatio",color = colorSel)
dev.off()

######Video source: https://ke.biowolf.cn
######??????ѧ??: https://www.biowolf.cn/
######΢?Ź??ںţ?biowolf_cn
######???????䣺biowolf@foxmail.com
######????΢??: 18520221056
