# Supplementary material for: Identification of immune related cells and crucial genes in the peripheral blood of ankylosing spondylitis by integrated bioinformatics analysis
Source: PeerJ. 2021 Sep 7;9:e12125. doi: 10.7717/peerj.12125 (PMC8432305; doi:10.7717/peerj.12125)
Supplement: Supplemental Information 2 [file peerj-09-12125-s002.zip › pheatmap.R]

#install.packages("pheatmap")

setwd("")      #???ù???Ŀ¼
rt=read.table("diffExp1.txt",sep="\t",header=T,check.names=F)
rt=as.matrix(rt)
rownames(rt)=rt[,1]
exp=rt[,2:ncol(rt)]
dimnames=list(rownames(exp),colnames(exp))
rt=matrix(as.numeric(as.matrix(exp)),nrow=nrow(exp),dimnames=dimnames)
#rt=log2(rt+1)
#rt[rt>15]=15

library(pheatmap)
Geo=c(rep("GSE25101",32),rep("GSE73754",72))
Type=c(rep("N",16),rep("AS",16),rep("N",20),rep("AS",52))    #?޸??????Ͱ?֢??Ʒ??Ŀ
names(Geo)=colnames(rt)
ann=cbind(Geo,Type)
ann=as.data.frame(ann)

tiff(file="heatmap.tiff",
       width =22,            #ͼƬ?Ŀ???
       height =12,            #ͼƬ?ĸ߶?
       units ="cm",
       compression="lzw",
       bg="white",
       res=500)
#("green", "black", "red")
pheatmap(rt, annotation=ann, 
         color = colorRampPalette(c("#436eee", "white", "#EE0000"))(1000),
         cluster_cols =F,
        scale="row",
         fontsize_row=3,
         fontsize_col=5)
dev.off()


###Video source: http://study.163.com/u/biowolf
######Video source: https://shop119322454.taobao.com
######?ٿ?????: http://www.biowolf.cn/
######???????䣺2740881706@qq.com
######????΢??: seqBio
######QQȺ:  259208034
