# Supplementary material for: Identification of immune related cells and crucial genes in the peripheral blood of ankylosing spondylitis by integrated bioinformatics analysis
Source: PeerJ. 2021 Sep 7;9:e12125. doi: 10.7717/peerj.12125 (PMC8432305; doi:10.7717/peerj.12125)
Supplement: Supplemental Information 2 [file peerj-09-12125-s002.zip › symbol2id.R]

install.packages("RSQLite")
source("https://bioconductor.org/biocLite.R")
biocLite("org.Hs.eg.db")

if (!requireNamespace("BiocManager", quietly = TRUE))
  install.packages("BiocManager")
BiocManager::install("org.Hs.eg.db")

setwd("")

library("org.Hs.eg.db")
library(AnnotationDbi)
library(stats4)
library(BiocGenerics)
library(parallel)

library(RSQLite)
rt=read.table("all_diffgene.txt",sep="\t",check.names=F,header=T)
genes=as.vector(rt[,1])
entrezIDs <- mget(genes, org.Hs.egSYMBOL2EG, ifnotfound=NA)
entrezIDs <- as.character(entrezIDs)
out=cbind(rt,entrezID=entrezIDs)
write.table(out,file="id.txt",sep="\t",quote=F,row.names=F)


###Video source: http://study.163.com/u/biowolf
######Video source: https://shop119322454.taobao.com
######?ٿ?????: http://www.biowolf.cn/
######???????䣺2740881706@qq.com
######????΢??: seqBio
######QQȺ:  259208034
