# Supplementary material for: Identification of immune related cells and crucial genes in the peripheral blood of ankylosing spondylitis by integrated bioinformatics analysis
Source: PeerJ. 2021 Sep 7;9:e12125. doi: 10.7717/peerj.12125 (PMC8432305; doi:10.7717/peerj.12125)
Supplement: Supplemental Information 3 [file peerj-09-12125-s003.zip]

Archive with 20 entries (20 files):
- 1. RT-PCR(CD247,GZMA,NKG7).xls
- 1.0  Melt Curve.jpg
- 1.1 Melt Curve.jpg
- 2. RT-PCR(CD247,GZMA,NKG7).xls
- 2.0 Amplification Plot.jpg
- 2.1 Amplification Plot.jpg
- 3. RT-PCR(GZMK,GNLY,KLRD1,GZMB,PRF1,IL2RB,KLRB1).xls
- 3.0  Raw Data Plot.jpg
- 3.1 Raw Data Plot.jpg
- 4. RT-PCR(GZMK,GNLY,KLRD1,GZMB,PRF1,IL2RB,KLRB1).xls
- CD247.jpg
- GNLY.jpg
- GZMA.jpg
- GZMB.jpg
- GZMK.jpg
- IL2RB.jpg
- KLRB1.jpg
- KLRD1.jpg
- NKG7.jpg
- PRF1.jpg
