# Supplementary material for: Identification of immune related cells and crucial genes in the peripheral blood of ankylosing spondylitis by integrated bioinformatics analysis
Source: PeerJ. 2021 Sep 7;9:e12125. doi: 10.7717/peerj.12125 (PMC8432305; doi:10.7717/peerj.12125)
Supplement: Supplemental Information 3 [file peerj-09-12125-s003.zip › 1. RT-PCR(CD247,GZMA,NKG7).xls]

## Sheet: Results
Block Type	96alum
Chemistry	SYBR_GREEN
Experiment File Name	D:\DATA\QRF\ZY\2021-02-07\2021-02-07.eds
Experiment Run End Time	2021-02-07 13:23:07 PM CST
Instrument Type	sds7500
Passive Reference	ROX
Well	Sample Name	Target Name	Task	Reporter	Quencher	RQ	RQ Min	RQ Max	Cт	Cт Mean	Cт SD	ΔCт	ΔCт Mean	ΔCт SE	HK Control ΔCт Mean	HK Control ΔCт SE	ΔΔCт	Automatic Ct Threshold	Ct Threshold	Automatic Baseline	Baseline Start
G4	AS1	CD247	UNKNOWN	SYBR	None	0.18347			26.6471	26.1471			7.25274				2.44638	TRUE	0.597926	TRUE	3
E4	AS1	GAPDH	UNKNOWN	SYBR	None				19.3749	19.3749								TRUE	0.417599	TRUE	3
F4	AS1	GZMA	UNKNOWN	SYBR	None	0.0864294			26.3387	26.3387			5.46435				3.53233	TRUE	0.416765	TRUE	3
H4	AS1	NKG7	UNKNOWN	SYBR	None	0.0601558			26.6425	25.7425			5.76814				4.05515	TRUE	0.553884	TRUE	3
G5	AS2	CD247	UNKNOWN	SYBR	None	0.124944			26.8065	26.8065			7.98076				3.00064	TRUE	0.597926	TRUE	3
E5	AS2	GAPDH	UNKNOWN	SYBR	None				19.4801	19.4801								TRUE	0.417599	TRUE	3
F5	AS2	GZMA	UNKNOWN	SYBR	None	0.0622897			26.5163	26.9163			6.21064				4.00486	TRUE	0.416765	TRUE	3
H5	AS2	NKG7	UNKNOWN	SYBR	None	0.0862474			25.6278	25.3278			5.32212				3.53538	TRUE	0.553884	TRUE	3
G6	AS3	CD247	UNKNOWN	SYBR	None	0.110813			26.8939	26.8939			7.0472				3.1738	TRUE	0.597926	TRUE	3
E6	AS3	GAPDH	UNKNOWN	SYBR	None				19.3944	19.3944								TRUE	0.417599	TRUE	3
F6	AS3	GZMA	UNKNOWN	SYBR	None	0.086456			26.3577	26.3577			5.03095				3.53189	TRUE	0.416765	TRUE	3
H6	AS3	NKG7	UNKNOWN	SYBR	None	0.0795697			26.1084	25.3584			4.78166				3.65164	TRUE	0.553884	TRUE	3
G7	AS4	CD247	UNKNOWN	SYBR	None	0.186968			26.4706	26.4706			7.5914				2.41914	TRUE	0.597926	TRUE	3
E7	AS4	GAPDH	UNKNOWN	SYBR	None				19.7257	19.7257								TRUE	0.417599	TRUE	3
F7	AS4	GZMA	UNKNOWN	SYBR	None	0.161641			25.9963	25.7863			5.63705				2.62913	TRUE	0.416765	TRUE	3
H7	AS4	NKG7	UNKNOWN	SYBR	None	0.118358			25.4169	25.1169			5.05766				3.07877	TRUE	0.553884	TRUE	3
G8	AS5	CD247	UNKNOWN	SYBR	None	0.118536			26.5216	26.5216			6.24821				3.0766	TRUE	0.597926	TRUE	3
E8	AS5	GAPDH	UNKNOWN	SYBR	None				19.1192	19.1192								TRUE	0.417599	TRUE	3
F8	AS5	GZMA	UNKNOWN	SYBR	None	0.0920226			25.9925	25.9925			4.23914				3.44187	TRUE	0.416765	TRUE	3
H8	AS5	NKG7	UNKNOWN	SYBR	None	0.0963733			25.4068	24.8068			3.65346				3.37522	TRUE	0.553884	TRUE	3
G9	AS6	CD247	UNKNOWN	SYBR	None	0.225751			25.9735	25.9735			6.20254				2.1472	TRUE	0.597926	TRUE	3
E9	AS6	GAPDH	UNKNOWN	SYBR	None				19.5005	19.5005								TRUE	0.417599	TRUE	3
F9	AS6	GZMA	UNKNOWN	SYBR	None	0.154092			25.6301	25.6301			4.37915				2.69814	TRUE	0.416765	TRUE	3
H9	AS6	NKG7	UNKNOWN	SYBR	None	0.142582			25.5803	24.6231			4.33211				2.81013	TRUE	0.553884	TRUE	3
B4	NC1	CD247	UNKNOWN	SYBR	None	1			25.8292	25.8292			4.32575				0	TRUE	0.597926	TRUE	3
D4	NC1	GAPDH	UNKNOWN	SYBR	None				21.5034	21.5034								TRUE	0.417599	TRUE	3
C4	NC1	GZMA	UNKNOWN	SYBR	None	1			24.9349	24.9349			3.43142				0	TRUE	0.416765	TRUE	3
A4	NC1	NKG7	UNKNOWN	SYBR	None	1			23.8158	23.8158			2.31238				0	TRUE	0.553884	TRUE	3
B5	NC2	CD247	UNKNOWN	SYBR	None	0.979741			26.0379	26.0379			4.35528				0.0295276	TRUE	0.597926	TRUE	3
D5	NC2	GAPDH	UNKNOWN	SYBR	None				21.6827	21.6827								TRUE	0.417599	TRUE	3
C5	NC2	GZMA	UNKNOWN	SYBR	None	1.15825			24.9021	24.9021			3.21947				-0.211943	TRUE	0.416765	TRUE	3
A5	NC2	NKG7	UNKNOWN	SYBR	None	0.86877			24.198	24.198			2.51534				0.202953	TRUE	0.553884	TRUE	3
B6	NC3	CD247	UNKNOWN	SYBR	None	1.17032			25.9024	25.9024			3.09885				-0.226908	TRUE	0.597926	TRUE	3
D6	NC3	GAPDH	UNKNOWN	SYBR	None				21.8036	21.8036								TRUE	0.417599	TRUE	3
C6	NC3	GZMA	UNKNOWN	SYBR	None	1.14115			25.0445	25.0445			2.24093				-0.190492	TRUE	0.416765	TRUE	3
A6	NC3	NKG7	UNKNOWN	SYBR	None	1.37512			23.6564	23.6564			0.852826				-0.459558	TRUE	0.553884	TRUE	3
B7	NC4	CD247	UNKNOWN	SYBR	None	1.40697			25.509	25.509			3.83316				-0.492595	TRUE	0.597926	TRUE	3
D7	NC4	GAPDH	UNKNOWN	SYBR	None				21.6758	21.6758								TRUE	0.417599	TRUE	3
C7	NC4	GZMA	UNKNOWN	SYBR	None	1.74988			24.3	24.3			2.62417				-0.807252	TRUE	0.416765	TRUE	3
A7	NC4	NKG7	UNKNOWN	SYBR	None	1.02018			23.9594	23.9594			2.28356				-0.0288251	TRUE	0.553884	TRUE	3
B8	NC5	CD247	UNKNOWN	SYBR	None	1.41283			25.8218	25.8218			3.62717				-0.498586	TRUE	0.597926	TRUE	3
D8	NC5	GAPDH	UNKNOWN	SYBR	None				21.9946	21.9946								TRUE	0.417599	TRUE	3
C8	NC5	GZMA	UNKNOWN	SYBR	None	2.38272			24.1734	24.1734			2.17881				-1.25261	TRUE	0.416765	TRUE	3
A8	NC5	NKG7	UNKNOWN	SYBR	None	1.31284			23.9143	23.9143			1.91969				-0.392695	TRUE	0.553884	TRUE	3
B9	NC6	CD247	UNKNOWN	SYBR	None	0.926351			25.6207	25.6207			4.43612				0.110369	TRUE	0.597926	TRUE	3
D9	NC6	GAPDH	UNKNOWN	SYBR	None				21.1846	21.1846								TRUE	0.417599	TRUE	3
C9	NC6	GZMA	UNKNOWN	SYBR	None	3.00591			23.0282	23.0282			1.84361				-1.5878	TRUE	0.416765	TRUE	3
A9	NC6	NKG7	UNKNOWN	SYBR	None	1.11494			23.34	23.34			2.64542				-0.156963	TRUE	0.553884	TRUE	3
Analysis Type	Singleplex
Endogenous Control	GAPDH
RQ Min/Max Confidence Level	95.0
Reference Sample	NC1
