# Supplementary material for: Identification of immune related cells and crucial genes in the peripheral blood of ankylosing spondylitis by integrated bioinformatics analysis
Source: PeerJ. 2021 Sep 7;9:e12125. doi: 10.7717/peerj.12125 (PMC8432305; doi:10.7717/peerj.12125)
Supplement: Supplemental Information 3 [file peerj-09-12125-s003.zip › 2. RT-PCR(CD247,GZMA,NKG7).xls]

## Sheet: Results
Block Type	96alum
Chemistry	SYBR_GREEN
Experiment File Name	D:\DATA\QRF\ZY\2021-02-08\2021-02-08.eds
Experiment Run End Time	2021-02-08 14:41:23 PM CST
Instrument Type	sds7500
Passive Reference	ROX
Well	Sample Name	Target Name	Task	Reporter	Quencher	RQ	RQ Min	RQ Max	Cт	Cт Mean	Cт SD	ΔCт	ΔCт Mean	ΔCт SE	HK Control ΔCт Mean	HK Control ΔCт SE	ΔΔCт	Automatic Ct Threshold	Ct Threshold	Automatic Baseline	Baseline Start
G4	AS1	CD247	UNKNOWN	SYBR	None	0.165488			26.2975	26.2975			26.2975				2.5952	TRUE	0.538074	TRUE	3
E4	AS1	GAPDH	UNKNOWN	SYBR	None				19.2402	19.2402								TRUE	0.470543	TRUE	3
F4	AS1	GZMA	UNKNOWN	SYBR	None	0.0723814			26.0511	26.0511			26.0511				3.78824	TRUE	0.429685	TRUE	3
H4	AS1	NKG7	UNKNOWN	SYBR	None	0.0430019			26.4832	26.4832			26.4832				4.53946	TRUE	0.576039	TRUE	3
G5	AS2	CD247	UNKNOWN	SYBR	None	0.16016			26.4491	26.4491			26.4491				2.64241	TRUE	0.538074	TRUE	3
E5	AS2	GAPDH	UNKNOWN	SYBR	None				19.3446	19.3446								TRUE	0.470543	TRUE	3
F5	AS2	GZMA	UNKNOWN	SYBR	None	0.0688903			26.2268	26.2268			26.2268				3.85956	TRUE	0.429685	TRUE	3
H5	AS2	NKG7	UNKNOWN	SYBR	None	0.0930097			25.4747	25.4747			25.4747				3.42648	TRUE	0.576039	TRUE	3
G6	AS3	CD247	UNKNOWN	SYBR	None	0.142526			26.5323	26.5323			26.5323				2.8107	TRUE	0.538074	TRUE	3
E6	AS3	GAPDH	UNKNOWN	SYBR	None				19.2595	19.2595								TRUE	0.470543	TRUE	3
F6	AS3	GZMA	UNKNOWN	SYBR	None	0.0724074			26.0699	26.0699			26.0699				3.78772	TRUE	0.429685	TRUE	3
H6	AS3	NKG7	UNKNOWN	SYBR	None	0.0629666			25.9524	25.9524			25.9524				3.98927	TRUE	0.576039	TRUE	3
G7	AS4	CD247	UNKNOWN	SYBR	None	0.260637			26.1297	26.1297			26.1297				1.93989	TRUE	0.538074	TRUE	3
E7	AS4	GAPDH	UNKNOWN	SYBR	None				19.7277	19.7277								TRUE	0.470543	TRUE	3
F7	AS4	GZMA	UNKNOWN	SYBR	None	0.128328			25.7125	25.7125			25.7125				2.96209	TRUE	0.429685	TRUE	3
H7	AS4	NKG7	UNKNOWN	SYBR	None	0.14027			25.265	25.265			25.265				2.83372	TRUE	0.576039	TRUE	3
G8	AS5	CD247	UNKNOWN	SYBR	None	0.165527			26.1781	26.1781			26.1781				2.59487	TRUE	0.538074	TRUE	3
E8	AS5	GAPDH	UNKNOWN	SYBR	None				19.1212	19.1212								TRUE	0.470543	TRUE	3
F8	AS5	GZMA	UNKNOWN	SYBR	None	0.0845021			25.7087	25.7087			25.7087				3.56487	TRUE	0.429685	TRUE	3
H8	AS5	NKG7	UNKNOWN	SYBR	None	0.0927679			25.255	25.255			25.255				3.43023	TRUE	0.576039	TRUE	3
G9	AS6	CD247	UNKNOWN	SYBR	None	0.281168			25.7951	25.7951			25.7951				1.8305	TRUE	0.538074	TRUE	3
E9	AS6	GAPDH	UNKNOWN	SYBR	None				19.5025	19.5025								TRUE	0.470543	TRUE	3
F9	AS6	GZMA	UNKNOWN	SYBR	None	0.141111			25.3503	25.3503			25.3503				2.82509	TRUE	0.429685	TRUE	3
H9	AS6	NKG7	UNKNOWN	SYBR	None	0.159591			24.8536	24.8536			24.8536				2.64755	TRUE	0.576039	TRUE	3
B4	NC1	CD247	UNKNOWN	SYBR	None	1			25.7393	25.7393			25.7393				0	TRUE	0.538074	TRUE	3
D4	NC1	GAPDH	UNKNOWN	SYBR	None				21.2773	21.2773								TRUE	0.470543	TRUE	3
C4	NC1	GZMA	UNKNOWN	SYBR	None	1			24.2999	24.2999							0	TRUE	0.429685	TRUE	3
A4	NC1	NKG7	UNKNOWN	SYBR	None	1			23.9808	23.9808			23.9808				0	TRUE	0.576039	TRUE	3
B5	NC2	CD247	UNKNOWN	SYBR	None	0.95283			25.9466	25.9466			25.9466				0.0697098	TRUE	0.538074	TRUE	3
D5	NC2	GAPDH	UNKNOWN	SYBR	None				21.4149	21.4149								TRUE	0.470543	TRUE	3
C5	NC2	GZMA	UNKNOWN	SYBR	None	1.12465			24.268	24.268			24.268				-0.169474	TRUE	0.429685	TRUE	3
A5	NC2	NKG7	UNKNOWN	SYBR	None	0.844948			24.3615	24.3615			24.3615				0.243065	TRUE	0.576039	TRUE	3
B6	NC3	CD247	UNKNOWN	SYBR	None	1.03998			25.812	25.812			25.812				-0.0565605	TRUE	0.538074	TRUE	3
D6	NC3	GAPDH	UNKNOWN	SYBR	None				21.4066	21.4066								TRUE	0.470543	TRUE	3
C6	NC3	GZMA	UNKNOWN	SYBR	None	1.01567			24.4067	24.4067			24.4067				-0.0224266	TRUE	0.429685	TRUE	3
A6	NC3	NKG7	UNKNOWN	SYBR	None	1.221			23.822	23.822			23.822				-0.288065	TRUE	0.576039	TRUE	3
B7	NC4	CD247	UNKNOWN	SYBR	None	1.29573			25.4213	25.4213			25.4213				-0.373766	TRUE	0.538074	TRUE	3
D7	NC4	GAPDH	UNKNOWN	SYBR	None				21.3331	21.3331								TRUE	0.470543	TRUE	3
C7	NC4	GZMA	UNKNOWN	SYBR	None	1.22867			24.0586	24.0586			24.0586				-0.297096	TRUE	0.429685	TRUE	3
A7	NC4	NKG7	UNKNOWN	SYBR	None	0.941347			24.1238	24.1238			24.1238				0.0872021	TRUE	0.576039	TRUE	3
B8	NC5	CD247	UNKNOWN	SYBR	None	1.77962			25.3333	25.3333			25.3333				-0.831572	TRUE	0.538074	TRUE	3
D8	NC5	GAPDH	UNKNOWN	SYBR	None				21.7029	21.7029								TRUE	0.470543	TRUE	3
C8	NC5	GZMA	UNKNOWN	SYBR	None	1.73174			23.9333	23.9333			23.9333				-0.792225	TRUE	0.429685	TRUE	3
A8	NC5	NKG7	UNKNOWN	SYBR	None	1.25485			24.0789	24.0789			24.0789				-0.327518	TRUE	0.576039	TRUE	3
B9	NC6	CD247	UNKNOWN	SYBR	None	1.61003			25.3323	25.3323			25.3323				-0.687088	TRUE	0.538074	TRUE	3
D9	NC6	GAPDH	UNKNOWN	SYBR	None				21.5574	21.5574								TRUE	0.470543	TRUE	3
C9	NC6	GZMA	UNKNOWN	SYBR	None	3.43551			22.7995	22.7995			22.7995				-1.78052	TRUE	0.429685	TRUE	3
A9	NC6	NKG7	UNKNOWN	SYBR	None	1.20241			23.995	23.995			23.995				-0.265928	TRUE	0.576039	TRUE	3
Analysis Type	Singleplex
Endogenous Control	GAPDH
RQ Min/Max Confidence Level	95.0
Reference Sample	NC1
