# Supplementary material for: Identification of immune related cells and crucial genes in the peripheral blood of ankylosing spondylitis by integrated bioinformatics analysis
Source: PeerJ. 2021 Sep 7;9:e12125. doi: 10.7717/peerj.12125 (PMC8432305; doi:10.7717/peerj.12125)
Supplement: Supplemental Information 3 [file peerj-09-12125-s003.zip › 3. RT-PCR(GZMK,GNLY,KLRD1,GZMB,PRF1,IL2RB,KLRB1).xls]

## Sheet: Results
Block Type	96alum
Chemistry	SYBR_GREEN
Experiment File Name	D:\DATA\QRF\ZY\2021-02-08\2021-02-08-2.eds
Experiment Run End Time	2021-02-08 19:17:49 PM CST
Instrument Type	sds7500
Passive Reference	ROX
Well	Sample Name	Target Name	Task	Reporter	Quencher	RQ	RQ Min	RQ Max	Cт	Cт Mean	Cт SD	ΔCт	ΔCт Mean	ΔCт SE	HK Control ΔCт Mean	HK Control ΔCт SE	ΔΔCт	Automatic Ct Threshold	Ct Threshold	Automatic Baseline	Baseline Start
H7	AS1	GAPDH	UNKNOWN	SYBR	None				21.34	21.04								TRUE	0.48164	TRUE	3
B7	AS1	GNLY	UNKNOWN	SYBR	None	0.0925182			30.4963	30.4763			9.13626				3.43412	TRUE	0.226599	TRUE	3
D7	AS1	GZMB	UNKNOWN	SYBR	None	0.129144			24.9533	24.9333			3.5933				2.95295	TRUE	0.387763	TRUE	3
A7	AS1	GZMK	UNKNOWN	SYBR	None	0.168588			29.267	29.247			7.90701				2.56842	TRUE	0.523354	TRUE	3
F7	AS1	IL2RB	UNKNOWN	SYBR	None	0.314237			25.61	25.59			4.24999				1.67008	TRUE	0.51884	TRUE	3
G7	AS1	KLRB1	UNKNOWN	SYBR	None	0.139575			28.1882	28.1682			6.82818				2.84088	TRUE	0.449588	TRUE	3
C7	AS1	KLRD1	UNKNOWN	SYBR	None	0.161432			26.6789	26.6589			5.3189				2.631	TRUE	0.409778	TRUE	3
E7	AS1	PRF1	UNKNOWN	SYBR	None	0.175336			24.8497	24.8297			3.48965				2.5118	TRUE	0.546953	TRUE	3
H8	AS2	GAPDH	UNKNOWN	SYBR	None				19.6255	19.6255								TRUE	0.48164	TRUE	3
B8	AS2	GNLY	UNKNOWN	SYBR	None	0.0671912			31.0692	31.0492			11.4237				3.89558	TRUE	0.226599	TRUE	3
D8	AS2	GZMB	UNKNOWN	SYBR	None	0.0757833			24.9288	24.9088			5.28331				3.72198	TRUE	0.387763	TRUE	3
A8	AS2	GZMK	UNKNOWN	SYBR	None	0.0639881			29.406	29.386			9.76056				3.96605	TRUE	0.523354	TRUE	3
F8	AS2	IL2RB	UNKNOWN	SYBR	None	0.119709			25.9571	25.9371			6.31167				3.06239	TRUE	0.51884	TRUE	3
G8	AS2	KLRB1	UNKNOWN	SYBR	None	0.119505			27.309	27.289			7.66352				3.06485	TRUE	0.449588	TRUE	3
C8	AS2	KLRD1	UNKNOWN	SYBR	None	0.0369815			27.8036	27.7836			8.15813				4.75705	TRUE	0.409778	TRUE	3
E8	AS2	PRF1	UNKNOWN	SYBR	None	0.0678485			25.2612	25.2412			5.61578				3.88154	TRUE	0.546953	TRUE	3
H9	AS3	GAPDH	UNKNOWN	SYBR	None				21.3292	21.1292								TRUE	0.48164	TRUE	3
B9	AS3	GNLY	UNKNOWN	SYBR	None	0.10755			31.1425	31.1225			9.79331				3.21692	TRUE	0.226599	TRUE	3
D9	AS3	GZMB	UNKNOWN	SYBR	None	0.199736			24.8084	24.7884			3.45923				2.32384	TRUE	0.387763	TRUE	3
A9	AS3	GZMK	UNKNOWN	SYBR	None	0.327752			29.0537	29.0337			7.7045				1.60932	TRUE	0.523354	TRUE	3
F9	AS3	IL2RB	UNKNOWN	SYBR	None	0.354652			25.8218	25.8018			4.47262				1.49553	TRUE	0.51884	TRUE	3
G9	AS3	KLRB1	UNKNOWN	SYBR	None	0.244605			27.6507	27.6307			6.30151				2.03147	TRUE	0.449588	TRUE	3
C9	AS3	KLRD1	UNKNOWN	SYBR	None	0.139941			27.1746	27.1546			5.82541				2.8371	TRUE	0.409778	TRUE	3
E9	AS3	PRF1	UNKNOWN	SYBR	None	0.151188			24.9818	24.9618			3.63261				2.72559	TRUE	0.546953	TRUE	3
H10	AS4	GAPDH	UNKNOWN	SYBR	None				20.6802	20.6802								TRUE	0.48164	TRUE	3
B10	AS4	GNLY	UNKNOWN	SYBR	None	0.0814678			30.3497	30.3297			9.64946				3.61763	TRUE	0.226599	TRUE	3
D10	AS4	GZMB	UNKNOWN	SYBR	None	0.13168			24.7065	24.6865			4.00627				2.92489	TRUE	0.387763	TRUE	3
A10	AS4	GZMK	UNKNOWN	SYBR	None	0.232288			29.0227	29.0027			8.3225				2.10601	TRUE	0.523354	TRUE	3
F10	AS4	IL2RB	UNKNOWN	SYBR	None	0.430346			25.4051	25.3851			4.70489				1.21643	TRUE	0.51884	TRUE	3
G10	AS4	KLRB1	UNKNOWN	SYBR	None	0.233899			27.5225	27.5025			6.8223				2.09605	TRUE	0.449588	TRUE	3
C10	AS4	KLRD1	UNKNOWN	SYBR	None	0.241924			26.337	26.317			5.63677				1.92737	TRUE	0.409778	TRUE	3
E10	AS4	PRF1	UNKNOWN	SYBR	None	0.196196			24.8964	24.8764			4.19619				2.34964	TRUE	0.546953	TRUE	3
H11	AS5	GAPDH	UNKNOWN	SYBR	None				20.5826	20.7826								TRUE	0.48164	TRUE	3
B11	AS5	GNLY	UNKNOWN	SYBR	None	0.101658			30.0827	30.0627			9.4801				3.29821	TRUE	0.226599	TRUE	3
D11	AS5	GZMB	UNKNOWN	SYBR	None	0.106627			24.3889	24.3689			3.78629				3.22936	TRUE	0.387763	TRUE	3
A11	AS5	GZMK	UNKNOWN	SYBR	None	0.194638			28.3022	28.2822			7.69953				2.36114	TRUE	0.523354	TRUE	3
F11	AS5	IL2RB	UNKNOWN	SYBR	None	0.284074			25.5708	25.5508			4.96816				1.81566	TRUE	0.51884	TRUE	3
G11	AS5	KLRB1	UNKNOWN	SYBR	None	0.173418			27.318	27.298			6.71537				2.52767	TRUE	0.449588	TRUE	3
C11	AS5	KLRD1	UNKNOWN	SYBR	None	0.101944			27.2333	27.2133			6.63068				3.48231	TRUE	0.409778	TRUE	3
E11	AS5	PRF1	UNKNOWN	SYBR	None	0.140578			24.7143	24.6943			4.11168				2.83055	TRUE	0.546953	TRUE	3
H12	AS6	GAPDH	UNKNOWN	SYBR	None				20.6982	20.9982								TRUE	0.48164	TRUE	3
B12	AS6	GNLY	UNKNOWN	SYBR	None	0.101656			30.2648	30.2448			9.54663				3.29824	TRUE	0.226599	TRUE	3
D12	AS6	GZMB	UNKNOWN	SYBR	None	0.139752			24.8585	24.8385			4.14031				2.83906	TRUE	0.387763	TRUE	3
A12	AS6	GZMK	UNKNOWN	SYBR	None	0.140544			29.6016	29.5816			8.8834				2.83091	TRUE	0.523354	TRUE	3
F12	AS6	IL2RB	UNKNOWN	SYBR	None	0.396727			25.1324	25.1124			4.41415				1.33378	TRUE	0.51884	TRUE	3
G12	AS6	KLRB1	UNKNOWN	SYBR	None	0.174652			27.5152	27.4952			6.79702				2.51744	TRUE	0.449588	TRUE	3
C12	AS6	KLRD1	UNKNOWN	SYBR	None	0.138272			27.3357	27.3157			6.6175				2.85442	TRUE	0.409778	TRUE	3
E12	AS6	PRF1	UNKNOWN	SYBR	None	0.152384			24.7557	24.7357			4.0375				2.68422	TRUE	0.546953	TRUE	3
H1	NC1	GAPDH	UNKNOWN	SYBR	None				22.6152	22.3152								TRUE	0.48164	TRUE	3
B1	NC1	GNLY	UNKNOWN	SYBR	None	1			28.3073	28.3173			5.70215				0	TRUE	0.226599	TRUE	3
D1	NC1	GZMB	UNKNOWN	SYBR	None	1			23.2655	23.2555			0.640348				0	TRUE	0.387763	TRUE	3
A1	NC1	GZMK	UNKNOWN	SYBR	None	1			27.9238	27.9538			5.33859				0	TRUE	0.523354	TRUE	3
F1	NC1	IL2RB	UNKNOWN	SYBR	None	1			25.2091	25.1951			2.57991				0	TRUE	0.51884	TRUE	3
G1	NC1	KLRB1	UNKNOWN	SYBR	None	1			26.5825	26.6025			3.9873				0	TRUE	0.449588	TRUE	3
C1	NC1	KLRD1	UNKNOWN	SYBR	None	1			25.2731	25.3031			2.6879				0	TRUE	0.409778	TRUE	3
E1	NC1	PRF1	UNKNOWN	SYBR	None	1			23.614	23.593			0.977842				0	TRUE	0.546953	TRUE	3
H2	NC2	GAPDH	UNKNOWN	SYBR	None				21.7211	21.4911								TRUE	0.48164	TRUE	3
B2	NC2	GNLY	UNKNOWN	SYBR	None	0.282046			29.2693	29.2493			7.52814				1.826	TRUE	0.226599	TRUE	3
D2	NC2	GZMB	UNKNOWN	SYBR	None	0.528149			23.3024	23.2824			1.56133				0.920983	TRUE	0.387763	TRUE	3
A2	NC2	GZMK	UNKNOWN	SYBR	None	0.729047			27.5356	27.5156			5.7945				0.455916	TRUE	0.523354	TRUE	3
F2	NC2	IL2RB	UNKNOWN	SYBR	None	0.628782			24.9904	24.9704			3.24928				0.669369	TRUE	0.51884	TRUE	3
G2	NC2	KLRB1	UNKNOWN	SYBR	None	0.654575			26.3398	26.3198			4.59867				0.61137	TRUE	0.449588	TRUE	3
C2	NC2	KLRD1	UNKNOWN	SYBR	None	0.609978			25.1422	25.1222			3.40107				0.713171	TRUE	0.409778	TRUE	3
E2	NC2	PRF1	UNKNOWN	SYBR	None	0.591971			23.4754	23.4554			1.73424				0.756401	TRUE	0.546953	TRUE	3
H3	NC3	GAPDH	UNKNOWN	SYBR	None				22.5409	22.2309								TRUE	0.48164	TRUE	3
B3	NC3	GNLY	UNKNOWN	SYBR	None	0.545541			29.1373	29.1173			6.57639				0.874242	TRUE	0.226599	TRUE	3
D3	NC3	GZMB	UNKNOWN	SYBR	None	0.709538			23.6963	23.6763			1.1354				0.495048	TRUE	0.387763	TRUE	3
A3	NC3	GZMK	UNKNOWN	SYBR	None	0.591894			28.6561	28.6361			6.09518				0.756588	TRUE	0.523354	TRUE	3
F3	NC3	IL2RB	UNKNOWN	SYBR	None	0.75934			25.538	25.518			2.9771				0.397182	TRUE	0.51884	TRUE	3
G3	NC3	KLRB1	UNKNOWN	SYBR	None	0.822032			26.831	26.811			4.27003				0.282733	TRUE	0.449588	TRUE	3
C3	NC3	KLRD1	UNKNOWN	SYBR	None	0.812022			25.5492	25.5292			2.98831				0.300409	TRUE	0.409778	TRUE	3
E3	NC3	PRF1	UNKNOWN	SYBR	None	1.05031			23.4679	23.4479			0.907028				-0.0708148	TRUE	0.546953	TRUE	3
H4	NC4	GAPDH	UNKNOWN	SYBR	None				21.7841	21.8841								TRUE	0.48164	TRUE	3
B4	NC4	GNLY	UNKNOWN	SYBR	None	0.795708			27.8359	27.8159			6.03183				0.329689	TRUE	0.226599	TRUE	3
D4	NC4	GZMB	UNKNOWN	SYBR	None	0.736609			22.8855	22.8655			1.08138				0.441029	TRUE	0.387763	TRUE	3
A4	NC4	GZMK	UNKNOWN	SYBR	None	0.54416			28.0206	28.0006			6.21649				0.877898	TRUE	0.523354	TRUE	3
F4	NC4	IL2RB	UNKNOWN	SYBR	None	0.53272			25.2926	25.2726			3.48846				0.908549	TRUE	0.51884	TRUE	3
G4	NC4	KLRB1	UNKNOWN	SYBR	None	0.599173			26.5304	26.5104			4.72626				0.738955	TRUE	0.449588	TRUE	3
C4	NC4	KLRD1	UNKNOWN	SYBR	None	0.535333			25.5135	25.4935			3.70939				1.02149	TRUE	0.409778	TRUE	3
E4	NC4	PRF1	UNKNOWN	SYBR	None	0.547635			23.6507	23.6307			1.84656				0.868713	TRUE	0.546953	TRUE	3
H5	NC5	GAPDH	UNKNOWN	SYBR	None				21.6525	21.6525								TRUE	0.48164	TRUE	3
B5	NC5	GNLY	UNKNOWN	SYBR	None	0.717105			27.8544	27.8344			6.18189				0.479745	TRUE	0.226599	TRUE	3
D5	NC5	GZMB	UNKNOWN	SYBR	None	1.05952			22.2295	22.2095			0.556931				-0.0834168	TRUE	0.387763	TRUE	3
A5	NC5	GZMK	UNKNOWN	SYBR	None	1.00014			27.0109	26.9909			5.33839				-0.000198122	TRUE	0.523354	TRUE	3
F5	NC5	IL2RB	UNKNOWN	SYBR	None	0.672413			24.825	24.805			3.15249				0.57258	TRUE	0.51884	TRUE	3
G5	NC5	KLRB1	UNKNOWN	SYBR	None	0.87031			25.8602	25.8402			4.1877				0.200398	TRUE	0.449588	TRUE	3
C5	NC5	KLRD1	UNKNOWN	SYBR	None	0.72675			24.8209	24.8009			3.14837				0.460469	TRUE	0.409778	TRUE	3
E5	NC5	PRF1	UNKNOWN	SYBR	None	0.810405			22.9537	22.9337			1.28113				0.303285	TRUE	0.546953	TRUE	3
H6	NC6	GAPDH	UNKNOWN	SYBR	None				21.4506	21.2306								TRUE	0.48164	TRUE	3
B6	NC6	GNLY	UNKNOWN	SYBR	None	0.6848			27.719	27.699			6.24839				0.546245	TRUE	0.226599	TRUE	3
D6	NC6	GZMB	UNKNOWN	SYBR	None	0.632485			22.7719	22.7519			1.30124				0.660897	TRUE	0.387763	TRUE	3
A6	NC6	GZMK	UNKNOWN	SYBR	None	0.609667			27.5231	27.5031			6.0525				0.713908	TRUE	0.523354	TRUE	3
F6	NC6	IL2RB	UNKNOWN	SYBR	None	0.706883			24.551	24.531			3.08037				0.500457	TRUE	0.51884	TRUE	3
G6	NC6	KLRB1	UNKNOWN	SYBR	None	0.816613			25.7502	25.7302			4.27958				0.292275	TRUE	0.449588	TRUE	3
C6	NC6	KLRD1	UNKNOWN	SYBR	None	0.474612			25.2337	25.2137			3.76308				1.07518	TRUE	0.409778	TRUE	3
E6	NC6	PRF1	UNKNOWN	SYBR	None	0.787067			22.8239	22.8039			1.35328				0.375442	TRUE	0.546953	TRUE	3
Analysis Type	Singleplex
Endogenous Control	GAPDH
RQ Min/Max Confidence Level	95.0
Reference Sample	NC1
