# Supplementary material for: Identification of immune related cells and crucial genes in the peripheral blood of ankylosing spondylitis by integrated bioinformatics analysis
Source: PeerJ. 2021 Sep 7;9:e12125. doi: 10.7717/peerj.12125 (PMC8432305; doi:10.7717/peerj.12125)
Supplement: Supplemental Information 3 [file peerj-09-12125-s003.zip › 4. RT-PCR(GZMK,GNLY,KLRD1,GZMB,PRF1,IL2RB,KLRB1).xls]

## Sheet: Results
Block Type	96alum
Chemistry	SYBR_GREEN
Experiment File Name	D:\DATA\QRF\ZY\2021-02-08\2021-02-08-3.eds
Experiment Run End Time	2021-02-08 22:05:34 PM CST
Instrument Type	sds7500
Passive Reference	ROX
Well	Sample Name	Target Name	Task	Reporter	Quencher	RQ	RQ Min	RQ Max	Cт	Cт Mean	Cт SD	ΔCт	ΔCт Mean	ΔCт SE	HK Control ΔCт Mean	HK Control ΔCт SE	ΔΔCт	Automatic Ct Threshold	Ct Threshold	Automatic Baseline	Baseline Start
H7	AS1	GAPDH	UNKNOWN	SYBR	None				21.0043	21.0043								TRUE	0.501708	TRUE	3
B7	AS1	GNLY	UNKNOWN	SYBR	None	0.0991354			30.3748	30.3748			9.37047				3.33446	TRUE	0.225247	TRUE	3
D7	AS1	GZMB	UNKNOWN	SYBR	None	0.12867			24.9159	24.9159			3.91163				2.95826	TRUE	0.408171	TRUE	3
A7	AS1	GZMK	UNKNOWN	SYBR	None	0.163545			29.1795	29.1795			8.17518				2.61224	TRUE	0.522309	TRUE	3
F7	AS1	IL2RB	UNKNOWN	SYBR	None	0.313533			25.5717	25.5717			4.56734				1.67331	TRUE	0.489471	TRUE	3
G7	AS1	KLRB1	UNKNOWN	SYBR	None	0.135963			28.2682	28.2682			7.26389				2.87872	TRUE	0.463493	TRUE	3
C7	AS1	KLRD1	UNKNOWN	SYBR	None	0.147697			26.7089	26.7089			5.70461				2.75928	TRUE	0.362635	TRUE	3
E7	AS1	PRF1	UNKNOWN	SYBR	None	0.175947			24.8125	24.8125			3.80814				2.50679	TRUE	0.455794	TRUE	3
H8	AS2	GAPDH	UNKNOWN	SYBR	None				19.5922	19.5922								TRUE	0.501708	TRUE	3
B8	AS2	GNLY	UNKNOWN	SYBR	None	0.0250815			30.9454	30.9454			11.3532				5.31723	TRUE	0.225247	TRUE	3
D8	AS2	GZMB	UNKNOWN	SYBR	None	0.0491759			24.8914	24.8914			5.29928				4.3459	TRUE	0.408171	TRUE	3
A8	AS2	GZMK	UNKNOWN	SYBR	None	0.055824			29.3181	29.3181			9.72591				4.16297	TRUE	0.522309	TRUE	3
F8	AS2	IL2RB	UNKNOWN	SYBR	None	0.0926493			25.9183	25.9183			6.3261				3.43208	TRUE	0.489471	TRUE	3
G8	AS2	KLRB1	UNKNOWN	SYBR	None	0.0939698			27.389	27.389			7.79683				3.41166	TRUE	0.463493	TRUE	3
C8	AS2	KLRD1	UNKNOWN	SYBR	None	0.0270054			27.7481	27.7481			8.15594				5.21061	TRUE	0.362635	TRUE	3
E8	AS2	PRF1	UNKNOWN	SYBR	None	0.0497242			25.2234	25.2234			5.63125				4.32991	TRUE	0.455794	TRUE	3
H9	AS3	GAPDH	UNKNOWN	SYBR	None				21.0933	21.0933								TRUE	0.501708	TRUE	3
B9	AS3	GNLY	UNKNOWN	SYBR	None	0.0674949			31.0184	31.0184			9.92509				3.88908	TRUE	0.225247	TRUE	3
D9	AS3	GZMB	UNKNOWN	SYBR	None	0.151295			24.7713	24.7713			3.67793				2.72456	TRUE	0.408171	TRUE	3
A9	AS3	GZMK	UNKNOWN	SYBR	None	0.178644			29.1411	29.1411			8.04778				2.48484	TRUE	0.522309	TRUE	3
F9	AS3	IL2RB	UNKNOWN	SYBR	None	0.288017			25.7831	25.7831			4.6898				1.79578	TRUE	0.489471	TRUE	3
G9	AS3	KLRB1	UNKNOWN	SYBR	None	0.209905			27.7307	27.7307			6.63737				2.25219	TRUE	0.463493	TRUE	3
C9	AS3	KLRD1	UNKNOWN	SYBR	None	0.118118			27.1204	27.1204			6.02703				3.08171	TRUE	0.362635	TRUE	3
E9	AS3	PRF1	UNKNOWN	SYBR	None	0.170789			24.9444	24.9444			3.85106				2.54971	TRUE	0.455794	TRUE	3
H10	AS4	GAPDH	UNKNOWN	SYBR	None				20.6451	20.6451								TRUE	0.501708	TRUE	3
B10	AS4	GNLY	UNKNOWN	SYBR	None	0.0855181			30.2288	30.2288			9.58364				3.54763	TRUE	0.225247	TRUE	3
D10	AS4	GZMB	UNKNOWN	SYBR	None	0.118998			24.6695	24.6695			4.02436				3.07099	TRUE	0.408171	TRUE	3
A10	AS4	GZMK	UNKNOWN	SYBR	None	0.301277			27.9389	27.9389			7.29378				1.73084	TRUE	0.522309	TRUE	3
F10	AS4	IL2RB	UNKNOWN	SYBR	None	0.281672			25.3671	25.3671			4.72194				1.82791	TRUE	0.489471	TRUE	3
G10	AS4	KLRB1	UNKNOWN	SYBR	None	0.168145			27.6025	27.6025			6.9574				2.57223	TRUE	0.463493	TRUE	3
C10	AS4	KLRD1	UNKNOWN	SYBR	None	0.143932			26.387	26.387			5.74187				2.79654	TRUE	0.362635	TRUE	3
E10	AS4	PRF1	UNKNOWN	SYBR	None	0.132802			24.8591	24.8591			4.214				2.91265	TRUE	0.455794	TRUE	3
H11	AS5	GAPDH	UNKNOWN	SYBR	None				20.7474	20.7474								TRUE	0.501708	TRUE	3
B11	AS5	GNLY	UNKNOWN	SYBR	None	0.0994869			30.1127	30.1127			9.36537				3.32935	TRUE	0.225247	TRUE	3
D11	AS5	GZMB	UNKNOWN	SYBR	None	0.159137			24.3524	24.3524			3.60503				2.65166	TRUE	0.408171	TRUE	3
A11	AS5	GZMK	UNKNOWN	SYBR	None	0.246241			28.3322	28.3322			7.5848				2.02186	TRUE	0.522309	TRUE	3
F11	AS5	IL2RB	UNKNOWN	SYBR	None	0.269601			25.5325	25.5325			4.78513				1.8911	TRUE	0.489471	TRUE	3
G11	AS5	KLRB1	UNKNOWN	SYBR	None	0.207982			27.398	27.398			6.65064				2.26547	TRUE	0.463493	TRUE	3
C11	AS5	KLRD1	UNKNOWN	SYBR	None	0.0892341			27.179	27.179			6.43159				3.48626	TRUE	0.362635	TRUE	3
E11	AS5	PRF1	UNKNOWN	SYBR	None	0.161702			24.6773	24.6773			3.92994				2.62859	TRUE	0.455794	TRUE	3
H12	AS6	GAPDH	UNKNOWN	SYBR	None				20.9626	20.9626								TRUE	0.501708	TRUE	3
B12	AS6	GNLY	UNKNOWN	SYBR	None	0.101796			30.2948	30.2948			9.33227				3.29625	TRUE	0.225247	TRUE	3
D12	AS6	GZMB	UNKNOWN	SYBR	None	0.133477			24.8213	24.8213			3.85871				2.90534	TRUE	0.408171	TRUE	3
A12	AS6	GZMK	UNKNOWN	SYBR	None	0.251643			28.5161	28.5161			7.55349				1.99055	TRUE	0.522309	TRUE	3
F12	AS6	IL2RB	UNKNOWN	SYBR	None	0.423925			25.0947	25.0947			4.13215				1.23812	TRUE	0.489471	TRUE	3
G12	AS6	KLRB1	UNKNOWN	SYBR	None	0.210591			27.5952	27.5952			6.63265				2.24748	TRUE	0.463493	TRUE	3
C12	AS6	KLRD1	UNKNOWN	SYBR	None	0.0965055			27.2812	27.2812			6.31857				3.37325	TRUE	0.362635	TRUE	3
E12	AS6	PRF1	UNKNOWN	SYBR	None	0.182414			24.7186	24.7186			3.75606				2.45471	TRUE	0.455794	TRUE	3
H1	NC1	GAPDH	UNKNOWN	SYBR	None				22.2773	22.2773								TRUE	0.501708	TRUE	3
B1	NC1	GNLY	UNKNOWN	SYBR	None	1			28.3133	28.3133			6.03602				0	TRUE	0.225247	TRUE	3
D1	NC1	GZMB	UNKNOWN	SYBR	None	1			23.2307	23.2307			0.953373				0	TRUE	0.408171	TRUE	3
A1	NC1	GZMK	UNKNOWN	SYBR	None	1			27.8402	27.8402			5.56294				0	TRUE	0.522309	TRUE	3
F1	NC1	IL2RB	UNKNOWN	SYBR	None	1			25.1713	25.1713			2.89403				0	TRUE	0.489471	TRUE	3
G1	NC1	KLRB1	UNKNOWN	SYBR	None	1			26.6625	26.6625			4.38517				0	TRUE	0.463493	TRUE	3
C1	NC1	KLRD1	UNKNOWN	SYBR	None	1			25.2226	25.2226			2.94533				0	TRUE	0.362635	TRUE	3
E1	NC1	PRF1	UNKNOWN	SYBR	None	1			23.5786	23.5786			1.30135				0	TRUE	0.455794	TRUE	3
H2	NC2	GAPDH	UNKNOWN	SYBR	None				21.4546	21.4546								TRUE	0.501708	TRUE	3
B2	NC2	GNLY	UNKNOWN	SYBR	None	0.219974			29.6753	29.6753			8.22061				2.1846	TRUE	0.225247	TRUE	3
D2	NC2	GZMB	UNKNOWN	SYBR	None	0.551132			23.2675	23.2675			1.8129				0.859529	TRUE	0.408171	TRUE	3
A2	NC2	GZMK	UNKNOWN	SYBR	None	0.739346			27.4533	27.4533			5.99862				0.435678	TRUE	0.522309	TRUE	3
F2	NC2	IL2RB	UNKNOWN	SYBR	None	0.657792			24.953	24.953			3.49833				0.604298	TRUE	0.489471	TRUE	3
G2	NC2	KLRB1	UNKNOWN	SYBR	None	0.668977			26.4198	26.4198			4.96514				0.579971	TRUE	0.463493	TRUE	3
C2	NC2	KLRD1	UNKNOWN	SYBR	None	0.618981			25.092	25.092			3.63736				0.692034	TRUE	0.362635	TRUE	3
E2	NC2	PRF1	UNKNOWN	SYBR	None	0.622347			23.4402	23.4402			1.98556				0.68421	TRUE	0.455794	TRUE	3
H3	NC3	GAPDH	UNKNOWN	SYBR	None				22.1932	22.1932								TRUE	0.501708	TRUE	3
B3	NC3	GNLY	UNKNOWN	SYBR	None	0.530675			29.1433	29.1433			6.95012				0.914099	TRUE	0.225247	TRUE	3
D3	NC3	GZMB	UNKNOWN	SYBR	None	0.700152			23.6608	23.6608			1.46763				0.514259	TRUE	0.408171	TRUE	3
A3	NC3	GZMK	UNKNOWN	SYBR	None	0.568702			28.5704	28.5704			6.37719				0.814255	TRUE	0.522309	TRUE	3
F3	NC3	IL2RB	UNKNOWN	SYBR	None	0.751296			25.4998	25.4998			3.30657				0.412546	TRUE	0.489471	TRUE	3
G3	NC3	KLRB1	UNKNOWN	SYBR	None	0.79411			26.911	26.911			4.71776				0.33259	TRUE	0.463493	TRUE	3
C3	NC3	KLRD1	UNKNOWN	SYBR	None	0.779319			25.4982	25.4982			3.30504				0.359715	TRUE	0.362635	TRUE	3
E3	NC3	PRF1	UNKNOWN	SYBR	None	1.04372			23.4328	23.4328			1.23961				-0.061739	TRUE	0.455794	TRUE	3
H4	NC4	GAPDH	UNKNOWN	SYBR	None				21.847	21.847								TRUE	0.501708	TRUE	3
B4	NC4	GNLY	UNKNOWN	SYBR	None	1.02886			27.8419	27.8419			5.99497				-0.0410423	TRUE	0.225247	TRUE	3
D4	NC4	GZMB	UNKNOWN	SYBR	None	0.965356			22.8512	22.8512			1.00424				0.0508671	TRUE	0.408171	TRUE	3
A4	NC4	GZMK	UNKNOWN	SYBR	None	0.417345			28.6706	28.6706			6.82363				1.26069	TRUE	0.522309	TRUE	3
F4	NC4	IL2RB	UNKNOWN	SYBR	None	0.700427			25.2547	25.2547			3.40772				0.513693	TRUE	0.489471	TRUE	3
G4	NC4	KLRB1	UNKNOWN	SYBR	None	0.769384			26.6104	26.6104			4.7634				0.378223	TRUE	0.463493	TRUE	3
C4	NC4	KLRD1	UNKNOWN	SYBR	None	0.682774			25.3428	25.3428			3.49585				0.55052	TRUE	0.362635	TRUE	3
E4	NC4	PRF1	UNKNOWN	SYBR	None	0.723504			23.6152	23.6152			1.76827				0.466927	TRUE	0.455794	TRUE	3
H5	NC5	GAPDH	UNKNOWN	SYBR	None				21.6158	21.6158								TRUE	0.501708	TRUE	3
B5	NC5	GNLY	UNKNOWN	SYBR	None	0.865365			27.8604	27.8604			6.24464				0.20862	TRUE	0.225247	TRUE	3
D5	NC5	GZMB	UNKNOWN	SYBR	None	1.29503			22.1962	22.1962			0.580383				-0.37299	TRUE	0.408171	TRUE	3
A5	NC5	GZMK	UNKNOWN	SYBR	None	1.18805			26.9301	26.9301			5.31435				-0.248592	TRUE	0.522309	TRUE	3
F5	NC5	IL2RB	UNKNOWN	SYBR	None	0.824716			24.7878	24.7878			3.17206				0.27803	TRUE	0.489471	TRUE	3
G5	NC5	KLRB1	UNKNOWN	SYBR	None	1.04299			25.9402	25.9402			4.32445				-0.0607262	TRUE	0.463493	TRUE	3
C5	NC5	KLRD1	UNKNOWN	SYBR	None	0.758893			24.9591	24.9591			3.34336				0.398031	TRUE	0.362635	TRUE	3
E5	NC5	PRF1	UNKNOWN	SYBR	None	0.998511			22.9193	22.9193			1.3035				0.00214958	TRUE	0.455794	TRUE	3
H6	NC6	GAPDH	UNKNOWN	SYBR	None				21.1946	21.1946								TRUE	0.501708	TRUE	3
B6	NC6	GNLY	UNKNOWN	SYBR	None	0.683776			27.779	27.779			6.58442				0.548405	TRUE	0.225247	TRUE	3
D6	NC6	GZMB	UNKNOWN	SYBR	None	0.664437			22.7378	22.7378			1.54317				0.589796	TRUE	0.408171	TRUE	3
A6	NC6	GZMK	UNKNOWN	SYBR	None	0.335274			28.3341	28.3341			7.13953				1.57659	TRUE	0.522309	TRUE	3
F6	NC6	IL2RB	UNKNOWN	SYBR	None	0.744528			24.5142	24.5142			3.31963				0.425602	TRUE	0.489471	TRUE	3
G6	NC6	KLRB1	UNKNOWN	SYBR	None	0.840643			25.8302	25.8302			4.63561				0.250435	TRUE	0.463493	TRUE	3
C6	NC6	KLRD1	UNKNOWN	SYBR	None	0.485176			25.1833	25.1833			3.98875				1.04342	TRUE	0.362635	TRUE	3
E6	NC6	PRF1	UNKNOWN	SYBR	None	0.832874			22.7598	22.7598			1.56518				0.26383	TRUE	0.455794	TRUE	3
Analysis Type	Singleplex
Endogenous Control	GAPDH
RQ Min/Max Confidence Level	95.0
Reference Sample	NC1
