# Supplementary material for: Identification of immune related cells and crucial genes in the peripheral blood of ankylosing spondylitis by integrated bioinformatics analysis
Source: PeerJ. 2021 Sep 7;9:e12125. doi: 10.7717/peerj.12125 (PMC8432305; doi:10.7717/peerj.12125)
Supplement: Supplemental Information 4 [file peerj-09-12125-s004.zip]

Archive with 3 entries (3 files):
- 1.ELISA-GZMA.csv
- 2.ELISA-GNLY.csv
- 3.ELISA-PRF1.csv
