# Supplementary material for: Identification of immune related cells and crucial genes in the peripheral blood of ankylosing spondylitis by integrated bioinformatics analysis
Source: PeerJ. 2021 Sep 7;9:e12125. doi: 10.7717/peerj.12125 (PMC8432305; doi:10.7717/peerj.12125)
Supplement: Supplemental Information 4 [file peerj-09-12125-s004.zip › 3.ELISA-PRF1.csv]

Plate information
Plate	Repeat	Barcode	Chamber temperature at start	Chamber temperature at end	Ambient temperature at start	Ambient temperature at end	Meas	ScanX	ScanY	Measinfo	Kinetics	Measurement date
1	1		23.9	23.9	21.5	21.5	Meas A	0	0	De=1st Ex=Btm Em=N/A	1	5/28/2021 10:37:56 AM
Background information
Plate	Label	Result	Signal	Flashes/Time	Meastime	MeasInfo
1	Meas A	0	296316	76	00:00.0	De=1st Ex=Btm Em=N/A
Results for Meas A - (A)
	1	2	3	4	5	6	7	8	9	10	11	12
A	0.074	0.268	0.456	0.807	1.453	2.352	1.478	1.298	1.598	1.173	1.139	0.966
B
C
D
E
F
G
H
Basic assay information
Assay ID:				1086
Assay Started:				5/28/2021 10:37:41 AM
Assay Finished:				5/28/2021 10:38:07 AM
Assay Exported:				5/28/2021 10:38:10 AM
Assay Started By:				N/A
Protocol ID:				120110
Protocol Name:				450nm ZY [Modified]
Serial#:				23001401
Protocol information
Protocol:
Protocol name				450nm ZY [Modified]
Number of assay repeats				1
Start assay repeat each				N/A
Number of plate repeats				1
Start plate repeat each				N/A
Mode of measurement				By Rows bi-directional
Rotated plate				No
Soft move				No
Protocol notes				For protein concentration assays with Bradford reagent at 595 nm in 96-well plates.
Plate type:
Name of the plate type				96 General
Number of rows				8
Number of columns				12
Number of the wells in the plate				96
Height of the plate				14.35 mm
Diameter of the well				6.5 mm
Volume of the well				300 �l
Coordinates of corners:
96 General
14.38 mm x------------------------------------------------------ x 113.38 mm
11.24 mm 11.24 mm
14.38 mm x------------------------------------------------------ x 113.38 mm
74.24 mm 74.24 mm
Platemap:
Plate				1
	1	2	3	4	5	6	7	8	9	10	11	12
A	-	-	-	-	-	-	-	-	-	-	-	-
B
C
D
E
F
G
H
- - Undefined
Calculations:
No calculations.
Auto export parameters:
Export format				Plate5
Picture				No
Add plate number to the file name				Yes
Each plate to separate file				No
Field separator to use				System
File name format				<DefaultDataFolder>\ZY\<Date>\<ProtocolName>_<AssayID>.csv
Exported data				MeasA:Result
Operations:
Plate 1
Measurement
Meas				A
Tech				Absorbance
Measurements:
Meas				A
Exc. filter				N/A
Excitation wavelength				450 nm
Measurement height				7.5 mm
Number of flashes				90
Number of flashes integrated				19
Flash power				100%
Excitation light				100%
Reference excitation light				100%
Reference AD gain				1
Reference signal				60403
Last edited				11/24/2020 10:12:56 AM
Last edited by				EnSpire
Factory preset				No
Filters:
Monochromator cutoff 230				140
Filter polarization				None
Description				X230co Longpass=230nm Tmin=90%
Used with
Last edited				1/1/2011
Last edited by				Installation
Factory preset				Yes
Monochromator cutoff 360				141
Filter polarization				None
Description				X360co Longpass=360nm Tmin=90%
Used with
Last edited				1/1/2011
Last edited by				Installation
Factory preset				Yes
Monochromator cutoff 585				142
Filter polarization				None
Description				X585co Longpass=585nm Tmin=75%
Used with
Last edited				1/1/2011
Last edited by				Installation
Factory preset				Yes
Instrument:
Serial number				23001401
Nickname				EnSpire
Exported with EnSpire Workstation version 4.13.3005.1482
