# Supplementary material for: Identification of immune related cells and crucial genes in the peripheral blood of ankylosing spondylitis by integrated bioinformatics analysis
Source: PeerJ. 2021 Sep 7;9:e12125. doi: 10.7717/peerj.12125 (PMC8432305; doi:10.7717/peerj.12125)
Supplement: Supplemental Information 6 [file peerj-09-12125-s006.zip]

Archive with 1 entries (1 files):
- Supplementary file 5 -GSE73754_series_matrix.txt
