# Supplementary material for: Identification of immune related cells and crucial genes in the peripheral blood of ankylosing spondylitis by integrated bioinformatics analysis
Source: PeerJ. 2021 Sep 7;9:e12125. doi: 10.7717/peerj.12125 (PMC8432305; doi:10.7717/peerj.12125)
Supplement: Supplemental Information 6 [file peerj-09-12125-s006.zip › Supplementary file 5 -GSE73754_series_matrix.txt]

!Series_title	"Sexual Dimorphism in the Th17 Signature of Ankylosing Spondylitis"
!Series_geo_accession	"GSE73754"
!Series_status	"Public on Oct 07 2015"
!Series_submission_date	"Oct 06 2015"
!Series_last_update_date	"Sep 08 2020"
!Series_pubmed_id	"26473967"
!Series_summary	"Male AS patients have an elevated Th17 cell frequency vs. female AS patients (Gracey et al, Arthritis and Rheumatology, 2015). This analysis was performed to further examine differences between male and female AS patients"
!Series_overall_design	"AS patients were compared to healthy controls (HC). For sex-specific anaylsis, three groups were compared: F-HC vs. M-HC, M-AS vs. M-HC and F-AS vs. F-HC. A one way ANOVA was performed to identify genes differentially regulated in male and female AS patients"
!Series_type	"Expression profiling by array"
!Series_contributor	"Eric,,Gracey"
!Series_contributor	"Robert,D,Inman"
!Series_sample_id	"GSM1902130 GSM1902131 GSM1902132 GSM1902133 GSM1902134 GSM1902135 GSM1902136 GSM1902137 GSM1902138 GSM1902139 GSM1902140 GSM1902141 GSM1902142 GSM1902143 GSM1902144 GSM1902145 GSM1902146 GSM1902147 GSM1902148 GSM1902149 GSM1902150 GSM1902151 GSM1902152 GSM1902153 GSM1902154 GSM1902155 GSM1902156 GSM1902157 GSM1902158 GSM1902159 GSM1902160 GSM1902161 GSM1902162 GSM1902163 GSM1902164 GSM1902165 GSM1902166 GSM1902167 GSM1902168 GSM1902169 GSM1902170 GSM1902171 GSM1902172 GSM1902173 GSM1902174 GSM1902175 GSM1902176 GSM1902177 GSM1902178 GSM1902179 GSM1902180 GSM1902181 GSM1902182 GSM1902183 GSM1902184 GSM1902185 GSM1902186 GSM1902187 GSM1902188 GSM1902189 GSM1902190 GSM1902191 GSM1902192 GSM1902193 GSM1902194 GSM1902195 GSM1902196 GSM1902197 GSM1902198 GSM1902199 GSM1902200 GSM1902201 "
!Series_contact_name	"Eric,,Gracey"
!Series_contact_email	"egracey@uhnresearch.ca"
!Series_contact_laboratory	"Inman"
!Series_contact_department	"Immunology"
!Series_contact_institute	"University of Toronto"
!Series_contact_address	"60 Leonard Ave"
!Series_contact_city	"Toronto"
!Series_contact_state	"ON"
!Series_contact_zip/postal_code	"M5T 2S8"
!Series_contact_country	"Canada"
!Series_supplementary_file	"ftp://ftp.ncbi.nlm.nih.gov/geo/series/GSE73nnn/GSE73754/suppl/GSE73754_RAW.tar"
!Series_supplementary_file	"ftp://ftp.ncbi.nlm.nih.gov/geo/series/GSE73nnn/GSE73754/suppl/GSE73754_non-normalized.txt.gz"
!Series_platform_id	"GPL10558"
!Series_platform_taxid	"9606"
!Series_sample_taxid	"9606"
!Series_relation	"BioProject: https://www.ncbi.nlm.nih.gov/bioproject/PRJNA297828"

!Sample_title	"AS [9963831033_D]"	"AS [9965280034_B]"	"AS [9963831032_I]"	"AS [9963831051_A]"	"AS [9963831032_L]"	"AS [9963831033_C]"	"AS [9963831032_F]"	"AS [9963831045_H]"	"AS [9963831033_L]"	"AS [9963831033_B]"	"AS [9965280090_C]"	"AS [9963831033_A]"	"AS [9963831045_F]"	"AS [9963831033_E]"	"AS [9965280090_H]"	"AS [9963831051_B]"	"AS [9963831051_G]"	"AS [9963831033_F]"	"AS [9963831033_H]"	"AS [9965280090_G]"	"AS [9963831045_K]"	"AS [9965280090_J]"	"AS [9965280090_I]"	"AS [9963831051_F]"	"AS [9965280034_L]"	"AS [9965280090_L]"	"AS [9965280090_D]"	"AS [9965280090_A]"	"AS [9963831045_G]"	"AS [9963831051_E]"	"AS [9965280034_F]"	"AS [9963831045_A]"	"AS [9963831032_E]"	"AS [9965280034_K]"	"AS [9963831032_J]"	"AS [9963831051_L]"	"AS [9963831051_D]"	"AS [9965280090_E]"	"AS [9963831045_C]"	"AS [9965280034_H]"	"AS [9965280034_E]"	"AS [9963831032_G]"	"AS [9963831032_B]"	"AS [9963831033_J]"	"AS [9965280034_J]"	"AS [9963831032_H]"	"AS [9963831033_I]"	"AS [9963831045_D]"	"AS [9963831045_J]"	"AS [9965280034_G]"	"AS [9965280034_C]"	"AS [9963831045_L]"	"HC [9963831032_C]"	"HC [9965280034_I]"	"HC [9963831051_K]"	"HC [9963831051_C]"	"HC [9965280034_A]"	"HC [9963831032_K]"	"HC [9965280090_K]"	"HC [9963831051_J]"	"HC [9963831045_B]"	"HC [9963831045_E]"	"HC [9963831033_K]"	"HC [9963831033_G]"	"HC [9963831032_D]"	"HC [9963831051_I]"	"HC [9963831032_A]"	"HC [9965280090_F]"	"HC [9965280090_B]"	"HC [9963831045_I]"	"HC [9965280034_D]"	"HC [9963831051_H]"
!Sample_geo_accession	"GSM1902130"	"GSM1902131"	"GSM1902132"	"GSM1902133"	"GSM1902134"	"GSM1902135"	"GSM1902136"	"GSM1902137"	"GSM1902138"	"GSM1902139"	"GSM1902140"	"GSM1902141"	"GSM1902142"	"GSM1902143"	"GSM1902144"	"GSM1902145"	"GSM1902146"	"GSM1902147"	"GSM1902148"	"GSM1902149"	"GSM1902150"	"GSM1902151"	"GSM1902152"	"GSM1902153"	"GSM1902154"	"GSM1902155"	"GSM1902156"	"GSM1902157"	"GSM1902158"	"GSM1902159"	"GSM1902160"	"GSM1902161"	"GSM1902162"	"GSM1902163"	"GSM1902164"	"GSM1902165"	"GSM1902166"	"GSM1902167"	"GSM1902168"	"GSM1902169"	"GSM1902170"	"GSM1902171"	"GSM1902172"	"GSM1902173"	"GSM1902174"	"GSM1902175"	"GSM1902176"	"GSM1902177"	"GSM1902178"	"GSM1902179"	"GSM1902180"	"GSM1902181"	"GSM1902182"	"GSM1902183"	"GSM1902184"	"GSM1902185"	"GSM1902186"	"GSM1902187"	"GSM1902188"	"GSM1902189"	"GSM1902190"	"GSM1902191"	"GSM1902192"	"GSM1902193"	"GSM1902194"	"GSM1902195"	"GSM1902196"	"GSM1902197"	"GSM1902198"	"GSM1902199"	"GSM1902200"	"GSM1902201"
!Sample_status	"Public on Oct 07 2015"	"Public on Oct 07 2015"	"Public on Oct 07 2015"	"Public on Oct 07 2015"	"Public on Oct 07 2015"	"Public on Oct 07 2015"	"Public on Oct 07 2015"	"Public on Oct 07 2015"	"Public on Oct 07 2015"	"Public on Oct 07 2015"	"Public on Oct 07 2015"	"Public on Oct 07 2015"	"Public on Oct 07 2015"	"Public on Oct 07 2015"	"Public on Oct 07 2015"	"Public on Oct 07 2015"	"Public on Oct 07 2015"	"Public on Oct 07 2015"	"Public on Oct 07 2015"	"Public on Oct 07 2015"	"Public on Oct 07 2015"	"Public on Oct 07 2015"	"Public on Oct 07 2015"	"Public on Oct 07 2015"	"Public on Oct 07 2015"	"Public on Oct 07 2015"	"Public on Oct 07 2015"	"Public on Oct 07 2015"	"Public on Oct 07 2015"	"Public on Oct 07 2015"	"Public on Oct 07 2015"	"Public on Oct 07 2015"	"Public on Oct 07 2015"	"Public on Oct 07 2015"	"Public on Oct 07 2015"	"Public on Oct 07 2015"	"Public on Oct 07 2015"	"Public on Oct 07 2015"	"Public on Oct 07 2015"	"Public on Oct 07 2015"	"Public on Oct 07 2015"	"Public on Oct 07 2015"	"Public on Oct 07 2015"	"Public on Oct 07 2015"	"Public on Oct 07 2015"	"Public on Oct 07 2015"	"Public on Oct 07 2015"	"Public on Oct 07 2015"	"Public on Oct 07 2015"	"Public on Oct 07 2015"	"Public on Oct 07 2015"	"Public on Oct 07 2015"	"Public on Oct 07 2015"	"Public on Oct 07 2015"	"Public on Oct 07 2015"	"Public on Oct 07 2015"	"Public on Oct 07 2015"	"Public on Oct 07 2015"	"Public on Oct 07 2015"	"Public on Oct 07 2015"	"Public on Oct 07 2015"	"Public on Oct 07 2015"	"Public on Oct 07 2015"	"Public on Oct 07 2015"	"Public on Oct 07 2015"	"Public on Oct 07 2015"	"Public on Oct 07 2015"	"Public on Oct 07 2015"	"Public on Oct 07 2015"	"Public on Oct 07 2015"	"Public on Oct 07 2015"	"Public on Oct 07 2015"
!Sample_submission_date	"Oct 06 2015"	"Oct 06 2015"	"Oct 06 2015"	"Oct 06 2015"	"Oct 06 2015"	"Oct 06 2015"	"Oct 06 2015"	"Oct 06 2015"	"Oct 06 2015"	"Oct 06 2015"	"Oct 06 2015"	"Oct 06 2015"	"Oct 06 2015"	"Oct 06 2015"	"Oct 06 2015"	"Oct 06 2015"	"Oct 06 2015"	"Oct 06 2015"	"Oct 06 2015"	"Oct 06 2015"	"Oct 06 2015"	"Oct 06 2015"	"Oct 06 2015"	"Oct 06 2015"	"Oct 06 2015"	"Oct 06 2015"	"Oct 06 2015"	"Oct 06 2015"	"Oct 06 2015"	"Oct 06 2015"	"Oct 06 2015"	"Oct 06 2015"	"Oct 06 2015"	"Oct 06 2015"	"Oct 06 2015"	"Oct 06 2015"	"Oct 06 2015"	"Oct 06 2015"	"Oct 06 2015"	"Oct 06 2015"	"Oct 06 2015"	"Oct 06 2015"	"Oct 06 2015"	"Oct 06 2015"	"Oct 06 2015"	"Oct 06 2015"	"Oct 06 2015"	"Oct 06 2015"	"Oct 06 2015"	"Oct 06 2015"	"Oct 06 2015"	"Oct 06 2015"	"Oct 06 2015"	"Oct 06 2015"	"Oct 06 2015"	"Oct 06 2015"	"Oct 06 2015"	"Oct 06 2015"	"Oct 06 2015"	"Oct 06 2015"	"Oct 06 2015"	"Oct 06 2015"	"Oct 06 2015"	"Oct 06 2015"	"Oct 06 2015"	"Oct 06 2015"	"Oct 06 2015"	"Oct 06 2015"	"Oct 06 2015"	"Oct 06 2015"	"Oct 06 2015"	"Oct 06 2015"
!Sample_last_update_date	"Sep 08 2020"	"Sep 08 2020"	"Sep 08 2020"	"Sep 08 2020"	"Sep 08 2020"	"Sep 08 2020"	"Sep 08 2020"	"Sep 08 2020"	"Sep 08 2020"	"Sep 08 2020"	"Sep 08 2020"	"Sep 08 2020"	"Sep 08 2020"	"Sep 08 2020"	"Sep 08 2020"	"Sep 08 2020"	"Sep 08 2020"	"Sep 08 2020"	"Sep 08 2020"	"Sep 08 2020"	"Sep 08 2020"	"Sep 08 2020"	"Sep 08 2020"	"Sep 08 2020"	"Sep 08 2020"	"Sep 08 2020"	"Sep 08 2020"	"Sep 08 2020"	"Sep 08 2020"	"Sep 08 2020"	"Sep 08 2020"	"Sep 08 2020"	"Sep 08 2020"	"Sep 08 2020"	"Sep 08 2020"	"Sep 08 2020"	"Sep 08 2020"	"Sep 08 2020"	"Sep 08 2020"	"Sep 08 2020"	"Sep 08 2020"	"Sep 08 2020"	"Sep 08 2020"	"Sep 08 2020"	"Sep 08 2020"	"Sep 08 2020"	"Sep 08 2020"	"Sep 08 2020"	"Sep 08 2020"	"Sep 08 2020"	"Sep 08 2020"	"Sep 08 2020"	"Sep 08 2020"	"Sep 08 2020"	"Sep 08 2020"	"Sep 08 2020"	"Sep 08 2020"	"Sep 08 2020"	"Sep 08 2020"	"Sep 08 2020"	"Sep 08 2020"	"Sep 08 2020"	"Sep 08 2020"	"Sep 08 2020"	"Sep 08 2020"	"Sep 08 2020"	"Sep 08 2020"	"Sep 08 2020"	"Sep 08 2020"	"Sep 08 2020"	"Sep 08 2020"	"Sep 08 2020"
!Sample_type	"RNA"	"RNA"	"RNA"	"RNA"	"RNA"	"RNA"	"RNA"	"RNA"	"RNA"	"RNA"	"RNA"	"RNA"	"RNA"	"RNA"	"RNA"	"RNA"	"RNA"	"RNA"	"RNA"	"RNA"	"RNA"	"RNA"	"RNA"	"RNA"	"RNA"	"RNA"	"RNA"	"RNA"	"RNA"	"RNA"	"RNA"	"RNA"	"RNA"	"RNA"	"RNA"	"RNA"	"RNA"	"RNA"	"RNA"	"RNA"	"RNA"	"RNA"	"RNA"	"RNA"	"RNA"	"RNA"	"RNA"	"RNA"	"RNA"	"RNA"	"RNA"	"RNA"	"RNA"	"RNA"	"RNA"	"RNA"	"RNA"	"RNA"	"RNA"	"RNA"	"RNA"	"RNA"	"RNA"	"RNA"	"RNA"	"RNA"	"RNA"	"RNA"	"RNA"	"RNA"	"RNA"	"RNA"
!Sample_channel_count	"1"	"1"	"1"	"1"	"1"	"1"	"1"	"1"	"1"	"1"	"1"	"1"	"1"	"1"	"1"	"1"	"1"	"1"	"1"	"1"	"1"	"1"	"1"	"1"	"1"	"1"	"1"	"1"	"1"	"1"	"1"	"1"	"1"	"1"	"1"	"1"	"1"	"1"	"1"	"1"	"1"	"1"	"1"	"1"	"1"	"1"	"1"	"1"	"1"	"1"	"1"	"1"	"1"	"1"	"1"	"1"	"1"	"1"	"1"	"1"	"1"	"1"	"1"	"1"	"1"	"1"	"1"	"1"	"1"	"1"	"1"	"1"
!Sample_source_name_ch1	"Whole blood RNA"	"Whole blood RNA"	"Whole blood RNA"	"Whole blood RNA"	"Whole blood RNA"	"Whole blood RNA"	"Whole blood RNA"	"Whole blood RNA"	"Whole blood RNA"	"Whole blood RNA"	"Whole blood RNA"	"Whole blood RNA"	"Whole blood RNA"	"Whole blood RNA"	"Whole blood RNA"	"Whole blood RNA"	"Whole blood RNA"	"Whole blood RNA"	"Whole blood RNA"	"Whole blood RNA"	"Whole blood RNA"	"Whole blood RNA"	"Whole blood RNA"	"Whole blood RNA"	"Whole blood RNA"	"Whole blood RNA"	"Whole blood RNA"	"Whole blood RNA"	"Whole blood RNA"	"Whole blood RNA"	"Whole blood RNA"	"Whole blood RNA"	"Whole blood RNA"	"Whole blood RNA"	"Whole blood RNA"	"Whole blood RNA"	"Whole blood RNA"	"Whole blood RNA"	"Whole blood RNA"	"Whole blood RNA"	"Whole blood RNA"	"Whole blood RNA"	"Whole blood RNA"	"Whole blood RNA"	"Whole blood RNA"	"Whole blood RNA"	"Whole blood RNA"	"Whole blood RNA"	"Whole blood RNA"	"Whole blood RNA"	"Whole blood RNA"	"Whole blood RNA"	"Whole blood RNA"	"Whole blood RNA"	"Whole blood RNA"	"Whole blood RNA"	"Whole blood RNA"	"Whole blood RNA"	"Whole blood RNA"	"Whole blood RNA"	"Whole blood RNA"	"Whole blood RNA"	"Whole blood RNA"	"Whole blood RNA"	"Whole blood RNA"	"Whole blood RNA"	"Whole blood RNA"	"Whole blood RNA"	"Whole blood RNA"	"Whole blood RNA"	"Whole blood RNA"	"Whole blood RNA"
!Sample_organism_ch1	"Homo sapiens"	"Homo sapiens"	"Homo sapiens"	"Homo sapiens"	"Homo sapiens"	"Homo sapiens"	"Homo sapiens"	"Homo sapiens"	"Homo sapiens"	"Homo sapiens"	"Homo sapiens"	"Homo sapiens"	"Homo sapiens"	"Homo sapiens"	"Homo sapiens"	"Homo sapiens"	"Homo sapiens"	"Homo sapiens"	"Homo sapiens"	"Homo sapiens"	"Homo sapiens"	"Homo sapiens"	"Homo sapiens"	"Homo sapiens"	"Homo sapiens"	"Homo sapiens"	"Homo sapiens"	"Homo sapiens"	"Homo sapiens"	"Homo sapiens"	"Homo sapiens"	"Homo sapiens"	"Homo sapiens"	"Homo sapiens"	"Homo sapiens"	"Homo sapiens"	"Homo sapiens"	"Homo sapiens"	"Homo sapiens"	"Homo sapiens"	"Homo sapiens"	"Homo sapiens"	"Homo sapiens"	"Homo sapiens"	"Homo sapiens"	"Homo sapiens"	"Homo sapiens"	"Homo sapiens"	"Homo sapiens"	"Homo sapiens"	"Homo sapiens"	"Homo sapiens"	"Homo sapiens"	"Homo sapiens"	"Homo sapiens"	"Homo sapiens"	"Homo sapiens"	"Homo sapiens"	"Homo sapiens"	"Homo sapiens"	"Homo sapiens"	"Homo sapiens"	"Homo sapiens"	"Homo sapiens"	"Homo sapiens"	"Homo sapiens"	"Homo sapiens"	"Homo sapiens"	"Homo sapiens"	"Homo sapiens"	"Homo sapiens"	"Homo sapiens"
!Sample_characteristics_ch1	"Sex: Male"	"Sex: Male"	"Sex: Male"	"Sex: Male"	"Sex: Male"	"Sex: Male"	"Sex: Male"	"Sex: Male"	"Sex: Male"	"Sex: Male"	"Sex: Male"	"Sex: Male"	"Sex: Male"	"Sex: Male"	"Sex: Male"	"Sex: Male"	"Sex: Male"	"Sex: Male"	"Sex: Male"	"Sex: Male"	"Sex: Male"	"Sex: Male"	"Sex: Female"	"Sex: Female"	"Sex: Female"	"Sex: Male"	"Sex: Female"	"Sex: Female"	"Sex: Female"	"Sex: Female"	"Sex: Female"	"Sex: Female"	"Sex: Female"	"Sex: Female"	"Sex: Female"	"Sex: Female"	"Sex: Female"	"Sex: Female"	"Sex: Female"	"Sex: Female"	"Sex: Female"	"Sex: Female"	"Sex: Female"	"Sex: Female"	"Sex: Female"	"Sex: Female"	"Sex: Female"	"Sex: Male"	"Sex: Male"	"Sex: Male"	"Sex: Male"	"Sex: Female"	"Sex: Male"	"Sex: Male"	"Sex: Male"	"Sex: Male"	"Sex: Male"	"Sex: Male"	"Sex: Male"	"Sex: Male"	"Sex: Male"	"Sex: Male"	"Sex: Female"	"Sex: Female"	"Sex: Female"	"Sex: Female"	"Sex: Female"	"Sex: Female"	"Sex: Female"	"Sex: Female"	"Sex: Female"	"Sex: Female"
!Sample_characteristics_ch1	"age (yr): 53"	"age (yr): 26"	"age (yr): 29"	"age (yr): 50"	"age (yr): 35"	"age (yr): 48"	"age (yr): 18"	"age (yr): 39"	"age (yr): 49"	"age (yr): 43"	"age (yr): 43"	"age (yr): 18"	"age (yr): 59"	"age (yr): 51"	"age (yr): 18"	"age (yr): 45"	"age (yr): 52"	"age (yr): 77"	"age (yr): 34"	"age (yr): 31"	"age (yr): 51"	"age (yr): 23"	"age (yr): 52"	"age (yr): 46"	"age (yr): 40"	"age (yr): 55"	"age (yr): 54"	"age (yr): 41"	"age (yr): 38"	"age (yr): 45"	"age (yr): 52"	"age (yr): 43"	"age (yr): 41"	"age (yr): 21"	"age (yr): 47"	"age (yr): 60"	"age (yr): 46"	"age (yr): 27"	"age (yr): 37"	"age (yr): 28"	"age (yr): 37"	"age (yr): 48"	"age (yr): 41"	"age (yr): 53"	"age (yr): 39"	"age (yr): 18"	"age (yr): 50"	"age (yr): 22"	"age (yr): 48"	"age (yr): 57"	"age (yr): 23"	"age (yr): 56"	"age (yr): 28"	"age (yr): 26"	"age (yr): 65"	"age (yr): 41"	"age (yr): 32"	"age (yr): 56"	"age (yr): 47"	"age (yr): 71"	"age (yr): 24"	"age (yr): 24"	"age (yr): 27"	"age (yr): 37"	"age (yr): 42"	"age (yr): 63"	"age (yr): 61"	"age (yr): 20"	"age (yr): 31"	"age (yr): 25"	"age (yr): 29"	"age (yr): 65"
!Sample_characteristics_ch1	"hla-b27 (1=positive, 0=negative): 1"	"hla-b27 (1=positive, 0=negative): 1"	"hla-b27 (1=positive, 0=negative): 1"	"hla-b27 (1=positive, 0=negative): 1"	"hla-b27 (1=positive, 0=negative): 1"	"hla-b27 (1=positive, 0=negative): 0"	"hla-b27 (1=positive, 0=negative): 1"	"hla-b27 (1=positive, 0=negative): 1"	"hla-b27 (1=positive, 0=negative): 1"	"hla-b27 (1=positive, 0=negative): 1"	"hla-b27 (1=positive, 0=negative): 1"	"hla-b27 (1=positive, 0=negative): 0"	"hla-b27 (1=positive, 0=negative): 0"	"hla-b27 (1=positive, 0=negative): 1"	"hla-b27 (1=positive, 0=negative): 1"	"hla-b27 (1=positive, 0=negative): 0"	"hla-b27 (1=positive, 0=negative): 1"	"hla-b27 (1=positive, 0=negative): 1"	"hla-b27 (1=positive, 0=negative): 0"	"hla-b27 (1=positive, 0=negative): 1"	"hla-b27 (1=positive, 0=negative): 1"	"hla-b27 (1=positive, 0=negative): 1"	"hla-b27 (1=positive, 0=negative): 0"	"hla-b27 (1=positive, 0=negative): 1"	"hla-b27 (1=positive, 0=negative): 1"	"hla-b27 (1=positive, 0=negative): 1"	"hla-b27 (1=positive, 0=negative): 1"	"hla-b27 (1=positive, 0=negative): 1"	"hla-b27 (1=positive, 0=negative): 1"	"hla-b27 (1=positive, 0=negative): 1"	"hla-b27 (1=positive, 0=negative): 1"	"hla-b27 (1=positive, 0=negative): 1"	"hla-b27 (1=positive, 0=negative): 1"	"hla-b27 (1=positive, 0=negative): 0"	"hla-b27 (1=positive, 0=negative): 1"	"hla-b27 (1=positive, 0=negative): 0"	"hla-b27 (1=positive, 0=negative): 1"	"hla-b27 (1=positive, 0=negative): 1"	"hla-b27 (1=positive, 0=negative): 1"	"hla-b27 (1=positive, 0=negative): 0"	"hla-b27 (1=positive, 0=negative): 1"	"hla-b27 (1=positive, 0=negative): 1"	"hla-b27 (1=positive, 0=negative): 1"	"hla-b27 (1=positive, 0=negative): 1"	"hla-b27 (1=positive, 0=negative): 0"	"hla-b27 (1=positive, 0=negative): 1"	"hla-b27 (1=positive, 0=negative): 0"	"hla-b27 (1=positive, 0=negative): 0"	"hla-b27 (1=positive, 0=negative): 1"	"hla-b27 (1=positive, 0=negative): 0"	"hla-b27 (1=positive, 0=negative): 1"	"hla-b27 (1=positive, 0=negative): 1"	"hla-b27 (1=positive, 0=negative): unknown"	"hla-b27 (1=positive, 0=negative): unknown"	"hla-b27 (1=positive, 0=negative): unknown"	"hla-b27 (1=positive, 0=negative): unknown"	"hla-b27 (1=positive, 0=negative): unknown"	"hla-b27 (1=positive, 0=negative): unknown"	"hla-b27 (1=positive, 0=negative): unknown"	"hla-b27 (1=positive, 0=negative): unknown"	"hla-b27 (1=positive, 0=negative): unknown"	"hla-b27 (1=positive, 0=negative): unknown"	"hla-b27 (1=positive, 0=negative): unknown"	"hla-b27 (1=positive, 0=negative): unknown"	"hla-b27 (1=positive, 0=negative): unknown"	"hla-b27 (1=positive, 0=negative): unknown"	"hla-b27 (1=positive, 0=negative): unknown"	"hla-b27 (1=positive, 0=negative): unknown"	"hla-b27 (1=positive, 0=negative): unknown"	"hla-b27 (1=positive, 0=negative): unknown"	"hla-b27 (1=positive, 0=negative): unknown"	"hla-b27 (1=positive, 0=negative): unknown"
!Sample_characteristics_ch1	"disease: Ankylosing Spondylitis"	"disease: Ankylosing Spondylitis"	"disease: Ankylosing Spondylitis"	"disease: Ankylosing Spondylitis"	"disease: Ankylosing Spondylitis"	"disease: Ankylosing Spondylitis"	"disease: Ankylosing Spondylitis"	"disease: Ankylosing Spondylitis"	"disease: Ankylosing Spondylitis"	"disease: Ankylosing Spondylitis"	"disease: Ankylosing Spondylitis"	"disease: Ankylosing Spondylitis"	"disease: Ankylosing Spondylitis"	"disease: Ankylosing Spondylitis"	"disease: Ankylosing Spondylitis"	"disease: Ankylosing Spondylitis"	"disease: Ankylosing Spondylitis"	"disease: Ankylosing Spondylitis"	"disease: Ankylosing Spondylitis"	"disease: Ankylosing Spondylitis"	"disease: Ankylosing Spondylitis"	"disease: Ankylosing Spondylitis"	"disease: Ankylosing Spondylitis"	"disease: Ankylosing Spondylitis"	"disease: Ankylosing Spondylitis"	"disease: Ankylosing Spondylitis"	"disease: Ankylosing Spondylitis"	"disease: Ankylosing Spondylitis"	"disease: Ankylosing Spondylitis"	"disease: Ankylosing Spondylitis"	"disease: Ankylosing Spondylitis"	"disease: Ankylosing Spondylitis"	"disease: Ankylosing Spondylitis"	"disease: Ankylosing Spondylitis"	"disease: Ankylosing Spondylitis"	"disease: Ankylosing Spondylitis"	"disease: Ankylosing Spondylitis"	"disease: Ankylosing Spondylitis"	"disease: Ankylosing Spondylitis"	"disease: Ankylosing Spondylitis"	"disease: Ankylosing Spondylitis"	"disease: Ankylosing Spondylitis"	"disease: Ankylosing Spondylitis"	"disease: Ankylosing Spondylitis"	"disease: Ankylosing Spondylitis"	"disease: Ankylosing Spondylitis"	"disease: Ankylosing Spondylitis"	"disease: Ankylosing Spondylitis"	"disease: Ankylosing Spondylitis"	"disease: Ankylosing Spondylitis"	"disease: Ankylosing Spondylitis"	"disease: Ankylosing Spondylitis"	"disease: healthy control"	"disease: healthy control"	"disease: healthy control"	"disease: healthy control"	"disease: healthy control"	"disease: healthy control"	"disease: healthy control"	"disease: healthy control"	"disease: healthy control"	"disease: healthy control"	"disease: healthy control"	"disease: healthy control"	"disease: healthy control"	"disease: healthy control"	"disease: healthy control"	"disease: healthy control"	"disease: healthy control"	"disease: healthy control"	"disease: healthy control"	"disease: healthy control"
!Sample_molecule_ch1	"total RNA"	"total RNA"	"total RNA"	"total RNA"	"total RNA"	"total RNA"	"total RNA"	"total RNA"	"total RNA"	"total RNA"	"total RNA"	"total RNA"	"total RNA"	"total RNA"	"total RNA"	"total RNA"	"total RNA"	"total RNA"	"total RNA"	"total RNA"	"total RNA"	"total RNA"	"total RNA"	"total RNA"	"total RNA"	"total RNA"	"total RNA"	"total RNA"	"total RNA"	"total RNA"	"total RNA"	"total RNA"	"total RNA"	"total RNA"	"total RNA"	"total RNA"	"total RNA"	"total RNA"	"total RNA"	"total RNA"	"total RNA"	"total RNA"	"total RNA"	"total RNA"	"total RNA"	"total RNA"	"total RNA"	"total RNA"	"total RNA"	"total RNA"	"total RNA"	"total RNA"	"total RNA"	"total RNA"	"total RNA"	"total RNA"	"total RNA"	"total RNA"	"total RNA"	"total RNA"	"total RNA"	"total RNA"	"total RNA"	"total RNA"	"total RNA"	"total RNA"	"total RNA"	"total RNA"	"total RNA"	"total RNA"	"total RNA"	"total RNA"
!Sample_extract_protocol_ch1	"Whole blood RNA was extracted using Tempus blood RNA isolation kits (ThermoFisher). Quality control was performed by analysis with NanoVue and Agilent Bioanalyser."	"Whole blood RNA was extracted using Tempus blood RNA isolation kits (ThermoFisher). Quality control was performed by analysis with NanoVue and Agilent Bioanalyser."	"Whole blood RNA was extracted using Tempus blood RNA isolation kits (ThermoFisher). Quality control was performed by analysis with NanoVue and Agilent Bioanalyser."	"Whole blood RNA was extracted using Tempus blood RNA isolation kits (ThermoFisher). Quality control was performed by analysis with NanoVue and Agilent Bioanalyser."	"Whole blood RNA was extracted using Tempus blood RNA isolation kits (ThermoFisher). Quality control was performed by analysis with NanoVue and Agilent Bioanalyser."	"Whole blood RNA was extracted using Tempus blood RNA isolation kits (ThermoFisher). Quality control was performed by analysis with NanoVue and Agilent Bioanalyser."	"Whole blood RNA was extracted using Tempus blood RNA isolation kits (ThermoFisher). Quality control was performed by analysis with NanoVue and Agilent Bioanalyser."	"Whole blood RNA was extracted using Tempus blood RNA isolation kits (ThermoFisher). Quality control was performed by analysis with NanoVue and Agilent Bioanalyser."	"Whole blood RNA was extracted using Tempus blood RNA isolation kits (ThermoFisher). Quality control was performed by analysis with NanoVue and Agilent Bioanalyser."	"Whole blood RNA was extracted using Tempus blood RNA isolation kits (ThermoFisher). Quality control was performed by analysis with NanoVue and Agilent Bioanalyser."	"Whole blood RNA was extracted using Tempus blood RNA isolation kits (ThermoFisher). Quality control was performed by analysis with NanoVue and Agilent Bioanalyser."	"Whole blood RNA was extracted using Tempus blood RNA isolation kits (ThermoFisher). Quality control was performed by analysis with NanoVue and Agilent Bioanalyser."	"Whole blood RNA was extracted using Tempus blood RNA isolation kits (ThermoFisher). Quality control was performed by analysis with NanoVue and Agilent Bioanalyser."	"Whole blood RNA was extracted using Tempus blood RNA isolation kits (ThermoFisher). Quality control was performed by analysis with NanoVue and Agilent Bioanalyser."	"Whole blood RNA was extracted using Tempus blood RNA isolation kits (ThermoFisher). Quality control was performed by analysis with NanoVue and Agilent Bioanalyser."	"Whole blood RNA was extracted using Tempus blood RNA isolation kits (ThermoFisher). Quality control was performed by analysis with NanoVue and Agilent Bioanalyser."	"Whole blood RNA was extracted using Tempus blood RNA isolation kits (ThermoFisher). Quality control was performed by analysis with NanoVue and Agilent Bioanalyser."	"Whole blood RNA was extracted using Tempus blood RNA isolation kits (ThermoFisher). Quality control was performed by analysis with NanoVue and Agilent Bioanalyser."	"Whole blood RNA was extracted using Tempus blood RNA isolation kits (ThermoFisher). Quality control was performed by analysis with NanoVue and Agilent Bioanalyser."	"Whole blood RNA was extracted using Tempus blood RNA isolation kits (ThermoFisher). Quality control was performed by analysis with NanoVue and Agilent Bioanalyser."	"Whole blood RNA was extracted using Tempus blood RNA isolation kits (ThermoFisher). Quality control was performed by analysis with NanoVue and Agilent Bioanalyser."	"Whole blood RNA was extracted using Tempus blood RNA isolation kits (ThermoFisher). Quality control was performed by analysis with NanoVue and Agilent Bioanalyser."	"Whole blood RNA was extracted using Tempus blood RNA isolation kits (ThermoFisher). Quality control was performed by analysis with NanoVue and Agilent Bioanalyser."	"Whole blood RNA was extracted using Tempus blood RNA isolation kits (ThermoFisher). Quality control was performed by analysis with NanoVue and Agilent Bioanalyser."	"Whole blood RNA was extracted using Tempus blood RNA isolation kits (ThermoFisher). Quality control was performed by analysis with NanoVue and Agilent Bioanalyser."	"Whole blood RNA was extracted using Tempus blood RNA isolation kits (ThermoFisher). Quality control was performed by analysis with NanoVue and Agilent Bioanalyser."	"Whole blood RNA was extracted using Tempus blood RNA isolation kits (ThermoFisher). Quality control was performed by analysis with NanoVue and Agilent Bioanalyser."	"Whole blood RNA was extracted using Tempus blood RNA isolation kits (ThermoFisher). Quality control was performed by analysis with NanoVue and Agilent Bioanalyser."	"Whole blood RNA was extracted using Tempus blood RNA isolation kits (ThermoFisher). Quality control was performed by analysis with NanoVue and Agilent Bioanalyser."	"Whole blood RNA was extracted using Tempus blood RNA isolation kits (ThermoFisher). Quality control was performed by analysis with NanoVue and Agilent Bioanalyser."	"Whole blood RNA was extracted using Tempus blood RNA isolation kits (ThermoFisher). Quality control was performed by analysis with NanoVue and Agilent Bioanalyser."	"Whole blood RNA was extracted using Tempus blood RNA isolation kits (ThermoFisher). Quality control was performed by analysis with NanoVue and Agilent Bioanalyser."	"Whole blood RNA was extracted using Tempus blood RNA isolation kits (ThermoFisher). Quality control was performed by analysis with NanoVue and Agilent Bioanalyser."	"Whole blood RNA was extracted using Tempus blood RNA isolation kits (ThermoFisher). Quality control was performed by analysis with NanoVue and Agilent Bioanalyser."	"Whole blood RNA was extracted using Tempus blood RNA isolation kits (ThermoFisher). Quality control was performed by analysis with NanoVue and Agilent Bioanalyser."	"Whole blood RNA was extracted using Tempus blood RNA isolation kits (ThermoFisher). Quality control was performed by analysis with NanoVue and Agilent Bioanalyser."	"Whole blood RNA was extracted using Tempus blood RNA isolation kits (ThermoFisher). Quality control was performed by analysis with NanoVue and Agilent Bioanalyser."	"Whole blood RNA was extracted using Tempus blood RNA isolation kits (ThermoFisher). Quality control was performed by analysis with NanoVue and Agilent Bioanalyser."	"Whole blood RNA was extracted using Tempus blood RNA isolation kits (ThermoFisher). Quality control was performed by analysis with NanoVue and Agilent Bioanalyser."	"Whole blood RNA was extracted using Tempus blood RNA isolation kits (ThermoFisher). Quality control was performed by analysis with NanoVue and Agilent Bioanalyser."	"Whole blood RNA was extracted using Tempus blood RNA isolation kits (ThermoFisher). Quality control was performed by analysis with NanoVue and Agilent Bioanalyser."	"Whole blood RNA was extracted using Tempus blood RNA isolation kits (ThermoFisher). Quality control was performed by analysis with NanoVue and Agilent Bioanalyser."	"Whole blood RNA was extracted using Tempus blood RNA isolation kits (ThermoFisher). Quality control was performed by analysis with NanoVue and Agilent Bioanalyser."	"Whole blood RNA was extracted using Tempus blood RNA isolation kits (ThermoFisher). Quality control was performed by analysis with NanoVue and Agilent Bioanalyser."	"Whole blood RNA was extracted using Tempus blood RNA isolation kits (ThermoFisher). Quality control was performed by analysis with NanoVue and Agilent Bioanalyser."	"Whole blood RNA was extracted using Tempus blood RNA isolation kits (ThermoFisher). Quality control was performed by analysis with NanoVue and Agilent Bioanalyser."	"Whole blood RNA was extracted using Tempus blood RNA isolation kits (ThermoFisher). Quality control was performed by analysis with NanoVue and Agilent Bioanalyser."	"Whole blood RNA was extracted using Tempus blood RNA isolation kits (ThermoFisher). Quality control was performed by analysis with NanoVue and Agilent Bioanalyser."	"Whole blood RNA was extracted using Tempus blood RNA isolation kits (ThermoFisher). Quality control was performed by analysis with NanoVue and Agilent Bioanalyser."	"Whole blood RNA was extracted using Tempus blood RNA isolation kits (ThermoFisher). Quality control was performed by analysis with NanoVue and Agilent Bioanalyser."	"Whole blood RNA was extracted using Tempus blood RNA isolation kits (ThermoFisher). Quality control was performed by analysis with NanoVue and Agilent Bioanalyser."	"Whole blood RNA was extracted using Tempus blood RNA isolation kits (ThermoFisher). Quality control was performed by analysis with NanoVue and Agilent Bioanalyser."	"Whole blood RNA was extracted using Tempus blood RNA isolation kits (ThermoFisher). Quality control was performed by analysis with NanoVue and Agilent Bioanalyser."	"Whole blood RNA was extracted using Tempus blood RNA isolation kits (ThermoFisher). Quality control was performed by analysis with NanoVue and Agilent Bioanalyser."	"Whole blood RNA was extracted using Tempus blood RNA isolation kits (ThermoFisher). Quality control was performed by analysis with NanoVue and Agilent Bioanalyser."	"Whole blood RNA was extracted using Tempus blood RNA isolation kits (ThermoFisher). Quality control was performed by analysis with NanoVue and Agilent Bioanalyser."	"Whole blood RNA was extracted using Tempus blood RNA isolation kits (ThermoFisher). Quality control was performed by analysis with NanoVue and Agilent Bioanalyser."	"Whole blood RNA was extracted using Tempus blood RNA isolation kits (ThermoFisher). Quality control was performed by analysis with NanoVue and Agilent Bioanalyser."	"Whole blood RNA was extracted using Tempus blood RNA isolation kits (ThermoFisher). Quality control was performed by analysis with NanoVue and Agilent Bioanalyser."	"Whole blood RNA was extracted using Tempus blood RNA isolation kits (ThermoFisher). Quality control was performed by analysis with NanoVue and Agilent Bioanalyser."	"Whole blood RNA was extracted using Tempus blood RNA isolation kits (ThermoFisher). Quality control was performed by analysis with NanoVue and Agilent Bioanalyser."	"Whole blood RNA was extracted using Tempus blood RNA isolation kits (ThermoFisher). Quality control was performed by analysis with NanoVue and Agilent Bioanalyser."	"Whole blood RNA was extracted using Tempus blood RNA isolation kits (ThermoFisher). Quality control was performed by analysis with NanoVue and Agilent Bioanalyser."	"Whole blood RNA was extracted using Tempus blood RNA isolation kits (ThermoFisher). Quality control was performed by analysis with NanoVue and Agilent Bioanalyser."	"Whole blood RNA was extracted using Tempus blood RNA isolation kits (ThermoFisher). Quality control was performed by analysis with NanoVue and Agilent Bioanalyser."	"Whole blood RNA was extracted using Tempus blood RNA isolation kits (ThermoFisher). Quality control was performed by analysis with NanoVue and Agilent Bioanalyser."	"Whole blood RNA was extracted using Tempus blood RNA isolation kits (ThermoFisher). Quality control was performed by analysis with NanoVue and Agilent Bioanalyser."	"Whole blood RNA was extracted using Tempus blood RNA isolation kits (ThermoFisher). Quality control was performed by analysis with NanoVue and Agilent Bioanalyser."	"Whole blood RNA was extracted using Tempus blood RNA isolation kits (ThermoFisher). Quality control was performed by analysis with NanoVue and Agilent Bioanalyser."	"Whole blood RNA was extracted using Tempus blood RNA isolation kits (ThermoFisher). Quality control was performed by analysis with NanoVue and Agilent Bioanalyser."	"Whole blood RNA was extracted using Tempus blood RNA isolation kits (ThermoFisher). Quality control was performed by analysis with NanoVue and Agilent Bioanalyser."	"Whole blood RNA was extracted using Tempus blood RNA isolation kits (ThermoFisher). Quality control was performed by analysis with NanoVue and Agilent Bioanalyser."
!Sample_label_ch1	"biotin"	"biotin"	"biotin"	"biotin"	"biotin"	"biotin"	"biotin"	"biotin"	"biotin"	"biotin"	"biotin"	"biotin"	"biotin"	"biotin"	"biotin"	"biotin"	"biotin"	"biotin"	"biotin"	"biotin"	"biotin"	"biotin"	"biotin"	"biotin"	"biotin"	"biotin"	"biotin"	"biotin"	"biotin"	"biotin"	"biotin"	"biotin"	"biotin"	"biotin"	"biotin"	"biotin"	"biotin"	"biotin"	"biotin"	"biotin"	"biotin"	"biotin"	"biotin"	"biotin"	"biotin"	"biotin"	"biotin"	"biotin"	"biotin"	"biotin"	"biotin"	"biotin"	"biotin"	"biotin"	"biotin"	"biotin"	"biotin"	"biotin"	"biotin"	"biotin"	"biotin"	"biotin"	"biotin"	"biotin"	"biotin"	"biotin"	"biotin"	"biotin"	"biotin"	"biotin"	"biotin"	"biotin"
!Sample_label_protocol_ch1	"cRNA was prepared with the TotalPrep RNA kit Illumina kits"	"cRNA was prepared with the TotalPrep RNA kit Illumina kits"	"cRNA was prepared with the TotalPrep RNA kit Illumina kits"	"cRNA was prepared with the TotalPrep RNA kit Illumina kits"	"cRNA was prepared with the TotalPrep RNA kit Illumina kits"	"cRNA was prepared with the TotalPrep RNA kit Illumina kits"	"cRNA was prepared with the TotalPrep RNA kit Illumina kits"	"cRNA was prepared with the TotalPrep RNA kit Illumina kits"	"cRNA was prepared with the TotalPrep RNA kit Illumina kits"	"cRNA was prepared with the TotalPrep RNA kit Illumina kits"	"cRNA was prepared with the TotalPrep RNA kit Illumina kits"	"cRNA was prepared with the TotalPrep RNA kit Illumina kits"	"cRNA was prepared with the TotalPrep RNA kit Illumina kits"	"cRNA was prepared with the TotalPrep RNA kit Illumina kits"	"cRNA was prepared with the TotalPrep RNA kit Illumina kits"	"cRNA was prepared with the TotalPrep RNA kit Illumina kits"	"cRNA was prepared with the TotalPrep RNA kit Illumina kits"	"cRNA was prepared with the TotalPrep RNA kit Illumina kits"	"cRNA was prepared with the TotalPrep RNA kit Illumina kits"	"cRNA was prepared with the TotalPrep RNA kit Illumina kits"	"cRNA was prepared with the TotalPrep RNA kit Illumina kits"	"cRNA was prepared with the TotalPrep RNA kit Illumina kits"	"cRNA was prepared with the TotalPrep RNA kit Illumina kits"	"cRNA was prepared with the TotalPrep RNA kit Illumina kits"	"cRNA was prepared with the TotalPrep RNA kit Illumina kits"	"cRNA was prepared with the TotalPrep RNA kit Illumina kits"	"cRNA was prepared with the TotalPrep RNA kit Illumina kits"	"cRNA was prepared with the TotalPrep RNA kit Illumina kits"	"cRNA was prepared with the TotalPrep RNA kit Illumina kits"	"cRNA was prepared with the TotalPrep RNA kit Illumina kits"	"cRNA was prepared with the TotalPrep RNA kit Illumina kits"	"cRNA was prepared with the TotalPrep RNA kit Illumina kits"	"cRNA was prepared with the TotalPrep RNA kit Illumina kits"	"cRNA was prepared with the TotalPrep RNA kit Illumina kits"	"cRNA was prepared with the TotalPrep RNA kit Illumina kits"	"cRNA was prepared with the TotalPrep RNA kit Illumina kits"	"cRNA was prepared with the TotalPrep RNA kit Illumina kits"	"cRNA was prepared with the TotalPrep RNA kit Illumina kits"	"cRNA was prepared with the TotalPrep RNA kit Illumina kits"	"cRNA was prepared with the TotalPrep RNA kit Illumina kits"	"cRNA was prepared with the TotalPrep RNA kit Illumina kits"	"cRNA was prepared with the TotalPrep RNA kit Illumina kits"	"cRNA was prepared with the TotalPrep RNA kit Illumina kits"	"cRNA was prepared with the TotalPrep RNA kit Illumina kits"	"cRNA was prepared with the TotalPrep RNA kit Illumina kits"	"cRNA was prepared with the TotalPrep RNA kit Illumina kits"	"cRNA was prepared with the TotalPrep RNA kit Illumina kits"	"cRNA was prepared with the TotalPrep RNA kit Illumina kits"	"cRNA was prepared with the TotalPrep RNA kit Illumina kits"	"cRNA was prepared with the TotalPrep RNA kit Illumina kits"	"cRNA was prepared with the TotalPrep RNA kit Illumina kits"	"cRNA was prepared with the TotalPrep RNA kit Illumina kits"	"cRNA was prepared with the TotalPrep RNA kit Illumina kits"	"cRNA was prepared with the TotalPrep RNA kit Illumina kits"	"cRNA was prepared with the TotalPrep RNA kit Illumina kits"	"cRNA was prepared with the TotalPrep RNA kit Illumina kits"	"cRNA was prepared with the TotalPrep RNA kit Illumina kits"	"cRNA was prepared with the TotalPrep RNA kit Illumina kits"	"cRNA was prepared with the TotalPrep RNA kit Illumina kits"	"cRNA was prepared with the TotalPrep RNA kit Illumina kits"	"cRNA was prepared with the TotalPrep RNA kit Illumina kits"	"cRNA was prepared with the TotalPrep RNA kit Illumina kits"	"cRNA was prepared with the TotalPrep RNA kit Illumina kits"	"cRNA was prepared with the TotalPrep RNA kit Illumina kits"	"cRNA was prepared with the TotalPrep RNA kit Illumina kits"	"cRNA was prepared with the TotalPrep RNA kit Illumina kits"	"cRNA was prepared with the TotalPrep RNA kit Illumina kits"	"cRNA was prepared with the TotalPrep RNA kit Illumina kits"	"cRNA was prepared with the TotalPrep RNA kit Illumina kits"	"cRNA was prepared with the TotalPrep RNA kit Illumina kits"	"cRNA was prepared with the TotalPrep RNA kit Illumina kits"	"cRNA was prepared with the TotalPrep RNA kit Illumina kits"
!Sample_taxid_ch1	"9606"	"9606"	"9606"	"9606"	"9606"	"9606"	"9606"	"9606"	"9606"	"9606"	"9606"	"9606"	"9606"	"9606"	"9606"	"9606"	"9606"	"9606"	"9606"	"9606"	"9606"	"9606"	"9606"	"9606"	"9606"	"9606"	"9606"	"9606"	"9606"	"9606"	"9606"	"9606"	"9606"	"9606"	"9606"	"9606"	"9606"	"9606"	"9606"	"9606"	"9606"	"9606"	"9606"	"9606"	"9606"	"9606"	"9606"	"9606"	"9606"	"9606"	"9606"	"9606"	"9606"	"9606"	"9606"	"9606"	"9606"	"9606"	"9606"	"9606"	"9606"	"9606"	"9606"	"9606"	"9606"	"9606"	"9606"	"9606"	"9606"	"9606"	"9606"	"9606"
!Sample_hyb_protocol	"Standard Illumina hybridization protocol"	"Standard Illumina hybridization protocol"	"Standard Illumina hybridization protocol"	"Standard Illumina hybridization protocol"	"Standard Illumina hybridization protocol"	"Standard Illumina hybridization protocol"	"Standard Illumina hybridization protocol"	"Standard Illumina hybridization protocol"	"Standard Illumina hybridization protocol"	"Standard Illumina hybridization protocol"	"Standard Illumina hybridization protocol"	"Standard Illumina hybridization protocol"	"Standard Illumina hybridization protocol"	"Standard Illumina hybridization protocol"	"Standard Illumina hybridization protocol"	"Standard Illumina hybridization protocol"	"Standard Illumina hybridization protocol"	"Standard Illumina hybridization protocol"	"Standard Illumina hybridization protocol"	"Standard Illumina hybridization protocol"	"Standard Illumina hybridization protocol"	"Standard Illumina hybridization protocol"	"Standard Illumina hybridization protocol"	"Standard Illumina hybridization protocol"	"Standard Illumina hybridization protocol"	"Standard Illumina hybridization protocol"	"Standard Illumina hybridization protocol"	"Standard Illumina hybridization protocol"	"Standard Illumina hybridization protocol"	"Standard Illumina hybridization protocol"	"Standard Illumina hybridization protocol"	"Standard Illumina hybridization protocol"	"Standard Illumina hybridization protocol"	"Standard Illumina hybridization protocol"	"Standard Illumina hybridization protocol"	"Standard Illumina hybridization protocol"	"Standard Illumina hybridization protocol"	"Standard Illumina hybridization protocol"	"Standard Illumina hybridization protocol"	"Standard Illumina hybridization protocol"	"Standard Illumina hybridization protocol"	"Standard Illumina hybridization protocol"	"Standard Illumina hybridization protocol"	"Standard Illumina hybridization protocol"	"Standard Illumina hybridization protocol"	"Standard Illumina hybridization protocol"	"Standard Illumina hybridization protocol"	"Standard Illumina hybridization protocol"	"Standard Illumina hybridization protocol"	"Standard Illumina hybridization protocol"	"Standard Illumina hybridization protocol"	"Standard Illumina hybridization protocol"	"Standard Illumina hybridization protocol"	"Standard Illumina hybridization protocol"	"Standard Illumina hybridization protocol"	"Standard Illumina hybridization protocol"	"Standard Illumina hybridization protocol"	"Standard Illumina hybridization protocol"	"Standard Illumina hybridization protocol"	"Standard Illumina hybridization protocol"	"Standard Illumina hybridization protocol"	"Standard Illumina hybridization protocol"	"Standard Illumina hybridization protocol"	"Standard Illumina hybridization protocol"	"Standard Illumina hybridization protocol"	"Standard Illumina hybridization protocol"	"Standard Illumina hybridization protocol"	"Standard Illumina hybridization protocol"	"Standard Illumina hybridization protocol"	"Standard Illumina hybridization protocol"	"Standard Illumina hybridization protocol"	"Standard Illumina hybridization protocol"
!Sample_scan_protocol	"Standard Illumina scanning protocol"	"Standard Illumina scanning protocol"	"Standard Illumina scanning protocol"	"Standard Illumina scanning protocol"	"Standard Illumina scanning protocol"	"Standard Illumina scanning protocol"	"Standard Illumina scanning protocol"	"Standard Illumina scanning protocol"	"Standard Illumina scanning protocol"	"Standard Illumina scanning protocol"	"Standard Illumina scanning protocol"	"Standard Illumina scanning protocol"	"Standard Illumina scanning protocol"	"Standard Illumina scanning protocol"	"Standard Illumina scanning protocol"	"Standard Illumina scanning protocol"	"Standard Illumina scanning protocol"	"Standard Illumina scanning protocol"	"Standard Illumina scanning protocol"	"Standard Illumina scanning protocol"	"Standard Illumina scanning protocol"	"Standard Illumina scanning protocol"	"Standard Illumina scanning protocol"	"Standard Illumina scanning protocol"	"Standard Illumina scanning protocol"	"Standard Illumina scanning protocol"	"Standard Illumina scanning protocol"	"Standard Illumina scanning protocol"	"Standard Illumina scanning protocol"	"Standard Illumina scanning protocol"	"Standard Illumina scanning protocol"	"Standard Illumina scanning protocol"	"Standard Illumina scanning protocol"	"Standard Illumina scanning protocol"	"Standard Illumina scanning protocol"	"Standard Illumina scanning protocol"	"Standard Illumina scanning protocol"	"Standard Illumina scanning protocol"	"Standard Illumina scanning protocol"	"Standard Illumina scanning protocol"	"Standard Illumina scanning protocol"	"Standard Illumina scanning protocol"	"Standard Illumina scanning protocol"	"Standard Illumina scanning protocol"	"Standard Illumina scanning protocol"	"Standard Illumina scanning protocol"	"Standard Illumina scanning protocol"	"Standard Illumina scanning protocol"	"Standard Illumina scanning protocol"	"Standard Illumina scanning protocol"	"Standard Illumina scanning protocol"	"Standard Illumina scanning protocol"	"Standard Illumina scanning protocol"	"Standard Illumina scanning protocol"	"Standard Illumina scanning protocol"	"Standard Illumina scanning protocol"	"Standard Illumina scanning protocol"	"Standard Illumina scanning protocol"	"Standard Illumina scanning protocol"	"Standard Illumina scanning protocol"	"Standard Illumina scanning protocol"	"Standard Illumina scanning protocol"	"Standard Illumina scanning protocol"	"Standard Illumina scanning protocol"	"Standard Illumina scanning protocol"	"Standard Illumina scanning protocol"	"Standard Illumina scanning protocol"	"Standard Illumina scanning protocol"	"Standard Illumina scanning protocol"	"Standard Illumina scanning protocol"	"Standard Illumina scanning protocol"	"Standard Illumina scanning protocol"
!Sample_data_processing	"The data was checked for quality using Biocunductor/LUMI in R v3.0.2 and normalised using quantile normalisation in GeneSpring v12.6.1"	"The data was checked for quality using Biocunductor/LUMI in R v3.0.2 and normalised using quantile normalisation in GeneSpring v12.6.1"	"The data was checked for quality using Biocunductor/LUMI in R v3.0.2 and normalised using quantile normalisation in GeneSpring v12.6.1"	"The data was checked for quality using Biocunductor/LUMI in R v3.0.2 and normalised using quantile normalisation in GeneSpring v12.6.1"	"The data was checked for quality using Biocunductor/LUMI in R v3.0.2 and normalised using quantile normalisation in GeneSpring v12.6.1"	"The data was checked for quality using Biocunductor/LUMI in R v3.0.2 and normalised using quantile normalisation in GeneSpring v12.6.1"	"The data was checked for quality using Biocunductor/LUMI in R v3.0.2 and normalised using quantile normalisation in GeneSpring v12.6.1"	"The data was checked for quality using Biocunductor/LUMI in R v3.0.2 and normalised using quantile normalisation in GeneSpring v12.6.1"	"The data was checked for quality using Biocunductor/LUMI in R v3.0.2 and normalised using quantile normalisation in GeneSpring v12.6.1"	"The data was checked for quality using Biocunductor/LUMI in R v3.0.2 and normalised using quantile normalisation in GeneSpring v12.6.1"	"The data was checked for quality using Biocunductor/LUMI in R v3.0.2 and normalised using quantile normalisation in GeneSpring v12.6.1"	"The data was checked for quality using Biocunductor/LUMI in R v3.0.2 and normalised using quantile normalisation in GeneSpring v12.6.1"	"The data was checked for quality using Biocunductor/LUMI in R v3.0.2 and normalised using quantile normalisation in GeneSpring v12.6.1"	"The data was checked for quality using Biocunductor/LUMI in R v3.0.2 and normalised using quantile normalisation in GeneSpring v12.6.1"	"The data was checked for quality using Biocunductor/LUMI in R v3.0.2 and normalised using quantile normalisation in GeneSpring v12.6.1"	"The data was checked for quality using Biocunductor/LUMI in R v3.0.2 and normalised using quantile normalisation in GeneSpring v12.6.1"	"The data was checked for quality using Biocunductor/LUMI in R v3.0.2 and normalised using quantile normalisation in GeneSpring v12.6.1"	"The data was checked for quality using Biocunductor/LUMI in R v3.0.2 and normalised using quantile normalisation in GeneSpring v12.6.1"	"The data was checked for quality using Biocunductor/LUMI in R v3.0.2 and normalised using quantile normalisation in GeneSpring v12.6.1"	"The data was checked for quality using Biocunductor/LUMI in R v3.0.2 and normalised using quantile normalisation in GeneSpring v12.6.1"	"The data was checked for quality using Biocunductor/LUMI in R v3.0.2 and normalised using quantile normalisation in GeneSpring v12.6.1"	"The data was checked for quality using Biocunductor/LUMI in R v3.0.2 and normalised using quantile normalisation in GeneSpring v12.6.1"	"The data was checked for quality using Biocunductor/LUMI in R v3.0.2 and normalised using quantile normalisation in GeneSpring v12.6.1"	"The data was checked for quality using Biocunductor/LUMI in R v3.0.2 and normalised using quantile normalisation in GeneSpring v12.6.1"	"The data was checked for quality using Biocunductor/LUMI in R v3.0.2 and normalised using quantile normalisation in GeneSpring v12.6.1"	"The data was checked for quality using Biocunductor/LUMI in R v3.0.2 and normalised using quantile normalisation in GeneSpring v12.6.1"	"The data was checked for quality using Biocunductor/LUMI in R v3.0.2 and normalised using quantile normalisation in GeneSpring v12.6.1"	"The data was checked for quality using Biocunductor/LUMI in R v3.0.2 and normalised using quantile normalisation in GeneSpring v12.6.1"	"The data was checked for quality using Biocunductor/LUMI in R v3.0.2 and normalised using quantile normalisation in GeneSpring v12.6.1"	"The data was checked for quality using Biocunductor/LUMI in R v3.0.2 and normalised using quantile normalisation in GeneSpring v12.6.1"	"The data was checked for quality using Biocunductor/LUMI in R v3.0.2 and normalised using quantile normalisation in GeneSpring v12.6.1"	"The data was checked for quality using Biocunductor/LUMI in R v3.0.2 and normalised using quantile normalisation in GeneSpring v12.6.1"	"The data was checked for quality using Biocunductor/LUMI in R v3.0.2 and normalised using quantile normalisation in GeneSpring v12.6.1"	"The data was checked for quality using Biocunductor/LUMI in R v3.0.2 and normalised using quantile normalisation in GeneSpring v12.6.1"	"The data was checked for quality using Biocunductor/LUMI in R v3.0.2 and normalised using quantile normalisation in GeneSpring v12.6.1"	"The data was checked for quality using Biocunductor/LUMI in R v3.0.2 and normalised using quantile normalisation in GeneSpring v12.6.1"	"The data was checked for quality using Biocunductor/LUMI in R v3.0.2 and normalised using quantile normalisation in GeneSpring v12.6.1"	"The data was checked for quality using Biocunductor/LUMI in R v3.0.2 and normalised using quantile normalisation in GeneSpring v12.6.1"	"The data was checked for quality using Biocunductor/LUMI in R v3.0.2 and normalised using quantile normalisation in GeneSpring v12.6.1"	"The data was checked for quality using Biocunductor/LUMI in R v3.0.2 and normalised using quantile normalisation in GeneSpring v12.6.1"	"The data was checked for quality using Biocunductor/LUMI in R v3.0.2 and normalised using quantile normalisation in GeneSpring v12.6.1"	"The data was checked for quality using Biocunductor/LUMI in R v3.0.2 and normalised using quantile normalisation in GeneSpring v12.6.1"	"The data was checked for quality using Biocunductor/LUMI in R v3.0.2 and normalised using quantile normalisation in GeneSpring v12.6.1"	"The data was checked for quality using Biocunductor/LUMI in R v3.0.2 and normalised using quantile normalisation in GeneSpring v12.6.1"	"The data was checked for quality using Biocunductor/LUMI in R v3.0.2 and normalised using quantile normalisation in GeneSpring v12.6.1"	"The data was checked for quality using Biocunductor/LUMI in R v3.0.2 and normalised using quantile normalisation in GeneSpring v12.6.1"	"The data was checked for quality using Biocunductor/LUMI in R v3.0.2 and normalised using quantile normalisation in GeneSpring v12.6.1"	"The data was checked for quality using Biocunductor/LUMI in R v3.0.2 and normalised using quantile normalisation in GeneSpring v12.6.1"	"The data was checked for quality using Biocunductor/LUMI in R v3.0.2 and normalised using quantile normalisation in GeneSpring v12.6.1"	"The data was checked for quality using Biocunductor/LUMI in R v3.0.2 and normalised using quantile normalisation in GeneSpring v12.6.1"	"The data was checked for quality using Biocunductor/LUMI in R v3.0.2 and normalised using quantile normalisation in GeneSpring v12.6.1"	"The data was checked for quality using Biocunductor/LUMI in R v3.0.2 and normalised using quantile normalisation in GeneSpring v12.6.1"	"The data was checked for quality using Biocunductor/LUMI in R v3.0.2 and normalised using quantile normalisation in GeneSpring v12.6.1"	"The data was checked for quality using Biocunductor/LUMI in R v3.0.2 and normalised using quantile normalisation in GeneSpring v12.6.1"	"The data was checked for quality using Biocunductor/LUMI in R v3.0.2 and normalised using quantile normalisation in GeneSpring v12.6.1"	"The data was checked for quality using Biocunductor/LUMI in R v3.0.2 and normalised using quantile normalisation in GeneSpring v12.6.1"	"The data was checked for quality using Biocunductor/LUMI in R v3.0.2 and normalised using quantile normalisation in GeneSpring v12.6.1"	"The data was checked for quality using Biocunductor/LUMI in R v3.0.2 and normalised using quantile normalisation in GeneSpring v12.6.1"	"The data was checked for quality using Biocunductor/LUMI in R v3.0.2 and normalised using quantile normalisation in GeneSpring v12.6.1"	"The data was checked for quality using Biocunductor/LUMI in R v3.0.2 and normalised using quantile normalisation in GeneSpring v12.6.1"	"The data was checked for quality using Biocunductor/LUMI in R v3.0.2 and normalised using quantile normalisation in GeneSpring v12.6.1"	"The data was checked for quality using Biocunductor/LUMI in R v3.0.2 and normalised using quantile normalisation in GeneSpring v12.6.1"	"The data was checked for quality using Biocunductor/LUMI in R v3.0.2 and normalised using quantile normalisation in GeneSpring v12.6.1"	"The data was checked for quality using Biocunductor/LUMI in R v3.0.2 and normalised using quantile normalisation in GeneSpring v12.6.1"	"The data was checked for quality using Biocunductor/LUMI in R v3.0.2 and normalised using quantile normalisation in GeneSpring v12.6.1"	"The data was checked for quality using Biocunductor/LUMI in R v3.0.2 and normalised using quantile normalisation in GeneSpring v12.6.1"	"The data was checked for quality using Biocunductor/LUMI in R v3.0.2 and normalised using quantile normalisation in GeneSpring v12.6.1"	"The data was checked for quality using Biocunductor/LUMI in R v3.0.2 and normalised using quantile normalisation in GeneSpring v12.6.1"	"The data was checked for quality using Biocunductor/LUMI in R v3.0.2 and normalised using quantile normalisation in GeneSpring v12.6.1"	"The data was checked for quality using Biocunductor/LUMI in R v3.0.2 and normalised using quantile normalisation in GeneSpring v12.6.1"	"The data was checked for quality using Biocunductor/LUMI in R v3.0.2 and normalised using quantile normalisation in GeneSpring v12.6.1"	"The data was checked for quality using Biocunductor/LUMI in R v3.0.2 and normalised using quantile normalisation in GeneSpring v12.6.1"
!Sample_platform_id	"GPL10558"	"GPL10558"	"GPL10558"	"GPL10558"	"GPL10558"	"GPL10558"	"GPL10558"	"GPL10558"	"GPL10558"	"GPL10558"	"GPL10558"	"GPL10558"	"GPL10558"	"GPL10558"	"GPL10558"	"GPL10558"	"GPL10558"	"GPL10558"	"GPL10558"	"GPL10558"	"GPL10558"	"GPL10558"	"GPL10558"	"GPL10558"	"GPL10558"	"GPL10558"	"GPL10558"	"GPL10558"	"GPL10558"	"GPL10558"	"GPL10558"	"GPL10558"	"GPL10558"	"GPL10558"	"GPL10558"	"GPL10558"	"GPL10558"	"GPL10558"	"GPL10558"	"GPL10558"	"GPL10558"	"GPL10558"	"GPL10558"	"GPL10558"	"GPL10558"	"GPL10558"	"GPL10558"	"GPL10558"	"GPL10558"	"GPL10558"	"GPL10558"	"GPL10558"	"GPL10558"	"GPL10558"	"GPL10558"	"GPL10558"	"GPL10558"	"GPL10558"	"GPL10558"	"GPL10558"	"GPL10558"	"GPL10558"	"GPL10558"	"GPL10558"	"GPL10558"	"GPL10558"	"GPL10558"	"GPL10558"	"GPL10558"	"GPL10558"	"GPL10558"	"GPL10558"
!Sample_contact_name	"Eric,,Gracey"	"Eric,,Gracey"	"Eric,,Gracey"	"Eric,,Gracey"	"Eric,,Gracey"	"Eric,,Gracey"	"Eric,,Gracey"	"Eric,,Gracey"	"Eric,,Gracey"	"Eric,,Gracey"	"Eric,,Gracey"	"Eric,,Gracey"	"Eric,,Gracey"	"Eric,,Gracey"	"Eric,,Gracey"	"Eric,,Gracey"	"Eric,,Gracey"	"Eric,,Gracey"	"Eric,,Gracey"	"Eric,,Gracey"	"Eric,,Gracey"	"Eric,,Gracey"	"Eric,,Gracey"	"Eric,,Gracey"	"Eric,,Gracey"	"Eric,,Gracey"	"Eric,,Gracey"	"Eric,,Gracey"	"Eric,,Gracey"	"Eric,,Gracey"	"Eric,,Gracey"	"Eric,,Gracey"	"Eric,,Gracey"	"Eric,,Gracey"	"Eric,,Gracey"	"Eric,,Gracey"	"Eric,,Gracey"	"Eric,,Gracey"	"Eric,,Gracey"	"Eric,,Gracey"	"Eric,,Gracey"	"Eric,,Gracey"	"Eric,,Gracey"	"Eric,,Gracey"	"Eric,,Gracey"	"Eric,,Gracey"	"Eric,,Gracey"	"Eric,,Gracey"	"Eric,,Gracey"	"Eric,,Gracey"	"Eric,,Gracey"	"Eric,,Gracey"	"Eric,,Gracey"	"Eric,,Gracey"	"Eric,,Gracey"	"Eric,,Gracey"	"Eric,,Gracey"	"Eric,,Gracey"	"Eric,,Gracey"	"Eric,,Gracey"	"Eric,,Gracey"	"Eric,,Gracey"	"Eric,,Gracey"	"Eric,,Gracey"	"Eric,,Gracey"	"Eric,,Gracey"	"Eric,,Gracey"	"Eric,,Gracey"	"Eric,,Gracey"	"Eric,,Gracey"	"Eric,,Gracey"	"Eric,,Gracey"
!Sample_contact_email	"egracey@uhnresearch.ca"	"egracey@uhnresearch.ca"	"egracey@uhnresearch.ca"	"egracey@uhnresearch.ca"	"egracey@uhnresearch.ca"	"egracey@uhnresearch.ca"	"egracey@uhnresearch.ca"	"egracey@uhnresearch.ca"	"egracey@uhnresearch.ca"	"egracey@uhnresearch.ca"	"egracey@uhnresearch.ca"	"egracey@uhnresearch.ca"	"egracey@uhnresearch.ca"	"egracey@uhnresearch.ca"	"egracey@uhnresearch.ca"	"egracey@uhnresearch.ca"	"egracey@uhnresearch.ca"	"egracey@uhnresearch.ca"	"egracey@uhnresearch.ca"	"egracey@uhnresearch.ca"	"egracey@uhnresearch.ca"	"egracey@uhnresearch.ca"	"egracey@uhnresearch.ca"	"egracey@uhnresearch.ca"	"egracey@uhnresearch.ca"	"egracey@uhnresearch.ca"	"egracey@uhnresearch.ca"	"egracey@uhnresearch.ca"	"egracey@uhnresearch.ca"	"egracey@uhnresearch.ca"	"egracey@uhnresearch.ca"	"egracey@uhnresearch.ca"	"egracey@uhnresearch.ca"	"egracey@uhnresearch.ca"	"egracey@uhnresearch.ca"	"egracey@uhnresearch.ca"	"egracey@uhnresearch.ca"	"egracey@uhnresearch.ca"	"egracey@uhnresearch.ca"	"egracey@uhnresearch.ca"	"egracey@uhnresearch.ca"	"egracey@uhnresearch.ca"	"egracey@uhnresearch.ca"	"egracey@uhnresearch.ca"	"egracey@uhnresearch.ca"	"egracey@uhnresearch.ca"	"egracey@uhnresearch.ca"	"egracey@uhnresearch.ca"	"egracey@uhnresearch.ca"	"egracey@uhnresearch.ca"	"egracey@uhnresearch.ca"	"egracey@uhnresearch.ca"	"egracey@uhnresearch.ca"	"egracey@uhnresearch.ca"	"egracey@uhnresearch.ca"	"egracey@uhnresearch.ca"	"egracey@uhnresearch.ca"	"egracey@uhnresearch.ca"	"egracey@uhnresearch.ca"	"egracey@uhnresearch.ca"	"egracey@uhnresearch.ca"	"egracey@uhnresearch.ca"	"egracey@uhnresearch.ca"	"egracey@uhnresearch.ca"	"egracey@uhnresearch.ca"	"egracey@uhnresearch.ca"	"egracey@uhnresearch.ca"	"egracey@uhnresearch.ca"	"egracey@uhnresearch.ca"	"egracey@uhnresearch.ca"	"egracey@uhnresearch.ca"	"egracey@uhnresearch.ca"
!Sample_contact_laboratory	"Inman"	"Inman"	"Inman"	"Inman"	"Inman"	"Inman"	"Inman"	"Inman"	"Inman"	"Inman"	"Inman"	"Inman"	"Inman"	"Inman"	"Inman"	"Inman"	"Inman"	"Inman"	"Inman"	"Inman"	"Inman"	"Inman"	"Inman"	"Inman"	"Inman"	"Inman"	"Inman"	"Inman"	"Inman"	"Inman"	"Inman"	"Inman"	"Inman"	"Inman"	"Inman"	"Inman"	"Inman"	"Inman"	"Inman"	"Inman"	"Inman"	"Inman"	"Inman"	"Inman"	"Inman"	"Inman"	"Inman"	"Inman"	"Inman"	"Inman"	"Inman"	"Inman"	"Inman"	"Inman"	"Inman"	"Inman"	"Inman"	"Inman"	"Inman"	"Inman"	"Inman"	"Inman"	"Inman"	"Inman"	"Inman"	"Inman"	"Inman"	"Inman"	"Inman"	"Inman"	"Inman"	"Inman"
!Sample_contact_department	"Immunology"	"Immunology"	"Immunology"	"Immunology"	"Immunology"	"Immunology"	"Immunology"	"Immunology"	"Immunology"	"Immunology"	"Immunology"	"Immunology"	"Immunology"	"Immunology"	"Immunology"	"Immunology"	"Immunology"	"Immunology"	"Immunology"	"Immunology"	"Immunology"	"Immunology"	"Immunology"	"Immunology"	"Immunology"	"Immunology"	"Immunology"	"Immunology"	"Immunology"	"Immunology"	"Immunology"	"Immunology"	"Immunology"	"Immunology"	"Immunology"	"Immunology"	"Immunology"	"Immunology"	"Immunology"	"Immunology"	"Immunology"	"Immunology"	"Immunology"	"Immunology"	"Immunology"	"Immunology"	"Immunology"	"Immunology"	"Immunology"	"Immunology"	"Immunology"	"Immunology"	"Immunology"	"Immunology"	"Immunology"	"Immunology"	"Immunology"	"Immunology"	"Immunology"	"Immunology"	"Immunology"	"Immunology"	"Immunology"	"Immunology"	"Immunology"	"Immunology"	"Immunology"	"Immunology"	"Immunology"	"Immunology"	"Immunology"	"Immunology"
!Sample_contact_institute	"University of Toronto"	"University of Toronto"	"University of Toronto"	"University of Toronto"	"University of Toronto"	"University of Toronto"	"University of Toronto"	"University of Toronto"	"University of Toronto"	"University of Toronto"	"University of Toronto"	"University of Toronto"	"University of Toronto"	"University of Toronto"	"University of Toronto"	"University of Toronto"	"University of Toronto"	"University of Toronto"	"University of Toronto"	"University of Toronto"	"University of Toronto"	"University of Toronto"	"University of Toronto"	"University of Toronto"	"University of Toronto"	"University of Toronto"	"University of Toronto"	"University of Toronto"	"University of Toronto"	"University of Toronto"	"University of Toronto"	"University of Toronto"	"University of Toronto"	"University of Toronto"	"University of Toronto"	"University of Toronto"	"University of Toronto"	"University of Toronto"	"University of Toronto"	"University of Toronto"	"University of Toronto"	"University of Toronto"	"University of Toronto"	"University of Toronto"	"University of Toronto"	"University of Toronto"	"University of Toronto"	"University of Toronto"	"University of Toronto"	"University of Toronto"	"University of Toronto"	"University of Toronto"	"University of Toronto"	"University of Toronto"	"University of Toronto"	"University of Toronto"	"University of Toronto"	"University of Toronto"	"University of Toronto"	"University of Toronto"	"University of Toronto"	"University of Toronto"	"University of Toronto"	"University of Toronto"	"University of Toronto"	"University of Toronto"	"University of Toronto"	"University of Toronto"	"University of Toronto"	"University of Toronto"	"University of Toronto"	"University of Toronto"
!Sample_contact_address	"60 Leonard Ave"	"60 Leonard Ave"	"60 Leonard Ave"	"60 Leonard Ave"	"60 Leonard Ave"	"60 Leonard Ave"	"60 Leonard Ave"	"60 Leonard Ave"	"60 Leonard Ave"	"60 Leonard Ave"	"60 Leonard Ave"	"60 Leonard Ave"	"60 Leonard Ave"	"60 Leonard Ave"	"60 Leonard Ave"	"60 Leonard Ave"	"60 Leonard Ave"	"60 Leonard Ave"	"60 Leonard Ave"	"60 Leonard Ave"	"60 Leonard Ave"	"60 Leonard Ave"	"60 Leonard Ave"	"60 Leonard Ave"	"60 Leonard Ave"	"60 Leonard Ave"	"60 Leonard Ave"	"60 Leonard Ave"	"60 Leonard Ave"	"60 Leonard Ave"	"60 Leonard Ave"	"60 Leonard Ave"	"60 Leonard Ave"	"60 Leonard Ave"	"60 Leonard Ave"	"60 Leonard Ave"	"60 Leonard Ave"	"60 Leonard Ave"	"60 Leonard Ave"	"60 Leonard Ave"	"60 Leonard Ave"	"60 Leonard Ave"	"60 Leonard Ave"	"60 Leonard Ave"	"60 Leonard Ave"	"60 Leonard Ave"	"60 Leonard Ave"	"60 Leonard Ave"	"60 Leonard Ave"	"60 Leonard Ave"	"60 Leonard Ave"	"60 Leonard Ave"	"60 Leonard Ave"	"60 Leonard Ave"	"60 Leonard Ave"	"60 Leonard Ave"	"60 Leonard Ave"	"60 Leonard Ave"	"60 Leonard Ave"	"60 Leonard Ave"	"60 Leonard Ave"	"60 Leonard Ave"	"60 Leonard Ave"	"60 Leonard Ave"	"60 Leonard Ave"	"60 Leonard Ave"	"60 Leonard Ave"	"60 Leonard Ave"	"60 Leonard Ave"	"60 Leonard Ave"	"60 Leonard Ave"	"60 Leonard Ave"
!Sample_contact_city	"Toronto"	"Toronto"	"Toronto"	"Toronto"	"Toronto"	"Toronto"	"Toronto"	"Toronto"	"Toronto"	"Toronto"	"Toronto"	"Toronto"	"Toronto"	"Toronto"	"Toronto"	"Toronto"	"Toronto"	"Toronto"	"Toronto"	"Toronto"	"Toronto"	"Toronto"	"Toronto"	"Toronto"	"Toronto"	"Toronto"	"Toronto"	"Toronto"	"Toronto"	"Toronto"	"Toronto"	"Toronto"	"Toronto"	"Toronto"	"Toronto"	"Toronto"	"Toronto"	"Toronto"	"Toronto"	"Toronto"	"Toronto"	"Toronto"	"Toronto"	"Toronto"	"Toronto"	"Toronto"	"Toronto"	"Toronto"	"Toronto"	"Toronto"	"Toronto"	"Toronto"	"Toronto"	"Toronto"	"Toronto"	"Toronto"	"Toronto"	"Toronto"	"Toronto"	"Toronto"	"Toronto"	"Toronto"	"Toronto"	"Toronto"	"Toronto"	"Toronto"	"Toronto"	"Toronto"	"Toronto"	"Toronto"	"Toronto"	"Toronto"
!Sample_contact_state	"ON"	"ON"	"ON"	"ON"	"ON"	"ON"	"ON"	"ON"	"ON"	"ON"	"ON"	"ON"	"ON"	"ON"	"ON"	"ON"	"ON"	"ON"	"ON"	"ON"	"ON"	"ON"	"ON"	"ON"	"ON"	"ON"	"ON"	"ON"	"ON"	"ON"	"ON"	"ON"	"ON"	"ON"	"ON"	"ON"	"ON"	"ON"	"ON"	"ON"	"ON"	"ON"	"ON"	"ON"	"ON"	"ON"	"ON"	"ON"	"ON"	"ON"	"ON"	"ON"	"ON"	"ON"	"ON"	"ON"	"ON"	"ON"	"ON"	"ON"	"ON"	"ON"	"ON"	"ON"	"ON"	"ON"	"ON"	"ON"	"ON"	"ON"	"ON"	"ON"
!Sample_contact_zip/postal_code	"M5T 2S8"	"M5T 2S8"	"M5T 2S8"	"M5T 2S8"	"M5T 2S8"	"M5T 2S8"	"M5T 2S8"	"M5T 2S8"	"M5T 2S8"	"M5T 2S8"	"M5T 2S8"	"M5T 2S8"	"M5T 2S8"	"M5T 2S8"	"M5T 2S8"	"M5T 2S8"	"M5T 2S8"	"M5T 2S8"	"M5T 2S8"	"M5T 2S8"	"M5T 2S8"	"M5T 2S8"	"M5T 2S8"	"M5T 2S8"	"M5T 2S8"	"M5T 2S8"	"M5T 2S8"	"M5T 2S8"	"M5T 2S8"	"M5T 2S8"	"M5T 2S8"	"M5T 2S8"	"M5T 2S8"	"M5T 2S8"	"M5T 2S8"	"M5T 2S8"	"M5T 2S8"	"M5T 2S8"	"M5T 2S8"	"M5T 2S8"	"M5T 2S8"	"M5T 2S8"	"M5T 2S8"	"M5T 2S8"	"M5T 2S8"	"M5T 2S8"	"M5T 2S8"	"M5T 2S8"	"M5T 2S8"	"M5T 2S8"	"M5T 2S8"	"M5T 2S8"	"M5T 2S8"	"M5T 2S8"	"M5T 2S8"	"M5T 2S8"	"M5T 2S8"	"M5T 2S8"	"M5T 2S8"	"M5T 2S8"	"M5T 2S8"	"M5T 2S8"	"M5T 2S8"	"M5T 2S8"	"M5T 2S8"	"M5T 2S8"	"M5T 2S8"	"M5T 2S8"	"M5T 2S8"	"M5T 2S8"	"M5T 2S8"	"M5T 2S8"
!Sample_contact_country	"Canada"	"Canada"	"Canada"	"Canada"	"Canada"	"Canada"	"Canada"	"Canada"	"Canada"	"Canada"	"Canada"	"Canada"	"Canada"	"Canada"	"Canada"	"Canada"	"Canada"	"Canada"	"Canada"	"Canada"	"Canada"	"Canada"	"Canada"	"Canada"	"Canada"	"Canada"	"Canada"	"Canada"	"Canada"	"Canada"	"Canada"	"Canada"	"Canada"	"Canada"	"Canada"	"Canada"	"Canada"	"Canada"	"Canada"	"Canada"	"Canada"	"Canada"	"Canada"	"Canada"	"Canada"	"Canada"	"Canada"	"Canada"	"Canada"	"Canada"	"Canada"	"Canada"	"Canada"	"Canada"	"Canada"	"Canada"	"Canada"	"Canada"	"Canada"	"Canada"	"Canada"	"Canada"	"Canada"	"Canada"	"Canada"	"Canada"	"Canada"	"Canada"	"Canada"	"Canada"	"Canada"	"Canada"
!Sample_supplementary_file	"NONE"	"NONE"	"NONE"	"NONE"	"NONE"	"NONE"	"NONE"	"NONE"	"NONE"	"NONE"	"NONE"	"NONE"	"NONE"	"NONE"	"NONE"	"NONE"	"NONE"	"NONE"	"NONE"	"NONE"	"NONE"	"NONE"	"NONE"	"NONE"	"NONE"	"NONE"	"NONE"	"NONE"	"NONE"	"NONE"	"NONE"	"NONE"	"NONE"	"NONE"	"NONE"	"NONE"	"NONE"	"NONE"	"NONE"	"NONE"	"NONE"	"NONE"	"NONE"	"NONE"	"NONE"	"NONE"	"NONE"	"NONE"	"NONE"	"NONE"	"NONE"	"NONE"	"NONE"	"NONE"	"NONE"	"NONE"	"NONE"	"NONE"	"NONE"	"NONE"	"NONE"	"NONE"	"NONE"	"NONE"	"NONE"	"NONE"	"NONE"	"NONE"	"NONE"	"NONE"	"NONE"	"NONE"
!Sample_data_row_count	"47323"	"47323"	"47323"	"47323"	"47323"	"47323"	"47323"	"47323"	"47323"	"47323"	"47323"	"47323"	"47323"	"47323"	"47323"	"47323"	"47323"	"47323"	"47323"	"47323"	"47323"	"47323"	"47323"	"47323"	"47323"	"47323"	"47323"	"47323"	"47323"	"47323"	"47323"	"47323"	"47323"	"47323"	"47323"	"47323"	"47323"	"47323"	"47323"	"47323"	"47323"	"47323"	"47323"	"47323"	"47323"	"47323"	"47323"	"47323"	"47323"	"47323"	"47323"	"47323"	"47323"	"47323"	"47323"	"47323"	"47323"	"47323"	"47323"	"47323"	"47323"	"47323"	"47323"	"47323"	"47323"	"47323"	"47323"	"47323"	"47323"	"47323"	"47323"	"47323"
!series_matrix_table_begin
"ID_REF"	"GSM1902130"	"GSM1902131"	"GSM1902132"	"GSM1902133"	"GSM1902134"	"GSM1902135"	"GSM1902136"	"GSM1902137"	"GSM1902138"	"GSM1902139"	"GSM1902140"	"GSM1902141"	"GSM1902142"	"GSM1902143"	"GSM1902144"	"GSM1902145"	"GSM1902146"	"GSM1902147"	"GSM1902148"	"GSM1902149"	"GSM1902150"	"GSM1902151"	"GSM1902152"	"GSM1902153"	"GSM1902154"	"GSM1902155"	"GSM1902156"	"GSM1902157"	"GSM1902158"	"GSM1902159"	"GSM1902160"	"GSM1902161"	"GSM1902162"	"GSM1902163"	"GSM1902164"	"GSM1902165"	"GSM1902166"	"GSM1902167"	"GSM1902168"	"GSM1902169"	"GSM1902170"	"GSM1902171"	"GSM1902172"	"GSM1902173"	"GSM1902174"	"GSM1902175"	"GSM1902176"	"GSM1902177"	"GSM1902178"	"GSM1902179"	"GSM1902180"	"GSM1902181"	"GSM1902182"	"GSM1902183"	"GSM1902184"	"GSM1902185"	"GSM1902186"	"GSM1902187"	"GSM1902188"	"GSM1902189"	"GSM1902190"	"GSM1902191"	"GSM1902192"	"GSM1902193"	"GSM1902194"	"GSM1902195"	"GSM1902196"	"GSM1902197"	"GSM1902198"	"GSM1902199"	"GSM1902200"	"GSM1902201"
"ILMN_1343291"	14.723105	14.9741955	14.875049	14.262832	14.380508	14.7375345	14.994368	14.517866	14.751615	14.937985	14.957712	14.546172	14.875049	14.780364	14.89021	14.638846	14.654609	14.221231	14.751615	14.8320675	14.62416	14.766008	14.609772	14.4558325	14.797921	14.797921	14.917527	14.859273	14.723105	14.638846	14.041485	14.937985	14.638846	14.723105	14.394944	14.327454	14.8320675	14.502806	14.577674	14.560522	14.994368	14.17429	14.723105	14.766008	14.472	14.9741955	14.517866	14.340216	14.638846	14.485865	14.42312	14.410232	14.780364	14.560522	14.546172	14.682856	14.723105	14.712254	14.937985	14.472	14.9741955	14.845448	14.546172	14.609772	14.502806	14.751615	15.046889	14.751615	14.89021	14.859273	14.937985	14.4558325
"ILMN_1343295"	10.796875	10.545005	10.617579	10.663274	10.373557	11.070106	10.609179	10.614307	10.612894	10.263954	10.860641	10.41779	10.706386	10.487329	10.911952	10.532422	10.736121	10.8428755	10.537216	10.670389	10.286598	10.671782	10.41779	10.432999	10.5869465	11.295871	10.651112	10.703071	10.958362	10.412959	10.864151	10.784227	10.654354	10.384571	10.516217	10.170005	10.596526	10.487329	10.358004	10.657918	10.503352	10.682588	11.071952	10.422609	10.424378	10.344562	10.363373	10.480662	10.719149	10.381241	10.724795	10.661764	10.55364	10.527452	10.9099045	10.582078	10.713831	10.877581	10.4318075	10.563491	10.528374	10.740567	10.551885	10.677234	10.606567	10.688255	10.647923	10.527452	10.51932	10.395747	10.680664	10.368892
"ILMN_1651199"	6.6258793	6.65865	6.61495	6.7293673	6.6708555	6.751337	6.6580625	6.658457	6.644127	6.698253	6.5918922	6.7501283	6.6365952	6.646069	6.7681546	6.5682845	6.7440214	6.7234173	6.5277405	6.6529713	6.607649	6.5291467	6.7151814	6.5967355	6.559544	6.6998806	6.728126	6.731735	6.638681	6.6372414	6.6248055	6.6649036	6.7080913	6.6922846	6.5635448	6.6084857	6.5705256	6.6801424	6.6461697	6.750315	6.572377	6.528588	6.6317897	6.66614	6.5798573	6.6673656	6.653423	6.640111	6.801613	6.609293	6.694968	6.7749405	6.649815	6.5788503	6.7434716	6.7432294	6.543613	6.623815	6.6055355	6.5349693	6.6469913	6.6024613	6.663772	6.6035724	6.6493	6.763689	6.677779	6.5506215	6.6939034	6.7427998	6.584209	6.593124
"ILMN_1651209"	6.7625623	6.7756214	6.6302896	6.822824	6.6708555	6.713077	6.7041063	6.8542643	6.7674623	6.6598163	6.666374	6.804044	6.6827965	6.681481	6.7102995	6.8317804	6.618253	6.749081	6.761554	6.6014214	6.6961827	6.5926685	6.6442213	6.7974887	6.741166	6.758045	6.7267275	6.538465	6.6662087	6.5616646	6.680368	6.6113214	6.819202	6.6922846	6.5523467	6.60501	6.643708	6.6895657	6.766806	6.6747627	6.717737	6.615702	6.7928624	6.741245	6.669227	6.8580556	6.825717	6.7936535	6.731845	6.844168	6.664164	6.9262786	6.649815	6.8314857	6.579304	6.62363	6.632163	6.7193685	6.8040333	6.841261	6.755815	6.787562	6.835929	6.7297106	6.770642	6.811416	6.824817	6.7369385	6.7662125	6.765388	6.6903257	6.719627
"ILMN_1651210"	6.800612	6.596698	6.613691	6.504107	6.7083097	6.593606	6.6745067	6.741474	6.683399	6.7521257	6.693171	6.562215	6.733039	6.6786375	6.721674	6.6493006	6.587953	6.618709	6.542784	6.7921176	6.6145654	6.631049	6.717736	6.6379166	6.675265	6.6960454	6.4488063	6.8418	6.6614437	6.8586173	6.639465	6.700679	6.9302373	6.801163	6.644853	6.7440667	6.611825	6.641755	6.7148204	6.715273	6.5512357	6.7380743	6.688079	6.616283	6.5837855	6.7831316	6.7535954	6.6443725	6.6457505	6.6889887	6.814236	6.994019	6.6158733	6.6652536	6.5594654	6.787233	6.7781835	6.6428933	6.628283	6.663708	6.583734	6.6663046	6.6121097	6.6625214	6.708362	6.758281	6.6904488	6.6096864	6.7433715	6.715278	6.6011157	6.584874
"ILMN_1651221"	6.722477	6.9622693	6.783608	6.6339483	6.692212	6.7159395	6.764167	6.620455	6.7875056	6.7200537	6.777838	6.778707	6.788625	6.6915307	6.7466526	6.801253	6.722527	6.744739	6.79016	6.720681	6.7767515	6.839984	6.7031093	6.858989	6.87772	6.847341	6.729507	6.59847	6.6614437	6.7581344	6.717087	6.823354	6.9390545	6.7628264	6.814338	6.5844016	6.748184	6.394813	6.675069	6.672426	6.792626	6.7443438	6.644981	6.6925416	6.624745	6.729437	6.775464	6.7570047	6.790899	6.813293	6.6907825	6.7591124	6.5989075	6.694469	6.759918	6.691455	6.766664	6.661805	6.8232145	6.652727	6.8167386	6.7312565	6.757558	6.8450956	6.743895	6.7310486	6.824817	6.806305	6.856728	6.7337694	6.7695575	6.727443
"ILMN_1651228"	12.883987	12.903319	12.726338	12.423599	12.622981	13.070059	13.195605	12.82233	12.922415	13.167273	13.113769	12.735074	12.81758	12.851296	12.756848	12.726338	12.845844	12.257301	12.653845	12.622981	12.681248	12.7834215	12.927794	12.561474	12.971802	13.028612	12.743864	12.808101	12.82233	12.735074	12.426968	12.7834215	12.488905	12.713476	12.469322	12.627685	12.863873	12.775058	12.583344	12.908541	13.218003	12.331489	12.883987	12.953922	12.851296	12.966947	12.753225	12.506772	12.739566	12.540549	12.690659	12.5747385	12.603663	12.756848	12.473109	12.717997	12.879469	12.7834215	12.859744	12.717997	13.132752	12.95033	12.565741	12.765659	12.68654	12.971802	13.233376	12.883987	12.717997	13.089689	12.869127	12.327822
"ILMN_1651229"	7.1643577	7.223593	6.9569054	7.202814	6.999704	7.1697106	7.1348023	6.9526515	7.2208734	7.195	6.975086	6.9869447	7.211025	7.1382337	7.169575	7.070235	7.2220044	6.9535456	7.070483	7.113333	6.931986	6.946373	7.118702	7.20564	7.2139835	7.1573734	7.1139956	7.030157	6.9001164	7.097532	6.964399	7.17715	7.0892906	7.0376782	7.077611	6.865006	6.9930253	7.2004275	7.061171	6.844413	6.9827423	6.7627296	6.9980507	6.9708223	7.2258844	6.867638	7.0107102	7.0681553	6.9936304	7.1656885	7.271028	6.97376	6.9753056	6.9636	7.0708637	7.02113	7.0119967	6.7957363	7.1739535	6.9963164	7.045866	7.0080924	7.0126934	6.9366164	6.941122	6.9907713	7.0381727	7.021616	7.0093064	7.1085944	7.056015	6.907955
"ILMN_1651230"	6.734784	6.691794	6.7062097	6.687082	6.555744	6.803517	6.6996646	6.8267035	6.652634	6.6385903	6.7481503	6.655617	6.654955	6.748872	6.841925	6.710074	6.6315947	6.6620893	6.5705876	6.469464	6.694817	6.750188	6.568813	6.6187215	6.713126	6.687528	6.6759963	6.734582	6.682061	6.5430055	6.721674	6.820792	6.737833	6.651616	6.755596	6.665776	6.59949	6.666411	6.67655	6.7201486	6.639628	6.822457	6.6623883	6.560365	6.7454143	6.6976113	6.7271004	6.6751432	6.686539	6.6708064	6.6191907	6.703369	6.6589828	6.7259316	6.6741943	6.6880336	6.7049894	6.787955	6.6850443	6.660663	6.690272	6.7241488	6.7737885	6.613962	6.6439347	6.6390486	6.62216	6.6733375	6.6939034	6.732474	6.6314826	6.677784
"ILMN_1651232"	6.738982	6.7076793	6.649096	6.7154455	6.769331	6.781888	6.8194747	6.729476	6.6482997	6.6783433	6.6917305	6.747663	6.734084	6.68299	6.7864943	6.5927963	6.6643124	6.8185225	6.710371	6.722603	6.7496343	6.697437	6.7309523	6.620481	6.7687182	6.772857	6.7252407	6.576745	6.759479	6.6876183	6.759628	6.7268276	6.7080913	6.7812223	6.6684422	6.7581987	6.6808534	6.6972694	6.91202	6.7626853	6.7591386	6.6322503	6.7337513	6.7818503	6.6843643	6.802969	6.805224	6.8049407	6.7480116	6.748527	6.680188	6.6604214	6.761933	6.820531	6.6443357	6.8062778	6.780618	6.843771	6.832886	6.7885666	6.5630107	6.56841	6.814378	6.8181314	6.671375	6.7134533	6.65581	6.739624	6.6846266	6.7906933	6.7067327	6.6659946
"ILMN_1651235"	6.7179017	6.62297	6.587903	6.637171	6.580928	6.518181	6.421225	6.4845686	6.543927	6.523394	6.6420946	6.535177	6.631493	6.6445346	6.604046	6.617701	6.475777	6.555657	6.6415854	6.485078	6.634232	6.605004	6.676044	6.499332	6.6147885	6.530748	6.624623	6.578392	6.6614437	6.6895723	6.6517243	6.6303086	6.6195726	6.5704865	6.607182	6.5677233	6.719648	6.641755	6.6872964	6.556914	6.5773153	6.6832905	6.6317897	6.570737	6.49011	6.5950837	6.6691685	6.571396	6.624753	6.5933166	6.5743017	6.554592	6.5910397	6.589648	6.692955	6.6404414	6.57644	6.646512	6.5077577	6.651197	6.755815	6.678761	6.595241	6.645924	6.5089	6.5817657	6.628342	6.5839095	6.5881906	6.589598	6.607339	6.6225147
"ILMN_1651236"	6.59463	6.6095924	6.585323	6.6175795	6.669499	6.565325	6.720081	6.520794	6.5411754	6.6126933	6.534862	6.585336	6.6840477	6.4525785	6.5552235	6.5323944	6.584451	6.594737	6.579911	6.618596	6.5979357	6.578613	6.576377	6.6616893	6.7788167	6.503876	6.533436	6.699092	6.577222	6.534705	6.5497446	6.5609856	6.607053	6.5388527	6.5383253	6.693122	6.6228304	6.5495644	6.5403357	6.629222	6.49272	6.6915765	6.6068935	6.575361	6.5419235	6.5964994	6.629868	6.601722	6.5749145	6.470907	6.605927	6.568636	6.543551	6.6267653	6.62754	6.5623336	6.5001044	6.559163	6.662935	6.6372952	6.5962076	6.69407	6.545959	6.663943	6.5199137	6.6346726	6.583549	6.650961	6.61346	6.5852723	6.6470976	6.5794806
"ILMN_1651237"	6.659687	6.527157	6.6177487	6.609386	6.713985	6.6316695	6.5719495	6.519301	6.644127	6.661201	6.4869018	6.5952964	6.5832124	6.629405	6.6095924	6.7594433	6.602848	6.611188	6.579911	6.5146403	6.5417085	6.5891795	6.5479736	6.5337296	6.5538516	7.205269	6.6230946	6.6471233	6.851541	6.5635324	6.6274033	6.5525007	6.519483	6.676959	6.6017447	6.7093906	6.6026244	6.6761155	6.6045504	6.6865606	6.665204	6.6424103	6.6608167	6.71797	6.5574055	6.648494	6.530644	6.584909	6.5406947	6.694929	6.6582346	6.5026484	6.5083356	6.724722	6.579304	6.5623336	6.57644	6.5476336	6.7353525	6.6372952	6.6313815	6.576793	6.677556	6.5554075	6.5800495	6.7134533	6.627026	6.662163	6.6415358	6.685187	6.570787	6.569665
"ILMN_1651238"	6.5442576	6.7064853	6.602512	6.607685	6.6497617	6.5789237	6.523619	6.5222764	6.6427174	6.50822	6.517181	6.6978126	6.5832124	6.6445346	6.5552235	6.5192895	6.64622	6.576473	6.598708	6.618596	6.5573745	6.5491815	6.60778	6.636237	6.6159253	6.535773	6.5862737	6.627009	6.5691457	6.5067225	6.6662073	6.598297	6.6557264	6.646249	6.5725203	6.5129104	6.5565	6.553583	6.6045504	6.7626853	6.549895	6.5851226	6.6483464	6.513736	6.5322685	6.40162	6.4940763	6.533314	6.579665	6.47259	6.6177807	6.528946	6.647979	6.6214504	6.6110325	6.678761	6.652676	6.6729584	6.560938	6.6876636	6.6431074	6.512672	6.6425905	6.537094	6.5945163	6.678776	6.6355095	6.6243043	6.6535535	6.534692	6.539389	6.516825
"ILMN_1651249"	6.753763	6.6068816	6.5512724	6.663531	6.6471796	6.5805817	6.5993423	6.6403174	6.612767	6.641365	6.456695	6.5020137	6.662297	6.6249385	6.7052526	6.575232	6.5829253	6.57317	6.6619887	6.6280518	6.7893176	6.797544	6.7751555	6.6754675	6.6012874	6.60743	6.6469526	6.7277975	6.66845	6.7598815	6.6697865	6.623131	6.5797696	6.7256675	6.6393147	6.6540666	6.6087313	6.790379	6.577406	6.5788407	6.675818	6.5321336	6.6021123	6.606282	6.5588	6.59359	6.6405735	6.5809145	6.6569347	6.5209136	6.5588098	6.6389894	6.5989075	6.6084557	6.6527877	6.5586557	6.6430464	6.751849	6.6535373	6.649632	6.686389	6.537374	6.606536	6.5771475	6.5959845	6.6052566	6.7027183	6.7478733	6.5844784	6.5463843	6.687918	6.687325
"ILMN_1651253"	6.654843	6.4780693	6.595731	6.6355624	6.5868287	6.6563277	6.6669927	6.592887	6.6413217	6.5905476	6.611737	6.605397	6.613774	6.5407047	6.6441503	6.690006	6.563137	6.646236	6.590682	6.596368	6.6632147	6.636237	6.6209955	6.6187215	6.5381675	6.63121	6.634973	6.627009	6.7146096	6.5499206	6.4183683	6.591163	6.7059865	6.550237	6.644853	6.634866	6.6639166	6.6991777	6.6431518	6.652137	6.679316	6.5574007	6.7928624	6.6364	6.5311456	6.6777935	6.6628265	6.543883	6.46418	6.626554	6.7546363	6.6033416	6.5327063	6.6096764	6.710322	6.6133223	6.776945	6.748082	6.690344	6.596238	6.656105	6.554814	6.672017	6.6976023	6.5787106	6.5866413	6.578656	6.719875	6.700012	6.641476	6.6470976	6.5185995
"ILMN_1651254"	10.065139	9.905165	9.708372	9.568408	9.495977	9.805369	9.469894	9.707581	9.580648	9.587218	9.710355	9.676576	9.960046	9.643048	9.541249	9.625261	9.739337	9.818614	9.521751	9.74044	9.678233	9.56754	9.478715	9.579124	9.811024	9.126832	9.365988	9.642214	9.505959	9.61033	9.46574	9.844269	9.56286	9.646885	9.897877	9.921162	9.443701	9.608628	9.495297	9.309143	9.526764	9.5699625	9.621585	9.34931	9.653452	9.446393	9.677834	9.656612	9.655583	9.749286	9.623409	9.554841	9.216875	9.376757	9.526303	9.476288	9.238384	9.357422	9.374195	9.672176	9.299273	9.079148	9.399586	9.585991	9.393588	9.275059	9.368429	9.383267	9.503514	9.199205	9.504326	9.733498
"ILMN_1651259"	6.855423	6.9427457	7.002339	7.155186	7.0580564	6.891333	7.2349286	7.154226	7.098177	6.993747	7.075491	6.9007416	6.8752856	6.9896894	7.1529136	7.0859165	6.871518	7.015916	7.065244	7.092675	7.019618	7.029481	7.430921	6.9614143	7.0475564	7.068014	7.06021	7.0728307	6.9245405	7.1920285	7.2210946	6.8600407	7.0661364	7.014802	6.780132	7.1563797	7.190702	6.9132457	7.1099434	7.062082	7.1294327	7.37929	7.1171703	7.026678	7.055743	7.205688	7.026675	7.1843133	7.0338917	6.886481	6.7670326	6.994019	7.437001	7.2313557	7.139515	7.401378	7.0535216	7.196883	7.01955	7.0723977	7.178563	7.2492404	6.94279	6.903835	7.2087307	7.14213	7.1493616	7.2919984	7.0586815	7.0536757	7.0426764	7.118437
"ILMN_1651260"	6.593301	6.605527	6.4298134	6.5206184	6.6313114	6.6058497	6.51839	6.6154313	6.515541	6.49272	6.459244	6.6528025	6.580767	6.5621166	6.5233397	6.5323944	6.584451	6.5271277	6.4860435	6.561367	6.572086	6.540674	6.6542296	6.556453	6.5655446	6.584053	6.555167	6.595098	6.555299	6.6895723	6.6248055	6.48853	6.5837893	6.4794965	6.600505	6.628438	6.5450416	6.5059443	6.697811	6.575152	6.7125387	6.6385455	6.671888	6.470907	6.5362287	6.6745744	6.5292587	6.5189757	6.515126	6.5791187	6.5441504	6.5907173	6.58476	6.5844784	6.5857406	6.4953327	6.560623	6.543441	6.62413	6.5995364	6.5338144	6.5411806	6.579479	6.627051	6.537759	6.606857	6.537614	6.5613904	6.5025043	6.635827	6.66706	6.606194
"ILMN_1651262"	10.001302	9.786743	9.800431	9.499827	9.7992525	9.657537	10.050476	9.6156	9.753249	9.918893	9.684315	9.390739	9.694031	9.941551	9.771757	9.53503	10.095959	9.195272	9.875988	9.642214	9.454587	9.687318	9.6602335	9.6098995	9.877189	10.373557	9.467577	9.518663	9.834428	9.545768	9.076231	9.80327	9.590382	9.543074	9.534156	9.497921	9.805796	9.651279	9.509052	9.628475	9.623409	9.081055	9.810573	9.669439	9.56754	9.6807575	9.541944	9.328561	9.661834	9.6757765	9.397277	9.565917	9.527874	9.617291	9.470247	9.567131	9.959155	9.609468	9.981488	9.663787	9.698981	9.802405	9.697643	9.73555	9.472454	9.8968315	9.842345	9.91778	9.841321	9.752528	9.732729	9.510625
"ILMN_1651268"	6.6634946	6.802823	6.650388	6.6217933	6.699499	6.855514	6.6024823	6.73832	6.610016	6.6995487	6.6367493	6.565062	6.7080064	6.687248	6.663726	6.703977	6.579772	6.6172256	6.5893626	6.767748	6.610401	6.7728367	6.685692	6.4659257	6.607212	6.6581917	6.6859345	6.612657	6.6980443	6.718468	6.7442474	6.6454268	6.7145023	6.685945	6.638064	6.667434	6.7518888	6.6068974	6.5451107	6.704371	6.755197	6.581229	6.5628896	6.741245	6.8072762	6.689017	6.582982	6.7598176	6.7191234	6.6120844	6.5939026	6.6345162	6.7014856	6.6997266	6.579304	6.6114326	6.693273	6.65422	6.628283	6.6651545	6.715277	6.589832	6.6678677	6.7530894	6.6997375	6.7623277	6.629646	6.8075733	6.719518	6.681128	6.6808643	6.762898
"ILMN_1651278"	7.882856	7.795262	7.681481	7.7189674	7.6233873	7.692875	7.831592	7.7021885	7.3435636	7.6871705	7.5708146	7.7774014	7.620384	7.7949047	7.827632	7.6660404	7.814674	7.6132503	7.869089	7.613251	7.768228	7.6088142	7.7056565	7.6024933	7.816166	8.011268	7.650344	7.7864976	7.686092	7.6840234	7.749155	7.639841	7.4391403	7.6898537	7.616178	7.556175	7.9173193	7.5805225	7.707544	7.511215	7.794706	7.664218	7.699057	7.926155	7.6252623	7.738727	7.7683263	7.7297583	7.844	7.7255926	7.781714	7.596714	7.7663913	7.842976	7.7441735	7.807055	7.7850776	8.022621	8.076519	8.029516	7.88568	7.969284	7.790787	7.8302565	7.6050835	7.852014	7.9024825	7.860043	7.9466357	7.880139	7.985525	7.5506606
"ILMN_1651279"	6.868767	6.8667364	7.082026	6.9295945	7.3149114	6.825058	7.237561	6.9569597	7.3470716	6.9039755	6.978652	6.9423857	7.002535	7.099589	7.0542016	7.0642405	6.8542576	7.4627657	7.0173316	6.997527	6.993384	7.064686	7.178467	7.281834	6.8705587	6.9816265	7.0922775	7.071872	6.9450836	7.0183687	6.8523693	7.011368	7.2467833	6.990086	7.3983164	7.0423856	6.7833037	7.1051197	7.398687	6.900878	6.638363	7.295097	6.866741	7.033494	6.873222	6.865138	6.980558	7.050002	6.903097	6.899336	7.1032896	7.2303696	7.1254883	6.8907857	6.960822	6.9048233	6.8517404	7.1339517	6.694232	6.8262324	6.9045234	6.796272	6.8441677	6.97467	7.062698	6.7596216	6.812504	6.948485	6.8723097	7.06881	6.6599174	7.0335245
"ILMN_1651281"	6.630931	6.6598983	6.5649714	6.4925675	6.5896664	6.6532087	6.66843	6.546243	6.6727567	6.7018423	6.6367493	6.673769	6.7176046	6.606327	6.6887693	6.6711774	6.586216	6.6404543	6.6362753	6.7553697	6.6523657	6.6941924	6.6499543	6.660022	6.598958	6.6733456	6.7097287	6.796236	6.6626787	6.633147	6.734927	6.7568154	6.697463	6.7193704	6.643373	6.6864767	6.59949	6.7436776	6.624857	6.4932	6.6519356	6.626046	6.621798	6.7166095	6.7702446	6.666098	6.6150985	6.640111	6.7260523	6.7556157	6.7137656	6.7003603	6.7301955	6.5745215	6.7869663	6.6983047	6.6774817	6.763516	6.628283	6.593004	6.690272	6.645446	6.8073115	6.672457	6.6453133	6.653601	6.7566648	6.678866	6.72626	6.7490606	6.7815404	6.6659946
"ILMN_1651282"	6.6816225	6.8434496	6.8078303	6.813583	6.672123	6.859766	6.7257586	6.975274	6.6903605	6.746438	6.668937	6.6136436	6.730668	6.8454046	6.9177547	6.7829494	6.894015	6.8116455	6.7460413	6.9130282	6.8779964	6.821519	6.6595454	6.6924114	6.855082	6.8298054	6.841396	6.6471233	6.9762964	6.7409754	6.9352875	6.7433634	6.6577444	6.7941017	6.7297153	6.623436	6.6823473	6.836814	6.9349732	6.6987314	6.708255	7.3640957	6.615318	6.81669	6.6719627	6.729437	7.031163	6.7570047	6.8750243	6.8660173	7.2191324	6.7518477	7.018073	6.997379	6.7527924	7.0130625	6.682651	6.7385073	7.468652	6.7635536	6.8044896	6.8781223	6.840029	6.6200857	6.698421	6.7623277	6.712541	6.662163	6.779397	6.719024	6.755055	6.7552347
"ILMN_1651285"	6.7934613	6.7687716	6.74678	6.7182856	6.764843	6.6316695	6.6920543	6.67822	6.7283893	6.67971	6.6867385	6.637074	6.643932	6.7159896	6.7329288	6.7362905	6.684856	6.647683	6.7787743	6.6416965	6.6933837	6.9430246	6.7618237	6.7681093	6.729316	6.6555634	6.7828884	6.7123957	6.715844	6.691601	6.681487	6.6689343	6.7553806	6.768	6.6017447	6.634866	6.690788	6.729274	6.7810636	6.8004003	6.7252946	6.538076	6.694085	6.719288	6.614515	6.7487054	6.7283363	6.8199224	6.6733627	6.7674575	6.697744	6.6389894	6.8669076	6.756269	6.7480826	6.825149	6.717738	6.6989107	6.75998	6.736556	6.7748365	6.77044	6.8785095	6.777287	6.685569	6.7267246	6.7555637	6.802587	6.7917566	6.8510895	6.834314	6.7508664
"ILMN_1651286"	6.481864	6.632871	6.5148487	6.48468	6.5350227	6.56168	6.617487	6.539715	6.543927	6.5170455	6.5222025	6.612256	6.590576	6.577018	6.578662	6.522837	6.6098256	6.5601597	6.514631	6.531474	6.5706205	6.5637026	6.700424	6.5584207	6.5394707	6.6396313	6.636401	6.528946	6.594232	6.577667	6.575103	6.562643	6.5522494	6.615219	6.6405344	6.4864564	6.5705256	6.647607	6.579007	6.588645	6.5410843	6.525204	6.536593	6.6104803	6.6896133	6.5723524	6.629868	6.53013	6.6158476	6.605109	6.598466	6.625645	6.521059	6.600394	6.5526595	6.518798	6.5289235	6.6502633	6.628283	6.492241	6.552333	6.561382	6.496763	6.574309	6.5315833	6.564299	6.6937075	6.5899453	6.5764046	6.511755	6.6633177	6.6964173
"ILMN_1651288"	6.822345	6.879837	6.7164664	6.844574	6.8735447	6.8346143	6.896789	6.852526	6.902571	6.81044	6.6571	6.817819	6.813052	6.9016695	6.7052526	6.8842616	6.7273226	6.886117	6.813556	6.753511	6.8885283	6.9638286	6.772994	6.8684845	6.743161	6.7890725	6.828277	6.8249846	6.774421	6.835481	6.797571	6.6912513	6.779501	6.9411736	6.8211794	6.856445	6.703421	7.253896	6.7337255	6.9129567	6.7572155	6.936026	6.689631	6.705224	6.772863	6.801597	6.7429924	6.8065896	6.8633795	6.8419123	6.844492	6.8209558	6.908302	6.7124214	6.822028	7.0067396	6.9541116	6.9199266	6.765861	6.8764133	6.7357845	6.8873587	6.9007883	6.7644386	6.7304254	6.783437	6.7453914	6.9555435	6.7423882	6.8317757	6.752631	6.942614
"ILMN_1651292"	6.611027	6.5298753	6.625482	6.632384	6.588212	6.704269	6.74504	6.651384	6.6280975	6.6941285	6.586073	6.6302123	6.574535	6.7174563	6.642731	6.701011	6.6984997	6.5811224	6.6518703	6.5062013	6.765227	6.53076	6.6826944	6.7138295	6.590075	6.5149136	6.6077056	6.686457	6.683258	6.5499206	6.6286225	6.599883	6.621608	6.66962	6.566477	6.6914783	6.581791	6.626541	6.812502	6.5164194	6.6409373	6.5321336	6.7496176	6.6364	6.6783943	6.7416234	6.5250645	6.5163	6.5194273	6.5722494	6.4757805	6.674018	6.651511	6.6573753	6.563897	6.720002	6.6404366	6.6029463	6.650885	6.6054406	6.6126337	6.561382	6.4902596	6.574309	6.512089	6.523265	6.5196524	6.6082473	6.6218095	6.5882025	6.652213	6.5262957
"ILMN_1651296"	6.7973666	6.850456	6.812856	6.7779818	6.821313	6.6380343	6.8587546	6.974299	6.8609185	6.902926	6.881535	6.8504877	6.785768	6.9429145	7.0019603	6.753418	6.9104605	6.850922	6.8686614	6.905755	7.1019273	6.739154	7.192436	6.883524	6.868876	6.837258	6.7623243	6.8826146	6.8071303	6.8156495	6.8946195	6.867491	6.737833	6.820106	6.878817	6.8276153	6.808014	6.790379	6.7763944	6.983789	6.82954	7.3469386	6.8437104	6.801792	6.8769593	6.919333	6.902791	7.0563655	6.964798	6.7807703	6.7108645	6.7444367	7.0002522	6.992688	6.925224	6.781566	6.798983	6.969393	6.898536	6.865342	6.905589	6.9586763	6.837018	6.9777756	6.697065	6.8302846	6.8875227	6.8746424	6.8448963	6.7992415	6.8183074	6.960056
"ILMN_1651303"	6.659687	6.590752	6.6400576	6.8103795	6.726585	6.690549	6.6933985	6.697581	6.7401323	6.7175145	6.62846	6.5279875	6.758845	6.7421947	6.5552235	6.5682845	6.6384096	6.749081	6.6079006	6.5676956	6.7638464	6.7678604	6.7670445	6.7736096	6.7726684	6.733961	6.73223	6.583345	6.708704	6.7581344	6.7986984	6.576484	6.80511	6.6139297	6.67919	6.7093906	6.7130103	6.6514125	6.6355486	6.6417885	6.74401	6.7254558	6.641664	6.81669	6.649049	6.726746	6.7394085	6.626507	6.684376	6.607892	6.7497864	6.7955017	6.839332	6.7475605	6.714561	6.6880336	6.843983	6.695234	6.6968026	6.6039157	6.7261868	6.7761803	6.7058444	6.6487784	6.6425424	6.7267246	6.643729	6.6550136	6.781827	6.5994773	6.7113338	6.5963717
"ILMN_1651309"	6.527494	6.5718164	6.534352	6.6445227	6.636466	6.5360518	6.608312	6.6031165	6.5366917	6.560482	6.498565	6.5756383	6.6149497	6.6523113	6.65088	6.620909	6.40162	6.6761785	6.550217	6.547313	6.6008434	6.5454893	6.618031	6.636237	6.684619	6.7178736	6.5938444	6.576745	6.578627	6.5635324	6.5538964	6.526266	6.6707315	6.5206184	6.6101475	6.5844016	6.427675	6.6127443	6.4676375	6.6240177	6.543865	6.5517597	6.5768886	6.6349583	6.487045	6.623988	6.643128	6.472515	6.5437384	6.605109	6.4672246	6.601752	6.535988	6.54175	6.5320234	6.488791	6.632163	6.71746	6.632282	6.6010494	6.6234746	6.5196934	6.4987845	6.5681977	6.5586095	6.556162	6.528275	6.531654	6.628385	6.547766	6.629034	6.5898905
"ILMN_1651310"	6.6659265	6.5298753	6.6654997	6.6403503	6.706019	6.73034	6.5895123	6.6129823	6.645553	6.572518	6.701037	6.60261	6.7176046	6.687248	6.6275945	6.733574	6.6659794	6.717658	6.5319943	6.535834	6.677107	6.656392	6.6950397	6.5129704	6.639148	6.663286	6.6633363	6.660862	6.7330866	6.654672	6.717087	6.7500744	6.674835	6.6530023	6.6311736	6.6184735	6.6072235	6.564604	6.624857	6.568343	6.62478	6.6708803	6.634935	6.857558	6.6617527	6.7487054	6.4912057	6.7053485	6.680828	6.8218613	6.614767	6.582901	6.5585065	6.658736	6.665436	6.889352	6.6484785	6.706493	6.758862	6.602469	6.6275697	6.6273966	6.6010127	6.632521	6.63663	6.6625986	6.5637817	6.7708683	6.6228585	6.682465	6.6174264	6.684137
"ILMN_1651315"	8.849033	8.631817	8.705173	8.999712	8.527397	8.821063	8.786414	8.888209	8.715108	8.536415	8.582007	8.724622	8.7601595	8.651016	8.819752	8.781274	8.671216	8.621598	8.836416	8.849033	8.647743	8.855281	8.84427	8.76649	8.689163	8.509659	8.61517	8.538674	8.69533	8.548353	8.741753	8.581391	8.948051	8.69613	8.722294	9.047262	8.6059	9.24134	9.046481	8.851042	8.622001	9.052445	8.855292	8.86545	8.876377	8.704706	8.453987	8.972839	9.013399	8.837646	8.830057	8.787657	8.830522	9.140979	8.876176	9.022988	8.794928	8.984578	8.730284	8.692052	8.80517	8.895386	8.860884	8.622001	8.958736	8.677746	8.701371	8.937752	8.871619	8.930034	8.872929	9.141924
"ILMN_1651316"	7.727991	7.170542	7.4783936	7.2688646	7.647036	7.1831584	7.514424	7.2425766	7.4540286	7.871408	7.620951	7.3537836	7.1983275	7.657985	7.6979012	7.625174	7.5568194	7.3586593	7.4900374	7.331993	7.4533405	7.740309	7.433218	7.2994933	7.482862	7.4104447	7.432059	7.60982	7.273036	7.5167437	7.482456	7.4468684	7.371459	7.3100843	7.2899804	7.4205503	7.65402	7.3803897	7.2955966	7.4873867	7.6308203	7.622114	7.427381	7.2837725	7.9638605	7.2812624	7.5101805	7.134262	7.090318	7.2500887	7.1032896	7.316134	7.2126656	7.320043	7.3173523	7.693751	7.6949883	7.5010967	7.580519	7.336787	7.7093935	7.381684	7.3393784	7.4345245	7.350883	7.6247783	7.688142	7.701879	7.466732	7.4783163	7.4145536	7.211981
"ILMN_1651325"	6.668548	6.62297	6.547	6.654802	6.5459485	6.6980042	6.5952787	6.6735444	6.723053	6.6769686	6.6791778	6.552598	6.6597323	6.701686	6.5642385	6.5682845	6.629791	6.6949515	6.6619887	6.609267	6.750754	6.6187677	6.530196	6.6379166	6.677709	6.59026	6.6690745	6.5334477	6.7054486	6.6488934	6.6102467	6.598297	6.6707315	6.8087015	6.6101475	6.6999354	6.7170777	6.6605334	6.6651607	6.6627884	6.62226	6.6606283	6.649893	6.5841627	6.5287013	6.6310663	6.6457148	6.6777854	6.626217	6.6536446	6.626162	6.6541047	6.7301955	6.6906075	6.678428	6.6114326	6.6643553	6.5551753	6.6186237	6.6054406	6.749833	6.674204	6.59661	6.7322664	6.6439347	6.647699	6.621031	6.648249	6.660556	6.572363	6.6186314	6.5865893
"ILMN_1651328"	6.8545156	6.874224	6.8604417	7.095179	6.8168597	6.962656	6.977877	6.8889885	6.90098	6.9222937	6.8832693	6.9458504	6.9146576	6.878616	6.9771996	7.110185	6.8914304	7.1048636	6.98129	6.7625813	6.9863544	7.0309134	6.9682755	7.101981	6.9936023	6.9269695	6.8425817	6.8687	6.891226	6.88199	6.9121127	6.804948	6.925233	6.91377	6.786621	6.802029	6.8852816	7.0180125	7.037966	6.8973274	7.019109	6.949747	6.7226977	7.0506544	7.1039295	6.871061	7.1851816	6.848904	7.1443033	6.969153	6.8805895	6.894207	6.7864604	6.9636	6.8524146	6.884826	7.0845613	6.9027495	6.9282827	6.8965445	6.9280424	6.8725643	7.0623755	6.857433	6.749304	6.879579	6.787857	6.8390203	6.8327475	6.8932047	6.8943586	7.110734
"ILMN_1651329"	6.672129	6.6757746	6.859508	6.78256	6.720596	6.7201905	6.6712427	6.6816854	6.691894	6.586408	6.729346	6.778707	6.679364	6.642987	6.696388	6.6225734	6.6707807	6.663418	6.653129	6.735299	6.687755	6.7183065	6.7788806	6.9286056	6.693082	6.649043	6.650108	6.627009	6.643633	6.7314897	6.8234267	6.8263345	6.744419	6.7294016	6.6613965	6.6737657	6.706215	6.719583	6.71333	6.778189	6.6554346	6.678999	6.850326	6.7139053	6.7217126	6.6976113	6.8386607	6.719374	6.855554	6.7428164	6.67143	6.6974397	6.6996584	6.883062	6.6589403	6.6880336	6.7127337	6.8977566	6.648215	6.686185	6.676116	6.6893826	6.641082	6.8081203	6.708362	6.847381	6.7403965	6.811287	6.6099095	6.6932516	6.702196	6.6792426
"ILMN_1651330"	6.622149	6.5428033	6.5706325	6.494531	6.5950685	6.6167502	6.635621	6.690247	6.4476986	6.488471	6.590354	6.6896853	6.652383	6.463127	6.574169	6.5636544	6.5543547	6.5406284	6.553019	6.7045913	6.5497828	6.5704207	6.4501	6.5706873	6.501956	6.5341096	6.4945292	6.585166	6.695699	6.605602	6.5403514	6.4370294	6.7145023	6.484605	6.530926	6.601763	6.5101357	6.528935	6.6476874	6.625351	6.5250797	6.514997	6.5186763	6.6562853	6.6157975	6.6514373	6.5000095	6.5497146	6.5284743	6.5385604	6.587761	6.5322485	6.5585065	6.501448	6.563897	6.53084	6.48568	6.5298567	6.6336374	6.6356754	6.527008	6.4496813	6.6051908	6.6297655	6.4944935	6.595875	6.5402184	6.4869394	6.5844784	6.608896	6.512526	6.5629063
"ILMN_1651336"	6.924201	6.902658	6.9657345	6.78256	6.824269	6.909561	6.847498	6.978727	6.801248	6.8491964	6.8856215	6.843555	6.858297	6.9325423	6.9119883	6.8579264	6.8468194	6.9133945	6.882714	7.0542436	6.933031	6.949139	6.7645054	6.683604	6.937431	6.826659	6.9383354	6.781573	6.8198843	6.852693	6.8902135	6.8917384	6.7597218	6.8354354	6.822354	6.824142	6.965024	6.9284525	6.8658137	7.0096283	6.9516344	6.7719474	6.9428577	6.965602	6.9269824	6.872247	6.886545	6.6917324	6.9362326	6.8679156	6.733375	6.8307366	7.047631	7.0277376	6.794351	7.02113	6.8686056	6.863399	6.998045	6.9226856	7.105297	6.9492517	6.9746327	6.884189	6.6785	6.9098907	6.9180565	6.9088097	6.9925785	6.9330726	6.941307	6.8899703
"ILMN_1651339"	6.8361173	6.6746087	6.80685	6.756117	6.808418	6.71883	6.904451	6.7461658	6.7548738	6.7708793	6.739866	6.7489104	6.858297	6.7364564	6.727972	6.667973	6.7335033	6.803763	6.686179	6.665779	6.6987863	6.7549314	6.800346	6.7456594	6.7303205	6.697293	6.6633363	6.7634764	6.678307	6.8156495	6.696397	6.728301	6.910124	6.70643	6.748688	6.6184735	6.7374215	6.7678657	6.987962	6.7296634	6.731992	6.832866	6.803352	6.5406795	6.7094874	6.63251	6.798458	6.8230286	6.6784525	6.7496753	6.659807	6.7939897	6.8622546	6.707527	6.932758	6.760328	6.7653584	6.8703823	6.7415876	6.652727	6.7324243	6.65971	6.8986154	6.751837	6.7222404	6.7324047	6.846032	6.7873306	6.7069435	6.7440987	6.717005	6.7814527
"ILMN_1651341"	6.8505664	6.877057	6.619164	6.728036	6.6272674	6.8179345	6.7612386	6.770041	6.7590547	6.7802157	6.640757	6.7202973	6.8312063	6.8921547	6.7065716	6.798605	6.5928993	6.7963543	6.7850304	6.684257	6.7754464	6.7292495	6.7507577	6.6685624	6.7587485	6.758045	6.6690745	6.9174066	6.879869	6.9004908	6.916442	6.769909	6.5607815	6.8857293	6.690122	6.7472315	6.7019873	6.8615646	6.6171784	6.7380567	6.768287	6.7627296	6.5969887	6.8627014	6.953654	6.780293	6.6766686	6.9307547	6.7707	6.902352	6.694968	6.8101816	6.7225747	6.754958	6.6805196	6.882363	6.6774817	6.7898164	6.764629	6.7814183	6.798926	6.6371436	6.909631	6.8293624	6.6425424	6.725379	6.812504	6.8124514	6.782631	6.7725115	6.8284235	6.783152
"ILMN_1651343"	6.7316475	6.752237	6.717615	6.9244742	6.791956	6.71883	6.6948442	6.712391	6.6934066	6.8080406	6.681744	6.738577	6.74152	6.7987676	6.841925	6.9698186	6.7834425	6.841107	6.669925	6.55764	6.8577294	6.700509	6.878308	7.120238	6.775712	6.7858353	6.777847	6.782909	6.7455974	6.837379	6.7306123	6.846037	6.545587	6.743993	6.7762065	6.6525393	6.7684636	6.62268	6.8780465	6.8560867	6.8205194	6.885676	6.7928624	6.887571	6.8572545	6.734653	7.037705	6.747483	6.864456	6.890041	6.862357	6.929429	6.8369327	6.9570785	6.784427	6.7640195	6.8393593	6.9895363	6.690344	6.8904476	6.926933	6.8698835	6.8986154	6.7734313	6.7110806	6.741722	6.906822	6.7503457	6.8231254	6.7761555	6.6868124	6.907955
"ILMN_1651346"	7.7329345	7.6466875	7.7938013	7.624678	7.720225	7.7876935	7.649686	7.7779527	7.6406302	7.1564226	7.5824957	7.650732	7.835326	7.737417	7.845206	7.5811744	7.6802483	7.6308417	7.738062	7.8087497	7.5707326	7.6379976	7.673393	7.524851	7.4493823	7.263357	7.8085117	7.4279885	7.702305	7.6300125	7.5992627	7.537078	7.834384	7.6165595	7.8408504	7.3151126	7.565492	7.427908	7.4625287	7.751455	7.3261304	7.3247294	7.656792	7.4693017	7.348177	7.5399294	7.512788	7.6105475	7.685771	7.6130004	7.6161146	7.67908	7.649809	7.39199	7.690177	7.326753	7.727991	7.63658	7.5823035	7.703765	7.3722205	7.644235	7.5965576	7.8373146	7.668498	7.690911	7.5159655	7.596709	7.624785	7.6073356	7.790544	7.478777
"ILMN_1651347"	9.530644	9.86788	9.82147	9.469087	9.241952	9.616477	9.64961	9.61275	9.299606	9.576445	9.400768	9.679766	9.477083	9.411016	9.682582	9.119531	9.493216	9.554841	9.480178	9.651272	9.541249	9.432314	9.714183	9.528233	9.287307	9.3018055	9.767772	9.888015	9.413222	9.3921995	9.659179	9.601918	9.08163	9.495297	9.282261	9.277946	9.92557	9.611016	9.769098	9.600145	9.564838	9.223052	9.655583	9.816643	9.448264	9.987131	9.525053	9.670369	9.645531	9.545004	9.860658	9.430293	9.824263	9.962095	10.006769	9.365201	9.617291	9.589964	9.853591	9.818081	9.811024	9.927524	9.9895	9.949837	9.573763	9.57868	9.698981	9.692612	9.897877	9.726895	9.833891	9.804437
"ILMN_1651351"	6.5881386	6.59308	6.705035	6.7530484	6.601883	6.5546436	6.58188	6.6526585	6.502797	6.573953	6.702155	6.540846	6.6037054	6.577018	6.683554	6.62898	6.6544695	6.6201386	6.6644735	6.695263	6.715727	6.641191	6.5535607	6.6137	6.7175107	6.708972	6.69306	6.696339	6.619505	6.500968	6.6987433	6.6260552	6.5983906	6.6178427	6.615774	6.507772	6.5721793	6.5725007	6.675069	6.629222	6.680611	6.698008	6.641664	6.6532226	6.6049175	6.6572986	6.6548023	6.7296143	6.6183476	6.511937	6.6030083	6.5716596	6.660887	6.551591	6.6131573	6.676979	6.57644	6.6729584	6.6143	6.4862795	6.573221	6.6646624	6.59661	6.5909185	6.715265	6.65507	6.58728	6.638491	6.6535535	6.508548	6.6125245	6.5794806
"ILMN_1651354"	6.9083657	6.6849475	6.6615214	6.8978457	6.817757	6.803517	6.833739	6.8863378	6.866794	6.741538	7.031701	7.154867	6.676271	6.840893	6.8534217	6.696426	6.7834425	6.7934794	6.842438	6.904217	7.038269	6.788491	6.7151814	6.8812294	6.729316	6.878081	6.6816907	6.843161	6.723977	6.986237	7.031635	6.846037	6.75322	6.829171	6.7063813	6.639736	6.707516	6.930553	6.729019	6.8760014	6.844404	7.123759	6.8199215	6.945784	6.732393	6.905662	6.798458	6.9515815	6.832669	6.7181287	6.814236	6.805869	6.8056893	6.623953	6.7894425	6.770166	6.8465414	6.7555656	6.637507	7.070483	6.874576	6.73559	6.6440916	6.920243	6.877083	6.712118	6.969715	6.542747	6.762705	6.7574253	6.624958	6.84742
"ILMN_1651358"	7.5887637	7.8181157	7.5807934	9.088079	7.0153556	7.9818296	7.913263	7.65632	8.671009	7.7986436	7.223742	8.115463	7.906542	7.5450387	7.670467	8.740846	8.0937195	8.475127	7.1607985	7.9644904	8.178926	8.3650055	7.937792	9.146032	8.030688	7.595143	8.027539	7.341208	7.9912786	8.420488	7.664324	8.277719	7.932523	8.452227	8.025284	9.109353	8.55585	8.199342	8.740846	8.753179	7.5607376	8.769527	7.603885	8.197851	8.041414	7.6069374	7.4754653	8.570112	8.300678	7.941722	8.997869	8.534695	8.203299	8.835606	9.680262	9.737783	8.485929	8.546409	7.5707326	8.254699	7.8536415	7.7338943	8.1125765	7.87752	8.566155	8.341909	7.723739	7.9737372	7.3020153	7.435914	7.652539	8.617232
"ILMN_1651364"	6.8234487	6.7606525	6.792321	6.7514925	6.879092	6.856828	7.023282	6.954613	6.7889004	6.7904196	6.8856215	6.9711366	6.864556	6.8275414	6.8320208	6.76359	6.8084455	6.7749586	6.956557	6.886214	6.8391657	6.838523	6.8497167	6.749042	6.939443	6.8234887	6.7609634	6.767604	6.875833	6.796313	6.8697534	6.7981806	6.8255525	6.867917	6.7311487	6.8615236	6.8234735	6.7678657	6.8476343	6.770005	6.940768	6.7380743	6.9662766	6.914798	6.922105	6.90112	6.840636	6.8181868	6.766153	6.9622736	7.047701	6.7458935	7.0497837	6.9286346	6.7457643	6.7510176	6.727902	6.665501	6.983879	6.869395	6.9821544	6.824339	6.894201	6.9582143	6.8494697	6.9018025	7.0396256	6.9024115	6.988666	6.7712493	6.910252	6.771789
"ILMN_1651365"	6.5228715	6.5390444	6.4955983	6.596059	6.633873	6.6244555	6.508453	6.5655956	6.756144	6.5451646	6.6130295	6.436534	6.498883	6.694302	6.497511	6.4816704	6.461186	6.5827208	6.593282	6.6149807	6.57603	6.4591236	6.4538007	6.545872	6.5554333	6.6002192	6.519155	6.5504613	6.600861	6.5178704	6.6126122	6.543726	6.5433164	6.512088	6.5708885	6.5844016	6.471191	6.485998	6.5259376	6.5369973	6.5953655	6.581229	6.6399555	6.570737	6.4750733	6.6792707	6.6457148	6.531739	6.6797175	6.5463204	6.6508083	6.515853	6.5489364	6.5934606	6.5899663	6.631107	6.5636535	6.385037	6.6113257	6.6118755	6.573221	6.6613345	6.625595	6.542084	6.5501313	6.5045195	6.5321026	6.5232396	6.4878354	6.7012134	6.606179	6.591539
"ILMN_1651369"	6.7142396	6.73314	6.599818	6.53188	6.6835127	6.7216563	6.6948442	6.8159294	6.7027903	6.6849008	6.693171	6.616358	6.6669717	6.902775	6.5966845	6.669668	6.613229	6.716006	6.6749983	6.742196	6.593579	6.6644807	6.701819	6.5028863	6.590075	6.762465	6.7252407	6.6563196	6.7341204	6.744986	6.6975455	6.5609856	6.761874	6.566031	6.666986	6.7710047	6.640695	6.71237	6.6490846	6.638111	6.639628	6.668827	6.6187425	6.697152	6.71954	6.648494	6.609494	6.728074	6.6877832	6.6225076	6.6582346	6.6858053	6.5567083	6.629499	6.6255536	6.91418	6.7152905	6.706493	6.550029	6.640466	6.7100286	6.5799117	6.6897755	6.6405473	6.477462	6.644769	6.7828836	6.6426635	6.6512003	6.7242603	6.668359	6.5315313
"ILMN_1651370"	6.7095823	6.7319913	6.6328096	6.6506047	6.775823	6.6675034	6.7272	6.896495	6.621255	6.7745576	6.713971	6.705647	6.709045	6.7335644	6.8158927	6.686866	6.796912	6.624389	6.6376367	6.9301395	6.677107	6.6016145	6.700424	6.6170626	6.7511597	6.7461996	6.6200967	6.777273	6.8321204	6.658537	6.707149	6.7541513	6.5983906	6.712928	6.788113	6.712585	6.7335124	6.723285	6.624857	6.6128526	6.697986	6.69366	6.8797503	6.7276077	6.6818995	6.867638	6.5653963	6.6359477	6.70002	6.7452693	6.737824	6.7591124	6.734367	6.7363596	6.7434716	6.658195	6.6774817	6.5632076	6.58161	6.7562995	6.7795906	6.5992393	6.6513844	6.8900175	6.8081555	6.6917768	6.7093577	6.772137	6.709975	6.697243	6.6891336	6.6579337
"ILMN_1651373"	6.6148562	6.7746553	6.6302896	6.7962766	7.2211566	6.633249	6.6269693	6.6852775	6.7439284	6.6469316	6.7305355	6.743656	6.632797	6.572776	6.6795187	6.8462195	6.703391	6.724909	6.721179	6.746	6.792099	6.7166653	6.6897492	7.2234855	6.631989	6.7351575	6.6803684	6.6668334	6.619505	6.6488934	6.707149	6.6689343	6.9194055	6.7426515	6.739205	7.0686526	6.655217	6.965733	6.5498004	6.584837	6.5749087	6.6853805	6.6333623	6.7425756	6.688267	6.608611	6.699704	6.8801966	6.7154827	6.648295	6.561907	6.627088	6.630778	6.677012	6.546111	7.1360574	6.708874	6.661805	6.66421	6.622925	6.7795906	6.5083117	6.7192388	6.6753526	6.726402	6.644769	6.868977	6.788561	6.4188976	6.7725115	6.738104	6.773447
"ILMN_1651378"	8.032345	8.156194	8.115567	8.338158	8.402906	8.211289	8.18069	8.256436	7.901012	8.067594	8.270038	8.0500555	8.18793	8.147571	8.291449	8.153892	8.016822	8.278251	8.190875	7.9224195	8.203007	8.352289	8.365344	8.44287	8.232266	8.477948	8.096656	7.9019914	8.278925	8.131085	8.413606	8.195919	8.09836	8.203623	8.255406	8.643826	8.192551	8.540327	8.567834	8.146391	8.387077	8.00165	8.294097	8.196375	8.376429	8.126791	8.37408	8.35443	8.017996	8.234593	8.2964325	8.293902	8.313647	8.242547	7.969786	8.3547735	8.45091	8.058902	8.072287	7.9410877	7.953416	8.304731	8.247448	8.040934	8.235621	8.032899	8.196497	8.050378	7.983001	8.291314	8.273835	8.454742
"ILMN_1651380"	6.7142396	6.7152534	6.705035	6.799429	6.805629	6.695125	6.7144012	6.884378	6.737407	6.775825	6.7798214	6.755123	6.788625	6.775899	6.661117	6.7406936	6.811346	6.7053814	6.779883	6.746	6.697484	6.7135334	6.739508	6.695806	6.689265	6.6477103	6.738068	6.812627	6.712416	6.817695	6.750076	6.704722	6.8988786	6.822639	6.741765	6.793578	6.7581863	6.7063756	6.6826816	6.7819514	6.8324847	6.9917746	6.554762	6.592838	6.7170353	6.6777935	6.661383	6.64295	6.69512	6.6107244	6.8331094	6.7778416	6.7441635	6.7475605	6.755014	6.931018	6.699709	6.614177	6.739055	6.696564	6.7335434	6.7761803	6.716644	6.796837	6.7793503	6.6271024	6.750594	6.7262893	6.6846266	6.7978935	6.7369056	6.716382
"ILMN_1651385"	7.5789123	7.481556	7.663028	7.8507648	7.615634	8.004067	7.8991714	7.4866447	8.009899	7.6757693	7.7859654	8.027403	7.86656	7.7171297	7.6556487	7.6637077	7.959694	7.89686	7.871863	8.027815	7.6271505	7.4746375	7.448033	7.814677	7.8271794	7.522382	7.3308105	7.5197525	7.69523	7.868644	7.7679152	7.6772733	7.9807	7.8317122	7.541322	7.3311796	7.5115795	7.5484185	7.415883	7.658291	7.4997015	8.10921	7.4022326	7.2863016	7.407486	7.6579485	7.451781	7.6212916	8.017996	7.6514254	7.365628	7.540184	7.639877	7.5054245	7.4041743	7.5010915	7.673738	7.6007686	7.2931004	7.46037	7.2694197	7.3806896	7.41792	7.554261	7.3978014	7.461509	7.486943	7.021616	7.374087	7.40693	7.3224707	7.5210156
"ILMN_1651388"	6.74697	6.6907043	6.682215	6.5788465	6.746917	6.72593	6.710075	6.632685	6.723053	6.6861186	6.6791778	6.6462493	6.772077	6.737849	6.75472	6.701011	6.7733574	6.7053814	6.6775637	6.6916757	6.7703395	6.5600967	6.7520266	6.775474	6.689265	6.7833037	6.697143	6.576745	6.737562	6.885929	6.7814417	6.5245624	6.812163	6.776966	6.807723	6.9243007	6.673489	6.585912	6.705617	6.768949	6.6745625	6.9391627	6.641664	6.660404	6.757794	6.6587486	6.698422	6.6162925	6.745461	6.57644	6.7835107	6.7194686	6.6402106	6.722389	6.710322	6.6880336	6.7458	6.7441263	6.805056	6.6697726	6.789671	6.7154584	6.8120522	6.637913	6.628334	6.6211257	6.7093577	6.7250576	6.604258	6.79676	6.91709	6.840846
"ILMN_1651395"	6.6947265	6.651017	6.770937	6.6308527	6.7104635	6.7750616	6.8182516	6.650193	6.7360077	6.81153	6.617238	6.6398587	6.7134633	6.7159896	6.628906	6.746389	6.6707807	6.670482	6.645403	6.783204	6.6933837	6.7036424	6.700424	6.703854	6.698447	6.710366	6.777847	6.689101	6.744402	6.703479	6.7259874	6.6701665	6.726937	6.710319	6.6726007	6.730206	6.7335124	6.54583	6.894277	6.665296	6.740759	6.7063456	6.655986	6.709635	6.778275	6.644356	6.6378064	6.6073604	6.7398396	6.703605	6.724411	6.735496	6.6402106	6.695825	6.6569347	6.6151586	6.7419767	6.80698	6.659082	6.7042	6.8275685	6.7933784	6.6556344	6.6990566	6.739929	6.6099253	6.700384	6.6982226	6.574869	6.78565	6.685687	6.593124
"ILMN_1651396"	6.8437147	6.6849475	6.5840354	6.7841654	6.728775	6.6485095	6.6428137	6.7668653	6.6553545	6.650735	6.7305355	6.8311033	6.740341	6.726173	6.664947	6.585148	6.6578274	6.7869954	6.7437997	6.729872	6.6425214	6.7373943	6.717736	6.7304416	6.658148	6.547929	6.7097287	6.682103	6.6496496	6.672158	6.5873075	6.650979	6.7166824	6.8393574	6.5963607	6.617	6.729535	6.8655715	6.702537	6.682049	6.8205194	6.6875105	6.6399555	6.7425756	6.8081975	6.7159266	6.7765017	6.6917324	6.6516175	6.7916164	6.686302	6.642033	6.6956434	6.7750235	6.7527924	6.6387196	6.762663	6.753678	6.509438	6.708591	6.644542	6.6878347	6.716644	6.8158016	6.685569	6.6242065	6.692526	6.620052	6.705769	6.7601056	6.7460384	6.811904
"ILMN_1651403"	7.2528896	7.244367	7.3365455	6.876849	7.029799	7.3525834	7.5049014	7.3393035	7.0786605	7.4007235	7.430376	7.2167344	7.214519	7.429347	7.339574	7.2715073	7.260675	7.2770724	8.196843	7.25371	7.2419963	7.1576967	7.611588	7.095422	7.272558	7.2671256	7.2345896	7.4786196	7.234921	7.3203254	7.1208506	7.3778143	7.0979614	7.1364245	6.9047055	7.0833435	7.5433226	7.3581433	7.3913054	7.2362766	7.50461	7.5147567	7.5853963	7.362421	7.3682694	7.679546	7.1143947	7.2357097	7.260091	7.2521772	7.19237	7.316134	7.4812484	7.48125	7.274507	7.4082932	7.4735613	7.1635633	7.445811	7.370328	7.5609055	7.4986954	7.0518007	7.28303	7.193977	7.7449784	7.6722074	7.667095	7.6790557	7.738148	7.33087	7.34134
"ILMN_1651404"	6.613623	6.758292	6.728778	6.662063	6.6682215	6.511666	6.664061	6.6816854	6.6553545	6.618175	6.693171	6.8864174	6.6341157	6.740716	6.696388	6.7115088	6.680585	6.701036	6.690032	6.7244735	6.7767515	6.675806	6.5979896	6.6547475	6.825047	6.7750535	6.5598583	6.700552	6.6732163	6.664417	6.7116537	6.704722	6.664168	6.7116756	6.6419015	6.657338	6.594903	6.6644893	6.721203	6.7332096	6.7362494	6.6811013	6.698706	6.616283	6.688267	6.619604	6.6493354	6.6518226	6.6367035	6.6144853	6.598466	6.6241565	6.6250677	6.727277	6.600283	6.703695	6.690846	6.8907256	6.7136636	6.594488	6.650923	6.6167674	6.6966085	6.632521	6.6897974	6.6242065	6.6848383	6.5867753	6.6055617	6.7906933	6.6276784	6.6659946
"ILMN_1651405"	9.103967	8.810495	8.819507	9.044102	9.025712	9.122747	8.835606	8.764625	8.713444	9.140979	8.782484	9.0210495	8.882302	8.660093	8.817369	8.8726845	8.763538	8.690285	9.03311	8.791107	8.753426	8.748923	9.289255	8.929568	8.81233	9.099693	8.850828	9.006073	8.808556	8.837632	8.639693	9.0435	8.446749	8.886797	8.675933	8.892969	8.969683	9.137097	9.188926	9.115978	8.976037	8.409592	8.990176	9.18562	9.243362	9.039985	9.247119	8.758336	8.944939	8.790683	9.045919	8.918079	9.25866	9.138614	8.929055	9.075609	8.864348	9.019093	9.143479	9.059129	9.117532	9.01554	9.203853	9.024448	8.793264	9.036095	9.182401	9.147428	9.05948	9.1440935	9.003513	8.958456
"ILMN_1651408"	6.622149	6.6769457	6.6726356	6.7182856	6.6970763	6.7216563	6.7257586	6.730566	6.646897	6.6955347	6.6726427	6.579553	6.734084	6.7543592	6.6599593	6.61599	6.629791	6.679097	6.684894	6.7133775	6.649565	6.6293144	6.725599	6.685293	6.825047	6.6569147	6.8958616	6.6977143	6.8207893	6.76383	6.7116537	6.640836	6.6893783	6.609986	6.69945	6.657338	6.6763854	6.626541	6.580659	6.6279883	6.675818	6.6525397	6.6956015	6.7276077	6.8302674	6.639943	6.665444	6.489169	6.7420545	6.676902	6.624653	6.6507425	6.7262764	6.6253834	6.827931	6.654633	6.7102323	6.66366	6.742803	6.6713643	6.7203145	6.5992393	6.6610694	6.6584363	6.5945163	6.728076	6.6618195	6.5867753	6.7272987	6.682465	6.636368	6.6464577
"ILMN_1651415"	6.613623	6.772694	6.766427	6.7499804	6.848739	6.851683	6.731216	6.6770234	6.7765074	6.6927013	6.831695	6.796775	6.798744	6.68299	6.756982	6.8462195	6.7192545	6.7190795	6.700557	6.844595	6.6717143	6.710181	6.801699	6.672039	6.764841	6.9309206	6.706795	6.843161	6.7388096	6.884009	6.6975455	6.7458982	6.7661	6.747884	6.748688	6.6833797	6.81434	6.5959578	6.6461697	6.79482	6.7449846	6.7165623	6.7448597	6.71797	6.6666803	6.8246746	6.7429924	6.8097186	6.680828	6.7556157	6.700629	6.78384	6.6289244	6.7499557	6.699334	6.7125325	6.674962	6.6521964	6.728711	6.7635536	6.80014	6.8037477	6.791462	6.645924	6.7621813	6.779247	6.7318625	6.9443793	6.8417826	6.894438	6.7751083	6.7750754
"ILMN_1651428"	6.603356	6.8057337	6.675083	6.833619	6.643122	6.574514	6.66843	6.83205	6.5532	6.7533607	6.62715	6.7812734	6.718796	6.606327	6.635892	6.708469	6.6578274	6.7993746	6.648096	6.673139	6.7143183	6.6532087	6.6499543	6.6119976	6.6416817	6.5524263	6.6662316	6.724984	6.6098695	6.660655	6.741967	6.6549873	6.639534	6.6139297	6.5963607	6.620025	6.6777925	6.568574	6.6607428	6.690154	6.665204	6.528588	6.6171007	6.657692	6.7048492	6.5872397	6.73345	6.6612787	6.6158476	6.7074213	6.5603304	6.693071	6.6956434	6.7124214	6.6423354	6.6714535	6.7255106	6.700873	6.7932143	6.60703	6.5892406	6.576793	6.6210012	6.5909185	6.6105695	6.6745863	6.5588436	6.5914335	6.5881906	6.650373	6.569567	6.5947447
"ILMN_1651429"	7.076099	7.1608286	6.8856826	6.9776707	7.0262074	7.2757225	7.327933	7.1731596	7.3146515	7.1122465	7.036833	7.0398507	7.3880796	7.0957522	6.948092	7.1819167	7.104377	6.744739	7.204894	7.0283885	7.2239017	7.130616	7.2236924	6.9047146	7.1148043	7.202193	7.162426	7.0983686	6.948144	7.053396	7.057418	6.9776354	6.8026137	7.00022	6.782933	6.9435015	7.244989	7.0805154	6.936922	7.2023473	7.265771	6.581229	7.1684294	7.1402016	7.226645	7.1930075	7.138595	6.9063606	7.204387	7.0820255	6.846301	7.067196	7.153701	7.077902	7.0948906	6.9982147	6.9629655	7.032314	7.2073565	7.0831985	7.2694197	7.129097	6.972326	6.8828006	7.02162	7.37152	7.3087544	7.0697174	7.1689377	7.2291875	7.074588	7.1138263
"ILMN_1651430"	6.536114	6.6153765	6.511596	6.5206184	6.610428	6.4676456	6.5801916	6.642849	6.586203	6.6441565	6.6503906	6.841274	6.628706	6.584812	6.635892	6.495295	6.589629	6.5811224	6.657045	6.6242313	6.6425214	6.5510516	6.7151814	6.5706873	6.6718216	6.715307	6.6379647	6.678985	6.555299	6.685626	6.6248055	6.623131	6.623501	6.5574665	6.562024	6.5643225	6.5606112	6.523142	6.6296268	6.652137	6.6051927	6.579233	6.598751	6.5361176	6.644996	6.5904474	6.587305	6.6917324	6.5377097	6.5878687	6.5140233	6.5366874	6.5601683	6.5585585	6.678428	6.5365076	6.57778	6.7250466	6.7160463	6.553771	6.573221	6.6893826	6.543257	6.5937123	6.60042	6.6859236	6.675551	6.5630126	6.593087	6.7139373	6.6784296	6.656354
"ILMN_1651433"	8.259745	7.6992426	8.053358	8.156477	8.0283375	7.5938787	8.400246	8.158436	8.029389	8.285898	8.142102	7.8798957	7.853376	8.152741	8.082206	8.025284	7.8909125	7.717844	8.0537815	8.121415	8.107816	8.120698	8.340094	7.8571334	7.8988414	8.336163	8.1160755	8.031218	8.091998	8.147713	7.981289	7.9081607	7.9584484	8.120709	7.8857913	7.9731054	8.255737	8.058328	8.176246	7.6820936	8.30965	8.370628	8.198128	8.219942	8.15619	8.321303	8.185656	8.179523	8.1912155	7.765626	8.0098715	8.131518	8.27142	7.9479384	8.47592	8.239913	8.168363	8.302395	8.182882	8.135216	8.414147	8.381872	8.02754	8.249623	7.9954543	8.236816	8.565316	8.329855	8.331041	8.69715	8.2729	8.267194
"ILMN_1651435"	6.685222	6.6141706	6.75768	6.6972637	6.706019	6.7458706	6.74504	6.532294	6.621255	6.657147	6.633846	6.586759	6.7155156	6.6595235	6.70897	6.7321277	6.614962	6.5629387	6.7019286	6.665779	6.628785	6.5193667	6.5351334	6.6445804	6.677709	6.6861954	6.6484904	6.665278	6.628646	6.7675815	6.652908	6.761695	6.6953697	6.615219	6.8171606	6.658877	6.6041284	6.599566	6.6920815	6.79267	6.901584	6.7380743	6.678317	6.581204	6.644996	6.696141	6.6959143	6.6359477	6.6394186	6.752054	6.628747	6.5716596	6.7072306	6.661318	6.714561	6.5848675	6.7366247	6.674949	6.5873885	6.638951	6.636675	6.578446	6.684494	6.6794996	6.504426	6.6745863	6.7274766	6.6127205	6.6373854	6.79676	6.66454	6.672085
"ILMN_1651437"	6.541416	6.6724267	6.5396814	6.672251	6.5896664	6.5698233	6.661003	6.5655956	6.6031175	6.630382	6.5598154	6.6693563	6.6172633	6.5712223	6.6912794	6.641314	6.649439	6.579506	6.5959682	6.618596	6.6369834	6.6594334	6.6499543	6.6651244	6.652464	6.6772785	6.6774387	6.6285467	6.5121336	6.7750726	6.655267	6.612787	6.5522494	6.6580634	6.7516356	6.600087	6.6376767	6.603332	6.659432	6.7273393	6.672015	6.640447	6.570113	6.6532226	6.5211124	6.60561	6.6150985	6.687451	6.635409	6.6720653	6.7080245	6.5784335	6.6028686	6.6821003	6.686835	6.6825066	6.604474	6.646512	6.6838083	6.6651545	6.6247754	6.5665126	6.654279	6.796837	6.6785	6.5895815	6.586041	6.684505	6.6218095	6.6196613	6.5955667	6.7508664
"ILMN_1651438"	7.8814526	7.6351485	7.3404603	7.3902764	7.7562447	7.813155	7.8757567	7.581705	7.982917	8.002754	7.702101	7.919905	7.697359	7.64291	7.6811714	7.701351	7.657054	7.6132503	7.7896705	7.993276	7.3766665	7.6189246	7.4917393	7.6011324	7.605351	7.646294	7.485334	7.8636928	7.595139	7.759363	7.5375338	7.8226247	7.7817082	7.595152	7.746191	7.568062	7.66328	7.538867	7.640634	7.522298	7.545475	7.4435186	7.428527	7.752728	7.8519154	7.4512258	7.5623984	7.4299154	7.270346	7.595432	7.4214177	7.5559616	7.574856	7.449475	7.6840234	7.909995	7.717238	7.6899705	7.6359763	7.582772	7.4486055	7.5496163	7.521664	7.587167	7.4544086	7.623036	7.6351485	7.7273345	7.6315436	7.610072	7.4755354	7.657509
"ILMN_1651447"	6.7047486	6.5402985	6.7598968	6.6489096	6.639147	6.682816	6.5952787	6.71799	6.586203	6.746438	6.6529927	6.72446	6.670592	6.698784	6.683554	6.697889	6.6384096	6.5212173	6.7223897	6.635777	6.5635448	6.6478605	6.737025	6.737403	6.695103	6.687528	6.795748	6.675983	6.6313014	6.5387154	6.5824556	6.614213	6.6872864	6.792809	6.658668	6.7456613	6.6693583	6.810263	6.6123877	6.6226935	6.644755	6.6445007	6.889833	6.680212	6.767752	6.676196	6.7406135	6.6751432	6.566624	6.7074213	6.6830535	6.682893	6.6766076	6.7010283	6.84603	6.6024404	6.6881676	6.629494	6.6535373	6.5785275	6.7075396	6.6289835	6.6817145	6.666772	6.6381526	6.6829567	6.6697254	6.6155815	6.5598283	6.6786113	6.7326827	6.5963717
"ILMN_1651453"	6.5496182	6.6623354	6.7489157	6.820038	6.700783	6.682816	6.7479854	6.6526585	6.683399	6.6558504	6.764814	6.826215	6.691634	6.8264174	6.7661257	6.827168	6.6384096	6.740202	6.687389	6.675066	6.5774813	6.9125085	6.717736	6.6529655	6.6918454	6.7635827	6.7489853	6.7896523	6.6566877	6.86267	6.8348565	6.621575	6.8234186	6.6178427	6.7675314	6.712585	6.714338	6.691403	6.78266	6.8269987	6.740759	6.7001095	6.6956015	6.830539	6.614515	6.645682	6.6766686	6.827539	6.7226834	6.774421	6.6771216	6.679949	6.7760787	6.8366847	6.8081	6.733474	6.6430464	6.674949	6.579991	6.7134166	6.6684833	6.728299	6.6167207	6.6823177	6.6337643	6.766337	6.6993318	6.728968	6.654745	6.7601056	6.74819	6.913074
"ILMN_1651456"	6.6406736	6.556083	6.4914756	6.5379224	6.4725904	6.5500274	6.619062	6.616695	6.756144	6.5976686	6.6144676	6.732046	6.638974	6.5590487	6.5046687	6.5104566	6.709797	6.574768	6.599952	6.6416965	6.6008434	6.5140686	6.6595454	6.576095	6.572327	6.6733456	6.531674	6.668348	6.505052	6.577667	6.604139	6.5594373	6.623501	6.5432	6.521354	6.6154194	6.6243515	6.6895657	6.5013914	6.5464463	6.6234994	6.581229	6.5032854	6.6760497	6.6896133	6.5395613	6.4912057	6.523859	6.58793	6.5593243	7.0180697	6.6681514	6.5567083	6.5844784	6.507667	6.6114326	6.4183426	6.565294	6.5663586	6.711787	6.4136686	6.6197214	6.6225605	6.5667753	6.5460153	6.6417685	6.6198053	6.5332294	6.5278397	6.591016	6.4626102	6.4716115
"ILMN_1651457"	6.6732903	6.6303444	6.6932707	6.7096305	6.611725	6.6500616	6.6712427	6.5677905	6.6566567	6.7521257	6.668937	6.633009	6.7837086	6.750252	6.6496115	6.8126707	6.5995684	6.766563	6.7115254	6.559475	6.6466274	6.669283	6.687085	6.6275387	6.5975714	6.60743	6.6516657	6.545022	6.7617965	6.6372414	6.7607617	6.698049	6.6598787	6.648963	6.815724	6.7678423	6.632073	6.6398597	6.618814	6.6853557	6.6781783	6.7294755	6.7226977	6.654817	6.6758685	6.625453	6.7371225	6.6359477	6.8192167	6.6962337	6.624653	6.6843276	6.6688194	6.6666594	6.5899663	6.7681527	6.7035947	6.620148	6.697949	6.747802	6.7075396	6.70766	6.757558	6.6768165	6.61511	6.7596216	6.6047473	6.699496	6.650055	6.6211634	6.578867	6.5882792
"ILMN_1651464"	6.930606	6.8254337	6.9090924	7.1446967	6.846831	7.18456	7.051344	6.9290886	6.840072	7.1583	6.856067	6.9836106	7.115351	6.9642353	6.988612	6.8233066	7.1014547	7.076293	6.9581265	6.9699993	6.975607	6.935571	7.016805	7.0777836	6.8499527	6.872166	7.125623	7.0269175	6.925125	7.046524	6.8946195	7.0154476	7.1867385	6.876428	7.137253	7.012117	6.741542	7.3001494	7.2253766	6.918851	6.7572155	7.1929965	6.8233056	7.004665	6.8263907	6.977831	6.8493414	7.2023005	6.9671755	6.830086	7.144023	7.176446	7.0863247	6.9961376	7.203363	7.179678	6.8418484	7.245971	6.9009986	6.936518	7.0409613	7.142422	6.965544	6.887538	7.1925244	6.975638	6.8521338	6.8755527	6.913405	6.7771935	6.983276	7.0261827
"ILMN_1651466"	6.7118573	6.8057337	6.6907682	6.624947	6.6682215	6.6843686	6.6580625	6.741474	6.749201	6.6927013	6.586073	6.6804657	6.6730146	6.704543	6.773639	6.7520413	6.6012597	6.6949515	6.6146398	6.6453815	6.7223	6.7135334	6.7346444	6.58997	6.6592507	6.7558365	6.7791333	6.745703	6.715844	6.530646	6.7116537	6.700679	6.722927	6.5403438	6.61162	6.707752	6.7130103	6.723285	6.7242956	6.606459	6.6347065	6.6385455	6.7146645	6.830539	6.7146144	6.673141	6.7210007	6.645856	6.6457505	6.6732955	6.586225	6.8155966	6.6195464	6.61777	6.650617	6.794779	6.7255106	6.765399	6.59793	6.7533946	6.561534	6.675705	6.7526984	6.721862	6.6617913	6.6564755	6.8290744	6.6441245	6.6681333	6.608896	6.714765	6.6382866
"ILMN_1651470"	6.653538	6.6485353	6.496873	6.494531	6.5612164	6.6485095	6.619062	6.591487	6.51693	6.754513	6.6805077	6.7017174	6.60234	6.5908813	6.553813	6.562186	6.618253	6.5144124	6.599952	6.520404	6.624628	6.613476	6.6428185	6.660022	6.67998	6.61436	6.6484904	6.8338675	6.5267525	6.617504	6.569794	6.517522	6.8816934	6.6580634	6.5508003	6.704522	6.6667747	6.6127443	6.5633173	6.660468	6.5840373	6.7538147	6.7744513	6.750991	6.65393	6.602818	6.5965495	6.533314	6.707142	6.5933166	6.804159	6.562342	6.9257593	6.6124015	6.7573705	6.5753937	6.6153383	6.4680963	6.575376	6.711787	6.564298	6.5179095	6.5854926	6.7283993	6.6105695	6.5626616	6.5897207	6.6096864	6.8040648	6.6428447	6.6903257	6.6303215
"ILMN_1651477"	6.7316475	6.5941563	6.6654997	6.5881286	6.7331586	6.6167502	6.7086387	6.7721653	6.6141686	6.620952	6.712581	6.6871204	6.631493	6.594103	6.6055336	6.756354	6.6527123	6.6690755	6.6836634	6.6619987	6.558915	6.6461473	6.647115	6.639576	6.5538516	6.6325593	6.5816855	6.7485094	6.5955386	6.593553	6.472655	6.4853597	6.6620674	6.7967105	6.5296574	6.6833797	6.665386	6.704683	6.67655	6.7591643	6.638363	6.668827	6.611781	6.5618496	6.652652	6.5950837	6.6628265	6.4536686	6.6516175	6.866947	6.626162	6.7003603	6.714848	6.67464	6.665436	6.725668	6.5110583	6.880756	6.7185383	6.6435237	6.6735926	6.6404405	6.5362425	6.6709194	6.6297655	6.794046	6.6789813	6.6775594	6.6707735	6.674492	6.684491	6.6273355
"ILMN_1651486"	6.6148562	6.6303444	6.74678	6.7182856	6.791956	6.7230773	6.8029594	6.6852775	6.607116	6.7987103	6.77683	6.6356874	6.755556	6.669887	6.825021	6.816444	6.8040714	6.6761785	6.869566	6.709626	6.7559576	6.6808734	6.819258	6.7154436	6.705397	6.8674073	6.6379647	6.64861	6.841249	6.666282	6.8168607	6.7751904	6.9721766	6.710319	6.61302	6.7109666	6.8346725	6.6953135	6.684277	6.665296	6.5941873	6.949747	6.6956015	6.7478976	6.6577992	6.762513	6.653423	6.792397	6.590461	6.651025	6.6508083	6.919973	6.636457	6.7762866	6.6423354	6.6946425	6.762663	6.71746	6.650885	6.797913	6.721441	6.8037477	6.663772	6.7846837	6.7317257	6.7874193	6.786823	6.630057	6.7302184	6.7049437	6.6535473	6.6611214
"ILMN_1651488"	6.7481413	6.6962557	6.7500334	6.7575073	6.6525393	6.7230773	6.665531	6.818075	6.676715	6.5699615	6.745802	6.676282	6.747303	6.8383136	6.756982	6.7829494	6.784919	6.7085133	6.693843	6.6935225	6.8161016	6.6644807	6.737025	6.786481	6.7264156	6.6436553	6.6230946	6.6638556	6.6878605	6.8156495	6.789706	6.667623	6.647847	6.7743115	6.7404504	6.620025	6.866511	6.6820893	6.700823	6.803846	6.6604548	6.857991	6.651349	6.779309	6.724005	6.682215	6.788428	6.7249207	6.707142	6.656352	6.742284	6.798457	6.62693	6.7829742	6.7796745	6.760328	6.7267537	6.7768774	6.6655173	6.7178826	6.785198	6.799335	6.792747	6.800889	6.8066306	6.6729736	6.710469	6.630057	6.671918	6.6932516	6.87941	6.743163
"ILMN_1651490"	6.687805	6.532545	6.547	6.673844	6.5513906	6.6316695	6.6729054	6.6549683	6.7027903	6.6995487	6.6791778	6.615067	6.5982223	6.7116537	6.6399307	6.696426	6.6954074	6.606708	6.7056346	6.6014214	6.678433	6.695771	6.60778	6.5527525	6.653537	6.753734	6.705442	6.8510776	6.644877	6.629067	6.785384	6.6635566	6.80511	6.6434393	6.608627	6.6429815	6.611825	6.7885013	6.6371894	6.69374	6.670799	6.712503	6.7003446	6.7618184	6.7588735	6.6148353	6.7406135	6.6319094	6.5945544	6.6120844	6.6582346	6.6557155	6.6250677	6.742521	6.648507	6.5970025	6.6959004	6.71746	6.776826	6.660663	6.823597	6.638829	6.6911526	6.5881224	6.7110806	6.595875	6.6535106	6.5944376	6.7232704	6.6400833	6.7305183	6.6735744
"ILMN_1651492"	6.617558	6.7232656	6.6810064	6.711156	6.619544	6.7101293	6.4741373	6.751631	6.6622286	6.7999454	6.6726427	6.7029257	6.8410597	6.7335644	6.589739	6.6258035	6.680585	6.674766	6.775289	6.6453815	6.654882	6.682512	6.7382526	6.9068274	6.584279	6.762465	6.678934	6.6394234	6.6602435	6.7541556	6.84524	6.747284	6.7909074	6.8035464	6.7687325	6.7919793	6.8021193	6.6514125	6.704079	6.7758346	6.6434197	6.6280694	6.8199215	6.7221866	6.6943235	6.731999	6.702413	6.8834677	6.6771674	6.804352	6.6963224	6.8405714	6.916083	6.7774754	6.849286	6.720002	6.8333316	6.7441263	6.7339454	6.807033	6.814297	6.674204	6.701857	6.7721095	6.9561577	6.6729736	6.7264028	6.7977724	6.717847	6.765388	6.6050363	6.773447
"ILMN_1651495"	6.541416	6.7152534	6.643938	6.6020145	6.601883	6.6136847	6.6948442	6.6453886	6.6141686	6.683749	6.6158576	6.6679225	6.6009126	6.65504	6.553813	6.547112	6.6968913	6.534332	6.6241794	6.735299	6.706516	6.750188	6.5658617	6.6257434	6.607212	6.7613378	6.6077056	6.6318297	6.6062303	6.567678	6.7295017	6.6798844	6.6153803	6.6708736	6.593564	6.7411737	6.6162972	6.4784765	6.5618196	6.7380567	6.7283936	6.572913	6.528243	6.649148	6.6260743	6.644356	6.59959	6.5697403	6.5749145	6.5991273	6.553351	6.6695094	6.5289073	6.6427674	6.6527877	6.5868783	6.5930486	6.511566	6.6158075	6.5995364	6.7203145	6.648643	6.7205753	6.596502	6.60042	6.6007776	6.6618195	6.5867753	6.5989513	6.7502613	6.668359	6.5418973
"ILMN_1651496"	8.100829	8.709169	7.982815	8.102688	9.07682	8.1049595	8.54287	8.513287	8.187575	7.7301397	8.621403	8.285728	7.867905	8.536208	8.845489	8.574561	7.997994	8.751939	8.080674	8.307081	8.361184	8.451272	8.248642	7.787581	8.013452	7.8948007	8.53278	8.4420395	8.555304	7.6720037	9.0055485	8.09836	8.910236	8.167415	8.783337	8.478344	8.67501	9.1691885	8.32915	8.414708	8.558245	9.108353	8.495352	8.388828	7.7549677	8.415046	8.239739	8.83028	8.470202	8.493304	8.849281	8.397454	8.646551	8.461893	7.4553356	8.072662	8.204101	8.055703	9.026254	8.112951	7.968531	7.9361143	8.46897	8.4966345	8.514468	9.314786	8.193039	8.621208	8.087042	8.575355	8.855551	8.324268
"ILMN_1651498"	6.6634946	6.7088165	6.7152905	6.747288	6.682311	6.6014876	6.6269693	6.62777	6.6031175	6.7629886	6.723507	6.6871204	6.714482	6.6077576	6.7316375	6.5994062	6.7378836	6.803763	6.554733	6.6014214	6.6273494	6.6532087	6.7084217	6.712136	6.782149	6.762465	6.6424675	6.8559275	6.7005777	6.666282	6.6987433	6.5641875	6.5124526	6.6922846	6.629827	6.5371366	6.726812	6.769805	6.725861	7.006441	6.5537157	6.5321336	6.6816	6.5437274	6.8302674	6.731999	6.6726584	6.595973	6.6492724	6.752054	6.7348914	6.6665993	6.712935	6.695825	6.7323003	6.5911818	6.632163	6.631385	6.6877785	6.6994357	6.785198	6.672713	6.9240937	6.8934855	6.650594	6.7134533	6.682509	6.7302694	6.7242465	6.6731753	6.837063	6.7675734
"ILMN_1651499"	7.205532	7.3652725	7.4953666	7.7728086	7.4543376	7.3791533	7.2162037	7.6258225	7.494461	7.1754436	7.623036	7.377961	7.3179216	7.135165	7.3089333	7.67918	7.23503	7.306152	7.470578	7.3605256	7.5139933	7.591132	7.6927657	7.635211	7.6075506	7.120975	7.1535115	7.405596	7.2695966	7.5525155	7.9601808	7.378622	7.1128697	7.6513157	7.3956933	7.8033624	7.383602	7.5064764	7.4434376	7.5390515	7.4677725	7.478721	7.331247	7.3271255	7.6966376	7.4958677	7.6768947	7.5410624	7.5667315	7.787018	7.4972878	7.5018206	7.337646	7.6130004	7.4020953	6.9982147	7.4229016	7.4058	7.515701	7.581778	7.2326818	7.3129663	7.7255	7.4854174	7.400579	7.2616634	7.155498	7.232277	7.351375	7.369102	7.195467	7.553144
"ILMN_1651501"	6.813743	6.7706676	7.083434	6.7293673	6.785958	6.825058	7.057385	6.751631	6.902571	6.854645	6.7678614	6.7612114	6.8734145	6.9706497	6.881669	6.8644295	6.667617	6.671916	6.9457498	6.9074507	6.829557	7.0430026	6.928102	6.695806	6.844803	6.7227335	6.769131	6.749885	6.809538	6.852693	6.6919494	6.903371	6.959156	6.648963	6.877724	6.84789	6.794053	6.815838	6.8024483	6.7890143	6.695763	6.822457	6.866741	6.841841	6.8112817	6.8488812	6.746544	6.7390594	6.7897215	6.790409	6.727285	6.8700385	6.655267	6.723587	6.796949	6.781566	6.7952495	7.032314	6.909298	6.834447	6.899237	6.842916	6.7411404	6.799473	6.935446	6.6947055	6.8823338	6.849912	6.9197555	6.782946	6.6561484	6.832545
"ILMN_1651504"	7.51444	7.8351774	7.6407404	7.3804007	7.3454833	7.467837	7.5556355	7.4850826	7.72549	7.604257	7.5625753	7.705653	7.6895523	7.496783	7.482533	7.6023207	7.5450406	7.5973835	7.4238663	7.414627	7.432059	7.5245986	7.3634295	7.6024933	7.580983	7.3522406	7.5569105	7.6561236	7.4046245	7.462286	7.6520844	7.586294	7.3778186	7.534838	7.5526056	7.50832	7.410636	7.2782393	7.373582	7.5217514	7.4286056	7.4769464	7.519907	7.627828	7.4750457	7.4787626	7.37328	7.354947	7.4855847	7.6292863	7.4123983	7.4228396	7.45326	7.3812523	7.4194965	7.4840274	7.341408	7.566572	7.587251	7.525589	7.541081	7.444026	7.4151073	7.4550247	7.675855	7.4676223	7.3988113	7.2824907	7.330251	7.4460425	7.383123	7.571053
"ILMN_1651506"	7.0442495	7.048566	6.9257545	6.9295945	6.8342943	7.0168715	6.8565593	6.9803686	6.7347646	6.8483024	6.884957	6.953757	7.0228543	6.804151	7.044721	6.8420553	6.9867153	6.8493676	6.849862	7.0892506	6.9643707	6.756464	7.1433206	6.8949513	6.923893	7.0889053	7.0040994	7.071872	7.123974	6.8780847	6.86149	6.9356914	6.7145023	7.0800886	6.9554906	6.8002515	6.976486	6.898629	7.030605	6.98161	6.977537	6.6832905	7.054426	7.0347276	6.910765	7.132373	6.892429	6.8848686	7.011363	6.7852354	6.8059382	6.8115864	7.0607247	7.039818	7.4041743	6.948826	6.9210234	6.930995	7.084273	7.154419	7.24217	7.1701903	6.989129	7.011994	6.8286266	7.139069	7.1148043	7.163317	7.2254057	7.0421057	7.1754346	6.9475594
"ILMN_1651507"	6.8717103	6.7687716	6.6932707	6.6489096	6.8735447	6.665854	6.7547965	6.996752	6.5915966	6.7509165	6.7410965	6.6246376	6.688347	6.74752	6.6887693	6.6916704	6.811346	6.9080825	6.8205605	6.726319	6.765227	6.672492	6.666574	6.6924114	6.6557693	6.707743	6.7395873	6.6727557	6.7054486	6.769357	6.7316756	6.898122	6.735661	6.6448407	6.5874925	6.7060523	6.753201	6.6895657	6.697811	6.5950503	6.887828	6.587179	6.698706	6.885988	6.624745	6.7751226	6.875626	6.8457756	6.6394186	6.7649784	6.66699	6.731149	6.6862926	6.7164707	6.6825676	6.645402	6.7965193	6.61226	6.7705684	6.7635536	6.8248343	6.7674437	6.5489483	6.7412205	6.7865205	6.879579	6.725465	6.731691	6.781827	6.8293715	6.761767	6.75675
"ILMN_1651508"	6.680448	6.855943	6.8351517	6.626414	6.7586484	6.7430387	6.6890945	6.742642	6.7439284	6.6545506	6.701037	6.778707	6.7231627	6.586389	6.6455913	6.7520413	6.8040714	6.820552	6.714972	6.7590504	6.706516	6.5891795	6.6678343	6.7072625	6.7981143	6.6555634	6.8486056	6.682103	6.77648	6.744986	6.7338104	6.666217	6.907239	6.6935744	6.757091	6.6864767	6.719648	6.8062134	6.828592	6.7677684	6.617454	6.64843	6.7839665	6.887571	6.815809	6.59359	6.77893	6.7207203	6.790899	6.7416177	6.6878576	6.742794	6.8123193	6.825594	6.7869663	6.781566	6.7914577	6.7555656	6.6877785	6.816474	6.7523127	6.643731	6.813188	6.80456	6.684192	6.671514	6.779657	6.727583	6.6730123	6.7440987	6.8608856	6.795559
"ILMN_1651513"	8.242363	8.122143	7.9486923	7.8232694	7.945465	8.011113	8.186975	7.898233	7.9844346	8.166679	7.805394	8.013313	7.977129	7.993834	7.848511	7.8122454	7.9213576	7.8502603	8.075295	7.982929	7.9519663	7.8145556	7.981032	7.842173	8.00555	8.119703	7.891689	7.982929	8.13748	8.030041	7.571231	7.922808	7.9111767	7.899066	7.837656	7.8356133	8.202397	7.860236	7.6254473	8.106244	8.130794	7.667453	8.002349	8.16851	8.11228	8.090491	8.028744	7.8655853	7.9460344	7.881093	7.850971	8.091237	7.9524918	7.9130383	7.8491035	7.989297	7.903674	8.096155	8.197172	8.085088	8.333474	8.089353	8.212422	7.9997616	8.110744	8.249437	8.199807	8.290043	8.070565	8.063109	8.139598	7.852212
"ILMN_1651520"	6.6495605	6.7405663	6.634014	6.706767	6.7254357	6.6089435	6.6996646	6.697581	6.6875725	6.663919	6.732795	6.756364	6.7493224	6.695848	6.808443	6.7621803	6.6773505	6.737025	6.7115254	6.5848713	6.747113	6.7183065	6.6923184	6.5638866	6.663678	6.7646565	6.7199707	6.580056	6.7775116	6.794227	6.6029363	6.747284	6.729233	6.8048286	6.782933	6.724172	6.7157493	6.6953135	6.6736517	6.647037	6.8205194	6.6708803	6.598751	6.7038636	6.7420197	6.647057	6.738272	6.551159	6.6771674	6.777819	6.752939	6.7166567	6.6956434	6.76015	6.824823	6.7125325	6.764024	6.6842675	6.6214657	6.707109	6.6431074	6.65971	6.7058444	6.6598063	6.704071	6.7820234	6.6720433	6.6398373	6.6456823	6.6905622	6.7662334	6.682509
"ILMN_1651532"	6.7142396	6.7222433	6.6302896	6.607685	6.7083097	6.6691804	6.6369963	6.6665955	6.68889	6.596378	6.62715	6.685788	6.690545	6.594103	6.565872	6.697889	6.7788863	6.7263827	6.648096	6.5980372	6.685114	6.670954	6.6569934	6.5796266	6.693082	6.7694006	6.6900806	6.660862	6.6350093	6.685626	6.6137266	6.736929	6.5631714	6.605822	6.702204	6.634866	6.812027	6.6127443	6.8008213	6.660468	6.6781783	6.7627296	6.6333623	6.688445	6.6967163	6.7033634	6.7489157	6.7936535	6.6158476	6.6456084	6.7151923	6.78384	6.6571064	6.6931915	6.6569347	6.654633	6.717738	6.6371484	6.579991	6.6372952	6.5962076	6.576793	6.69251	6.7017007	6.708362	6.622758	6.6535106	6.6676974	6.818273	6.5608606	6.679629	6.690471
"ILMN_1651535"	6.641955	6.752237	6.6376586	6.7096305	6.7021194	6.7764244	6.742095	6.650193	6.780607	6.5467653	6.647665	6.847148	6.8207545	6.7516065	6.740073	6.703977	6.7468977	6.671916	6.7341766	6.651111	6.747113	6.6808734	6.717736	6.5985045	6.7348285	6.725377	6.769131	6.686457	6.6313014	6.7131143	6.806886	6.6439376	6.7187314	6.731873	6.673964	6.8174477	6.692071	6.6700625	6.62327	6.819628	6.6495805	6.8957157	6.689631	6.763208	6.7299414	6.7714157	6.6405735	6.640111	6.598646	6.6732955	6.786873	6.7411723	6.7925534	6.8471775	6.5836225	6.68625	6.6920033	6.7268987	6.6522326	6.7236814	6.7392273	6.6122355	6.731825	6.6753526	6.726402	6.6859236	6.8290744	6.680347	6.5764046	6.630631	6.7080474	6.6225147
"ILMN_1651536"	6.5754023	6.62297	6.4995146	6.5056715	6.6032686	6.4929466	6.5434213	6.5180807	6.5532	6.5808387	6.633846	6.5497084	6.489127	6.499717	6.5828514	6.641314	6.559326	6.5406284	6.4992423	6.504402	6.4757223	6.5254006	6.7826414	6.7203045	6.5776367	6.525174	6.6077056	6.662428	6.542173	6.58769	6.464368	6.549781	6.6174707	6.5815287	6.644853	6.621707	6.5906315	6.5495644	6.580659	6.586046	6.5577035	6.561499	6.5579348	6.4852576	6.52727	6.5739393	6.60672	6.523859	6.617174	6.501306	6.531649	6.530669	6.6009393	6.5934606	6.5814824	6.577484	6.6109734	6.5761237	6.499772	6.477703	6.552333	6.5646763	6.569211	6.5435925	6.665901	6.6564755	6.787857	6.531654	6.5278397	6.663411	6.5139184	6.6161427
"ILMN_1651538"	6.687805	6.9860177	6.732127	6.70544	6.644446	6.688924	6.645931	6.7145286	6.663596	6.689974	6.6676373	6.7107325	6.7067933	6.5712223	6.7052526	6.966198	6.722527	6.6620893	6.8341393	6.6130667	6.5921373	6.6187677	6.7346444	6.6495256	6.67289	6.8563905	6.7410164	6.806245	6.736351	6.724067	6.741967	6.5896516	6.73345	6.8354354	6.68324	6.72254	6.7309704	6.8482246	6.7424803	6.682049	6.887828	6.710575	6.694085	6.6760497	6.734786	6.7751226	6.9591603	6.789878	6.7491693	6.7708297	6.6400847	6.7003603	6.8277245	6.7815957	6.774419	6.6805663	6.808474	6.9375753	6.9118514	6.684673	6.7818756	6.774856	6.6471195	6.8203855	6.577236	6.702872	6.6640387	6.674808	6.572201	6.708593	6.796574	6.611295
"ILMN_1651543"	6.6161666	6.564475	6.75768	6.698586	6.5868287	6.695125	6.6803675	6.6852775	6.6804094	6.5434165	6.702155	6.6204967	6.6274033	6.5590487	6.565872	6.739207	6.62647	6.6648183	6.673751	6.5714912	6.6466274	6.7292495	6.604817	6.678742	6.713126	6.584053	6.603143	6.578392	6.6246586	6.595453	6.6577296	6.5609856	6.6850963	6.6744685	6.648961	6.7472315	6.5933614	6.6284184	6.71333	6.6128526	6.503148	6.5930533	6.6317897	6.644742	6.592959	6.682215	6.671399	6.7390594	6.641974	6.6851993	6.656774	6.6541047	6.660887	6.6096764	6.5748367	6.693083	6.612352	6.6692243	6.779813	6.6697726	6.6469913	6.794802	6.59661	6.6932077	6.6323786	6.6700997	6.536229	6.7302694	6.6866555	6.711289	6.632645	6.566201
"ILMN_1651544"	6.6522803	6.721071	6.6654997	6.8720126	6.6846614	6.8124123	6.678897	6.8708158	6.637379	6.6598163	6.8665223	6.685788	6.705616	6.7174563	6.789779	6.787593	6.782005	6.6215796	6.80113	6.504402	6.6891074	6.670954	6.741972	6.6651244	6.578891	6.73625	6.7336144	6.817417	6.7650146	6.605602	6.5859637	6.639184	6.7553806	6.627038	6.629827	6.6801496	6.838279	6.753043	6.6607428	6.6593833	6.8302565	6.5419097	6.8151746	6.8204136	6.7546835	6.673141	6.5696497	6.694643	6.724848	6.788283	6.716689	6.6901135	6.6976924	6.6845646	6.6464057	6.643698	6.6404366	6.7231827	6.878011	6.9081616	6.727508	6.698595	6.758975	6.7125506	6.6048713	6.7430115	6.7586017	6.695473	6.7529902	6.7062445	6.8244042	6.773447
"ILMN_1651547"	6.692375	6.6849475	6.7310033	6.6203995	6.721645	6.630079	6.6774426	6.558301	6.6804094	6.641365	6.732795	6.670758	6.586725	6.666997	6.595172	6.7520413	6.644612	6.7432823	6.6644735	6.6377416	6.7297077	6.654907	6.699011	6.72566	6.7242084	6.7116237	6.5673866	6.724984	6.5730767	6.6249533	6.699984	6.7169695	6.678766	6.6733165	6.673964	6.7366004	6.5565	6.8857327	6.711841	6.783172	6.504589	6.837989	6.67512	6.7262115	6.7264557	6.683617	6.6311607	6.767134	6.716613	6.617317	6.7971373	6.661847	6.684326	6.679672	6.8081	6.5641813	6.8371687	6.639163	6.612789	6.681891	6.570245	6.675705	6.7294283	6.5511966	6.6091237	6.6888695	6.641413	6.657822	6.7662125	6.66609	6.6891336	6.5830574
"ILMN_1651554"	6.812833	6.807695	6.6352515	6.7793894	6.6958766	6.659528	6.786381	6.62777	6.8026032	6.661201	6.77484	6.767664	6.7381673	6.744923	6.6384883	6.7845597	6.708146	6.7840147	6.6283875	6.7133775	6.6410117	6.620576	6.6923184	6.6512184	6.8485055	6.6746387	6.7554693	6.7082067	6.6844687	6.7112565	6.699984	6.731093	6.5919843	6.8048286	6.714887	6.7502065	6.8843417	6.8082833	6.823638	6.847237	6.7263513	6.742069	6.706676	6.6518073	6.7264557	6.733343	6.7548966	6.732244	6.6314707	6.6902747	6.6787057	6.7326074	6.7301955	6.70491	6.881097	6.6677213	6.806127	6.639163	6.7367053	6.6994357	6.6152606	6.7861104	6.6471195	6.6709194	6.7719684	6.6947055	6.786823	6.7503457	6.7348094	6.638729	6.629034	6.809002
"ILMN_1651557"	7.182017	7.2765102	7.075325	6.956698	6.9117746	7.2129393	7.1231413	6.9375386	6.948375	7.5077415	7.112237	6.9413857	7.0156474	7.176748	7.1165023	7.1775556	6.9713736	6.8637104	7.2447257	7.0838428	6.9600453	7.0780954	6.992166	6.944407	7.1724076	7.23072	6.995244	7.349743	6.984645	6.976098	6.8567386	6.956084	6.838026	6.9544244	6.839592	6.972872	7.1867237	6.887697	6.828592	7.007568	7.1546197	6.596813	7.1348867	6.9518785	7.2353177	7.1762514	7.0692167	6.891475	7.1050644	7.1059337	6.728951	7.030825	6.8123193	6.883062	6.921373	7.157055	7.085699	6.7732987	7.146632	7.056913	7.170055	7.069641	6.8820796	7.0060306	6.774963	7.243631	7.1619406	7.0808105	7.0212893	7.0921135	7.10384	6.969057
"ILMN_1651563"	6.7013307	6.7532797	6.7038193	6.637171	6.6576567	6.598274	6.653515	6.6793685	6.724526	6.6332917	6.725823	6.6722927	6.469943	6.6249385	6.65088	6.426319	6.649439	6.618709	6.6467514	6.665779	6.5635448	6.7135334	6.5807476	6.7272944	6.7726684	6.6171	6.705442	6.696339	6.6555185	6.746919	6.55255	6.5698767	6.757529	6.655483	6.684613	6.598373	6.594903	6.641755	6.5013914	6.509694	6.536005	6.6896267	6.649893	6.8432665	6.695495	6.726746	6.603696	6.8065896	6.6183476	6.6877694	6.6963224	6.5784335	6.6250677	6.536002	6.7014627	6.6750493	6.7703524	6.786079	6.709105	6.6651545	6.662322	6.6565657	6.634247	6.6297655	6.6048713	6.719197	6.6185255	6.6272597	6.5734487	6.6932516	6.7392383	6.624076
"ILMN_1651565"	6.735798	6.8751383	6.8444734	6.8169804	6.6708555	6.871772	6.854384	6.7845984	6.8219876	6.8226557	6.62846	6.804044	6.705616	6.7462263	6.8752847	6.696426	6.7702856	6.8444	6.91439	6.9110937	6.915517	6.818864	6.741972	6.6547475	6.7951417	6.8307796	6.8532486	6.948917	6.6993613	6.898646	6.86149	6.807901	6.950448	6.8665485	6.9219537	6.7565627	6.7697897	6.798091	6.883682	6.7453775	6.7137065	6.888928	6.775835	6.800507	6.7702446	6.6976113	6.7010493	6.7791758	6.8157115	6.7649784	6.780217	6.805869	6.9421935	6.7286205	6.7323003	6.7451835	6.7781835	6.83386	6.8426037	6.789922	6.7748365	6.6258097	6.814378	6.6823177	6.671375	6.681505	6.7586017	6.8845377	6.744385	6.887441	6.800402	6.7416415
"ILMN_1651567"	6.5639744	6.74902	6.7630305	6.878345	6.5977135	6.7443833	6.817031	6.787707	6.713597	6.7498107	6.693171	6.858765	6.760774	6.7073283	6.6371446	6.7722254	6.548974	6.7085133	6.7352815	6.6338596	6.7223	6.695771	6.7618237	6.6292615	6.8839355	6.66443	6.878743	6.820008	6.579885	6.607597	6.7663674	6.795844	6.73345	6.741493	6.6613965	6.7287064	6.7005825	6.926298	6.7763944	6.6240177	6.755197	6.822457	6.6926575	6.809955	6.849054	6.800302	6.6392035	6.7010775	6.769651	6.6225076	6.8331094	6.712311	6.7538795	6.724722	6.7573705	6.747043	6.6430464	6.631385	6.7611427	6.668132	6.80014	6.828554	6.751438	6.8979673	6.706881	6.8678265	6.5772676	6.768259	6.6730123	6.8016915	6.7269726	6.643118
"ILMN_1651568"	6.7282662	6.8095493	6.7001386	6.609386	6.6747212	6.7416954	6.8081326	6.713481	6.5646734	6.6874046	6.73756	6.6651726	6.6693954	6.6414022	6.798303	6.63046	6.701813	6.7085133	6.655719	6.669469	6.551277	6.698981	6.678759	6.7104735	6.700972	6.6910315	6.547765	6.5903273	6.6901984	6.5716925	6.7607617	6.6756988	6.710214	6.723062	6.664132	6.667434	6.7918105	6.6682506	6.6218095	6.70676	6.606496	6.698008	6.824923	6.6872087	6.6967163	6.663097	6.688127	6.7336116	6.672242	6.6427574	6.840951	6.7487097	6.655267	6.6374693	6.774419	6.7089396	6.6153383	6.635187	6.5707316	6.680479	6.70877	6.683424	6.5911098	6.6066628	6.5436163	6.7095594	6.6949406	6.7104635	6.5955276	6.624141	6.6891336	6.680833
"ILMN_1651569"	6.806094	6.725492	6.6907682	6.62331	6.75754	6.7995543	6.653515	6.7450376	6.7737765	6.7325945	6.7481503	6.7463365	6.734084	6.62023	6.881669	6.660496	6.801254	6.815314	6.824349	6.6638474	6.8632154	6.682512	6.7507577	6.8334193	6.7903767	6.703784	6.7213526	6.749885	6.8623805	6.670129	6.7395315	6.7196803	6.786375	6.798997	6.772426	6.714185	6.636236	6.7328606	6.6371894	6.772207	6.826149	6.7858167	6.740077	6.920358	6.795153	6.676196	6.7135797	6.955501	6.893615	6.8262243	6.995132	6.8322854	6.796607	6.742521	6.8643193	6.645402	6.762663	6.7138715	6.739055	6.792761	6.691546	6.8615875	6.6705794	6.709836	6.702634	6.758281	6.7828836	6.73831	6.77147	6.8233542	6.831468	6.6995416
"ILMN_1651574"	6.76132	6.889123	6.795414	6.7182856	6.8075275	6.8346143	6.8532586	6.912813	6.6818824	6.7078424	6.823442	6.747663	6.832129	6.612525	6.743298	6.7971325	6.884283	6.568799	6.7520595	6.6935225	6.7402782	6.788491	6.658242	6.708853	6.7933817	6.8976398	6.6200967	6.68507	6.8606553	6.786075	6.757718	6.6549873	6.6437106	6.731873	6.762141	6.766128	6.8278317	6.6644893	6.675069	6.955099	6.7836957	6.733921	6.7003446	6.9376717	6.6376657	6.817143	6.6726584	6.694643	6.746715	6.839876	6.736384	6.674018	6.839332	6.715021	6.6825676	6.665835	6.9163146	6.825542	6.691572	6.7759495	6.695209	6.8781223	6.6747675	6.7412205	6.668643	6.7740827	6.8290744	6.7076764	6.839727	6.7547956	6.757252	6.818103
"ILMN_1651576"	6.732602	6.605527	6.5664725	6.624947	6.6168385	6.675332	6.6759787	6.632685	6.5975966	6.6941285	6.661087	6.529431	6.788625	6.672805	6.6725745	6.699476	6.5762324	6.611188	6.7175193	6.6416965	6.5845094	6.534335	6.6209955	6.6737742	6.552344	6.6910315	6.6759963	6.601577	6.608687	6.4221354	6.5800743	6.640836	6.607053	6.596298	6.5554748	6.638053	6.5933614	6.5495644	6.717865	6.629222	6.6604548	6.7041087	6.5717564	6.597424	6.649049	6.5872397	6.698422	6.5973525	6.6528926	6.7010417	6.587761	6.631547	6.604941	6.6639996	6.600283	6.658195	6.556418	6.4589067	6.546904	6.666636	6.570245	6.5287676	6.580907	6.690452	6.6034317	6.6729736	6.6449122	6.7211976	6.6384473	6.722938	6.539389	6.5830574
"ILMN_1651582"	6.6573133	6.73314	6.707377	6.728036	6.698262	6.6767797	6.70568	6.614191	6.663596	6.8080406	6.62846	6.79075	6.613774	6.671315	6.6521974	6.7362905	6.7498283	6.7341876	6.669925	6.7659864	6.6259284	6.540674	6.70994	6.7154436	6.572327	6.772857	6.6816907	6.636599	6.715844	6.674006	6.64931	6.623131	6.57798	6.852615	6.6101475	6.6833797	6.724095	6.647607	6.7102633	6.7958736	6.638363	6.824994	6.598751	6.6898003	6.669227	6.7159266	6.7309966	6.603114	6.6444893	6.651025	6.672855	6.715286	6.766087	6.7286205	6.7254057	6.701998	6.713981	6.7898164	6.7160463	6.6180854	6.6431074	6.6550937	6.65834	6.72577	6.6381526	6.5767775	6.784832	6.602141	6.6681333	6.7139373	6.630326	6.5947447
"ILMN_1651584"	6.753763	6.721071	6.7025175	6.675381	6.666889	6.7375207	6.6876163	6.776605	6.5847445	6.6823897	6.695918	6.6356874	6.6658235	6.5315638	6.5910563	6.703977	6.6384096	6.749081	6.507253	6.7244735	6.674448	6.6859474	6.7126803	6.6668534	6.6454215	6.7435255	6.48604	6.5999575	6.7030334	6.6758227	6.594436	6.6098795	6.6913486	6.6580634	6.5136313	6.655631	6.575348	6.655025	6.607613	6.556914	6.6323256	6.7165623	6.625153	6.684452	6.6617527	6.8055434	6.5292587	6.67237	6.6784525	6.5278296	6.5743017	6.565516	6.6862926	6.694469	6.77196	6.8943715	6.6565657	6.6160793	6.6143	6.59007	6.568713	6.5947666	6.7853823	6.643277	6.5899334	6.865665	6.6618195	6.6272597	6.6681333	6.6490507	6.7427187	6.6627483
"ILMN_1651597"	6.6522803	6.532545	6.5915675	6.6175795	6.6326423	6.5500274	6.5528092	6.6572843	6.645553	6.5520616	6.577238	6.58392	6.714482	6.5539813	6.589739	6.585148	6.67408	6.557182	6.625666	6.522223	6.587371	6.608298	6.4851255	6.6275387	6.533221	6.682328	6.650108	6.7123957	6.6531053	6.5407534	6.6197314	6.568335	6.5268188	6.6257086	6.686017	6.6250887	6.5450416	6.5382404	6.609186	6.647037	6.617454	6.6585455	6.561356	6.6702538	6.6869583	6.5904474	6.60672	6.645856	6.55003	6.7756915	6.5441504	6.607726	6.5931053	6.5599284	6.635981	6.5144944	6.5110583	6.635187	6.661626	6.555371	6.727508	6.6663046	6.6610694	6.592325	6.6699862	6.5343943	6.554612	6.630057	6.5419755	6.5653043	6.66454	6.5898905
"ILMN_1651599"	6.719006	6.6657004	6.74678	6.785628	6.716093	6.6579823	6.6774426	6.712391	6.664965	6.595007	6.6739755	6.6462493	6.652383	6.737849	6.593806	6.6337204	6.7468977	6.6272426	6.761554	6.6338596	6.705159	6.7341723	6.6499543	6.7472987	6.622335	6.6477103	6.7410164	6.7386594	6.6662087	6.5387154	6.6874638	6.7382703	6.6687074	6.755478	6.771282	6.581196	6.8107963	6.6495466	6.933337	6.6987314	6.724138	6.6565504	6.751082	6.792484	6.6758685	6.696141	6.723404	6.851931	6.655634	6.7144036	6.580374	6.6557155	6.740341	6.743841	6.7301135	6.6600795	6.7419767	6.659887	6.784221	6.6180854	6.561534	6.719991	6.685869	6.5451703	6.815569	6.6506963	6.7413154	6.7250576	6.773797	6.687926	6.806642	6.5678673
"ILMN_1651604"	6.7715783	6.8780093	6.6602616	6.914838	6.778118	6.6089435	6.583321	6.810953	6.724526	6.6995487	6.797947	6.7202973	6.590576	6.7087536	6.675545	6.686866	6.8278446	6.7100544	6.709185	6.827224	6.727344	6.7425656	6.806613	6.6170626	6.702073	6.546308	6.6077056	6.7974854	6.7892313	6.601556	6.714899	6.815822	6.6598787	7.004532	6.681971	6.7456613	6.601175	6.826859	6.73525	6.666475	6.8324847	6.857991	6.7290797	6.6688085	6.903619	6.797682	6.6628265	6.7656674	6.7272906	6.7181287	6.8223934	6.7369776	6.6289244	6.8269854	6.7345138	6.779774	6.809766	6.7441263	6.6850443	6.764893	6.607356	6.684937	6.635611	6.672457	6.769328	6.928213	6.7184796	6.758217	6.8389454	6.6932516	6.720463	6.7508664
"ILMN_1651606"	6.928788	6.7992415	6.8986816	6.7705793	7.0185103	6.970443	6.828417	6.9851046	7.0726743	6.830118	6.792035	6.867265	6.925092	6.788799	6.901832	6.7737875	6.859854	6.981527	6.8786454	6.7990966	6.865846	7.001577	6.9238596	6.9733543	6.935454	6.7797804	7.070889	6.7787123	6.9390774	6.7787886	6.820247	6.879147	6.8988786	6.9411736	7.13476	7.093289	6.7443204	7.0873513	6.9390635	6.8620462	6.7481194	6.936026	6.8328648	6.9011383	6.8122907	6.9550242	6.912686	6.8110986	6.9350796	6.852109	6.8990545	6.935878	6.9476237	6.880359	7.1150784	6.9020667	6.840621	7.001364	6.765861	6.8247724	6.721441	6.8573165	6.9301043	6.935766	6.915382	6.9226246	6.867462	6.918698	6.8448963	6.820781	6.883056	6.7675734
"ILMN_1651608"	6.6046143	6.808657	6.667964	6.7705793	6.643122	6.751337	6.6729054	6.7506194	6.737407	6.8092017	6.73756	6.72446	6.607498	6.6901274	6.7316375	6.703977	6.649439	6.711471	6.7162204	6.620503	6.8103967	6.774507	6.737025	6.807951	6.7369437	6.6353226	6.615224	6.662428	6.6758122	6.6311283	6.7465367	6.659352	6.7038097	6.628315	6.7445664	6.761502	6.721203	6.7678657	6.5954094	6.772207	6.659258	6.7489953	6.6926575	6.6104803	6.7276335	6.6369615	6.6600676	6.743204	6.6784525	6.6331534	6.6830535	6.763529	6.7072306	6.735196	6.686835	6.5084825	6.854181	6.763516	6.6968026	6.7635536	6.665912	6.719991	6.687155	6.8607306	6.875568	6.8945746	6.7555637	6.719875	6.7302184	6.7298098	6.717005	6.5678673
"ILMN_1651609"	6.7367463	6.6712475	6.5809836	6.79785	6.786993	6.7216563	6.8207207	6.616695	6.8264318	6.755682	6.806684	6.7409706	6.747303	6.729105	6.65088	6.6507554	6.7834425	6.7432823	6.724916	6.800899	6.687755	6.576874	6.6499543	6.7055817	6.770616	6.81536	6.6544666	6.6836476	6.628646	6.8335586	6.6419983	6.685346	6.697463	6.664459	6.690122	6.7599025	6.721203	6.826859	6.791183	6.54366	6.647177	6.824994	6.6466727	6.746501	6.79633	6.8055434	6.641842	6.774638	6.7569804	6.652341	6.7817917	6.6901135	6.788556	6.8590245	6.6527877	6.8338647	6.7443542	6.748082	6.612789	6.8224297	6.6380353	6.65971	6.7830725	6.8705096	6.7330313	6.680199	6.6789813	6.6704335	6.6615806	6.725615	6.751382	6.716382
"ILMN_1651610"	6.8571606	6.7552414	6.8087835	6.947242	6.857639	6.829208	6.93428	6.81292	6.811561	7.001278	6.819857	6.861108	6.974047	6.9157286	6.9606953	6.749194	6.9879937	6.763246	6.91737	7.006166	6.9894137	6.8823085	6.8395796	6.950082	6.91077	6.8092017	6.8650813	6.9265676	6.7836413	6.86267	6.64931	7.1218977	6.860837	6.852615	6.8211794	6.8190475	6.9423656	6.9008226	6.9255557	6.9231944	6.96209	7.0871468	6.932097	7.0859175	7.036251	6.9900856	6.9647965	7.1280823	6.912039	6.985186	7.2379546	6.9578953	7.045452	7.0070653	7.2193894	6.9020667	6.9728727	6.850114	6.8018513	7.023914	6.8459086	7.0005054	7.1418514	6.840015	6.9212675	7.041944	6.8660836	6.7836976	6.9548783	7.0069327	6.9864297	7.0277743
"ILMN_1651617"	6.877189	6.797434	6.9600453	7.0571218	6.8158703	6.864669	6.788957	6.851381	6.848082	6.8238955	6.842371	6.685788	6.9626946	6.933945	6.8384914	6.7753286	6.8556776	6.8540516	6.719988	6.879636	6.9499507	6.779287	6.769445	6.862777	6.8949976	6.8518806	6.7828884	6.7896523	6.9654164	6.963676	6.980195	6.964046	6.827905	6.961051	6.755596	6.7599025	6.753201	6.7848854	6.8302355	7.0837135	6.8466887	6.6280694	6.8914227	7.035957	6.917197	6.9117236	6.7500854	6.732244	7.039399	6.8909097	6.8681517	6.8029566	6.7760787	6.8471775	6.7918158	6.857369	6.699709	6.8317385	6.8201747	7.092156	6.7976613	6.9263377	6.857445	6.7426996	7.087633	6.8912044	6.9591284	6.795064	6.8943634	6.8465877	6.8569727	6.733667
"ILMN_1651624"	6.613623	6.58952	6.5302606	6.5646563	6.573744	6.5377626	6.5559063	6.587503	6.5486436	6.52503	6.618695	6.5575156	6.619745	6.6140075	6.623338	6.5734625	6.594716	6.5301685	6.520794	6.740468	6.5267196	6.554679	6.596682	6.624071	6.602508	6.710366	6.7213526	6.700552	6.6074777	6.6351523	6.6837	6.5953593	6.6174707	6.5773673	6.7257705	6.5355124	6.5891232	6.6514125	6.6780663	6.5962925	6.6495805	6.460346	6.6623883	6.560365	6.5362287	6.5565825	6.5388546	6.75028	6.601299	6.5193725	6.589304	6.5226912	6.511882	6.5501895	6.5682364	6.6387196	6.690846	6.595492	6.6522326	6.6165476	6.6521273	6.5392375	6.583886	6.5323024	6.5856967	6.4381957	6.599914	6.6704335	6.6669326	6.549033	6.5764117	6.515126
"ILMN_1651628"	7.8321805	7.8112416	8.023739	7.8441024	7.920153	7.6099715	7.634056	8.013198	7.874813	7.6320877	7.968389	8.14581	7.9890494	7.86058	8.067729	7.938581	7.9366026	8.089484	7.8593664	8.031903	7.8484864	7.7896705	7.755559	7.805859	7.798532	7.636284	8.0489855	8.167131	8.028865	7.7626557	8.4473095	7.921483	7.847584	7.9267864	8.264442	7.654818	7.5982122	7.671316	7.8916674	7.881093	7.8040466	8.354616	8.102288	7.7892923	7.5421195	7.7890396	7.7683263	7.9899583	7.909502	7.870322	8.23081	7.78388	7.814438	7.8369646	7.760011	7.7607365	7.7067456	7.5788236	7.792324	7.906307	7.526461	7.62679	8.007197	8.030957	8.099222	7.7709026	7.895191	7.617613	7.8364496	7.72863	7.826092	7.8457756
"ILMN_1651636"	6.740163	6.8166747	6.8199706	6.822824	6.717257	6.7580805	6.631547	6.795934	6.81015	6.6927013	6.6490383	6.713349	6.7966957	6.7849216	6.8105803	6.843419	6.754564	6.897163	6.721179	6.746	6.6838894	6.697437	6.7084217	6.728886	6.855082	6.818386	6.7489853	6.752529	6.7227836	6.6210356	6.6540937	6.8486943	6.682948	6.822639	6.675304	6.780081	6.7544384	6.7081647	6.659432	6.7890143	6.6615305	6.857991	6.7822986	6.6775937	6.713275	6.713142	6.805224	6.688871	6.6380467	6.6814685	6.765564	6.644699	6.6009393	6.7010283	7.0745463	6.8969913	6.730197	6.8607626	6.8101077	6.613426	6.56569	6.633794	6.5980883	6.8791175	6.6396465	6.784849	6.682509	6.7450314	6.7696166	6.7242603	6.7369056	6.690471
"ILMN_1651637"	6.5959263	6.7141976	6.7164664	6.672251	6.8009944	6.7059784	6.6238756	6.733786	6.7847853	6.6913147	6.725823	6.5997868	6.7284937	6.771907	6.6547766	6.7768235	6.6659794	6.7522683	6.770014	6.689901	6.813648	6.7597218	6.7203693	6.759554	6.6355824	6.7845283	6.829542	6.767604	6.740048	6.6796594	6.652908	6.7894573	6.85824	6.684839	6.781524	6.7565627	6.7518888	6.8040295	6.774886	7.125186	6.7283936	6.609713	6.7226977	6.8471475	6.7546835	6.64145	6.7441025	6.770055	6.7593055	6.6839013	6.810964	6.7194686	6.740341	6.6427674	6.782044	6.663898	6.6109734	6.765399	6.7439446	6.76077	6.749833	6.817564	6.737225	6.7412205	6.691275	6.748797	6.6367016	6.76344	6.7120576	6.66609	6.6821456	6.7245464
"ILMN_1651641"	6.8868427	6.687269	6.6465282	6.563225	6.673368	6.5698233	6.776089	6.5691237	6.637379	6.6532397	6.558422	6.626046	6.691634	6.572776	6.696388	6.6274676	6.67237	6.6906605	6.8000093	6.5810876	6.6730485	6.6187677	6.539175	6.7203045	6.771649	6.687528	6.6873193	6.530694	6.8051786	6.658537	6.4183683	6.5421815	6.55012	6.7243867	6.622707	6.6737657	6.655217	6.601395	6.666569	6.7127457	6.5473156	6.664697	6.7146645	6.661911	6.7026653	6.740131	6.6378064	6.699825	6.632797	6.6345778	6.624653	6.6916	6.684326	6.5844784	6.707992	6.618522	6.6430464	6.704633	6.542746	6.5334983	6.555368	6.722821	6.6499524	6.6739473	6.641084	6.595875	6.7423677	6.603522	6.6524153	6.7126646	6.549653	6.649918
"ILMN_1651642"	6.930606	7.0045023	6.974688	7.097107	7.1053276	6.947242	7.021071	7.031734	6.866794	6.971508	7.0108075	7.147131	6.9215236	6.8454046	6.9413214	7.034827	7.016575	7.027054	7.075413	6.753511	6.9841485	6.9886065	7.2989106	6.8926187	7.0358543	6.7635827	7.02134	6.9101267	7.006242	7.0322065	6.893681	6.9087386	6.8329277	6.870562	7.034693	6.9619107	6.9854436	7.0348907	7.300709	7.0914927	7.0589767	7.1169915	6.9848223	6.965602	7.0285907	7.177517	6.8504286	6.964606	6.957553	7.0103784	7.067717	6.956135	7.139056	7.165895	6.7918158	7.089909	7.008806	6.7785244	7.001423	6.97143	6.9354887	6.9727316	7.057457	6.985188	6.993963	7.0295324	6.99764	7.0780554	7.0254908	6.9984727	7.0076947	7.213293
"ILMN_1651643"	6.629652	6.840972	6.6920104	6.607685	6.728775	6.810843	6.7041063	6.5337715	6.6293564	6.637241	6.738689	6.676282	6.740341	6.6507945	6.6413083	6.714489	6.6012597	6.724909	6.7319374	6.828828	6.8553834	6.5491815	6.6285944	6.708853	6.625903	6.692397	6.795748	6.7842083	6.6807632	6.7824373	6.7083106	6.639184	6.7187314	6.7140865	6.6940513	6.667434	6.7658725	6.7273135	6.73065	6.7453775	6.7693677	6.7041087	6.688079	6.708218	6.6654553	6.6673656	6.775464	6.6959333	6.8420525	6.661735	6.8428645	6.672588	6.7499895	6.67464	6.84603	6.9020667	6.5621634	6.7288384	6.757724	6.59007	6.683923	6.667849	6.6270385	6.6354074	6.8066306	6.7714276	6.65581	6.534889	6.7120576	6.6620936	6.7092376	6.6415534
"ILMN_1651652"	6.6768327	6.8214326	6.8874407	6.822824	6.7021194	6.7375207	6.736685	6.9384613	6.780607	6.82677	6.85141	6.864746	6.73506	6.933945	6.737834	7.1111856	6.8752227	6.90105	6.888272	6.737057	6.7948685	6.639544	6.7346444	6.6379166	6.9035606	6.6283894	6.804855	6.771671	6.679536	6.789916	7.1607165	6.699328	6.7145023	6.766775	6.892911	6.7629023	6.6934137	6.7678657	6.73065	6.700904	6.8466887	6.7443438	6.8199215	6.787253	6.8879757	6.7281575	6.8935556	6.8368454	6.952397	7.031532	6.8867235	6.6300683	6.5769534	6.8283873	6.7573705	6.7412763	6.6983852	6.593619	6.752951	6.7661805	6.552333	6.64709	6.907569	6.755531	6.6135597	6.680199	6.696105	6.7478733	6.752048	6.6490507	6.7640357	6.8152127
"ILMN_1651656"	6.5193543	6.481225	6.394857	6.5881286	6.5445642	6.5377626	6.6269693	6.606821	6.610016	6.463029	6.6089907	6.6136436	6.59437	6.685808	6.5814266	6.538668	6.4951262	6.570355	6.5086646	6.531474	6.517615	6.7053256	6.549498	6.52091	6.5509934	6.546308	6.596942	6.5158067	6.473292	6.557518	6.572285	6.5525007	6.633327	6.592363	6.4594584	6.5280237	6.5101357	6.585912	6.5129933	6.6226935	6.582824	6.5459175	6.5530596	6.530902	6.519461	6.5293636	6.5250645	6.5822077	6.55146	6.56215	6.581753	6.556143	6.5396304	6.5655966	6.554813	6.5567575	6.5665994	6.5781856	6.668144	6.6039157	6.5987825	6.7430263	6.5708523	6.530656	6.569815	6.516702	6.4812055	6.5660048	6.474909	6.589598	6.55662	6.5262957
"ILMN_1651657"	6.8166614	6.473655	6.744669	6.637171	6.6551056	6.6934834	6.6505184	6.7010255	6.723053	6.6071844	6.7351713	6.673769	6.7997117	6.6507945	6.6399307	6.6916704	6.740934	6.6504683	6.551511	6.720681	6.745874	6.613476	6.737025	6.6582947	6.591203	6.651568	6.604677	6.62386	6.7681317	6.569591	6.7116537	6.6714735	6.682948	6.4529037	6.6805778	6.698327	6.632073	6.6719346	6.5970373	6.7021503	6.7026367	6.7165623	6.6202674	6.6998725	6.6783943	6.723951	6.684337	6.64295	6.697527	6.7310023	6.6613274	6.728077	6.636457	6.67464	6.849286	6.673219	6.674962	6.6692243	6.709105	6.660663	6.6684833	6.6273966	6.6455054	6.6808567	6.6165304	6.5866413	6.6318717	6.614211	6.721387	6.7062445	6.6508665	6.7043734
"ILMN_1651660"	6.7118573	6.6804914	6.8170757	6.6914487	6.704677	6.685885	6.6847696	6.873563	6.752098	6.70664	6.690513	6.7894797	6.632797	6.7974415	6.657216	6.7722254	6.569547	6.677699	6.730778	6.673139	6.7025986	6.682512	6.6813216	6.6974773	6.66031	6.6670675	6.6291595	6.8338675	6.763944	6.6488934	6.7035594	6.6826034	6.6953697	6.6448407	6.6325507	6.6267943	6.6026244	6.76603	6.7861466	6.726074	6.7561555	6.613572	6.6036854	6.7590785	6.7478175	6.7198315	6.617891	6.898193	6.674552	6.6292634	6.745082	6.735496	6.913188	6.6267653	6.6825676	6.598793	6.764024	6.793684	6.603876	6.7294393	6.7261868	6.677227	6.7005825	6.746703	6.6323786	6.690366	6.6914515	6.7342944	6.6959543	6.6932516	6.6263614	6.8523054
"ILMN_1651662"	6.5664916	6.6485353	6.73781	6.6125793	6.5751376	6.406995	6.5719495	6.741474	6.6804094	6.548179	6.7507668	6.6583796	6.5680795	6.6030984	6.7065716	6.5785484	6.55599	6.6449013	6.6607633	6.609267	6.6425214	6.6629143	6.6344695	6.550954	6.5937986	6.559976	6.5895433	6.660862	6.580961	6.5757823	6.680368	6.6362195	6.558499	6.6721563	6.618633	6.738135	6.649876	6.6284184	6.5697203	6.443064	6.6039615	6.561499	6.6267943	6.6048465	6.6603847	6.6646724	6.589945	6.6488447	6.58526	6.609293	6.6431775	6.682893	6.623224	6.6845646	6.5771065	6.46098	6.7353096	6.629494	6.58161	6.6039157	6.690272	6.69243	6.5184474	6.6050935	6.687044	6.649175	6.6047473	6.524861	6.628385	6.6211634	6.624958	6.6096506
"ILMN_1651664"	6.716654	6.78049	6.695448	6.756117	6.7319613	6.672369	6.7534323	6.7526054	6.737407	6.6677923	6.7410965	6.732046	6.7176046	6.7849216	6.745528	6.667973	6.692206	6.693537	6.822526	6.793619	6.707877	6.8259864	6.576377	6.7220645	6.8212833	6.770503	6.699862	6.690481	6.853582	6.738977	6.7183127	6.733917	6.7841105	6.6884522	6.7501435	6.6914783	6.8188353	6.6953135	6.8108387	6.6676426	6.69688	6.6832905	6.6703095	6.8253465	6.7183504	6.7185864	6.670284	6.7446766	6.689016	6.7463536	6.8503046	6.6107807	6.980215	6.7499557	7.0165243	6.7451835	6.6971574	6.6916704	6.818094	6.7693205	6.635365	6.6956296	6.7702637	6.746703	6.7534432	6.7889094	6.7716804	6.7355647	6.7493625	6.7615757	6.8579736	6.840846
"ILMN_1651672"	6.752511	6.6849475	6.669154	6.8304777	6.648448	6.764761	6.756112	6.675914	6.694725	6.6545506	6.6352916	6.6231394	6.6500254	6.656447	6.696388	6.667973	6.633249	6.7190795	6.5959682	6.8220243	6.782895	6.6594334	6.6691747	6.7220645	6.7348285	6.6670675	6.7477674	6.7082067	6.7836413	6.733294	6.7488427	6.7527966	6.7059865	6.771834	6.6805778	6.600087	6.672141	6.857819	6.7148204	6.723629	6.7307253	6.7380743	6.6971006	6.7674475	6.6565413	6.701905	6.6959143	6.6902723	6.6928344	6.680323	6.730432	6.657433	6.916083	6.731277	6.5899663	6.684394	6.6604576	6.656145	6.661626	6.59007	6.7075396	6.6646624	6.6804056	6.6392026	6.7304254	6.7134533	6.65581	6.6169662	6.6512003	6.635827	6.7502384	6.640004
"ILMN_1651680"	14.033255	13.583493	13.710922	13.594812	13.334585	13.589277	14.17429	13.963851	13.474281	13.848852	13.840514	13.43442	13.818844	13.89463	13.792029	13.646335	13.634326	13.032877	13.651896	13.792029	13.89463	13.806681	13.963851	13.43442	13.696386	13.989636	13.880177	13.813294	13.746898	13.799913	13.317278	13.753677	13.600164	13.7681465	13.317278	13.43442	14.050604	13.612656	13.792029	13.710922	13.880177	13.490554	13.97195	13.792029	13.741513	14.058116	13.69195	13.623796	14.162102	13.512546	13.571589	13.703659	14.162102	13.840514	13.813294	13.69195	13.963851	13.97195	14.041485	13.780941	14.366021	14.109765	13.76117	13.735074	13.76117	14.041485	13.998757	14.288012	14.197711	14.050604	14.023573	13.710922
"ILMN_1651681"	6.859124	6.817527	6.862252	6.6562243	6.7721953	6.807793	6.869989	6.7721653	7.0520654	6.7745576	6.839645	6.8765864	6.858297	6.8799777	6.7639866	6.7291255	6.748311	6.72936	6.7712026	6.797398	6.804544	6.783652	6.874979	6.8571315	6.8053007	6.660735	6.8835125	6.849865	6.77648	6.7409754	6.7316756	6.971775	6.8406043	6.7542143	7.024457	6.803913	6.7795424	6.981388	6.766806	6.7405534	6.814133	6.9106855	6.8233056	6.9011383	6.7454143	6.871061	6.6959143	6.8368454	6.754757	6.7697144	7.079617	6.8281384	6.780144	6.855381	6.699334	6.770166	6.7889924	6.804933	6.790323	6.8046393	6.715277	6.8533263	6.7424235	6.8333735	6.8343725	6.825484	6.7838683	6.674808	6.7460866	6.6892314	6.7984457	6.8211164
"ILMN_1651684"	7.1177993	7.105931	7.1317043	7.201389	7.048537	7.246728	7.1502304	7.082025	6.988021	7.1048737	7.0608263	7.144216	7.1059732	6.893345	7.105316	7.2075906	6.9768243	6.74178	7.0163193	7.1458855	6.939172	7.0738044	7.1878123	7.1419497	7.0198565	7.2239075	6.993136	7.081104	7.083838	7.176497	7.1226563	7.0974717	7.003941	7.00022	6.9003954	7.0864825	7.190702	6.9868393	6.957722	7.1046696	7.152754	7.0413585	7.1272235	7.260674	7.0193377	7.3120375	7.042722	6.9262366	7.3804774	7.1423664	7.1515765	6.892699	7.013474	7.2342076	7.139515	7.146917	7.0157666	7.07609	7.179092	7.1013794	7.16584	7.109446	7.105025	7.2241654	7.126836	7.2388077	7.1962185	7.1102953	7.132275	7.3142743	7.2035365	7.1410427
"ILMN_1651685"	6.6334805	6.6068816	6.8830495	6.589689	6.5350227	6.673881	6.7257586	6.7101326	6.6267333	6.7187514	6.6636724	6.6804657	6.6959486	6.62023	6.801267	6.68534	6.67237	6.636009	6.76465	6.673139	6.7986875	6.5491815	6.676044	6.7203045	6.662531	6.710366	6.7731643	6.636599	6.80113	6.6817055	6.7488427	6.5926127	6.6872864	6.734359	6.830297	6.641389	6.8211966	6.687847	6.6402893	6.666475	6.6852746	6.6565504	6.725937	6.6349583	6.6273994	6.6117387	6.864508	6.587515	6.6394186	6.7474184	6.675653	6.6122746	6.651511	6.717773	6.7035995	6.577484	6.507102	6.688009	6.695533	6.754869	6.635365	6.5597363	6.599605	6.672457	6.671375	6.6729736	6.629646	6.8724365	6.6615806	6.7012134	6.6939178	6.5865893
"ILMN_1651690"	6.6394286	6.7594643	6.717615	6.7182856	6.669499	6.690549	6.717188	6.733786	6.737407	6.782336	6.6714253	6.7713146	6.7701416	6.6279087	6.588481	6.6635737	6.9067454	6.6677217	6.6544194	6.702839	6.7183857	6.5491815	6.7814126	6.683604	6.605979	6.7202306	6.60621	6.6516347	6.559617	6.9334755	6.7116537	6.699328	6.797721	6.6935744	6.724308	6.7695007	6.690788	6.616825	6.751724	6.8525043	6.65801	6.7041087	6.649893	6.623588	6.6967163	6.785773	6.8876047	6.747483	6.8544297	6.7369637	6.748144	6.625645	6.6158733	6.7788935	6.6423354	6.7432294	6.651243	6.825542	6.756553	6.7222066	6.761372	6.73559	6.7192388	6.7283993	6.712423	6.6745863	6.7161946	6.7064004	6.7502465	6.758692	6.7864995	6.713376
"ILMN_1651692"	8.694687	9.261557	8.716032	8.559754	8.549152	8.96092	8.659145	8.701371	9.025186	8.792294	8.873172	8.734484	8.852698	8.853155	8.589385	8.66287	8.755075	8.813793	8.76192	8.878431	8.797203	8.860153	8.425013	8.657983	8.671423	8.352094	8.71889	8.602283	8.689163	8.742682	8.84378	8.939281	8.9201975	8.600459	8.929568	8.650785	8.482815	8.563506	8.404251	8.721073	8.494696	8.63039	8.430283	8.621602	8.494074	8.772537	8.533209	8.687476	8.660582	8.926951	8.734689	8.741313	8.688458	8.397928	8.647062	8.629098	8.573016	8.619084	8.648232	8.417709	8.50404	8.604177	8.611815	8.686796	8.915905	8.456162	8.655976	8.634066	8.554659	8.36137	8.473003	8.553238
"ILMN_1651693"	6.6732903	6.8242826	6.6591206	6.8399944	6.6313114	6.7661304	6.686163	6.8036985	6.820505	6.7697225	6.6636724	6.714772	6.7461514	6.6786375	6.6990895	6.868644	6.774807	6.7733736	6.7860208	7.123708	6.705159	6.5193667	6.801699	6.72566	6.7460876	6.597416	6.750207	6.8615017	6.711098	6.7297063	6.7488427	6.660814	6.726937	6.7466116	6.710691	6.693122	6.6823473	6.7779784	6.76521	6.7441072	6.7283936	6.698008	6.735339	6.671721	6.6666803	6.7431045	6.7649245	6.64295	6.7353306	6.703605	7.1155105	6.7251244	6.7207823	6.6857777	6.8367558	6.631107	6.7830067	6.922363	6.691572	6.7042	6.738173	6.674204	6.7345586	6.7297106	6.752009	6.6773963	6.6993318	6.7568955	6.7476683	6.635827	6.7583666	6.744707
"ILMN_1651699"	6.76925	6.7865925	6.701259	6.647332	6.932106	6.802124	6.5495605	6.7034163	6.783441	6.77207	6.911389	6.753901	6.759816	6.7516065	6.8534217	6.7362905	6.871518	6.7716804	6.9314146	6.839286	6.7297077	6.7166653	6.7980213	6.6327634	6.7242084	6.7303143	6.840196	6.6425643	6.813919	6.86267	6.7127028	6.7981806	6.710214	6.7743115	6.78416	6.7502065	6.785879	6.624555	6.679548	6.8784	6.647177	6.5750055	6.724321	6.626339	6.840379	6.7831316	6.87952	6.7613015	6.69512	6.661735	7.1263566	6.718065	6.747878	6.6680665	6.6847277	6.6983047	6.8244977	6.841826	6.752951	6.750538	6.789671	6.6613345	6.808617	6.7846837	6.706881	6.9129577	6.7423677	6.7861776	6.870469	6.7842627	6.6436405	6.702755
"ILMN_1651705"	9.236659	8.586042	9.032278	9.358035	8.863108	8.712467	9.123743	9.531088	9.495297	8.891695	9.194898	9.342538	9.291669	9.22871	8.782217	10.066466	9.265112	9.519756	9.611778	9.559965	9.395902	9.29096	10.081725	9.238015	9.744008	8.9777155	9.625261	9.55061	8.835606	9.376333	9.2122	9.348929	9.044102	9.162023	9.25866	8.470202	9.203853	9.42156	9.456577	8.88625	9.588056	9.090216	9.467142	8.632965	9.106102	9.21649	9.621585	8.996436	9.222011	9.920118	9.319662	9.1518955	9.194898	9.324828	9.51421	8.60947	9.223715	9.0987625	9.443014	9.327862	9.315541	9.449354	10.437634	9.877189	9.408644	9.440905	8.99359	8.638529	9.561125	8.880001	9.3018055	9.725201
"ILMN_1651708"	6.727217	6.6610975	6.62419	6.6004777	6.6958766	6.7059784	6.731216	6.674743	6.8072248	6.7389474	6.6597614	6.68174	6.6113276	6.560578	6.669954	6.734917	6.6199536	6.576473	6.6336055	6.7762556	6.6602674	6.7549314	6.6910586	6.6292615	6.629634	6.7980824	6.722684	6.7485094	6.7455974	6.8275533	6.6005955	6.681218	6.7059865	6.650262	6.7350674	6.7193117	6.6975875	6.6801424	6.7456656	6.687831	6.672015	6.7165623	6.785473	6.743864	6.695495	6.6283627	6.661383	6.737597	6.744287	6.609293	6.7318616	6.7003603	6.604941	6.8154535	6.665436	6.7314367	6.5665994	6.7138715	6.680992	6.7057004	6.6165347	6.6956296	6.635611	6.8424883	6.708362	6.7502675	6.6640387	6.638491	6.6029396	6.6918597	6.66706	6.7147913
"ILMN_1651710"	6.653538	6.670129	6.5825763	6.632384	6.585372	6.598274	6.6024823	6.5741396	6.5946937	6.675653	6.577238	6.5167303	6.677281	6.765189	6.664947	6.571696	6.602848	6.570355	6.601258	6.709626	6.6145654	6.575375	6.612416	6.5796266	6.578891	6.554077	6.4125304	6.5869637	6.548951	6.512128	6.536009	6.483458	6.6272354	6.5459857	6.5012364	6.574004	6.703421	6.5939126	6.5633173	6.5668755	6.706001	6.563471	6.6608167	6.573872	6.6085114	6.6148353	6.6405735	6.551159	6.5917993	6.607892	6.581753	6.646067	6.6289244	6.5373573	6.6589403	6.643698	6.5636535	6.7288384	6.4907193	6.6323338	6.557913	6.578446	6.634247	6.5323024	6.588538	6.5111117	6.5949535	6.5053244	6.63955	6.5638504	6.5631056	6.548314
"ILMN_1651711"	6.742356	6.7573256	6.6102667	6.78256	6.7616854	6.731775	6.5719495	6.7472653	6.7414103	6.8525376	6.694645	6.666532	6.7123485	6.737849	6.7116165	6.694865	6.6707807	6.720453	6.5838895	6.802851	6.678433	6.5215235	6.737025	6.545872	6.664791	6.7991943	6.7082734	6.7236714	6.6993613	6.601556	6.705973	6.790817	6.7487955	6.735594	6.671164	6.7093906	6.762112	6.738395	6.7274437	6.747811	6.695763	6.7294755	6.7226977	6.764576	6.6896133	6.7088833	6.7246046	6.6751432	6.7558126	6.7167907	6.819148	6.8209558	6.6784687	6.686925	6.7994723	6.643698	6.711547	6.633304	6.7747903	6.6574173	6.723794	6.7761803	6.6678677	6.747955	6.8448043	6.7267246	6.7233963	6.6704335	6.735839	6.67584	6.760636	6.644811
"ILMN_1651712"	6.810969	6.853558	6.7001386	6.807191	6.703389	6.8582845	6.665531	6.8331165	6.808727	6.9328737	6.8533006	6.7894797	6.755556	6.85422	6.7804604	6.8054667	6.7702856	6.5644836	6.7604322	6.6638474	6.8789787	6.8302774	6.871774	6.8812294	6.915144	6.918624	6.904776	6.9265676	6.7319493	6.8800015	6.909221	6.7196803	6.910124	6.757849	6.7516356	6.7751975	6.8999414	6.817535	6.7456656	6.8525043	6.877057	6.7719474	6.698706	6.8058543	6.835393	7.0274096	6.830445	6.7309246	6.834752	6.890041	6.6742706	6.7925043	6.705215	6.707527	6.913744	6.7314367	6.8465414	6.82344	6.8426037	6.907251	6.8096623	6.7254667	6.9602575	6.847362	6.824431	6.8383594	6.830896	6.8311677	6.844138	6.8099327	6.8569727	6.837483
"ILMN_1651715"	6.6573133	6.7374625	6.7096214	6.7530484	6.672123	6.6675034	6.701202	6.82329	6.6622286	6.609869	6.6676373	6.716203	6.7035747	6.6915307	6.743298	6.78918	6.6315947	6.6272426	6.690032	6.620503	6.6920033	6.7292495	6.6826944	6.5724044	6.650126	6.7448144	6.7336144	6.7051477	6.713532	6.76383	6.721674	6.8326583	6.5898104	6.70643	6.662773	6.7737756	6.80941	6.723285	6.6992655	6.7116027	6.7532496	6.7085056	6.6703095	6.6760497	6.772863	6.793743	6.805224	6.647333	6.6831827	6.7496753	6.8022447	6.7166567	6.5931053	6.7661552	6.8524146	6.7760844	6.785549	6.659887	6.6707664	6.7885666	6.6813097	6.73559	6.8409505	6.711185	6.706881	6.772743	6.795461	6.6469584	6.68027	6.722938	6.7316847	6.7180276
"ILMN_1651717"	6.5585403	6.6885185	6.622909	6.7154455	6.5977135	6.633249	6.567193	6.665429	6.724526	6.6651764	6.549922	6.579553	6.663513	6.8358006	6.662402	6.6555076	6.6348395	6.740202	6.6336055	6.5127153	6.624628	6.7425656	6.673402	6.5475273	6.547195	6.706408	6.6121244	6.6143365	6.7881656	6.6249533	6.6732287	6.6649036	6.6707315	6.705063	6.6515718	6.735021	6.6852036	6.687847	6.774886	6.6140943	6.6554346	6.6445007	6.5969887	6.71797	6.6553097	6.5293636	6.5937862	6.7762275	6.6516175	6.6159167	6.8641634	6.7591124	6.8319926	6.7087893	6.7014627	6.6255245	6.600118	6.7288384	6.7056646	6.6435237	6.7004104	6.6055436	6.6951637	6.7204776	6.6941166	6.652169	6.627026	6.809984	6.538192	6.667541	6.4615693	6.640004
"ILMN_1651719"	8.413052	8.39259	8.186654	8.141394	8.488967	8.38846	8.624221	8.24126	8.343753	8.445742	8.595259	8.355356	8.466338	8.325171	8.322788	8.383046	8.4558115	8.267562	8.544648	8.087504	8.168783	8.393823	8.46488	8.525581	8.363621	8.430094	8.091839	8.421863	8.471028	8.506508	8.026786	8.400574	8.405864	8.196656	8.262032	8.256596	8.311234	8.459722	8.223241	8.4704075	8.361184	8.062991	8.364157	8.236121	8.43274	8.406595	8.303037	8.145032	8.223088	8.328061	8.394965	8.350313	8.337974	8.273505	8.13588	8.399492	8.396049	8.206063	8.423203	8.253132	8.344786	8.286573	8.393137	8.120514	8.087826	8.442462	8.363804	8.300297	8.312301	8.395326	8.163256	8.4161415
"ILMN_1651727"	6.74697	6.569637	6.733364	6.62331	6.6551056	6.714549	6.6803675	6.541032	6.490619	6.637241	6.518984	6.7738113	6.643932	6.6507945	6.6275945	6.457038	6.6510663	6.57317	6.5303955	6.6130667	6.658828	6.654907	6.6442213	6.678742	6.6308618	6.5928597	6.601538	6.6638556	6.7534237	6.8235574	6.6611047	6.5554504	6.6515565	6.66962	6.6954217	6.601763	6.5785275	6.6340384	6.6371894	6.5464463	6.65801	6.581229	6.743289	6.633535	6.603582	6.642962	6.5772305	6.5794344	6.716613	6.6915183	6.611697	6.6768637	6.6976924	6.661318	6.648507	6.5641813	6.733958	6.6768885	6.6759167	6.6356754	6.5567226	6.6105375	6.6734743	6.690452	6.697065	6.652169	6.6474977	6.801318	6.6970205	6.6428447	6.675795	6.625713
"ILMN_1651735"	10.102972	9.764912	10.08802	10.16001	9.504326	10.238737	9.718989	10.283912	9.856444	9.330252	9.9895	10.395747	10.074647	9.529801	10.1472225	10.212697	9.846817	10.295173	9.596811	10.122226	10.178127	10.187714	10.155081	10.189939	9.791164	9.977236	10.364753	10.092191	10.089498	10.350443	10.2061615	10.268081	9.553029	10.346114	9.998095	9.918893	10.149946	9.999325	10.2489395	10.228936	9.933153	10.2169695	10.218473	10.165107	10.033767	10.303116	10.072126	10.178127	10.047791	9.88545	10.283188	10.146587	10.412959	10.354062	10.460695	10.10623	10.211484	10.168897	10.027069	10.273918	10.117303	10.222174	10.138108	10.243273	10.432999	10.209512	10.168897	10.051935	10.218473	10.236031	10.337692	10.143207
"ILMN_1651737"	6.623481	6.6657004	6.552699	6.7530484	6.7083097	6.633249	6.6933985	6.633873	6.72587	6.683749	6.6461964	6.532352	6.5037427	6.623395	6.606905	6.5371385	6.832175	6.714428	6.687389	6.753511	6.62023	6.636237	6.6826944	6.750694	6.609742	6.6785893	6.6590395	6.6078897	6.811671	6.5264215	6.6732287	6.7458982	6.75322	6.612639	6.6325507	6.658877	6.6792774	6.5939126	6.6651607	6.756817	6.8486366	6.7165623	6.6656713	6.6135497	6.623488	6.8184986	6.555242	6.622194	6.6468678	6.7247143	6.6385727	6.568636	6.6862926	6.816644	6.5594654	6.5605636	6.6565657	6.6521964	6.6143	6.792761	6.727508	6.70766	6.713826	6.6419163	6.6381526	6.528171	6.706993	6.7157125	6.6929607	6.7712493	6.715952	6.73527
"ILMN_1651741"	6.812833	6.847894	6.8180003	6.714016	6.805629	6.794199	6.613186	6.7450376	6.7041936	6.6769686	6.8951263	6.6583796	6.7659826	6.821565	6.7887173	6.801253	6.6611304	6.7918873	6.879425	6.6916757	6.7974267	6.674052	6.828921	7.018016	6.7658854	6.759155	6.742454	6.9101267	6.763944	6.7297063	6.7834353	6.7920637	6.6872864	6.759091	6.924385	6.863266	6.7581863	6.8559046	6.7843328	6.847237	6.7037888	6.7858167	6.834296	6.743864	6.772863	6.713142	7.0054026	7.0328116	6.7558126	6.58914	6.8174562	6.8389907	6.6533055	6.8416753	6.6236696	6.8468857	6.9672213	6.7138715	6.6522326	6.8965445	6.8918366	6.7254667	6.852469	6.8081203	6.8400693	6.6686015	6.802966	6.86624	6.926219	6.67584	6.797525	6.733667
"ILMN_1651745"	6.7815614	6.971352	6.874753	6.7399707	6.8529377	6.7885976	6.850925	6.834087	6.8870854	6.942319	6.9271693	6.723046	6.7222238	6.8673673	6.9150696	6.7578583	6.7335033	6.8254743	6.916586	6.797398	6.7854724	6.6875777	6.84605	6.8454685	6.8574305	6.795894	6.7623243	6.818755	6.720471	6.876101	6.6919494	6.748671	7.0088177	6.8048286	6.7501435	6.7970057	6.812027	6.8615646	6.7861466	6.6950035	6.887828	6.7085056	6.708269	6.7262115	6.902647	6.8913774	6.7996254	6.8321548	6.744287	6.866947	7.0063686	6.6649036	6.9447846	6.7944055	6.692955	6.77801	6.8553095	6.7403874	6.8958373	6.7463827	6.8502803	6.8823395	6.7737885	6.8321104	6.691275	6.9226246	6.950551	6.801318	6.7548184	6.7944374	6.8114724	6.736871
"ILMN_1651752"	7.017836	7.196267	7.4049625	7.185961	7.335141	7.0751605	7.1573834	7.1518383	6.851053	6.9752746	7.254194	7.044076	7.180815	6.9946632	7.1597433	7.027026	6.9311233	7.0210037	7.035589	7.2939625	6.9377375	7.129501	7.0865355	7.057042	7.064735	7.0555396	7.3100886	7.297905	7.2508955	7.3059	7.1513705	7.258421	7.6138597	7.025854	7.515006	7.0454535	7.061652	7.052287	7.104445	7.107656	7.132066	7.243451	7.139304	7.0753284	7.021312	6.964757	6.9994297	7.123665	7.167754	7.1559577	6.848337	7.2937098	7.25707	6.894729	7.184908	7.2583685	7.1508136	7.1953235	7.124172	7.012655	6.838619	6.9614344	7.2006454	7.5010767	6.9955835	7.1549506	7.221037	6.9508333	7.1787333	7.1133356	7.1252	7.0307665
"ILMN_1651758"	6.589443	6.663423	6.5706325	6.7705793	6.734415	6.6691804	6.7144012	6.697581	6.6804094	6.700652	6.5847034	6.7409706	6.7155156	6.657949	6.661117	6.7291255	6.614962	6.7263827	6.562024	6.6377416	6.6758647	6.679151	6.5351334	6.7957144	6.7777543	6.6171	6.7554693	6.730387	6.692327	6.569591	6.7160263	6.657802	6.6312933	6.5631366	6.662773	6.7440667	6.665386	6.6455474	6.6417484	6.58364	6.7263513	6.64843	6.78849	6.5841627	6.7631936	6.706163	6.703702	6.6073604	6.7024045	6.7022333	6.6073	6.798457	6.714848	6.7061825	6.600283	6.8532667	6.733958	6.686112	6.545602	6.6372952	6.650923	6.813386	6.70453	6.690452	6.7919292	6.7623277	6.6355095	6.836074	6.6055617	6.6115623	6.7502384	6.795559
"ILMN_1651760"	6.469782	6.6119833	6.796532	6.637171	6.7021194	6.665854	6.6398554	6.7603846	6.6903605	6.593529	6.7073746	6.733357	6.709045	6.666997	6.653522	6.855201	6.581433	6.6891837	6.684894	6.686124	6.6008434	6.6660385	6.6638274	6.6737742	6.681031	6.765825	6.7985015	6.6878176	6.632628	6.6817055	6.8180656	6.612787	6.629252	6.655483	6.709277	6.646124	6.703421	6.6839566	6.751724	6.723629	6.6732426	6.712503	6.5299478	6.6562853	6.7059007	6.5628858	6.633583	6.679131	6.600014	6.809253	6.5683355	6.5907173	6.596829	6.6821003	6.5899663	6.669582	6.771647	6.646512	6.832886	6.6621923	6.664732	6.648643	6.641082	6.663943	6.641084	6.6859236	6.78887	6.6214137	6.6272388	6.685187	6.757252	6.685687
"ILMN_1651763"	6.5767384	6.460499	6.5971384	6.675381	6.5459485	6.5714498	6.698075	6.558301	6.6781087	6.541921	6.549922	6.565062	6.671844	6.6030984	6.5673323	6.547112	6.5728955	6.485698	6.4467525	6.5452924	6.587371	6.6496696	6.651485	6.574171	6.602508	6.715307	6.531674	6.6033177	6.6098695	6.585711	6.599375	6.5953593	6.5675025	6.646249	6.5571933	6.4567018	6.5264754	6.4565916	6.7456656	6.528672	6.53471	6.6565504	6.4939566	6.5588446	6.600856	6.601245	6.5524797	6.5794344	6.5453887	6.6331534	6.48789	6.554592	6.554814	6.694469	6.750465	6.5567575	6.543613	6.606716	6.779813	6.583353	6.561534	6.5531907	6.561914	6.65576	6.668643	6.653601	6.5251513	6.680347	6.6029396	6.595249	6.6470976	6.553446
"ILMN_1651767"	7.5298433	7.8684206	7.6689515	7.5375414	7.5742626	7.8091006	7.5668206	7.334224	7.833476	7.4287653	7.6358705	7.587333	7.8288956	7.726639	7.624678	7.2279496	7.8077455	7.4797416	7.6264067	7.7874575	7.4221773	7.6722054	7.219134	7.4109845	7.541496	7.4401445	7.5622168	7.621372	7.7223864	7.522068	7.483444	7.80505	7.801665	7.5411673	7.74042	7.330038	7.5333767	7.2880974	7.415883	7.552425	7.4527893	7.376514	7.2809615	7.3165317	7.2709703	7.521988	7.2447658	7.626016	7.3357134	7.609278	7.4610195	7.4513354	7.3507385	7.1542788	7.3395042	7.476354	7.489897	7.314995	7.4378543	7.4298177	7.3095245	7.346126	7.607839	7.5506706	7.1972923	7.5282164	7.512105	7.449219	7.261858	7.376262	7.4547887	7.367113
"ILMN_1651769"	7.12562	7.2280564	7.4003024	7.219391	7.2552485	7.071183	6.93621	7.3122125	6.9895825	7.3524523	7.3189597	7.0407186	7.3029437	7.319022	7.247996	7.3960495	7.1562533	7.3709784	7.279524	7.4494777	7.3305397	7.2716827	7.088295	7.172633	7.194161	7.0444264	7.344208	7.3737674	7.2875147	7.2132893	7.7914886	7.252386	7.489867	7.3669367	7.3784075	7.252561	7.050343	7.3349295	7.143745	7.3071084	7.245591	7.321401	7.2899203	7.081407	7.1525965	7.1406555	7.269481	7.461352	7.2004375	7.381117	7.5094314	7.1908393	7.111236	7.039818	7.046116	7.0005145	7.1332955	7.082738	7.1831584	7.4092135	6.7976613	7.1131954	7.543412	7.315538	7.164467	7.2367997	7.008416	7.032746	7.1671	7.181024	7.1908903	7.061314
"ILMN_1651771"	6.7316475	6.655011	6.696639	6.7293673	6.706019	6.767597	6.617487	6.7349477	6.7605176	6.8448787	6.693171	6.6952014	6.68059	6.7087536	6.702708	6.639842	6.774807	6.5614753	6.813556	6.729872	6.706516	6.750188	6.7407765	6.636237	6.621143	6.702521	6.7828884	6.466649	6.6171417	6.835481	6.7607617	6.646838	6.7510505	6.607122	6.728453	6.6967134	6.785879	6.6761155	6.601487	6.7843633	6.6284966	6.6708803	6.688079	6.6207128	6.7454143	6.747262	6.75973	6.6805816	6.6145163	6.626554	7.0063686	6.6122746	6.6901684	6.7164707	6.7124796	6.6750493	6.774163	6.689874	6.7126026	6.668132	6.6152606	6.613804	6.659765	6.6976023	6.7892575	6.736409	6.7645926	6.6096864	6.7223883	6.697243	6.699935	6.801428
"ILMN_1651776"	7.5694695	7.5679836	7.455874	7.4284515	7.7072425	7.6604095	7.433362	7.618659	7.528867	7.549053	7.5183372	7.6921744	7.6732025	7.76001	7.5665703	7.910122	7.746832	7.6447105	7.6913276	7.478163	7.2619667	7.4738135	7.386067	7.4077353	7.649105	7.3125153	7.4237003	7.5899377	7.4779353	7.4763517	7.435516	7.6548986	7.7913637	7.5202284	7.5115795	7.442018	7.3524017	7.9170747	7.628821	7.597833	7.319763	7.3820333	7.4527187	7.421678	7.198336	7.196676	7.4444933	7.686856	7.65953	7.6436524	7.5646853	7.487822	7.31973	7.5120277	7.3592997	7.3608866	7.655635	7.4542584	7.4873967	7.3626056	7.328486	7.4805517	7.4164257	7.6586323	7.383737	7.329891	7.32737	7.369837	7.3621726	7.4410443	7.415073	7.6388845
"ILMN_1651787"	6.59463	6.569637	6.649096	6.632384	6.5584326	6.6442323	6.632956	6.6228347	6.646897	6.641365	6.694645	6.533757	6.6113276	6.617138	6.612536	6.6507554	6.4496727	6.6156826	6.5825486	6.5734024	6.5774813	6.6257896	6.676044	6.749042	6.67289	6.615675	6.580098	6.5730467	6.5636907	6.643152	6.6709394	6.519082	6.6497273	6.6393437	6.6968102	6.499659	6.6103034	6.58035	6.5888968	6.625351	6.6781783	6.678999	6.5218644	6.6532226	6.5362287	6.5723524	6.5483375	6.654482	6.6569347	6.6120844	6.66699	6.5986614	6.6195464	6.6693897	6.6676884	6.595136	6.652676	6.6579766	6.6402254	6.645001	6.6220436	6.6197214	6.5489483	6.684977	6.597486	6.556162	6.7233963	6.5729995	6.642518	6.595249	6.787681	6.643118
"ILMN_1651788"	8.072408	8.329849	8.126636	8.145011	8.378092	8.231327	8.190052	8.209446	8.350729	8.0987835	8.20879	8.351268	8.268091	8.160883	8.306719	8.063917	8.417154	8.29713	8.214408	8.392399	8.215054	8.150165	8.056565	8.290775	7.996489	7.508131	8.243221	8.056591	8.230456	8.098505	8.23147	8.393823	8.555609	8.131825	8.562109	7.9712625	7.9006405	7.9397697	8.110167	8.407141	8.006722	8.079022	7.9841747	7.9317665	7.819552	7.8404894	7.864277	8.037138	8.218605	8.121415	8.198128	8.026046	8.122778	7.850032	7.877304	7.990347	8.013313	7.8789225	7.962251	7.8194375	7.536022	7.886794	7.966718	8.2118	8.310671	7.941732	8.0227375	7.8533874	8.004068	7.9187055	7.876245	7.7679176
"ILMN_1651789"	6.682731	6.610849	6.7096214	6.51893	6.6130047	6.6244555	6.7086387	6.6889853	6.6998715	6.641365	6.6766825	6.6450195	6.747303	6.6414022	6.707808	6.739207	6.633249	6.779664	6.6336055	6.5395613	6.6838894	6.7549314	6.652889	6.685293	6.6706305	6.544723	6.643926	6.6563196	6.6350093	6.668082	6.7442474	6.788184	6.680866	6.619128	6.709277	6.7014647	6.575348	6.574476	6.711841	6.6700144	6.675818	6.6198125	6.6656713	6.611993	6.7094874	6.796453	6.653423	6.664019	6.7179265	6.5709248	6.6000385	6.7925043	6.7072306	6.8329234	6.5192714	6.658195	6.639074	6.641061	6.7402687	6.8224297	6.645735	6.6878347	6.663772	6.647359	6.6560187	6.608411	6.712541	6.689798	6.6307592	6.5331364	6.6574483	6.6659946
"ILMN_1651792"	6.647065	6.7243648	6.6328096	6.6605105	6.653737	6.7750616	6.7599287	6.733786	6.7861376	6.663919	6.880542	6.6343493	6.7826896	6.6523113	6.701522	6.607535	6.569547	6.65186	6.7377534	6.753511	6.6132183	6.7053256	6.688478	6.6445804	6.7960835	6.6477103	6.595406	6.755317	6.7938924	6.619244	6.750076	6.815822	6.678766	6.747884	6.707873	6.646124	6.521701	6.8062134	6.766806	6.697503	6.8709617	6.767628	6.775835	6.588337	6.62113	6.76614	6.6587386	6.622194	6.7295866	6.6902747	6.7080245	6.726575	6.596829	6.650745	6.695097	6.6060476	6.651243	6.787955	6.654951	6.8033147	6.705107	6.635485	6.6951637	6.663943	6.5945163	6.625596	6.725465	6.719875	6.6625957	6.646674	6.6927333	6.653117
"ILMN_1651799"	9.459737	9.807149	9.698981	9.173658	9.3966465	9.46543	9.365988	9.46543	9.487135	9.481767	9.281197	9.530223	9.488953	9.2267475	9.542676	9.3244915	9.800431	9.27716	9.480925	9.500482	9.2514	9.628475	9.291267	9.17109	9.545004	9.306061	9.483751	9.398929	9.687318	9.356648	9.557878	9.57957	9.57868	9.333005	9.467577	9.249679	9.433327	9.699908	9.539771	9.637045	9.380048	9.602797	9.900026	9.205124	9.320393	9.503136	9.362643	9.295906	9.128693	9.338843	9.472103	9.194286	9.275059	9.145295	9.018551	9.362643	9.495297	9.205124	9.417699	9.219202	9.300623	9.375176	9.40347	9.494393	9.329249	9.843323	9.356281	9.576841	9.233876	9.493609	9.453776	9.43264
"ILMN_1651800"	6.8203225	6.58952	6.843529	6.637171	6.727634	6.7722273	6.6207175	6.751631	6.7590547	6.6016526	6.806684	6.732046	6.702506	6.7392063	6.806386	6.839	6.709797	6.7601323	6.806444	6.6416965	6.678433	6.8510427	6.7520266	6.7339993	6.7767215	6.855511	6.695771	6.6743217	6.775417	6.8800015	6.6185	6.858493	6.922526	6.8278008	6.709277	6.7175746	7.0184813	6.6514125	6.73065	6.652137	6.877902	6.742069	6.83758	6.6562853	6.6869583	6.726746	6.8292246	6.640111	6.606455	6.706225	6.6191907	6.7576175	6.623224	6.628147	6.6068945	6.7451835	6.6983852	6.587935	6.7079983	6.866616	6.989065	6.7385597	6.9466343	6.811833	6.6785	6.619458	6.811436	6.7355647	6.9633536	6.726964	6.8502345	6.6644125
"ILMN_1651806"	6.6609693	6.585717	6.5971384	6.6812387	6.6525393	6.6285467	6.742095	6.653821	6.6413217	6.630382	6.711259	6.6978126	6.7067933	6.684414	6.5871644	6.5785484	6.6707807	6.6761785	6.625666	6.654826	6.658828	6.603405	6.5575576	6.615446	6.7274156	6.708972	6.7514715	6.752529	6.6934447	6.6527905	6.709366	6.6867175	6.6557264	6.745329	6.6143856	6.676897	6.674921	6.643612	6.6780663	6.652137	6.6104426	6.6627245	6.6545343	6.6505213	6.5957584	6.607078	6.741825	6.679131	6.7618165	6.6926565	6.5683355	6.6166267	6.630778	6.6719766	6.7124796	6.6060476	6.613809	6.646512	6.7185383	6.6010494	6.7027493	6.7415833	6.761509	6.645924	6.6381526	6.5689454	6.6914515	6.5928693	6.6524153	6.6772065	6.6263614	6.6303215
"ILMN_1651811"	6.644442	6.785587	6.8180003	7.259329	6.6846614	6.8166466	6.857704	6.7526054	6.6253967	6.766314	6.8619046	6.76386	6.951294	6.7116537	6.8189535	6.885929	6.7350273	7.0193334	6.833218	6.9423423	6.9193735	6.812861	6.893555	6.7922115	6.7566566	6.7890725	6.840196	6.792418	6.866835	6.725983	6.759628	6.735447	6.8329277	6.8999076	6.8545146	6.982609	6.7671885	6.760518	6.792588	6.9633613	6.7898445	6.7560887	6.7290797	6.8227453	6.8676424	6.7375164	6.665444	6.732244	6.889455	6.9229207	6.7935753	6.763529	6.6766076	6.6758175	6.8108144	6.9839892	6.772881	6.706493	6.852823	6.663708	6.8492126	6.841376	6.7964287	6.7426996	6.7892575	6.863673	6.8875227	6.8375907	6.801642	6.737687	6.7739697	6.7643976
"ILMN_1651817"	6.7726917	6.6473813	6.6738515	6.807191	6.713985	6.7620316	6.6443186	6.69272	6.57634	6.7163577	6.757951	6.598348	6.68059	6.647617	6.675545	6.585148	6.667617	6.6315346	6.6724687	6.695263	6.6920033	6.7357473	6.687085	6.6103277	6.652464	6.693672	6.7651734	6.6775823	6.548951	6.6796594	6.6234994	6.6245966	6.623501	6.776966	6.6940513	6.77237	6.6376767	6.7063756	6.6551185	6.593731	6.729533	6.6832905	6.595237	6.6998725	6.6273994	6.6849613	6.706108	6.8125105	6.7107644	6.7010417	6.768506	6.5875955	6.9672527	6.660069	6.736789	6.7681527	6.7165346	6.587935	6.714775	6.708591	6.6431074	6.635485	6.6804056	6.6244183	6.805052	6.744433	6.7138596	6.5928693	6.547171	6.669066	6.572129	6.6644125
"ILMN_1651819"	8.1118965	8.008009	7.903909	7.627351	7.737094	8.095907	7.786902	7.602015	7.766825	8.154715	7.7397804	7.7645545	7.938581	7.92254	7.827632	7.808396	7.9366026	7.7679176	7.935075	7.8221655	7.578524	7.6920714	7.683408	7.8230467	7.8814526	7.7423935	7.710262	7.9406905	7.738727	7.803349	7.633022	7.851879	7.7337976	7.69635	7.729861	7.8356133	7.8410664	7.755792	7.7587566	7.8280897	7.7557607	7.4936	7.7164984	7.840684	8.123077	7.919311	7.856341	7.599565	7.5691376	7.8325768	7.6833153	7.668267	8.161452	7.740922	7.7295547	7.7290535	7.7801676	7.945222	7.983943	7.828784	8.062064	7.794496	7.6635857	7.8364687	7.6105676	7.990362	7.886485	7.8902144	7.880742	7.7561326	7.7292504	7.787706
"ILMN_1651826"	11.99807	12.6490965	12.753225	11.653101	12.739566	12.272197	12.241129	12.883987	12.527678	11.722556	13.302622	12.286911	12.658246	12.705295	12.331489	12.713476	12.168021	13.195605	12.272197	13.317278	13.153638	12.3238535	12.144613	12.397165	12.397165	11.768139	12.608322	12.496893	12.352679	12.713476	13.292652	12.640006	12.713476	12.735074	13.153638	11.866295	11.990047	11.977184	12.0796	12.608322	12.339882	13.002401	12.37575	11.675044	11.603671	12.496893	12.055677	12.753225	12.275601	12.260673	12.579799	12.272197	12.201495	11.87595	12.312651	11.909078	11.974292	11.798433	11.630146	11.852697	11.053066	11.909078	11.692129	12.599041	12.898029	11.815598	12.08253	11.683044	11.818838	11.725266	12.527678	11.761729
"ILMN_1651828"	8.281095	8.059547	8.133433	8.113196	7.843895	7.8879366	7.8137264	8.1455145	7.880615	8.345704	7.7181435	7.7317295	7.961521	7.833114	7.9720883	7.704118	8.002883	7.910363	7.893354	7.8549414	7.869829	7.788928	8.080674	8.107824	7.94287	8.056454	7.8578286	7.638178	8.070288	8.095776	7.659716	8.013452	7.824826	8.03669	7.8285575	7.7105803	8.232739	8.028998	7.9877253	8.160966	8.02095	7.524662	8.379022	8.393308	8.033172	8.230475	7.856341	7.967612	8.047496	8.061786	8.349531	8.012908	8.213316	7.985524	7.822159	8.151494	8.109888	8.383583	7.941732	8.065211	8.4291315	8.646065	8.008707	7.9994135	7.723836	8.206743	8.142121	8.298693	8.134882	8.4097805	8.075165	8.077987
"ILMN_1651832"	11.130811	10.960413	10.815494	10.834828	10.61621	11.099329	10.6527605	11.000728	10.882577	10.873975	10.998912	11.012278	10.974901	10.860641	10.820963	10.728397	10.828582	11.118772	10.74721	10.941738	10.913731	11.103634	10.994953	10.900618	10.661764	10.923491	10.940002	11.118772	10.946306	10.776996	11.30759	10.846817	11.071952	11.080174	10.944067	10.699059	10.906378	10.862569	10.852495	10.978463	10.877581	11.010472	11.233218	10.97312	11.1121645	11.109838	10.844859	10.900618	10.994953	11.078015	11.205629	11.125251	10.99063	11.032938	11.427303	11.074174	10.844859	11.236149	10.925075	11.036904	11.043604	10.848537	11.321085	11.399061	11.224003	10.956426	10.988407	10.960413	10.907937	10.996967	11.136972	11.067945
"ILMN_1651838"	6.5704327	6.5045934	6.549811	6.3714232	6.6154838	6.5464797	6.6933985	6.592887	6.521317	6.5336223	6.568339	6.6231394	6.502378	6.5908813	6.6055336	6.496801	6.4711986	6.470457	6.542784	6.654826	6.5904827	6.620576	6.5366745	6.4833055	6.591203	6.432564	6.531674	6.6394234	6.6062303	6.552059	6.5069757	6.6289296	6.538801	6.4779115	6.567893	6.5591764	6.4960423	6.5823264	6.5838594	6.5208354	6.5953655	6.6585455	6.590207	6.5942774	6.58526	6.4824805	6.461687	6.54066	6.650439	6.56513	6.6508083	6.5451336	6.610543	6.5991573	6.6236696	6.4819627	6.5792284	6.7250466	6.5322485	6.497562	6.60879	6.589832	6.589641	6.530656	6.567052	6.6745863	6.52355	6.4619856	6.473069	6.5806518	6.584209	6.651566
"ILMN_1651846"	6.6347475	6.6119833	6.688328	6.563225	6.5751376	6.748643	6.6300354	6.5768414	6.5819373	6.6289725	6.6701756	6.563562	6.6009126	6.671315	6.675545	6.607535	6.659473	6.606708	6.648096	6.720681	6.558915	6.641191	6.613861	6.6170626	6.559544	6.5784616	6.4907727	6.4751163	6.6246586	6.75627	6.5645657	6.5594373	6.6026125	6.5704865	6.6325507	6.6525393	6.7309704	6.523142	6.624857	6.5208354	6.619846	6.547875	6.593489	6.5259957	6.7336273	6.491736	6.589945	6.6626625	6.5749145	6.6331534	6.52594	6.607726	6.647979	6.673361	6.842899	6.6255245	6.549682	6.68076	6.756553	6.573577	6.6247754	6.6581197	6.5184474	6.6653724	6.7222404	6.770076	6.6546483	6.6096864	6.5548415	6.5622787	6.5656047	6.6735744
"ILMN_1651848"	6.692375	6.6996846	6.7400036	6.7239385	6.7319613	6.8124123	6.6115856	6.740406	6.57634	6.6913147	6.675372	6.7258263	6.60234	6.594103	6.6384883	6.5453873	6.6643124	6.622966	6.8595243	6.5751376	6.792099	6.7945614	6.685692	6.6478677	6.719635	6.594225	6.615224	6.64861	6.575928	6.593553	6.7454085	6.615687	6.7059865	6.6744685	6.720233	6.664104	6.7005825	6.5606174	6.662097	6.680786	6.6039615	6.7144938	6.5717564	6.6091237	6.6095777	6.5692654	6.609494	6.718061	6.58261	6.740373	6.52594	6.768978	6.6627884	6.69847	6.5236497	6.620214	6.72046	6.620148	6.6158075	6.684673	6.686389	6.783329	6.6623874	6.6862974	6.571188	6.744433	6.62216	6.7008085	6.6029396	6.7749424	6.755055	6.6225147
"ILMN_1651850"	13.813294	13.998757	13.612656	13.469766	12.946217	13.799913	13.600164	13.474281	13.37236	13.67562	13.479965	13.71649	13.741513	13.454787	13.735074	13.463905	13.565547	13.191212	13.153638	13.600164	13.267933	13.735074	13.746898	13.594812	13.612656	13.880177	13.594812	13.696386	13.703659	13.392604	12.940724	13.594812	13.054904	13.607175	13.123822	13.322439	13.741513	13.735074	13.4958725	13.69195	13.4958725	13.1726265	13.826263	13.915015	13.565547	13.735074	13.54012	13.397671	13.607175	13.407665	13.417255	13.387121	13.735074	13.62934	13.589277	13.571589	13.565547	13.651896	13.856679	13.634326	13.840514	13.945336	13.534484	13.594812	13.288187	13.929952	13.735074	13.792029	13.963851	13.848852	13.623796	13.528204
"ILMN_1651865"	6.618663	6.578297	6.695448	6.609386	6.5362525	6.675332	6.583321	6.591487	6.646897	6.630382	6.534862	6.717511	6.607498	6.7556925	6.724228	6.733574	6.550772	6.57317	6.6632257	6.5769463	6.6356335	6.624027	6.6315722	6.6547475	6.600141	6.563026	6.5922966	6.622254	6.497528	6.617504	6.5276628	6.767364	6.6195726	6.7368093	6.704982	6.667434	6.5801787	6.643612	6.705617	6.5724792	6.6745625	6.534007	6.628459	6.6135497	6.525731	6.7431045	6.636417	6.6331983	6.650439	6.5665774	6.6000385	6.7533364	6.6382456	6.5991573	6.5192714	6.5605636	6.6348667	6.706493	6.5859203	6.640466	6.617783	6.6404405	6.641082	6.5480337	6.5813675	6.6302037	6.6379333	6.630057	6.482542	6.626935	6.752631	6.7245464
"ILMN_1651872"	7.7225857	7.4942455	7.5292363	7.49453	7.6887617	7.485895	7.567889	7.641849	7.3964725	7.5356565	7.510789	7.4788733	7.600679	7.3104024	7.5013075	7.618839	7.434948	7.5083046	7.257739	7.4837794	7.5657687	7.5803504	7.9253616	7.4965343	7.3145704	7.8995266	7.4628787	7.5110517	7.682797	7.561798	7.4897904	7.4910803	7.498612	7.565938	7.309539	7.531526	7.895402	7.56729	7.552259	7.72052	7.7067766	7.2901316	7.7672057	7.7257895	7.6164694	7.730617	7.6531997	7.6161895	7.7709947	7.620041	7.540545	7.8374386	7.6612277	7.5578613	7.956574	7.7072415	7.406799	7.6804414	7.704037	7.728958	7.804145	7.9496775	7.563768	7.557342	7.409059	7.8257933	7.834725	7.9619007	8.002743	7.8552747	7.90858	7.595771
"ILMN_1651878"	6.6270804	6.6303444	6.5971384	6.5834894	6.680918	6.5698233	6.493134	6.661958	6.6399345	6.5506983	6.5847034	6.5952964	6.517348	6.5956984	6.518488	6.5881114	6.6544695	6.6620893	6.509975	6.5254593	6.605066	6.596214	6.5479736	6.556453	6.6184483	6.702521	6.716996	6.5367002	6.659055	6.6468997	6.4793887	6.497296	6.5837893	6.5432	6.5508003	6.5094023	6.5933614	6.6972694	6.690465	6.588645	6.6323256	6.6424103	6.625153	6.563368	6.553466	6.5950837	6.582982	6.604552	6.668485	6.5593243	6.547363	6.661847	6.6804285	6.587165	6.6741943	6.6255245	6.600118	6.633304	6.596596	6.7593637	6.519409	6.5196934	6.595241	6.5909185	6.557137	6.6932507	6.628342	6.480728	6.7080264	6.765388	6.5605307	6.649918
"ILMN_1651886"	9.169457	9.113851	8.934766	8.99359	8.9650545	9.129041	9.011063	9.079399	8.92313	8.920199	9.019114	9.170441	9.188926	9.123033	9.000643	8.904963	8.8885565	9.216154	8.980825	8.904473	8.791107	9.165856	9.1723585	9.039354	9.036362	9.239644	9.201206	9.132874	8.914825	8.920469	9.095097	9.20014	8.667654	8.723273	8.868001	9.089578	9.20448	9.129789	9.167136	9.27716	9.085272	8.949904	9.1182	9.008444	9.017388	9.116334	9.3018055	8.803844	8.9237	8.991285	8.893176	8.867968	9.343772	9.188213	8.9342	8.986519	8.990176	8.933092	9.143479	9.006726	9.1354885	9.211214	9.266367	9.039354	9.137097	9.199522	9.155399	8.998145	9.151268	9.125438	9.083442	9.159252
"ILMN_1651899"	13.387121	13.422707	13.322439	13.107791	13.376772	13.500785	13.856679	13.181984	13.292652	13.623796	13.506839	13.209238	13.412634	13.412634	13.267933	13.355526	13.479965	12.775058	13.312947	13.367566	13.288187	13.454787	13.565547	13.070059	13.422707	13.560246	13.367566	13.363854	13.412634	13.381497	12.962672	13.4594555	13.20062	13.213576	12.869127	12.888431	13.534484	13.1275625	13.322439	13.233376	13.555286	12.836175	13.528204	13.43442	13.392604	13.474281	13.397671	13.257034	13.345283	13.107791	13.175159	13.392604	13.523125	13.350447	13.09443	13.267933	13.407665	13.469766	13.422707	13.334585	13.710922	13.571589	13.209238	13.30787	13.252201	13.600164	13.76117	13.560246	13.422707	13.634326	13.670265	13.103796
"ILMN_1651900"	6.6609693	6.600299	6.735672	6.673844	6.703389	6.749973	6.7144012	6.7721653	6.7175593	6.7521257	6.5787625	6.7576203	6.7928104	6.6756835	6.726788	6.639842	6.692206	6.6375117	6.598708	6.8255944	6.750754	6.5174294	6.6499543	6.622355	6.67289	6.662052	6.7127357	6.731735	6.7546835	6.6488934	6.7431293	6.7500744	6.635413	6.655483	6.6530266	6.7549415	6.628976	6.5476623	6.8320017	6.6354256	6.679316	6.664697	6.6703095	6.763208	6.762089	6.8220224	6.7477565	6.7852125	6.671045	6.808097	6.586225	6.674018	6.7988534	6.6467843	6.5836225	6.678761	6.7653584	6.580367	6.7185383	6.678925	6.552333	6.8086753	6.6804056	6.6753526	6.7180347	6.806582	6.747447	6.6127205	6.714897	6.711289	6.7305183	6.5016623
"ILMN_1651902"	6.752511	6.6712475	6.8407454	6.6972637	6.847852	6.681246	6.7667923	6.848562	6.7123227	6.7187514	6.833841	6.7800574	6.8272514	6.744923	6.901832	6.7520413	6.667617	6.8579984	6.808409	6.733412	6.657475	6.854117	6.828921	6.8315263	6.7981143	6.8224587	6.815774	6.7196226	6.813919	6.810086	6.7825	6.7196803	6.969876	6.73068	6.9752707	6.9276257	6.9275403	6.838625	6.8567514	6.8525043	6.8409615	6.8673844	6.684659	6.737164	6.6514854	6.799004	6.8515186	6.7082534	6.8848376	6.7829776	6.9417467	6.7749405	6.747878	6.76015	6.686835	6.8317657	6.7843227	6.6711183	6.7160463	6.750538	6.706289	6.648643	6.899657	6.944275	6.8722744	6.8461246	6.930016	6.802587	6.6939034	6.773747	6.8204317	6.753798
"ILMN_1651903"	6.7367463	6.670129	6.6726356	6.747288	6.7659416	6.802124	6.698075	6.6770234	6.7889004	6.7018423	6.6461964	6.716203	6.630088	6.762368	6.759205	6.7829494	6.6757774	6.6733537	6.7966146	6.720681	6.6863976	6.8009205	6.783873	6.700583	6.7120724	6.756946	6.573687	6.737306	6.7606254	6.6527905	6.601721	6.6882267	6.7208405	6.7243867	6.6199136	6.6914783	6.628976	6.6719346	6.705617	6.736789	6.625952	6.723286	6.769818	6.6898003	6.7217126	6.547756	6.6150985	6.604552	6.703498	6.638641	6.814236	6.661847	6.6862926	6.748761	6.6295705	6.6133223	6.7064147	6.659887	6.637507	6.6101704	6.7016006	6.548652	6.6300206	6.6244183	6.6997375	6.5943856	6.7394633	6.731691	6.7302184	6.572363	6.7583666	6.7675734
"ILMN_1651905"	6.6522803	6.58952	6.416285	6.647332	6.619544	6.6136847	6.578482	6.5741396	6.5241485	6.554594	6.5976086	6.4970675	6.4941864	6.704543	6.608233	6.5025024	6.520894	6.5917673	6.5770783	6.555442	6.583228	6.608298	6.5226545	6.5985045	6.495101	6.516424	6.6092377	6.6456647	6.575928	6.6625743	6.5981293	6.612787	6.5919843	6.6296577	6.5963607	6.511085	6.5313616	6.5939126	6.6171784	6.5668755	6.729533	6.5497165	6.5119543	6.546864	6.6603847	6.5395613	6.5937862	6.576443	6.5324655	6.5709248	6.6400847	6.515853	6.6728215	6.536002	6.57272	6.645402	6.5973825	6.502097	6.6158075	6.5850563	6.5962076	6.5323496	6.6241016	6.672457	6.5345774	6.493405	6.586041	6.3788457	6.606633	6.4757857	6.550992	6.598086
"ILMN_1651913"	6.637119	6.7416596	6.801056	6.7749643	6.678567	6.7026296	6.647575	6.661958	6.7123227	6.7533607	6.8406444	6.7800574	6.7701416	6.695848	6.6887693	6.7377305	6.8726664	6.768305	6.910556	6.7516227	6.7974267	6.7901335	6.678759	6.6379166	6.7942686	6.6898484	6.6275535	6.721098	6.628646	6.5499206	6.6987433	6.573189	6.7661	6.741493	6.7936215	6.83105	6.7518888	6.7511096	6.7456656	6.6039815	6.672015	6.7836246	6.538021	6.661911	6.757794	7.0446224	6.6804028	6.7249207	6.680828	6.6962337	6.759389	6.7925043	6.7072306	6.654646	6.6908593	6.812687	6.7313194	6.748082	6.622852	6.622925	6.7125382	6.6305895	6.798711	6.777287	6.7180347	6.7324047	6.6651845	6.680347	6.705769	6.651742	6.6574483	6.762898
"ILMN_1651916"	6.6622434	6.670129	6.7198296	6.637171	6.744567	6.748643	6.5993423	6.7555323	6.843972	6.728817	6.803734	6.6204967	6.780594	6.6249385	6.683554	6.76798	6.709797	6.7733736	6.6978374	6.7866707	6.7496343	6.7118154	6.6813216	6.6478677	6.7400784	6.865392	6.650108	6.812627	6.809538	6.7541556	6.8125334	6.6044464	6.6953697	6.7628264	6.754237	6.715857	6.6072235	6.824986	6.711841	6.8371425	6.711374	6.7294755	6.7290797	6.6872087	6.6896133	6.730663	6.7148647	6.850314	6.7967534	6.6279173	6.742284	6.7778416	6.782232	6.653244	6.688826	6.6750493	6.813744	6.635187	6.654951	6.8358855	6.802297	6.66948	6.635611	6.6709194	6.752009	6.631765	6.6720433	6.7342944	6.7223883	6.7062445	6.6561484	6.795559
"ILMN_1651936"	7.191371	7.2421546	7.232268	7.3902764	7.331053	7.281324	7.3229537	7.173755	7.0874696	7.3294377	7.1945634	7.31956	7.2502584	7.276135	7.1671495	7.1721573	7.299517	7.2341523	7.0539627	7.0892506	7.219295	7.226434	6.974373	7.2219505	7.2353196	7.2513213	7.0285907	7.2498574	7.303247	7.11477	7.2756653	7.382385	7.199029	7.2526674	7.2467074	7.0567894	7.1671834	7.29478	7.1594434	7.166533	7.176249	7.228704	7.2028017	7.2042346	7.0684524	7.2044334	7.2732363	7.1294947	6.985405	7.11126	7.3626194	7.030825	6.9503083	7.1287913	7.010081	7.2353754	7.197895	6.8977566	7.1130037	7.1114373	7.1625576	7.1114373	7.26073	7.0994477	7.2877097	7.102995	7.049979	7.189287	7.1028705	7.2135577	7.0657535	7.173228
"ILMN_1651938"	6.7013307	6.682704	6.7107053	6.61105	6.6747212	6.7216563	6.6490936	6.702215	6.7861376	6.705511	6.6701756	6.817819	6.767951	6.7692666	6.801267	6.7783866	6.742483	6.646236	6.744949	6.769555	6.778127	6.8097787	6.71135	6.8262606	6.600141	6.753734	6.841396	6.7896523	6.6901984	6.643152	6.81355	6.7920637	6.710214	6.6922846	6.7990785	6.6525393	6.726812	6.717891	6.729019	6.7916107	6.740759	6.6116505	6.585072	6.752429	6.6617527	6.736125	6.59959	6.703939	6.70002	6.703605	6.7787437	6.763529	6.6976924	6.737575	6.881097	6.747043	6.721778	6.8377476	6.8415413	6.7264433	6.6735926	6.777574	6.784157	6.717809	6.821798	6.723894	6.8265843	6.6982226	6.828545	6.694614	6.623595	6.5609903
"ILMN_1651940"	6.4666443	6.5428033	6.547	6.574091	6.515693	6.4843087	6.635621	6.5849023	6.6227317	6.631858	6.569898	6.5264673	6.5290847	6.5134735	6.494463	6.5274515	6.5829253	6.6504683	6.5303955	6.6824694	6.4682565	6.5891795	6.531985	6.58997	6.629634	6.559976	6.590926	6.553928	6.442161	6.577667	6.5248613	6.573189	6.519483	6.5559387	6.5523467	6.6721544	6.611825	6.6700625	6.6171784	6.5801578	6.555025	6.520239	6.638229	6.6048465	6.623488	6.566044	6.5049996	6.5903516	6.6492724	6.590483	6.440348	6.627088	6.5063076	6.4677296	6.699334	6.593144	6.582082	6.5061097	6.4377136	6.5705886	6.5975323	6.502105	6.6499524	6.5239096	6.665901	6.535937	6.497705	6.602141	6.572201	6.56828	6.549653	6.5418973
"ILMN_1651943"	6.7815614	6.6962557	6.5971384	7.078057	6.711753	6.791392	6.6443186	6.7043905	6.7401323	6.6441565	6.699859	6.7258263	6.6959486	6.68299	6.712962	6.717509	6.776299	6.776522	6.738839	6.806428	6.7000203	6.740869	6.806613	6.70219	6.7511597	6.729144	6.815774	6.7910132	6.7938924	6.629067	6.6896844	6.747284	6.6913486	6.685945	6.675304	6.7060523	6.7170777	6.568574	6.7148204	6.6547666	6.6210756	6.8353157	6.8864703	6.723488	6.695495	6.730663	6.6392035	7.014203	6.7718134	6.726046	6.7348914	6.6136966	6.7014856	6.951437	6.7918158	6.72756	6.693273	6.706493	6.8132596	6.7827916	6.7474604	6.751754	6.8608546	6.737398	6.7879467	6.8015723	6.658463	6.788561	6.78474	6.7242603	6.808639	6.783152
"ILMN_1651944"	6.641955	6.756311	6.761005	6.763283	6.707204	6.7173834	6.664061	6.559852	6.7660704	6.775825	6.644743	6.663779	6.7134633	6.7875676	6.642731	6.67737	6.8084455	6.7129455	6.53779	6.7045913	6.674448	6.7183065	6.880651	6.695806	6.738938	6.6256723	6.858405	6.6188965	6.6246586	6.810086	6.7326894	6.6882267	6.7681913	6.735594	6.7977114	6.7850666	6.6376767	6.771959	6.7424803	6.6140943	6.7501626	6.634426	6.851918	6.7166095	6.7037663	6.701905	6.6405735	6.5888877	6.7024045	6.6851993	6.7753515	6.709257	6.6766076	6.8529487	6.981517	6.7089396	6.8530517	6.7084293	6.807297	6.59007	6.7249446	6.6518364	6.6705794	6.960253	6.668643	6.592833	6.528275	6.7302694	6.7232704	6.6620936	6.6483197	6.6225147
"ILMN_1651949"	6.878095	7.0231814	7.024304	6.7530484	6.9670453	7.0619707	7.0606904	6.913485	6.8653655	6.9763412	7.020293	7.048685	7.0520735	7.011832	6.9200964	6.8591495	6.9779797	6.8932486	6.9120407	6.89694	7.032023	6.8837004	6.9381337	6.7902207	6.925065	7.02774	7.086773	7.031271	7.025339	6.976098	6.980195	6.9046416	7.028321	6.863815	7.037794	6.915542	6.943518	6.8716245	6.725861	6.996115	6.9593673	6.888928	6.8233056	6.992257	6.9938326	7.010329	6.972331	6.827539	6.9210415	6.9993687	6.777063	6.866917	7.007927	6.7625723	6.767369	6.8490877	7.0834856	7.0208817	7.0774627	6.9128776	7.0053077	6.9149094	6.943562	7.067111	6.950427	6.9846706	6.9239316	7.0091558	6.911792	6.9610744	7.0303617	6.9501896
"ILMN_1651950"	7.535584	7.0458336	7.047173	6.938994	6.8878527	6.9546947	7.009831	6.9351425	7.306537	6.850278	7.0093365	7.5110292	7.150428	7.4929433	8.097331	6.7306437	7.4489856	7.0177207	6.9581265	7.0089417	7.9456162	7.3638964	6.8772097	7.4018097	7.166688	6.8798485	7.3168507	6.98689	6.992151	6.8275533	8.607128	7.191228	6.967355	7.352854	6.691445	7.236285	6.984511	6.760518	7.5883512	7.2835836	7.530508	9.2517805	6.9064198	6.697152	6.8543415	6.9624147	6.8493414	7.8608794	6.9538555	7.1371865	7.2316446	6.9429455	7.3024817	7.170152	7.0982356	6.8317657	7.287327	7.1540413	7.0866647	7.4198055	6.8918366	7.276885	7.383533	7.4428353	7.035546	6.8103404	6.948979	6.9666505	7.314583	7.6333976	7.02242	7.3638315
"ILMN_1651958"	6.8624334	6.7955112	6.8653145	6.8978457	7.038026	7.1697106	7.192127	7.0332737	7.3080487	7.016936	6.913893	7.0270233	6.9290266	7.081786	6.7951703	6.867074	6.748311	7.148695	7.388481	6.962367	7.088128	7.0724783	7.1512804	7.0982203	6.923893	7.0320935	7.09326	6.8813906	7.0050793	6.9045224	6.809196	7.2090225	7.1649904	6.9353437	7.4610925	7.012117	6.8234735	7.0855865	7.180636	6.844413	6.768287	7.403889	6.8486814	6.8652606	6.831362	6.869924	6.9849243	7.2131863	6.8719525	6.9126134	6.8223934	7.0541687	6.807714	6.824208	7.0346045	6.9769855	7.0242424	7.1404896	6.7995467	6.8720837	6.9624133	7.0240493	6.776416	7.0294967	7.1095243	6.8362117	7.006127	7.0502763	6.7619667	7.0893927	6.8600845	6.865614
"ILMN_1651964"	7.50461	7.531958	7.3015275	7.186998	7.4349537	7.3061504	7.481556	7.585924	7.589859	7.3985333	7.539495	7.852207	7.43898	7.537455	7.530086	7.4405375	7.4162636	7.2957315	7.4779253	7.44155	7.564958	7.4864693	7.5291767	7.715216	7.7422996	7.2565184	7.6715274	7.414789	7.628462	7.4610157	8.294492	7.541247	7.509948	7.510529	7.336782	7.533293	7.322198	7.53389	7.7734475	7.4626064	7.456018	7.747034	7.3120947	7.2939625	7.642039	7.558967	7.3782487	7.490746	7.419433	7.616086	7.4386663	7.406545	7.1557603	7.406545	6.925224	7.5646853	7.2952924	7.3369713	7.177653	7.4402256	7.1641006	7.50687	7.586205	7.7685585	7.595058	7.2740774	7.3873916	7.1859117	7.2891045	7.3385954	7.451773	7.579744
"ILMN_1651966"	6.7896066	6.789743	6.776671	6.8617425	6.712886	6.713077	6.810809	6.8768854	6.753528	6.81044	6.757951	6.685788	6.6981425	6.74752	6.7102995	6.843419	6.877828	6.4957395	6.7580156	6.718788	6.8779964	6.739154	6.739508	6.6547475	6.7799525	6.7240376	6.716996	6.6157975	6.7927036	6.796313	6.8269124	6.761695	6.6312933	6.783591	6.7297153	6.7093906	6.8943744	6.747389	6.794061	6.7021503	6.862872	6.6958785	6.6021123	6.6647224	7.0695624	6.7775674	6.652051	6.734905	6.782632	6.794963	6.770115	6.4995666	6.7441635	6.7524347	6.686835	6.8023605	6.7267537	6.7616076	6.758862	6.850406	6.789671	6.787562	6.937539	6.7245646	6.997136	6.794046	6.6060934	6.7610264	6.757668	6.84775	6.696282	6.6674724
"ILMN_1651967"	6.722477	6.752237	6.761005	6.79785	6.8283095	6.621199	6.9832964	6.792974	6.780607	6.7509165	6.7175407	6.675022	6.74152	6.821565	6.7962365	6.7377305	6.7455096	6.874001	6.779883	6.820162	6.733595	6.847692	6.700424	6.63457	6.7522597	6.86049	6.639507	6.822297	6.678307	6.593553	6.677948	6.8536744	6.8558545	6.855204	6.8039193	6.873871	6.711613	6.819309	6.7337255	6.752882	6.5787086	6.7165623	6.868341	6.8916183	6.7431574	6.762513	6.8955574	6.771609	6.8224964	6.8610697	6.788573	6.682893	6.714848	6.735196	6.7869663	6.7489886	6.757181	6.570903	6.686386	6.816474	6.727508	7.0446577	6.8073115	6.7505445	6.811423	6.6947055	6.7453914	6.688462	6.817463	6.9349275	6.846892	6.7614036
"ILMN_1651980"	6.726069	6.7018313	6.7187223	6.670695	6.619544	6.7274036	6.7394414	6.7583146	6.757533	6.767547	6.6791778	6.745033	6.5404234	6.635166	6.779303	6.7737875	6.640075	6.7934794	6.7019286	6.6824694	6.8125696	6.764463	6.7788806	6.754102	6.631989	6.6721516	6.6803684	6.905232	6.763944	6.718468	6.707149	6.710266	6.6664405	6.6823306	6.6044097	6.6833797	6.7833037	6.8018913	6.7622423	6.697503	6.62478	6.666771	6.730621	6.674467	6.711968	6.926635	6.746544	6.6059203	6.6784525	6.75937	6.740796	6.625645	6.8216357	6.7524347	6.6971726	6.6714535	6.6971574	6.9049487	6.6720324	6.7693205	6.636675	6.6711183	6.758975	6.65576	6.7166433	6.6888695	6.7464485	6.650961	6.8069634	6.6282496	6.672104	6.7290535
"ILMN_1651984"	6.82526	7.059458	6.936325	6.689925	6.840776	6.8732677	6.800273	7.0257163	7.1716886	7.0338874	6.77683	6.796775	6.9767056	6.850674	6.7526894	6.790637	6.8571196	6.834759	6.8768883	6.9640446	6.9093294	6.779287	6.926954	7.0853486	6.8680015	6.835268	6.962317	6.8076577	6.9134045	6.9024563	6.924595	7.039851	7.071668	6.9544244	7.2518744	7.366565	6.8978205	6.873842	6.962619	7.0837135	6.823712	7.021835	6.958537	6.830539	6.981466	7.00273	6.926426	7.034367	6.9426527	7.032747	7.0325956	7.343071	6.8693724	6.9401436	7.0059195	6.9982147	6.808474	6.971829	6.700407	7.0070558	7.041755	6.9373803	6.776416	6.7632356	7.0004787	6.8573666	6.780762	6.881116	6.825719	6.7992415	6.8723392	6.8540425
"ILMN_1651987"	7.6409483	7.273965	7.2967463	7.4561763	7.436344	7.6099715	7.587251	7.1635284	7.3698454	7.571393	7.1361485	7.132602	7.3908167	7.2627063	7.392862	7.2495294	7.3136053	7.116384	7.2392716	7.3201213	7.259555	7.1416125	7.4541	7.225045	7.4393754	7.926153	7.2753587	7.2835183	7.686092	7.2132893	6.9973216	7.332424	7.1387286	7.3634105	7.183765	7.194335	7.3961954	7.286785	7.398687	7.35131	7.34721	7.1431775	7.5361857	7.512473	7.3816853	7.603981	7.606752	7.2299986	7.2653503	7.483274	7.359393	7.322685	7.2911496	7.662317	7.562149	7.286926	7.6189256	7.540965	7.2765694	7.403959	7.6399426	7.4698057	7.3487635	7.263455	7.1351643	7.579497	7.67854	7.4255896	7.454872	7.5365124	7.425822	7.12358
"ILMN_1652000"	6.889707	6.8149776	6.74678	6.747288	6.9384413	6.791392	6.7827907	6.8552656	6.8358884	6.81153	6.6352916	6.728351	6.864556	6.765189	6.808443	6.819126	6.8517027	6.837864	6.8619804	6.8354583	6.805717	6.835779	6.9631653	6.775474	6.871495	6.782044	6.766467	6.690481	6.8353515	6.654672	6.8269124	6.7645283	6.7841105	6.891189	6.8458934	6.803913	6.7734776	6.7833204	7.0202656	6.783172	6.8160443	6.6896267	6.688079	6.837372	6.8396006	6.7831316	6.775464	6.7852125	6.8521748	6.8622828	7.1600904	6.7866673	6.75597	6.81178	6.839848	6.8405585	6.858686	6.845862	6.755386	6.799247	6.8417315	6.7061753	6.784157	6.7721095	6.7892575	6.6346726	6.889139	6.9123063	6.8118343	6.7242603	6.749186	6.7750754
"ILMN_1652003"	8.369454	8.66478	9.0224	8.621846	8.84427	8.323151	8.905205	9.477898	8.752577	8.14391	9.429498	8.701371	8.583038	8.374983	8.51236	9.541944	8.464124	9.229365	8.395686	9.337195	9.077103	8.497519	8.642786	8.617706	8.939878	8.325518	9.368429	8.791447	8.668549	8.938645	10.1759	8.711256	9.454987	9.21081	9.443014	8.598228	8.785514	8.1756525	8.859909	8.529368	8.858194	9.917813	9.073269	8.430456	8.427772	9.023889	8.66478	9.205158	8.985128	8.540327	9.3051815	8.745771	9.09318	8.742682	8.71582	8.774596	8.991026	9.000632	8.435165	9.1015215	8.232434	8.756413	8.500257	9.148033	9.377533	9.104608	8.810916	8.6299515	8.535793	8.937482	9.163909	8.521052
"ILMN_1652006"	6.870762	6.8842597	6.922744	6.8352675	6.8667665	6.806376	6.857704	6.92248	6.7889004	6.971508	6.8762283	6.72446	6.8475676	6.893345	6.9085765	6.7321277	6.9036984	6.8052874	6.842438	6.990915	6.972281	6.8823085	6.961481	6.8045	6.8697786	6.951379	6.961458	6.9310994	6.786976	6.984689	6.87887	6.858493	6.90464	6.9124713	6.8764687	6.7644043	6.724095	6.771959	6.7195005	6.97417	6.940768	7.0583587	6.8978033	6.912223	7.0073705	6.951985	7.022952	7.019587	6.864456	6.753293	6.737824	6.8654337	6.766087	6.932897	6.827931	6.6964784	6.835752	6.746104	6.931761	6.8854003	6.8556156	6.7241488	6.9193974	6.779886	6.708362	6.8723407	7.1005044	6.7861776	6.8920827	6.930544	7.1205063	6.900823
"ILMN_1652008"	6.853494	6.7394586	6.9247603	6.8942285	6.8970275	6.6029177	6.897998	6.794133	6.757533	6.8865232	6.8243575	6.82736	6.788625	6.814394	6.7192774	6.743452	6.8128967	6.7886643	6.832138	6.944014	7.0062113	6.761404	6.8134747	6.6292615	6.8697786	6.7166295	6.81339	6.7801895	7.026713	6.789916	6.8798795	6.7446074	6.793262	6.922601	6.7949586	6.9000773	6.797473	6.749245	6.9199486	6.798066	6.9294086	6.8302436	7.063358	6.9067507	6.822253	6.7699404	6.763753	7.0006466	6.8848376	6.8633657	6.7094545	6.7458935	6.84191	6.934046	6.8846335	6.787233	6.8564124	7.054918	6.8915744	6.837357	6.8600554	6.934655	6.98271	6.8321104	6.6560187	6.9018025	6.8951283	6.820577	6.860043	6.84775	6.812384	6.719627
"ILMN_1652015"	6.664741	6.670129	6.815042	6.964445	6.6641603	6.665854	6.720081	6.7679367	6.811561	6.672981	6.586073	6.628765	6.6365952	6.7233057	6.7102995	6.6258035	6.6954074	6.8116455	6.730778	6.665779	6.8756084	6.690883	6.7776923	6.7239385	6.6918454	6.687528	6.706795	6.9557705	6.6650195	6.664417	6.7395315	6.696735	6.795532	6.79783	6.6101475	6.603406	6.9069843	6.7833204	6.663652	6.787961	6.760099	6.723286	6.724321	6.752429	6.7014656	6.700512	6.783412	6.688871	6.7143273	6.6851993	6.7228694	6.6374073	6.7519307	6.678371	6.6464057	6.7966776	6.7022877	6.813174	6.7541656	6.6180854	6.665912	6.7861104	6.808617	6.6739473	6.763741	6.755517	6.708171	6.743598	6.6512003	6.8063207	6.759514	6.593124
"ILMN_1652017"	6.553094	6.6130924	6.73781	6.704099	6.572376	6.5730186	6.6300354	6.6489816	6.6903605	6.6428647	6.5729213	6.581039	6.574535	6.7732167	6.6095924	6.7621803	6.623173	6.74178	6.4100537	6.5848713	6.771641	6.636237	6.5405555	6.70219	6.658148	6.60743	6.8060884	6.622254	6.632628	6.6527905	6.6137266	6.549781	6.635413	6.5559387	6.7675314	6.667434	6.518373	6.568574	6.6355486	6.617883	6.61523	6.5321336	6.73849	6.6020994	6.7631936	6.5723524	6.6311607	6.6902723	6.5558834	6.706225	6.611697	6.597051	6.6158733	6.6467843	6.6236696	6.6218386	6.6604576	6.7084293	6.4142084	6.602469	6.734674	6.757427	6.6556344	6.65576	6.584097	6.6932507	6.7195277	6.6127205	6.5096335	6.637319	6.6784296	6.6208925
"ILMN_1652022"	6.6634946	6.802047	6.662899	6.606144	6.6272674	6.5789237	6.4557676	6.535147	6.5961685	6.7163577	6.7175407	6.6411753	6.635383	6.7732167	6.5828514	6.7291255	6.69072	6.6761785	6.5705876	6.478014	6.5267196	6.8290057	6.6720724	6.624071	6.6123495	6.714092	6.555167	6.724984	6.6375046	6.6351523	6.676747	6.568335	6.607053	6.6139297	6.644853	6.60501	6.6823473	6.614709	6.702537	6.5913467	6.5953655	6.758268	6.6333623	6.6207128	6.6514854	6.4677153	6.563908	6.7390594	6.69512	6.5607996	6.6385727	6.6524673	6.670785	6.6918597	6.5375404	6.579513	6.5222726	6.6010184	6.7912693	6.538375	6.6000037	6.589832	6.5881906	6.669446	6.6034317	6.564299	6.5924788	6.6733375	6.612341	6.6331825	6.5943084	6.577794
"ILMN_1652023"	6.861465	6.670129	6.695448	6.591165	6.7480497	6.7101293	6.6996646	6.83205	6.753528	6.6016526	6.7629642	6.60261	6.691634	6.720575	6.7929745	6.688422	6.7242117	6.7733736	6.8094683	6.6970525	6.7103257	6.7945614	6.6826944	6.784555	6.741166	6.697293	6.769131	6.731735	6.674552	6.6625743	6.7384286	6.6701665	6.722927	6.665748	6.747291	6.7629023	6.842705	6.8403993	6.7071705	6.835994	6.6664042	6.6606283	6.7368617	6.6898003	6.847928	6.745819	6.780082	6.7598176	6.7295866	6.7144036	6.7182612	6.768978	6.62693	6.673361	6.7527924	6.766071	6.7127337	6.6579766	6.8132596	6.754869	6.561534	6.650253	6.6966085	6.796837	6.9019375	6.8533263	6.7566648	6.8193126	6.744385	6.7242603	6.6808643	6.7940536
"ILMN_1652024"	7.2482123	7.210772	7.3215995	7.0497527	7.2020864	7.014538	7.2426376	7.161494	7.184151	7.227488	7.249511	7.12523	7.2728734	7.372918	7.3431344	7.341697	7.263176	7.187233	7.3624187	7.1963167	7.185135	7.179268	7.0648904	7.157415	7.1336327	7.2660503	7.21874	7.334486	7.1686835	7.2608285	7.315332	7.333814	7.0635533	7.2392235	7.2484202	7.133342	7.244989	7.2382417	6.9784617	7.0885134	7.314253	7.146197	7.213291	7.28261	7.097965	7.3199735	7.2321	7.2496395	7.089531	7.1967773	7.1459727	7.2303696	7.1220775	6.951437	7.118193	7.010759	7.0834856	7.0649915	7.371195	7.2734346	7.235883	7.1167808	7.45914	7.312099	7.1830497	7.194617	7.2478323	7.1677065	7.196932	7.2581134	7.257523	7.0968566
"ILMN_1652037"	6.735798	6.721071	6.6615214	6.7013383	6.7659416	6.7346964	6.6833105	6.7495437	6.6413217	6.6927013	6.549922	6.706889	6.724191	6.7131414	6.667378	6.699476	6.8054667	6.686385	6.5785856	6.6565905	6.7183857	6.6496696	6.7605553	6.7154436	6.678854	6.795894	6.70274	6.6441145	6.829137	6.5916843	6.6577296	6.7514424	6.530654	6.5718923	6.728453	6.6429815	6.6538796	6.626541	6.76521	6.6865606	6.6554346	6.674676	6.8136516	6.6775937	6.6806626	6.6616096	6.7477565	6.688871	6.665971	6.646968	6.6232314	6.625645	6.8693724	6.6138334	6.61527	6.872506	6.7927394	6.593619	6.551696	6.646524	6.798926	6.697121	6.6528463	6.5979924	6.664538	6.7596216	6.711478	6.7250576	6.6658874	6.6799374	6.7662334	6.7260027
"ILMN_1652056"	6.6482973	6.597946	6.492835	6.673844	6.611725	6.5076437	6.4993906	6.62777	6.5930843	6.573953	6.547103	6.519722	6.5442266	6.60006	6.6661725	6.594349	6.533529	6.568799	6.517711	6.504402	6.491321	6.5618534	6.5807476	6.6445804	6.583005	6.6045847	6.6092377	6.576745	6.5745363	6.7203207	6.590808	6.5609856	6.633327	6.687185	6.6981063	6.5162644	6.5738306	6.54583	6.658024	6.6700144	6.5902677	6.6280694	6.6267943	6.5769534	6.540712	6.535911	6.5912204	6.5779643	6.5866213	6.518254	6.697744	6.5907173	6.610543	6.644188	6.6047716	6.593144	6.5422206	6.6502633	6.622852	6.5785275	6.6165347	6.700173	6.551977	6.5696874	6.58714	6.680199	6.5510745	6.5687804	6.5869894	6.5924964	6.593021	6.5629063
"ILMN_1652065"	7.254649	7.0284677	7.3689694	7.12861	7.583548	7.3851094	7.179048	7.293042	7.276572	7.2428207	7.128495	7.286942	7.090191	7.0520887	7.401953	7.23715	7.2331495	7.4475856	7.2453437	7.019946	7.4292793	7.225203	7.3105245	7.0685782	7.148136	6.9621124	7.2990246	7.2159476	7.2522764	7.1948543	7.111522	7.2325053	7.293651	7.206248	7.259674	7.155141	7.133592	7.2167344	6.965888	7.0536757	7.1135874	7.097796	7.1055284	7.3035417	7.0583367	6.9877663	7.2007856	7.426514	7.1340666	7.0381317	6.9714017	7.3658433	7.524586	7.1692653	7.197637	7.1236253	7.2440763	7.3323517	7.2147427	7.276883	7.2298346	7.2035537	7.0707655	7.295421	7.2452493	7.287969	7.1546845	7.0656404	7.307301	7.06881	7.1291394	7.2783117
"ILMN_1652066"	6.654843	6.7660065	6.524012	6.589689	6.865706	6.7750616	6.6774426	6.6841106	6.8358884	6.501987	6.665053	6.679115	6.7155156	6.6626205	6.615305	6.819126	6.602848	6.7780643	6.63904	6.6453815	6.734947	6.636237	6.6484895	6.639576	6.5394707	6.594225	6.6816907	6.5504613	6.667338	6.536747	6.6370354	6.6840167	6.680866	6.620463	6.6613965	6.646124	6.7581863	6.6895657	6.666569	6.7284746	6.7532496	6.857991	6.598751	6.688445	6.688267	6.7116213	6.8281465	6.8181868	6.6928344	6.896561	6.6655507	6.881408	6.736339	6.6109886	6.678428	6.6825066	6.5806937	6.7616076	6.656459	6.7178826	6.721441	6.6864305	6.84203	6.754207	6.697065	6.7623277	6.6355095	6.7008085	6.6751323	6.6196613	6.8104897	6.6319246
"ILMN_1652072"	6.667203	6.827457	6.6920104	6.672251	6.610428	6.6014876	6.6253853	6.642849	6.6539755	6.6861186	6.7446194	6.8528924	6.62226	6.727656	6.675545	6.717509	6.7685676	6.647683	6.727257	6.5695267	6.687755	6.641191	6.604817	6.8334193	6.7951417	6.6657386	6.7142377	6.678985	6.638681	6.6895723	6.6600003	6.9176025	6.6913486	6.5801554	6.700797	6.6818023	6.632073	6.6320453	6.6709266	6.6676426	6.697986	6.6832905	6.7099	6.678906	6.643729	6.689017	6.673975	6.9989057	6.777843	6.6536446	6.697744	6.672588	6.7579403	6.7700877	6.7894425	6.6024404	6.708874	6.7250466	6.779813	6.7025833	6.768979	6.7168865	6.7005825	6.6156077	6.671375	6.888637	6.7464485	6.678866	6.683533	6.8317757	6.587883	6.829374
"ILMN_1652073"	13.257034	13.213576	13.191212	12.681248	12.812866	13.218003	13.54012	13.09443	13.153638	13.355526	13.186447	13.046399	13.089689	13.392604	13.204792	13.046399	13.213576	12.461174	13.089689	13.153638	13.059725	13.107791	13.1726265	13.041723	13.204792	13.312947	13.09443	13.028612	13.209238	13.050226	12.663003	13.454787	13.046399	13.050226	12.808101	12.717997	13.345283	13.012067	13.09443	13.085346	13.209238	12.603663	13.089689	13.098737	13.181984	13.334585	12.958486	12.770633	13.002401	12.869127	12.790701	12.917068	13.103796	13.09443	12.756848	12.883987	13.302622	13.09443	13.074604	12.883987	13.367566	13.209238	12.869127	12.855608	12.892153	13.2740345	13.397671	13.340152	13.037127	13.292652	13.317278	12.986264
"ILMN_1652079"	6.623481	6.632871	6.7242327	6.5976872	6.691016	6.7722273	6.6669927	6.642849	6.6511636	6.60583	6.588946	6.6624136	6.674095	6.73064	6.628906	6.619298	6.684856	6.7263827	6.648096	6.7625813	6.667558	6.661189	6.7682776	6.7993617	6.68581	6.633954	6.6873193	6.5999575	6.6758122	6.6249533	6.6600003	6.7183332	6.6953697	6.663103	6.704982	6.6540666	6.706215	6.63019	6.6920815	6.6457553	6.6051927	6.857991	6.630158	6.5618496	6.771646	6.749998	6.7972956	6.6359477	6.613111	6.723331	6.680188	6.5577555	6.693765	6.6639996	6.762386	6.658195	6.6334834	6.620148	6.7450476	6.737932	6.634057	6.6024613	6.7099185	6.684977	6.701115	6.6859236	6.59107	6.7734756	6.561025	6.6731753	6.6891336	6.7400064
"ILMN_1652081"	6.7785783	6.695155	6.6315203	6.7081475	6.713985	6.6425786	6.756112	6.7145286	6.8358884	6.7113996	6.6623645	6.795609	6.7222238	6.9104238	6.6470394	6.541714	6.807	6.7918873	6.6801043	7.0047297	6.6425214	6.5421443	6.7382526	6.7472987	6.67998	6.679866	6.5895433	6.886589	6.737562	6.6351523	6.796511	6.5866632	6.8735514	6.6683755	6.7936215	6.7287064	6.7281356	6.641755	6.5984683	6.7515707	6.78449	6.6322503	6.740077	6.750991	6.5731697	6.7033634	6.6666274	6.7950926	6.6183476	6.8334603	6.790222	6.6476407	6.634617	6.658736	6.6024866	6.5813174	6.549682	6.7616076	6.6214657	6.7719355	6.6890283	6.7415833	6.625595	6.7454305	6.950427	6.6346726	6.7645926	6.649618	6.7753487	6.6918597	6.855315	6.614647
"ILMN_1652082"	9.08593	9.038293	8.942747	9.027941	8.965608	8.943898	8.642159	8.931906	9.021612	8.741313	9.036362	9.035829	9.194898	8.828905	8.717148	8.777314	8.904718	9.347092	8.750991	9.215452	8.989692	9.009956	8.9777155	9.08593	8.829349	8.5560665	9.2035885	8.953959	8.967771	9.041715	9.052445	9.140066	9.082865	9.082396	9.317554	9.285708	8.900108	9.13614	9.013119	8.921503	8.80517	9.165145	8.923415	9.215817	9.009016	8.738907	8.9777155	9.042355	9.187176	8.922597	9.265569	8.995822	8.966109	8.981369	9.341857	9.297682	8.940095	9.374195	9.05582	8.995223	8.983957	8.945169	9.081101	8.919929	9.238015	8.928038	8.930266	8.829798	8.942255	8.860198	9.0429535	9.024172
"ILMN_1652085"	7.979349	8.092961	7.973967	7.6192093	7.944186	8.011113	8.3113785	8.074013	7.9422154	8.252584	8.048447	7.942453	8.03521	8.129836	7.956866	7.86452	8.06805	7.652532	8.152741	7.8342714	7.8523107	8.111067	8.175023	8.2428665	7.894167	8.174725	7.962141	8.029516	7.7623196	7.739243	7.6126328	8.17803	8.090202	7.9863267	7.782843	7.8008957	8.115359	7.9277325	7.9472256	7.8732667	8.055172	7.6013308	8.124092	8.095888	8.081261	8.359357	8.173326	7.7071433	7.8828797	7.9127975	7.9419684	7.9775267	8.331513	8.067729	8.032895	7.864055	7.979743	7.9971476	8.00073	7.952743	8.396425	8.229137	7.9141603	7.880852	7.914507	8.293779	8.252391	8.255406	8.232583	8.191034	8.1478405	8.06946
"ILMN_1652088"	6.5919323	6.597946	6.608982	6.7308507	6.633873	6.695125	6.6948442	6.5529013	6.5915966	6.6154504	6.5613647	6.6611443	6.584385	6.530125	6.648352	6.624128	6.5780473	6.5917673	6.5866838	6.626188	6.5132585	6.6187677	6.5979896	6.63457	6.621143	6.7881603	6.5938444	6.6516347	6.712416	6.5635324	6.5290675	6.6635566	6.6005073	6.5590577	6.5571933	6.5844016	6.658147	6.6320453	6.551739	6.6304507	6.7341285	6.7001095	6.591962	6.688445	6.506748	6.5535316	6.576035	6.6147575	6.674552	6.4589067	6.5714803	6.5026484	6.5989075	6.5773764	6.617492	6.6897016	6.6430464	6.5632076	6.576886	6.5604367	6.634057	6.643731	6.609383	6.70307	6.61511	6.625596	6.6331186	6.66908	6.5955276	6.524709	6.5431495	6.6030245
"ILMN_1652098"	6.7107005	6.580792	6.607644	6.6355624	6.677314	6.7416954	6.647575	6.596714	6.5975966	6.666455	6.665053	6.6871204	6.5142307	6.656447	6.653522	6.612693	6.640075	6.670482	6.601258	6.735299	6.66903	6.6875777	6.6800795	6.6737742	6.662531	6.6060576	6.7013254	6.716782	6.643633	6.6114917	6.6987433	6.634715	6.639534	6.6605735	6.6558113	6.6914783	6.692071	6.7511096	6.6355486	6.6039815	6.6434197	6.767628	6.5136538	6.701222	6.5866156	6.682215	6.6108513	6.654482	6.5469666	6.7049623	6.7108645	6.6330485	6.6087193	6.5948896	6.6908593	6.636937	6.587628	6.7231827	6.5337315	6.5485806	6.6684833	6.632196	6.6994276	6.572776	6.6091237	6.6375585	6.708171	6.6817365	6.7204237	6.6799374	6.719298	6.6979146
"ILMN_1652104"	6.5906253	6.58952	6.5302606	6.533521	6.644446	6.565325	6.5923414	6.5382075	6.6934066	6.6783433	6.661087	6.4589944	6.548138	6.5956984	6.6055336	6.50591	6.5912223	6.577977	6.579911	6.6014214	6.6425214	6.6594334	6.5090823	6.545872	6.5975714	6.6811147	6.5895433	6.5601597	6.5730767	6.6114917	6.6624136	6.573189	6.607053	6.633834	6.622707	6.639736	6.5661283	6.6108203	6.6045504	6.6547666	6.667483	6.7294755	6.621798	6.61493	6.6338987	6.5644836	6.574944	6.637386	6.58793	6.553474	6.632852	6.6507425	6.6668963	6.661318	6.6527877	6.6255245	6.6153383	6.66366	6.6055355	6.5916476	6.6126337	6.667849	6.6314497	6.622947	6.6941166	6.6145334	6.629646	6.6185	6.6272388	6.6731753	6.568274	6.5202985
"ILMN_1652110"	6.6791506	6.693981	6.669154	6.7885413	6.573744	6.60733	6.6505184	6.836178	6.7215652	6.5434165	6.7351713	6.766254	6.731804	6.685808	6.6977286	6.746389	6.7242117	6.6435394	6.585338	6.7479305	6.77285	6.669283	6.7751555	6.7974887	6.815779	6.7240376	6.6873193	6.68507	6.719337	6.6796594	6.7395315	6.689732	6.726937	6.7890863	6.7787976	6.7109666	6.6948075	6.7866387	6.7562637	6.7092643	6.7037888	6.6875105	6.6623883	6.7276077	6.7059007	6.6499815	6.608201	6.8164907	6.8102703	6.657715	6.8867235	6.742794	6.8599434	6.871245	6.688826	6.6714535	6.9608765	6.6029463	6.852823	6.6651545	6.728771	6.7719417	6.7385745	6.7670135	6.705492	6.7324047	6.7645926	6.8390203	6.714897	6.711289	6.720463	6.548314
"ILMN_1652113"	6.818494	6.773655	6.6376586	6.9776707	6.806582	6.7230773	6.742095	6.7461658	6.7013364	6.783534	6.6984997	6.709445	6.795737	6.6398835	6.7681546	6.929679	6.67408	6.6949515	6.704401	6.6491985	6.7703395	6.6428685	6.7190146	6.6119976	6.7231145	6.668394	6.807247	6.872398	6.726181	6.798225	6.754631	6.8105345	6.6497273	6.765543	6.7257705	6.7093906	6.8520064	6.8519106	6.7548614	6.764001	6.668615	6.7443438	6.6971006	6.698539	6.7288003	6.7075744	6.8212824	6.8065896	6.6831827	6.830086	6.8314066	6.67544	6.778122	6.8541255	6.7796745	6.6292295	6.761265	6.557074	6.8576784	6.7786775	6.7808275	6.825576	6.847336	6.6961355	6.6034317	6.704304	6.843342	6.8587346	6.800859	6.8549905	6.7706084	6.7260027
"ILMN_1652123"	9.764912	9.443014	9.842345	9.922245	10.010071	9.542676	10.276915	9.968312	9.5131	10.057336	9.898932	9.383906	9.679766	9.727931	9.958166	9.878438	9.736863	9.176076	9.930872	9.507095	9.847294	9.707581	10.139197	9.567147	9.927524	10.310024	9.694501	9.840186	10.015309	9.767345	9.3630905	9.786743	9.816139	9.717011	9.372389	9.541249	10.168897	9.724779	10.025795	9.661834	10.120868	9.606062	9.86517	10.030274	10.16642	10.2489395	10.084266	9.818614	10.1162405	9.645531	9.584695	9.7430105	10.156318	10.094858	9.858101	9.91569	9.927524	10.034725	10.042056	9.704142	10.2584505	10.529294	9.840186	9.924423	9.808233	10.08802	10.3408375	10.405446	10.181755	10.291795	10.080499	9.866773
"ILMN_1652128"	10.2169695	10.326258	10.459271	10.081112	10.108767	9.923299	10.558579	10.390425	10.094858	10.336218	10.463986	10.480662	10.2584505	10.570066	10.3717	10.257197	10.236031	10.238737	10.215375	10.376564	10.612894	10.230341	10.16001	10.225131	10.300289	10.278671	10.600046	10.487329	10.222174	10.376564	10.902608	10.349064	10.436072	10.20496	10.346114	10.089498	10.388948	9.916768	10.276915	10.251848	10.447932	10.344562	10.035759	10.168897	10.003408	10.259979	10.3831005	10.450507	10.428893	10.058643	10.2584505	10.163641	10.266012	10.149946	10.3831005	10.207375	10.196248	10.3831005	10.295173	10.467316	10.210093	10.168897	10.263954	10.61621	10.592945	10.276107	10.489592	10.242539	10.398879	10.310024	10.545005	10.30167
"ILMN_1652132"	6.7083592	6.7886634	6.634014	6.7486687	6.5910625	6.6244555	6.7159004	6.5741396	6.5707273	6.586408	6.668937	6.6679225	6.6981425	6.677137	6.669954	6.67737	6.776299	6.567322	6.6712193	6.6453815	6.727344	6.587388	6.748067	6.728886	6.591203	6.6353226	6.7013254	6.6318297	6.737562	6.607597	6.7160263	6.6798844	6.573825	6.6324306	6.585908	6.641389	6.6305676	6.6398597	6.7990203	6.723629	6.644755	6.6280694	6.8233056	6.7317863	6.7002687	6.559547	6.693378	6.6777854	6.643189	6.7391896	6.6342387	6.631547	6.646122	6.636264	6.5682364	6.6563854	6.733958	6.678881	6.6578445	6.692437	6.5797396	6.73559	6.676082	6.7125506	6.708362	6.690366	6.7524924	6.7302694	6.735839	6.778271	6.6263614	6.801428
"ILMN_1652137"	6.5496182	6.580792	6.585323	6.4962454	6.5066895	6.6316695	6.559176	6.5046244	6.5791645	6.556169	6.6420946	6.4699454	6.6597323	6.653715	6.531939	6.5453873	6.649439	6.5389996	6.5243483	6.5751376	6.5433617	6.554679	6.5450587	6.501147	6.459804	6.5432	6.671966	6.5999575	6.5526423	6.6035843	6.5454493	6.576484	6.5858274	6.5704865	6.5415955	6.598373	6.5721793	6.574476	6.6154785	6.5529737	6.5876207	6.609713	6.6317897	6.510773	6.5773587	6.495098	6.643128	6.5794344	6.671045	6.5430646	6.6431775	6.5768294	6.5695844	6.4727926	6.6217794	6.703695	6.6774817	6.5061097	6.470835	6.58159	6.575826	6.56841	6.516602	6.5435925	6.584097	6.6859236	6.6060934	6.536743	6.4588885	6.6318917	6.6561484	6.6763935
"ILMN_1652144"	6.7433467	6.7865925	6.6726356	6.7415257	6.8390455	6.829208	6.5895123	6.6793685	6.6045036	6.6874046	6.633846	6.676282	6.7774673	6.6140075	6.782697	6.819126	6.6080236	6.7190795	6.747156	6.777858	6.7664495	6.7901335	6.6569934	6.6737742	6.808268	6.6325593	6.6454325	6.716782	6.6555185	6.761786	6.8168607	6.642425	6.73345	6.7243867	6.681971	6.727179	6.8055196	6.5939126	6.943162	6.850046	6.669665	6.781242	6.678317	6.7674475	6.7170353	6.6543226	6.718787	6.863121	6.6183476	6.676902	6.7935753	6.8552146	6.6627884	6.695825	6.678428	6.822879	6.6895595	6.7138715	6.695533	6.7827916	6.777124	6.7061753	6.755092	6.6862974	6.5329914	6.779247	6.7394633	6.811287	6.7232704	6.7165427	6.8458757	6.716382
"ILMN_1652147"	6.813743	6.9600015	6.8518677	6.9134064	6.8504887	6.7928414	6.8326154	6.8077626	6.6875725	6.974372	6.6766825	6.7576203	6.716521	6.8518877	6.7116165	6.694865	7.0806475	6.7993746	6.8165736	6.671321	6.7310266	6.9028416	6.910235	6.802829	6.693082	6.9621124	6.867433	7.027781	6.808241	6.8156495	6.8738947	6.767364	6.7723846	6.70643	6.881487	6.856445	6.889406	6.9008226	6.9040556	7.035615	6.826149	6.792629	6.586672	6.834489	6.909333	6.7763453	6.875626	6.856768	6.724848	6.6745095	6.7641263	6.894207	6.6784687	6.911527	6.767369	6.8751106	6.813744	6.804933	6.7757955	6.7222066	6.810844	6.841376	7.0051727	6.9219136	6.752009	6.902984	6.797504	6.870028	6.9270835	6.7547956	6.9821167	6.806232
"ILMN_1652151"	6.6755743	6.758292	6.766427	6.7749643	6.716093	6.8582845	6.7735	6.658457	6.831696	6.907105	6.6880593	6.6651726	6.8357077	6.68299	6.6990895	6.694865	6.8026605	6.7869954	6.678826	6.70795	6.7962375	6.7373943	6.6595454	6.755973	6.7208147	6.741023	6.728126	6.798755	6.711098	6.697606	6.664883	6.7020206	6.7122793	6.6733165	6.84718	6.8849115	6.726812	6.7455254	6.7337255	6.7992477	6.7125387	6.6896267	6.8199215	6.752429	6.617107	6.7431045	6.830445	6.824712	6.7119317	6.7247143	6.7392783	6.733995	6.736339	6.7463365	6.842899	6.825149	6.8619566	6.7802696	6.8121204	6.7236814	6.6723413	6.751754	6.744853	6.787062	6.7779202	6.712118	6.8096337	6.65352	6.6669326	6.726964	6.755055	6.7306437
"ILMN_1652155"	6.7433467	6.7222433	6.7310033	6.614137	6.6708555	6.627164	6.732491	6.5993533	6.5660315	6.6016526	6.6557007	6.6177106	6.6511965	6.630931	6.6822743	6.7594433	6.604408	6.7522683	6.774397	6.6130667	6.658828	6.7020154	6.530196	6.7220645	6.513965	6.7750535	6.578541	6.7842083	6.775417	6.724067	6.734927	6.6362195	6.5983906	6.523344	6.6502542	6.8205314	6.5801787	6.7366004	6.6387997	6.5696774	6.704946	6.613572	6.5969887	6.730398	6.739596	6.6862645	6.771133	6.604552	6.624753	6.8064213	6.7094545	6.822531	6.5567083	6.6334376	6.521577	6.7620797	6.7243295	6.7084293	6.75998	6.5752115	6.604426	6.5815563	6.8608546	6.8488035	6.7385864	6.681505	6.7093577	6.8537664	6.6353383	6.6544614	6.714765	6.6366515
"ILMN_1652160"	7.517292	7.538393	7.46211	7.4697933	7.5940704	7.5582957	7.5446973	7.4266863	7.9364758	7.6732025	7.467697	7.584783	7.611781	7.680601	7.4747453	7.7624173	7.5054483	7.8130455	7.5475416	7.6336775	7.56749	7.4485087	7.4046054	7.633212	7.835503	7.636284	7.476354	7.48319	7.5708146	7.5737114	7.5395193	7.5599923	7.645494	7.8140826	7.770018	7.6389627	7.6749473	7.7252784	7.5743103	7.451248	7.585145	7.397138	7.4447985	7.434948	7.5160913	7.3681993	7.527558	7.8171005	7.4752154	7.263908	7.80957	7.976119	7.581419	7.2813225	7.461656	7.489784	7.678063	7.5700727	7.3661814	7.54701	7.474891	7.38719	7.387527	7.4935546	7.7486553	7.619808	7.522068	7.5856223	7.279986	7.477385	7.7321405	7.682797
"ILMN_1652161"	6.6482973	6.7030263	6.8087835	6.780876	6.713985	6.6258683	6.6519732	6.559852	6.756144	6.67971	6.6130295	6.68174	6.6949167	6.632365	6.5771213	6.7069397	6.6773505	6.716006	6.6836634	6.709626	6.750754	6.8371778	6.696354	6.5864363	6.694014	6.714092	6.7439117	6.6804934	6.620747	6.674006	6.7249146	6.6621923	6.979882	6.5787697	6.786621	6.7549415	6.559282	6.6719346	6.6311755	6.6102967	6.6887717	6.64843	6.769818	6.685886	6.7882175	6.639943	6.647004	6.6764755	6.6195354	6.7321143	6.65528	6.763529	6.6382456	6.6455164	6.686835	6.6825066	6.7102323	6.751849	6.6085505	6.652727	6.568713	6.8493996	6.779152	6.711185	6.7892575	6.684471	6.7339864	6.6214137	6.6183505	6.697243	6.6470976	6.644811
"ILMN_1652163"	6.87442	7.093218	6.9029903	6.7308507	6.902318	6.9946895	6.9137154	6.997759	7.116049	7.040483	7.0214353	6.962964	7.038349	6.9193316	7.006613	6.839	7.1001887	6.810002	7.0294247	6.872869	7.0144086	6.878345	7.019098	6.9558887	7.0306726	7.013481	6.9604273	6.976099	6.96918	6.8800015	6.865355	7.0923424	7.254099	6.8000674	6.9098735	6.9657598	7.042029	6.8780093	6.7956476	7.06848	7.021678	6.7254558	6.9525614	6.984981	7.1167784	6.8837795	7.002149	6.773146	6.948614	6.938482	6.716689	7.0069423	7.0228972	6.932897	6.727794	6.9790115	6.864708	7.0482965	7.0829067	6.9812346	6.985334	7.031366	6.9746327	6.886389	6.8329206	7.019918	6.9417057	7.070564	6.958822	7.0207934	6.9930406	6.8960614
"ILMN_1652164"	6.8028097	6.8131413	6.7187223	6.858123	6.9788847	6.7706184	6.7802343	6.6841106	6.727145	6.8785214	6.8307796	6.7119985	6.886407	6.877532	6.8148723	6.790637	6.8292723	6.987572	6.906797	6.749764	6.7297077	6.7960753	6.8029003	6.9145975	6.960309	6.9083114	6.9231977	6.7236714	6.8391433	6.8335586	6.6709394	6.9466734	6.90464	6.9325805	6.861982	6.7737756	6.812027	6.6991777	6.7440166	6.7591643	6.827074	6.8302436	6.912112	6.870709	6.849054	6.784407	6.819111	6.8181868	6.8480096	6.902352	6.8261895	6.871642	6.774035	6.791624	6.827931	6.66198	6.8282256	6.80903	6.885724	6.8224297	6.879109	7.139925	6.849817	6.9251184	6.8169804	6.723894	6.8788157	6.717155	6.942665	6.8246303	6.9567432	6.829374
"ILMN_1652166"	6.6609693	6.597946	6.770937	6.7239385	6.677314	6.6626287	6.758789	6.7010255	6.617064	6.672981	6.6701756	6.6356874	6.674095	6.6915307	6.6808805	6.680681	6.6834574	6.6620893	6.7162204	6.5634656	6.6037617	6.8202133	6.6269956	6.682021	6.7587485	6.688795	6.7410164	6.6712384	6.567854	6.7112565	6.607718	6.731093	6.587795	6.745329	6.7787976	6.5643225	6.6792774	6.6320453	6.822123	6.761446	6.707078	6.7489953	6.652925	6.8030953	6.7106886	6.622539	6.689397	6.7762275	6.7673445	6.5593243	6.6878576	6.631547	6.759905	6.67464	6.617492	6.6060476	6.6153383	6.631385	6.7402687	6.553771	6.6600027	6.60401	6.6499524	6.7929816	6.734463	6.748797	6.634339	6.719875	6.614653	6.8099327	6.6459503	6.687325
"ILMN_1652170"	6.5388203	6.54536	6.5025315	6.6175795	6.514051	6.6364264	6.5655236	6.653821	6.5847445	6.650735	6.5031676	6.650152	6.489127	6.62023	6.635892	6.6444974	6.550772	6.5917673	6.5664887	6.6565905	6.5706205	6.636237	6.5807476	6.5985045	6.6557693	6.517734	6.678934	6.6471233	6.6662087	6.589716	6.5800743	6.607192	6.7059865	6.484605	6.622707	6.586115	6.4924216	6.719583	6.6521273	6.5825305	6.573668	6.6915765	6.5218644	6.606282	6.567409	6.5980425	6.558061	6.5697403	6.6092887	6.5251126	6.605927	6.6507425	6.6289244	6.5803413	6.5192714	6.607875	6.595978	6.7212944	6.5442123	6.594488	6.578558	6.5947666	6.471538	6.5667753	6.544766	6.617739	6.5170836	6.711787	6.590637	6.660842	6.5618243	6.5202985
"ILMN_1652171"	6.664741	6.8344703	6.649096	6.687082	6.6286674	6.7567554	6.698075	6.674743	6.6804094	6.5988955	6.6216874	6.7258263	6.6981425	6.623395	6.6769533	6.62898	6.6366878	6.702454	6.63904	6.733412	6.707877	6.644515	6.7618237	6.6379166	6.718539	6.6861954	6.7082734	6.596805	6.6934447	6.6876183	6.6286225	6.6332607	6.6437106	6.5028844	6.747291	6.693122	6.707516	6.749245	6.6709266	6.5764093	6.7093067	6.6896267	6.7146645	6.6532226	6.6107154	6.780293	6.711142	6.5903516	6.6457505	6.7581	6.6477156	6.5173717	6.5769534	6.7762866	6.6110325	6.6387196	6.7458	6.665501	6.6720324	6.6542325	6.52561	6.5815563	6.566358	6.596502	6.825736	6.6052566	6.700384	6.567358	6.6307592	6.6544614	6.6508665	6.643118
"ILMN_1652175"	6.6981893	6.65865	6.642746	6.6506047	6.713985	6.56168	6.7479854	6.73832	6.737407	6.649449	6.8047814	6.6488266	6.6840477	6.618669	6.604046	6.70248	6.564831	6.868886	6.69518	6.671321	6.648023	6.6379094	6.639988	6.5813375	6.684619	6.668394	6.5417933	6.6078897	6.708704	6.607597	6.646951	6.67288	6.735661	6.791596	6.6530266	6.873871	6.6948075	6.704683	6.6123877	6.7284746	6.6051927	6.8200216	6.7019353	6.5199804	6.5866156	6.6990595	6.574944	6.67237	6.754757	6.5851407	6.641638	6.7003603	6.6382456	6.7859364	6.796949	6.62363	6.666984	6.665501	6.6707664	6.6372952	6.7203145	6.514294	6.634247	6.6709194	6.5959845	6.570499	6.6060934	6.7797017	6.6581445	6.717775	6.817234	6.7862535
"ILMN_1652178"	6.757847	6.7120914	6.671456	6.684248	6.6872	6.73034	6.578482	6.6241083	6.6903605	6.540579	6.681744	6.7107325	6.7284937	6.677137	6.7229424	6.6555076	6.841925	6.7601323	6.759305	6.622392	6.7974267	6.732541	6.746802	6.8646874	6.700972	6.777535	6.774392	6.7082067	6.7617965	6.957966	6.7316756	6.6798844	6.8234186	6.605822	6.6311736	6.621707	6.711613	6.666411	6.7322297	6.847237	6.62226	6.7901874	6.803352	6.71797	6.7975354	6.8837795	6.652051	6.6665397	6.7119317	6.7697144	6.652283	6.7222233	6.7187886	6.753653	6.7014627	6.7966776	6.6430464	6.769443	6.690344	6.76077	6.6497307	6.632196	6.7111807	6.6794996	6.749304	6.7057843	6.812504	6.5899453	6.6929607	6.7440987	6.632645	6.7508664
"ILMN_1652181"	6.62476	6.644033	6.638833	6.6677017	6.5066895	6.695125	6.578482	6.723554	6.646897	6.740219	6.6854367	6.6611443	6.686183	6.672805	6.5625925	6.6320167	6.669219	6.716006	6.90993	6.651111	6.759877	6.7183065	6.590875	6.5985045	6.628365	6.6449876	6.657555	6.62386	6.7005777	6.5716925	6.599375	6.7568154	6.6727343	6.7294016	6.6968102	6.5844016	6.59949	6.5959578	6.669427	6.830745	6.633535	6.7041087	6.7194595	6.753729	6.6770883	6.6148353	6.6135306	6.630613	6.632797	6.6292634	6.596907	6.6557155	6.6668963	6.7087893	6.6825676	6.700205	6.820396	6.5743356	6.679764	6.7134166	6.7808275	6.7459617	6.59661	6.6990566	6.7359114	6.6947055	6.6814027	6.6762495	6.6625957	6.629365	6.717005	6.656354
"ILMN_1652185"	8.217617	8.661981	8.771248	8.861723	8.828336	8.36137	8.6079235	8.895386	8.131382	8.000988	8.832601	8.699268	8.488967	7.622589	8.565696	9.1015215	8.218118	8.832601	8.66222	9.019666	8.928299	8.509884	8.689378	8.694896	8.725529	8.219082	8.400246	8.561268	8.59482	8.447693	8.902169	9.077103	8.367481	8.972839	8.966425	8.433112	8.651016	8.7201	8.457066	8.310237	8.684376	8.944159	9.382011	8.385579	8.18886	8.99359	8.4473095	8.587757	8.518561	8.6347275	9.3921995	8.314076	8.471224	8.546409	8.284741	8.330031	8.629073	8.312767	8.386269	8.266043	8.292789	8.255903	8.72349	8.63854	8.526224	8.5206585	8.202225	8.305209	8.369308	8.544648	8.705173	8.722294
"ILMN_1652188"	6.791479	6.865883	6.7107053	6.6649785	6.691016	6.6691804	6.8954635	6.6914907	6.6688967	6.7475886	6.695918	6.6450195	6.630088	6.7987676	6.667378	6.7054877	6.757721	6.769957	6.7636204	6.669469	6.678433	6.61694	6.647115	6.70219	6.7086005	6.618548	6.8544664	6.5220428	6.718174	6.599491	6.681487	6.710266	6.7886543	6.685945	6.662773	6.7175746	6.847905	6.620843	6.771752	6.8004003	6.777838	6.6915765	6.6911726	6.6998725	6.786096	6.7375164	6.698422	6.8049407	6.7107644	6.6144853	6.820808	6.750335	6.682448	6.7575326	6.686835	6.8023605	6.683992	6.749957	6.6296144	6.76077	6.763478	6.7138667	6.7964287	6.7125506	6.664538	6.915442	6.634339	6.6911917	6.7433715	6.6544614	6.7181625	6.5963717
"ILMN_1652196"	6.6148562	6.79275	6.7096214	6.5570216	6.752222	6.577457	6.593817	6.702215	6.624083	6.6677923	6.666374	6.65426	6.5758247	6.6595235	6.6413083	6.7362905	6.624776	6.634439	6.7080064	6.706264	6.747113	6.6222935	6.5780168	6.6461973	6.6918454	6.679866	6.55828	6.5220428	6.629936	6.579581	6.759628	6.6098795	6.710214	6.595023	6.644853	6.865006	6.7019873	6.723285	6.6203284	6.764001	6.648342	6.702075	6.591962	6.787253	6.7546835	6.83775	6.697185	6.6504164	6.724848	6.69746	6.6431775	6.521065	6.7579403	6.6931915	6.705755	6.652931	6.730197	6.704633	6.732645	6.730795	6.7369275	6.6956296	6.701857	6.6917796	6.894071	6.556162	6.7453914	6.9575505	6.7069435	6.6170325	6.6174264	6.8046885
"ILMN_1652198"	8.5206585	7.849891	8.4078455	8.539891	8.506127	8.180183	8.665464	8.963854	8.243871	8.915647	9.289255	8.448477	8.179843	8.8350725	8.539905	8.690884	8.441565	8.704476	9.0252075	8.477132	9.137997	8.713398	8.807201	8.377737	8.493532	8.891695	8.791107	8.795384	8.748428	8.882019	9.056194	8.298524	8.690847	8.642159	8.564415	8.723036	8.827282	8.431513	8.794024	8.416823	8.951549	9.14437	8.726817	8.778797	9.1691885	8.875975	8.971006	8.8721485	8.802836	8.828336	8.938635	8.685926	8.628462	9.187498	8.58326	8.559318	8.575158	8.625282	8.497669	8.961155	8.832883	9.174257	8.598677	8.774299	9.016775	8.930898	8.921503	8.887886	9.0291605	8.799987	8.838053	8.733264
"ILMN_1652199"	9.674832	9.285708	8.971006	9.459662	11.909078	10.646339	10.742323	9.812822	9.108808	8.974934	8.694687	9.18562	8.8030815	8.774299	8.805971	8.772769	8.330545	7.7214913	9.458949	8.952164	9.804437	9.117853	9.075609	8.980014	8.821575	11.709977	9.170084	9.255884	11.537828	9.2510195	8.942255	9.137997	9.378171	9.476686	8.304278	9.905693	9.424855	9.931913	8.374986	10.691652	9.510625	9.851434	10.819188	10.474257	8.321154	9.959155	9.179641	9.154518	8.80951	8.428716	9.186853	9.348917	9.486073	10.4426	9.260338	8.63633	8.915905	11.074174	8.8450165	8.803326	10.055172	9.562326	9.259331	9.240307	8.606471	7.9888	9.472103	10.852495	9.1218405	9.831304	10.2584505	9.138306
"ILMN_1652205"	6.683952	6.877057	6.6591206	6.7499804	6.7083097	6.9321156	6.5895123	6.776605	6.723053	6.6823897	6.640757	6.7258263	6.844787	6.7732167	6.736664	6.795674	6.740934	6.779664	6.794324	6.802851	6.7025986	6.839984	6.7164445	6.8608947	6.7799525	6.7694006	6.769131	6.6410294	6.885051	6.7314897	6.7663674	6.681218	6.7553806	6.876428	6.788113	6.780081	6.7335124	6.6781754	6.6551185	6.586046	6.9136815	6.6445007	6.703536	6.764576	6.7026653	6.6976113	6.827017	6.838512	6.668485	6.9394655	6.8603415	6.763529	6.6382456	6.805115	6.9935136	6.73941	6.7230773	6.7674565	6.7367053	6.827776	6.6698203	6.8300223	6.813188	6.762067	6.802188	6.7473216	6.7307014	6.66908	6.7476683	6.8293715	6.691507	6.8152127
"ILMN_1652206"	6.5374746	6.6712475	6.7489157	6.64186	6.8504887	6.751337	6.918682	6.6465516	6.6482997	6.7300296	6.7507668	6.709445	6.6851373	6.488583	6.695071	6.7449408	6.680585	6.820552	6.773392	6.6824694	6.8501744	6.7135334	6.673402	6.678742	6.658148	6.8464394	6.818592	6.7196226	6.6399183	6.530646	6.7708387	6.941124	6.8167543	6.764177	6.8026724	6.586115	6.575348	6.704683	6.7071705	6.6026793	6.581363	6.885676	6.7822986	6.804508	6.7689705	6.7159266	6.741825	6.6277914	6.5627413	6.7686048	6.6613274	6.7591124	6.8123193	6.797221	6.6676884	6.8168254	6.6248713	7.0482965	6.7921453	6.764893	6.634057	6.6565657	6.6455054	6.7297106	6.805052	6.6829567	6.74851	6.6426635	6.6524153	6.7712493	6.568274	6.6763935
"ILMN_1652207"	12.144613	12.133384	12.152135	11.791795	11.788703	12.260673	12.036661	11.815598	11.83745	12.055677	11.909078	11.990047	12.011058	12.011058	12.241129	11.778324	11.984163	11.589419	11.916241	12.109571	11.719106	12.0757265	12.086655	11.87595	11.93016	12.205266	12.121496	12.0757265	12.072741	11.889406	11.331883	11.956957	11.713195	11.856405	11.778324	11.683044	12.06235	11.828091	11.788703	12.036661	11.739175	11.485874	12.17521	11.984163	11.830715	12.160387	11.866295	11.830715	11.966872	11.695245	11.846675	11.751542	12.294009	11.942188	12.186839	11.889406	12.055677	12.121496	12.241129	12.144613	12.177099	12.225759	11.956957	11.93016	11.751542	12.133384	12.144613	12.27943	12.272197	12.1789875	12.241129	11.869666
"ILMN_1652209"	6.8309975	6.953675	6.79878	6.654802	6.8400383	6.8676353	6.985835	6.795117	6.9128804	6.7882633	6.8131824	6.6598387	6.8902664	6.853051	6.686336	6.7650566	6.762356	6.8185225	6.762533	6.8166485	6.820721	6.7425656	6.6484895	6.7339993	7.05157	6.8224587	6.8035784	6.9228106	6.8021812	6.599491	6.64931	6.7995324	6.6026125	6.8187838	6.728453	6.664104	6.794053	6.9008226	6.7337255	6.9031773	6.721043	6.7209716	6.7290797	6.8227453	6.7939467	6.9166694	6.825717	6.8584895	6.8279204	6.9633584	6.7080245	6.733995	6.6589828	6.742521	6.8136773	6.798549	6.683992	6.7898164	6.8132596	6.7635536	6.705107	6.894529	6.79021	6.8192396	6.803555	6.9182997	6.736144	6.7064004	6.708942	6.7615757	6.7805114	6.759804
"ILMN_1652215"	7.322613	7.134366	7.340974	7.0515532	7.248524	7.3135896	7.1942554	7.2425766	7.303499	7.1895065	7.189925	7.122163	7.041362	7.1508284	7.326911	7.4013886	7.1685343	7.148695	7.212605	7.3592443	7.147516	7.2033525	7.264634	7.301261	7.256182	7.3960075	7.094688	7.1752434	7.386947	7.2531295	7.332212	7.262994	7.184504	7.236502	7.0979176	7.1152005	7.28397	7.2782393	7.190289	7.3071084	7.367353	7.299319	7.2463727	7.453879	7.388269	7.2706547	7.373818	7.387025	7.2223725	7.182341	7.1849017	7.340147	7.2709565	7.391175	7.283601	7.1113577	7.492223	7.2912726	7.2828445	7.2680645	7.4264345	7.3026743	7.275051	7.2247705	7.213489	7.320541	7.290508	7.3537173	7.2750473	7.3539057	7.2952294	7.3301196
"ILMN_1652218"	6.799524	6.7416596	6.6775446	6.8244267	6.694698	6.912378	6.7128887	6.8299775	6.691894	6.6913147	6.7446194	6.6094837	6.565424	6.7059197	6.6441503	6.7722254	6.711435	6.7100544	6.7115254	6.737057	6.685114	6.7214622	6.79221	6.7611804	6.7587485	6.61436	6.841396	6.740072	6.751166	6.5635324	6.709366	6.700679	6.922526	6.809976	6.6968102	6.7487555	6.550006	6.6739697	6.721203	6.752882	6.697986	6.6832905	6.671888	6.739928	6.693176	6.789701	6.628581	6.7852125	6.7514386	6.698644	6.725776	6.6180983	6.7760787	6.6972036	6.830923	6.707185	6.781768	6.68076	6.79638	6.7025833	6.7004104	6.6711183	6.816612	6.6515827	6.6941166	6.6099253	6.7624826	6.768259	6.757668	6.6786113	6.699935	6.8261538
"ILMN_1652219"	6.600918	6.758292	6.792321	6.725446	6.7021194	6.815295	6.6759787	6.7461658	6.8219876	6.705511	6.6676373	6.6896853	6.8552885	6.84437	6.721674	6.802707	6.709797	6.820552	6.7520595	6.671321	6.7223	6.7930765	6.6842804	6.8061395	6.656913	6.7646565	6.7156305	6.6836476	6.878872	6.7657456	6.8046584	6.7382703	6.6195726	6.8048286	6.724308	6.6429815	6.643708	6.658671	6.7701	6.7819514	6.767297	6.710575	6.786865	6.784397	6.6919775	6.802969	6.774398	6.770055	6.707142	6.7463536	6.7562113	6.6374073	6.8767486	6.8739657	6.805333	6.865341	6.764024	6.7616076	6.8473125	6.6180854	6.6977496	6.751754	6.902067	6.853907	6.7385864	6.816575	6.7318625	6.7541575	6.7242465	6.8246303	6.755055	6.5865893
"ILMN_1652223"	6.996456	7.0909314	7.076067	6.9080114	7.0499105	7.0129895	7.1625123	7.0381727	6.9778795	7.046759	7.1494536	7.0567365	6.9546146	7.132989	7.180001	7.0779834	7.1278076	7.0666614	7.0909767	7.0251026	7.0097723	7.1652293	7.021707	7.238119	7.1619463	7.0147667	7.1335278	7.159608	7.0584207	7.205334	7.1668444	7.2800283	7.199029	6.902428	7.06772	6.9882197	7.108228	7.1395435	6.9451947	7.031176	7.2035384	6.8825245	7.123944	7.1209273	7.124752	7.0584397	7.1682777	6.918928	7.0631385	7.1245127	6.8990545	6.9594254	7.176139	6.972604	6.8643193	7.0005145	7.038773	6.845862	7.1399345	7.0753593	7.2041802	7.0252357	7.047177	6.8753314	7.1452637	7.0881295	7.0815926	6.922552	7.0339313	6.9690547	7.1266418	6.865614
"ILMN_1652230"	13.227691	13.059725	13.177691	12.770633	12.569117	13.037127	13.350447	12.986264	12.879469	13.20062	12.699941	12.841562	13.059725	12.936492	13.046399	13.002401	12.932052	12.667282	12.793337	13.054904	12.705295	13.227691	13.149358	13.028612	12.836175	13.20062	12.836175	12.892153	13.149358	13.017121	12.168021	13.149358	12.469322	12.888431	12.544673	12.587083	13.2740345	13.218003	12.798798	13.191212	13.041723	12.739566	13.278508	13.2832775	12.898029	13.248042	13.0236845	12.9822235	13.1275625	12.925104	12.936492	12.761319	13.302622	13.079571	12.9822235	13.209238	13.322439	13.312947	13.523125	13.204792	13.397671	13.218003	12.940724	13.1726265	12.841562	13.242501	13.350447	13.312947	13.261971	13.327625	12.936492	12.932052
"ILMN_1652236"	6.5508122	6.7774334	6.6703315	6.6605105	6.7355385	6.6843686	6.701202	6.5849023	6.610016	6.6428647	6.6461964	6.601192	6.68059	6.685808	6.6275945	6.535655	6.669219	6.642032	6.6172833	6.790427	6.610401	6.6941924	6.7070355	6.8279543	6.3885765	6.6283894	6.711184	6.517258	6.579885	6.7203207	6.6197314	6.599883	6.8762975	6.655483	6.6419015	6.574004	6.8509636	6.6839566	6.6311755	6.6950035	6.6876297	6.7209716	6.7275195	6.6911497	6.674631	6.762513	6.7010493	6.5933433	6.600014	6.719422	6.721267	6.515853	6.7167597	6.6997266	6.6699967	6.733474	6.6456995	6.7348156	6.7235746	6.622925	6.7125382	6.608864	6.7830725	6.6156077	6.6547422	6.658006	6.6367016	6.5944376	6.581712	6.7139373	6.696282	6.614647
"ILMN_1652237"	6.9444876	7.02212	6.9400826	6.732387	6.860245	6.855514	6.7479854	6.9482646	6.6227317	6.7377815	6.8693438	6.829822	6.9925547	6.847932	6.940297	6.877956	6.8054667	6.8579984	6.891905	6.676924	6.8896136	6.8145237	6.8227553	6.8812294	6.8839355	6.945376	6.8544664	6.8445854	6.916499	6.931565	6.8157063	6.86401	6.710214	6.7890863	6.806368	6.8582277	6.777068	6.889808	6.7195005	6.838303	6.8131366	6.6545496	6.810812	6.922648	6.7610097	7.0878816	6.827017	6.9709463	7.0701547	6.808097	6.6742706	6.703369	6.8719063	6.7022943	6.6699967	7.064927	6.7927394	6.82344	6.8101077	6.831786	6.8330507	6.7933784	6.810946	6.7191443	6.814281	7.049945	6.970811	6.699496	6.9899	6.923548	6.8742914	6.8492208
"ILMN_1652242"	6.8993196	6.865883	6.9247603	6.947242	6.8264203	7.091778	6.8999925	6.8438168	7.042207	6.8248634	6.839645	6.966443	6.9626946	6.982805	6.8199344	7.0185747	6.9508333	6.9562216	7.0294247	6.9605446	7.1019273	6.9181013	6.83271	6.959393	6.975217	6.8753257	6.8448305	6.828899	6.895731	7.0043015	6.839612	6.9433312	6.797721	6.9401183	6.9161024	6.909042	6.9285364	6.96359	6.662097	6.99158	6.868624	6.9709783	6.831292	7.1059237	6.893341	6.9314995	6.9414086	6.927608	7.030263	6.9085603	7.221292	7.019236	6.6688194	6.930104	7.055906	7.1381307	6.943526	6.982178	6.757724	6.914154	6.9624133	6.9013586	6.6270385	6.887538	6.894071	6.9018025	6.985379	6.9644504	6.9046965	6.9349275	7.006155	6.942614
"ILMN_1652243"	6.722477	6.7198386	6.643938	6.604808	6.6934385	6.688924	6.6833105	6.8392177	6.6727567	6.6154504	6.693171	6.713349	6.7659826	6.669887	6.7143254	6.699476	6.7176533	6.679097	6.806444	6.667623	6.6838894	6.7135334	6.7057047	6.7697806	6.694014	6.7448144	6.7097287	6.5999575	6.741094	6.6488934	6.774334	6.7183332	6.827905	6.6434393	6.7431736	6.575674	6.548471	6.63019	6.7195005	6.765265	6.6615305	6.613572	6.743289	6.792484	6.803285	6.696141	6.673975	6.657096	6.8441095	6.5878687	6.736384	6.5875955	6.515572	6.756269	6.7014627	6.633207	6.7230773	6.813174	6.749615	6.6774096	6.664732	6.683424	6.703253	6.622947	6.8586874	6.65507	6.6618195	6.742288	6.597815	6.604671	6.658665	6.7180276
"ILMN_1652244"	6.5149236	6.636697	6.654113	6.813583	6.4695754	6.6675034	6.6712427	6.6889853	6.5946937	6.5187593	6.611737	6.546931	6.6260757	6.687248	6.4451623	6.636854	6.6080236	6.6037316	6.495562	6.4900007	6.593579	6.547374	6.5575576	6.499332	6.489904	6.5958824	6.6121244	6.5523663	6.590165	6.5085254	6.569794	6.573189	6.5940704	6.499218	6.584389	6.7487555	6.648518	6.6108203	6.5618196	6.4846206	6.448518	6.5948915	6.621798	6.5437274	6.5505714	6.6210856	6.587305	6.5862036	6.5945544	6.5521216	6.63574	6.6681514	6.4855914	6.6808834	6.6610503	6.569661	6.613809	6.665501	6.678483	6.5674105	6.522425	6.6122355	6.5125656	6.622947	6.6337643	6.5406985	6.5897207	6.6214137	6.6158752	6.715278	6.672104	6.538429
"ILMN_1652246"	6.6198316	6.758292	6.7141824	6.8087997	6.721645	6.73034	6.645931	6.608018	6.645553	6.7697225	6.712581	6.6722927	6.780594	6.6915307	6.500435	6.619298	6.6789155	6.701036	6.7636204	6.695263	6.6838894	6.710181	6.6195045	6.780961	6.7726684	6.622768	6.60621	6.8404145	6.6399183	6.668082	6.6673374	6.6303086	6.735661	6.6296577	6.628348	6.660535	6.6777925	6.5917544	6.8458533	6.680786	6.697986	6.7538147	6.6956015	6.5841627	6.6783943	6.6777935	6.6691685	6.640111	6.6771674	6.8633657	6.6000385	6.6507425	6.7864604	6.583108	6.714561	6.7144585	6.7022877	6.6502633	6.679764	6.58159	6.6152606	6.6071777	6.574047	6.731022	6.7464385	6.7162576	6.6474977	6.6214137	6.770499	6.606124	6.8183074	6.6934466
"ILMN_1652248"	6.7934613	6.5746455	6.751146	6.64186	6.651177	6.6244555	6.758789	6.659622	6.543927	6.7987103	6.780797	6.6952014	6.645231	6.612525	6.671239	6.690006	6.754564	6.6964264	6.721179	6.809846	6.7445655	6.7425656	6.6542296	6.749042	6.732562	6.6960454	6.6424675	6.756653	6.7005777	6.6372414	6.81355	6.6245966	6.5837893	6.6986747	6.71883	6.733476	6.707516	6.62268	6.5712013	6.7284746	6.6421432	6.769789	6.6971006	6.857558	6.780602	6.59359	6.732206	6.737597	6.6367035	6.636	6.669992	6.682893	6.75597	6.679672	6.7254057	6.6133223	6.651243	6.7713275	6.6055355	6.6272945	6.696449	6.6711183	6.6300206	6.6297655	6.6091237	6.7820234	6.628342	6.742288	6.6593943	6.671845	6.719298	6.668995
"ILMN_1652249"	6.738982	6.826499	6.6775446	6.844574	6.679641	6.880377	6.6068897	6.8503013	6.684926	6.7089767	6.723507	6.8125305	6.7123485	6.786267	6.7229424	6.5785484	6.84583	6.653327	6.7520595	6.7114406	6.7854724	6.7711883	6.880651	6.817017	6.729316	6.827706	6.7638197	6.6919627	6.7042484	6.6468997	6.754631	6.678569	6.674835	6.593717	6.8262954	6.5724053	6.7005825	6.4537387	6.7337255	6.588645	6.6933737	6.7041087	6.6608167	6.800507	6.6943235	6.7281575	6.7765017	6.848904	6.6394186	6.753293	6.6830535	6.622629	6.6422963	6.6374693	6.827931	6.62363	6.6697145	6.8746653	6.758862	6.7335596	6.8012114	6.683424	6.7476587	6.647359	6.747813	6.809035	6.7285757	6.638491	6.752048	6.8256917	6.7460384	6.5997515
"ILMN_1652254"	6.654843	6.6657004	6.642746	6.6355624	6.700783	6.6285467	6.6833105	6.6572843	6.697239	6.84155	6.6490383	6.68174	6.697124	6.748872	6.6887693	6.7477326	6.731744	6.659114	6.7460413	6.665779	6.706516	6.7135334	6.7070355	6.885911	6.782149	6.6283894	6.6690745	6.7224016	6.726181	6.599491	6.639465	6.7458982	6.757529	6.5910277	6.7257705	6.6721544	6.790679	6.6625366	6.6171784	6.665296	6.787024	6.758268	6.7337513	6.7221866	6.757794	6.75577	6.735972	6.6832795	6.832669	6.726046	6.7562113	6.715286	6.759905	6.8651633	6.665436	6.8023605	6.652676	6.7212944	6.7473583	6.7335596	6.838619	6.6071777	6.6897755	6.799473	6.7534432	6.680199	6.6708555	6.7008085	6.725263	6.637319	6.6400065	6.668995
"ILMN_1652259"	6.7047486	6.692938	6.7187223	6.7027593	6.6047454	6.71883	6.6115856	6.64416	6.7308483	6.5822678	6.5376296	6.7295885	6.699298	6.7692666	6.664947	6.6444974	6.6280866	6.686385	6.719988	6.779754	6.6661777	6.8054276	6.7043395	6.656502	6.833583	6.741023	6.7238445	6.6577706	6.636272	6.7750726	6.6987433	6.7458982	6.5607815	6.776966	6.7737327	6.6250887	6.7443204	6.7102675	6.722778	6.845787	6.787024	6.7085056	6.766674	6.633535	6.640003	6.7543645	6.629868	6.7912292	6.7718134	6.6814685	6.6191907	6.7675242	6.649815	6.7829742	6.650617	6.620214	6.7022877	6.697005	6.807297	6.707109	6.634057	6.675705	6.7424235	6.713873	6.672773	6.6610236	6.612237	6.6911917	6.6478767	6.6008663	6.6974525	6.60134
"ILMN_1652276"	6.6321907	6.7319913	6.7208896	6.627847	6.6299562	6.559845	6.68179	6.661958	6.7548738	6.6823897	6.765887	6.7107325	6.7461514	6.649187	6.6661725	6.68383	6.640075	6.6491246	6.645403	6.5908713	6.634232	6.708534	6.7031093	6.695806	6.6184483	6.7202306	6.746454	6.713843	6.7146096	6.645011	6.7259874	6.7819796	6.742251	6.9389462	6.7990785	6.724172	6.7281356	6.930553	6.669427	6.684273	6.5876207	6.698008	6.67512	6.530902	6.7610097	6.6132793	6.589945	6.7309246	6.6784525	6.7970815	6.626162	6.625645	6.8319926	6.805115	6.678428	6.6677213	6.5930486	6.66366	6.5783772	6.79517	6.762417	6.748817	6.7124767	6.666772	6.5655513	6.6506963	6.5949535	6.7185616	6.656978	6.687926	6.644797	6.7814527
"ILMN_1652277"	6.910832	6.7186284	6.868788	6.9118366	6.7909966	6.958771	6.7789426	7.0279584	6.85965	6.7580647	6.8359013	6.9198546	6.8563075	6.79129	6.806386	6.887619	6.850301	7.0210037	6.7400875	6.9074507	6.948776	6.7777214	6.8351603	6.824464	6.947054	6.842273	6.8571205	6.812627	6.808241	6.8060355	6.9044724	6.90206	6.6913486	6.838117	6.809043	6.9137545	6.8683987	6.6991777	6.9159946	6.8647327	6.810294	6.861113	6.907885	6.801792	6.809313	6.781785	6.784594	6.9989057	6.964798	6.824073	6.8681517	6.7997603	6.8693724	6.951437	6.727794	6.798549	6.8530517	6.900278	6.921651	7.0366306	6.823597	6.787562	6.7244	6.711185	6.7621813	6.8485074	6.706993	6.740963	6.8168235	6.8702664	6.994876	6.8391237
"ILMN_1652280"	7.000649	6.860857	6.8501673	6.754579	6.856008	6.9391956	6.869989	6.991052	6.7889004	6.965264	7.012461	6.840027	6.8819194	6.8706565	6.7422175	6.936949	6.9288206	6.816895	6.978917	6.879636	6.778127	6.938337	6.9714527	6.8646874	6.883005	6.971705	6.7609634	7.0358257	6.8930044	6.8800015	6.802543	6.677145	6.722927	6.708969	6.8366904	6.8869247	7.048772	6.836814	6.7102633	6.9364834	6.7581587	7.083428	7.000975	6.984981	7.2495832	6.958388	6.8804817	6.7613015	6.994733	6.840778	6.7817917	6.889513	6.913188	6.864024	6.7918158	6.9165215	6.93728	6.930995	6.94216	6.9456425	7.083159	6.9149094	6.7640767	6.868029	6.877083	6.999761	7.0461607	6.965568	7.01846	6.8588915	6.8910294	6.9284215
"ILMN_1652284"	6.7237654	6.7232656	6.8736773	6.745852	6.8274283	6.798353	6.8182516	6.73832	6.7590547	6.7792244	6.668937	6.6094837	6.775173	6.7705483	6.7639866	6.7722254	6.7350273	6.74178	6.727257	6.718788	6.8220396	6.7440767	6.697632	6.6309295	6.8100963	6.597416	6.818592	6.7744737	6.841249	6.7131143	6.789706	6.6953154	6.830285	6.7140865	6.8003	6.7868257	6.6179028	6.620843	6.7163677	6.778189	6.668615	6.7294755	6.638229	6.6589904	6.757794	6.726746	6.7733135	6.6917324	6.826858	6.7181287	6.697744	6.7518477	6.7679977	6.6972036	6.650617	6.7412763	6.6814294	6.7785244	6.6143	6.727927	6.715277	6.6197214	6.791462	6.596502	6.664538	6.7014475	6.7964826	6.8271475	6.825719	6.6115623	6.761767	6.6889277
"ILMN_1652287"	6.6198316	6.8067365	6.8109183	6.813583	6.6551056	6.748643	6.8587546	6.7360787	6.482687	6.6927013	6.7556324	6.675022	6.6426845	6.6398835	6.7422175	6.6538496	6.786396	6.65186	6.8186474	6.7387304	6.747113	6.915006	6.685692	6.6754675	6.7242084	6.7694006	6.7477674	6.786811	6.6878605	6.5635324	6.7306123	6.5967793	6.7723846	6.718039	6.6017447	6.667434	6.7281356	6.867673	6.9926543	6.752882	6.906272	6.6385455	6.7051277	6.682976	6.801026	6.889259	6.681796	6.6359477	6.626217	6.668389	6.736384	6.703369	6.747878	6.6267653	6.6464057	6.5443234	6.6946063	6.641061	6.732645	6.5655084	6.7952724	6.7459617	6.7398643	6.7505445	6.6425424	6.735059	6.634339	6.762263	6.773797	6.720318	6.675795	6.672085
"ILMN_1652291"	6.672129	6.764004	6.6352515	6.692998	6.643122	6.738951	6.720081	6.7659435	6.6875725	6.8080406	6.644743	6.4896336	6.654955	6.684414	6.7466526	6.5453873	6.6627493	6.72936	6.8234563	6.6638474	6.7402782	6.6428685	6.6678343	6.5779166	6.619785	6.642401	6.547765	6.689101	6.679536	6.6625743	6.664883	6.7981806	6.8534884	6.7116756	6.5538106	6.715857	6.748184	6.6532445	6.585561	6.755547	6.7961645	6.6545496	6.6333623	6.7330503	6.7159123	6.701905	6.6165957	6.659898	6.6609035	6.752054	6.694968	6.60481	6.8123193	6.6918597	6.6763062	6.5911818	6.7010245	6.791755	6.6361666	6.7207646	6.751047	6.744445	6.7294283	6.755531	6.8081555	6.6917768	6.617192	6.7734756	6.6272388	6.6558094	6.5605307	6.649918
"ILMN_1652297"	6.7715783	6.730927	6.707377	6.647332	6.62329	6.654713	6.6580625	6.7270255	6.801248	6.6717043	6.7798214	6.826215	6.7795978	6.6595235	6.7444067	6.7406936	6.641676	6.7648244	6.6336055	6.6619987	6.7297077	6.578613	6.743092	6.78836	6.769734	6.6861954	6.699862	6.532072	6.7341204	6.724067	6.787641	6.766	6.6664405	6.8416824	6.720233	6.8293366	6.7157493	6.7848854	6.6387997	6.772207	6.8001757	6.698008	6.7131844	6.854746	6.7014656	6.736125	6.791612	6.789878	6.6468678	6.7463536	6.8158145	6.6195717	6.853163	6.6226916	6.7254057	6.73941	6.7077136	6.8377476	6.668144	6.727927	6.7808275	6.750268	6.8225455	6.751837	6.723541	6.8302846	6.7244196	6.689798	6.6524153	6.7139373	6.795462	6.672085
"ILMN_1652300"	6.770323	6.796531	6.831884	6.745852	6.741161	6.759442	6.8041563	6.661958	6.6875725	6.892322	6.719898	6.7751007	6.753401	6.7849216	6.743298	6.781377	6.6510663	6.7234173	6.76465	6.783204	6.707877	6.7020154	6.7057047	6.784555	6.7788167	6.6772785	6.7395873	6.7485094	6.6650195	6.7598815	6.752277	6.7395325	6.722927	6.710319	6.832759	6.649384	6.9826803	6.71421	6.6387997	6.7140303	6.776963	6.733921	6.7275195	6.734349	6.7478175	6.7211547	6.7210007	6.8097186	6.7306995	6.7346272	6.786873	6.70486	6.908302	6.7450852	6.767369	6.783505	6.769255	6.82344	6.7473583	6.7562995	6.8697433	6.8587646	6.7358336	6.6836944	6.713817	6.744433	6.846932	6.755516	6.889971	6.6772065	6.834314	6.789359
"ILMN_1652306"	6.9775558	6.904997	6.9618816	6.760381	6.8624496	7.246728	7.2176476	6.8824897	7.528867	7.089649	6.8788247	7.1080046	7.0676417	7.0281734	7.0782323	7.318324	6.990262	7.2114673	6.9629636	7.148472	7.041779	7.386947	7.1627836	7.3217354	6.867227	6.97093	7.1051774	7.0610166	7.0554433	6.9560113	6.7732024	7.1162167	7.14927	7.0555763	7.2484202	7.0707626	6.9322133	7.389763	7.2450314	6.918851	6.7827983	7.5006857	6.929152	7.227215	6.8430204	6.906624	7.154867	7.304236	6.8739467	6.78936	7.0498567	7.1385503	7.316134	6.897496	7.5372267	7.2960277	6.9223638	7.2723656	6.915594	6.796453	6.970928	6.9885693	7.0051727	6.8502784	7.18977	6.8446264	7.062975	7.026339	6.9334965	6.834028	6.7706084	7.248804
"ILMN_1652309"	6.669824	6.6849475	6.7107053	6.868762	6.73905	6.6516547	6.731216	6.7450376	6.624083	6.6289725	6.7099795	6.7738113	6.701413	6.7772274	6.8384914	6.781377	6.594716	6.7341876	6.6051197	6.622392	6.694817	6.7440767	6.721765	6.7138295	6.7042637	6.6410513	6.7609634	6.7634764	6.678307	6.744986	6.7642207	6.7433634	6.57798	6.741493	6.643373	6.634866	6.7518888	6.8082833	6.6402893	6.6404777	6.63104	6.8353157	6.7051277	6.6633625	6.6856565	6.625453	6.732206	6.8125105	6.806207	6.812368	6.6742706	6.7369776	6.7262764	6.740078	6.6236696	6.5223184	6.7035947	6.678881	6.7056646	6.7719355	6.6990933	6.718452	6.751438	6.700404	6.7372007	6.5817657	6.7138596	6.7185616	6.802502	6.6731753	6.66454	6.6415534
"ILMN_1652313"	6.7795625	6.8186803	6.717615	6.763283	6.776957	6.7346964	6.720081	6.8331165	6.8302855	6.785947	6.661087	6.79075	6.7101207	6.821565	6.75472	6.7664547	6.7498283	6.680567	6.9417834	6.753511	6.8161016	6.710181	6.6826944	6.7697806	6.7264156	6.6811147	6.742454	6.7110744	6.719337	6.716611	6.7183127	6.678569	6.7145023	6.607122	6.8117166	6.6914783	6.614731	6.7833204	6.7701	6.682049	6.8427734	6.7858167	6.863536	6.7276077	6.810295	6.682215	6.772168	6.860215	6.7967534	6.729821	6.9576206	6.681477	6.7864604	6.6480956	6.7188077	6.6750493	6.7077136	6.863399	6.680992	6.6697726	6.7039375	6.7254667	6.723198	6.790485	6.8494697	6.717677	6.7093577	6.695473	6.8109055	6.6731753	6.782498	6.8639708
"ILMN_1652314"	6.7715783	6.6849475	6.7096214	6.760381	6.7083097	6.6873693	6.7072096	6.670191	6.68889	6.696914	6.665053	6.560676	6.653659	6.73499	6.565872	6.570028	6.579772	6.6819663	6.6762757	6.6034374	6.6561666	6.7036424	6.7309523	6.708853	6.6880193	6.7461996	6.6662316	6.6934867	6.78589	6.6468997	6.591939	6.710266	6.5631714	6.6593246	6.7634115	6.795216	6.5833626	6.749245	6.6826816	6.798066	6.6887717	6.5750055	6.753992	6.6911497	6.746529	6.852766	6.6869063	6.7296143	6.7107644	6.6839013	6.6385727	6.713853	6.6140995	6.7930055	6.6549225	6.693083	6.590372	6.787955	6.589002	6.479658	6.617783	6.6878347	6.619585	6.6862974	6.653307	6.735059	6.708171	6.631437	6.68242	6.6799374	6.581529	6.682509
"ILMN_1652319"	6.74697	6.7374625	6.684586	6.670695	6.7457156	6.763373	6.7353077	6.7907624	6.586203	6.791727	6.739866	6.871474	6.6730146	6.65504	6.560961	6.708469	6.7145596	6.6375117	6.747156	6.737057	6.864576	6.7135334	6.827729	6.7186184	6.729316	6.642401	6.684455	6.7896523	6.686733	6.7598815	6.7642207	6.733917	6.6312933	6.7193704	6.691445	6.6316833	6.662511	6.7102675	6.7322297	6.8097215	6.751242	6.767628	6.6592975	6.7207465	6.6783943	6.7075744	6.8833194	6.8645897	6.804011	6.735876	6.727285	6.5938888	6.6996584	6.7061825	6.774419	6.6983047	6.840621	6.748082	6.74618	6.79517	6.7324243	6.5963125	6.677556	6.857433	6.960899	6.7162576	6.776698	6.648249	6.5943894	6.708593	6.7460384	6.7766848
"ILMN_1652331"	7.0845966	7.556426	6.97793	6.828839	7.0398808	6.803517	7.019091	6.9586678	6.90098	6.95492	7.0505753	6.8659306	6.9339404	6.9298	7.1042004	6.9990497	6.895105	7.0590386	6.935535	7.0476947	6.9978447	6.922407	7.0199485	6.9463315	6.933029	7.098572	7.1007185	7.004118	6.855904	6.935468	7.0159135	7.0262136	7.071668	6.953305	6.9342794	6.698327	7.0674167	6.8636026	7.1010046	6.8869004	7.1000514	6.832866	7.1066065	6.9518785	7.1463604	6.942454	7.122079	7.1591134	7.084953	6.944334	6.840951	6.8749533	7.373961	6.972604	6.7480826	6.7144585	6.809766	6.955173	7.0588107	7.005114	7.1083574	6.957506	6.9339404	6.949881	7.001832	6.9323854	7.023425	7.161359	6.978969	7.0536757	6.87941	7.232813
"ILMN_1652333"	8.684376	8.040785	7.815034	8.274332	7.7850776	8.546409	8.135058	8.365344	8.125401	8.278591	8.231185	8.061073	8.422212	8.160883	7.9041615	8.425986	8.042177	8.111638	8.22113	8.266834	8.13302	8.196226	8.490427	8.194493	8.17471	8.412853	8.2069	7.978478	7.973204	8.181826	8.088941	8.325344	7.6437593	8.133011	7.770018	7.9912553	8.83924	8.448075	8.028602	8.137631	8.477545	7.653901	8.153176	8.631989	8.430791	8.565726	8.465466	7.9498076	8.554666	8.204889	8.1104555	7.8662386	8.52824	8.4978285	7.8503833	8.024259	7.9576697	8.821568	8.394995	8.8350725	8.749172	8.594152	8.498238	8.30425	8.43274	8.504669	8.238656	8.520272	8.36857	8.107066	8.5416565	8.194146
"ILMN_1652342"	6.6258793	6.6165805	6.735672	6.689925	6.718472	6.688924	6.728578	6.687715	6.708348	6.5467653	6.6714253	6.7409706	6.662297	6.7732167	6.6849146	6.669668	6.6954074	6.6648183	6.609205	6.635777	6.681166	6.606596	6.7407765	6.8474984	6.8003306	6.81536	6.6619453	6.665278	6.6708236	6.7203207	6.714899	6.6953154	6.682948	6.6530023	6.7175064	6.5422754	6.6162972	6.6644893	6.5533986	6.787961	6.648342	6.664697	6.716183	6.8072257	6.6463146	6.645682	6.6869063	6.6693454	6.659513	6.735876	6.721267	6.6843276	6.742272	6.7815957	6.7796745	6.6825066	6.639074	6.6842675	6.6336374	6.7320766	6.674883	6.608864	6.7005825	6.6653724	6.719489	6.6641245	6.7777333	6.7237105	6.702884	6.6441946	6.715952	6.624076
"ILMN_1652343"	6.6359625	6.670129	6.6452374	6.7793894	6.6130047	6.713077	6.7506833	6.733786	6.876895	6.650735	6.6766825	6.6611443	6.596906	6.732133	6.7052526	6.7069397	6.7176533	6.6491246	6.6619887	6.5275416	6.7310266	6.783652	6.725599	6.716966	6.5776367	6.6353226	6.7013254	6.6302013	6.620747	6.7014446	6.6709394	6.660814	6.7400985	6.605822	6.7216353	6.6897874	6.662511	6.719583	6.650584	6.6417885	6.7137065	6.7514634	6.664068	6.6898003	6.7588735	6.5580616	6.7406135	6.740417	6.6902943	6.6399555	6.659807	6.695939	6.6571064	6.8037744	6.7345138	6.72756	6.7781835	6.65422	6.6707664	6.630688	6.6327386	6.678761	6.6830497	6.731022	6.6396465	6.6932507	6.704849	6.678866	6.6681333	6.805114	6.6276784	6.6792426
"ILMN_1652348"	6.8603053	6.7018313	6.7630305	6.7514925	6.7457156	6.8386903	6.6803675	6.7326636	6.7308483	6.6289725	6.699859	6.78352	6.7210264	6.6523113	6.7444067	6.6711774	6.7350273	6.600762	6.709185	6.726319	6.57603	6.719935	6.7031093	6.784555	6.797087	6.752573	6.643926	6.610907	6.6968703	6.8586173	6.7035594	6.7196803	6.6893783	6.783591	6.657185	6.863266	6.690788	6.8211102	6.7163677	6.6700144	6.7026367	6.587179	6.708269	6.6898003	6.6577992	6.6976113	6.7394085	6.6612787	6.8685665	6.8679156	6.7065477	6.6974397	6.736339	6.748761	6.839848	6.798549	6.7353096	6.700873	6.8339796	6.624388	6.6877174	6.712243	6.758975	6.6156077	6.6617913	6.671514	6.7383685	6.6455536	6.72626	6.7478695	6.717005	6.5997515
"ILMN_1652357"	7.4217515	7.361365	7.3988895	7.29996	7.5070148	7.399923	7.563299	7.379088	7.205582	7.392306	7.498702	7.508648	7.360678	7.66251	7.325561	7.3816814	7.361303	7.2234874	7.43176	7.439682	7.374281	7.5212455	7.424747	7.303196	7.4135475	7.611002	7.418168	7.3179116	7.5122414	7.502931	7.133342	7.4164257	7.2488647	7.283905	7.2518744	7.244194	7.3844275	7.242046	7.3801045	7.4950542	7.557424	7.260694	7.3974957	7.354538	7.4490647	7.5193834	7.3958635	7.149376	7.3419566	7.2470856	7.055297	7.393621	7.397572	7.4086795	7.424818	7.245676	7.3610168	7.361861	7.331492	7.2563987	7.45978	7.464581	7.4261255	7.382791	7.1215043	7.42254	7.458802	7.4780807	7.516166	7.387935	7.551299	7.1965165
"ILMN_1652365"	6.528849	6.5495496	6.6787424	6.614137	6.6062517	6.672369	6.5736628	6.64416	6.752098	6.683749	6.6130295	6.6829696	6.5784082	6.748872	6.592459	6.696426	6.6315947	6.646236	6.5161495	6.717064	6.564882	6.7020154	6.5794253	6.595017	6.602508	6.6016817	6.639507	6.6934867	6.489725	6.5716925	6.6274033	6.70336	6.6153803	6.5459857	6.5693746	6.6102095	6.63482	6.5823264	6.5245028	6.665296	6.680611	6.6606283	6.9064198	6.71797	6.6107154	6.6210856	6.703702	6.6277914	6.6633663	6.6839013	6.6073	6.5451336	6.563872	6.589648	6.6068945	6.6404414	6.7255106	6.5495415	6.5845513	6.6557736	6.682592	6.5646763	6.4692435	6.6768165	6.6997375	6.5609107	6.599914	6.5687804	6.6086917	6.4947033	6.6350603	6.573212
"ILMN_1652366"	6.690255	6.6029077	6.6063666	6.5990863	6.7803383	6.7443833	6.769479	6.7564783	6.5107064	6.52503	6.5832405	6.6583796	6.7155156	6.70019	6.661117	6.5881114	6.633249	6.579506	6.703235	6.5810876	6.5417085	6.756464	6.676044	6.603177	6.721994	7.715724	6.535053	6.6934867	6.878872	6.660655	6.7488427	6.6563125	6.701639	6.5988145	6.51663	6.598373	6.8488197	6.58035	6.6417484	6.8064117	6.777838	6.678999	6.7616034	6.6390224	6.5983562	6.835286	6.709906	6.576443	6.693963	6.6536446	6.630052	6.60926	6.630778	6.6387253	6.6338563	6.676979	6.57644	6.656145	6.703073	6.6697726	6.6698203	6.64709	6.603762	6.526563	6.6547422	6.690366	6.725465	6.829797	6.7595496	6.82814	6.6903257	6.6208925
"ILMN_1652368"	6.5881386	6.728756	6.733364	6.6489096	6.678567	6.6136847	6.5736628	6.682845	6.6688967	6.6030526	6.547103	6.7029257	6.571968	6.698784	6.7192774	6.6538496	6.5928993	6.6849174	6.585338	6.5493445	6.706516	6.537588	6.6033273	6.750694	6.572327	6.7303143	6.6484904	6.622254	6.518122	6.658537	6.526325	6.6260552	6.7122793	6.6683755	6.675304	6.4847436	6.648518	6.7569194	6.613971	6.6102967	6.6409373	6.7041087	6.547727	6.600658	6.564633	6.5904474	6.665444	6.5918765	6.859164	6.7428164	6.630052	6.560852	6.623224	6.6906075	6.650617	6.6983047	6.612352	6.7288384	6.603876	6.5850563	6.6205554	6.5232353	6.6499524	6.5511966	6.628334	6.6987934	6.586041	6.641193	6.606633	6.651742	6.7032967	6.6303215
"ILMN_1652369"	6.758978	6.6885185	6.801056	6.881079	6.8667665	6.852891	6.7242417	6.7112737	6.6985035	6.7377815	6.6701756	6.6611443	6.7449393	6.7597036	6.76722	6.667973	6.6611304	6.820552	6.7870173	6.6242313	6.7183857	6.675806	6.7670445	6.672039	6.6670656	6.7869997	6.79158	6.709686	6.723977	6.837379	6.6987433	6.814311	6.697463	6.750351	6.830297	6.7175746	6.668006	6.725291	6.7622423	6.833416	6.8012543	6.702075	6.780627	6.7660456	6.732393	6.740131	6.7271004	6.848904	6.745461	6.665686	6.672855	6.674018	6.7519307	6.7726045	7.052623	6.760328	6.753276	6.769443	6.6877785	6.7677317	6.7486606	6.751754	6.7411404	6.8131037	6.881607	6.710817	6.787857	6.6982226	6.755726	6.7298098	6.6808643	6.8261538
"ILMN_1652371"	6.904172	6.998318	6.7436247	6.760381	6.580928	6.753968	6.74504	6.6253796	6.610016	6.625004	6.854227	6.709445	6.8237987	6.7875676	6.745528	6.907361	6.6348395	6.6964264	6.747156	6.622392	6.8424735	6.631049	6.878308	6.7681093	6.7597904	6.7166295	6.6335254	6.8546667	6.694574	6.7920237	6.6755724	6.7115283	6.6458297	6.750351	6.618633	6.6525393	6.789612	6.771959	6.702537	6.621443	6.679316	6.615702	6.716183	6.6925416	6.6514854	6.7543645	6.5803146	6.630613	6.7046833	6.6732955	6.6205587	6.7384024	6.6195464	6.654646	6.5748367	6.7451835	6.657921	6.815298	6.9017367	6.7264433	6.8044896	6.680399	6.6314497	6.6392026	6.5813675	6.523265	6.6640387	6.755516	6.863305	6.637319	6.7067327	6.5678673
"ILMN_1652376"	6.59463	6.595361	6.5783234	6.5012484	6.5050554	6.56168	6.5148926	6.5046244	6.512432	6.5138273	6.6130295	6.498977	6.525154	6.5215597	6.458346	6.4774	6.451455	6.5212173	6.4973288	6.7280746	6.6410117	6.5510516	6.5366745	6.6582947	6.496252	6.654221	6.691535	6.5730467	6.4677296	6.4534326	6.5290675	6.6439376	6.5542946	6.619128	6.628348	6.634866	6.665386	6.5105405	6.531966	6.419784	6.555025	6.581229	6.6084766	6.560365	6.5211124	6.5739393	6.44588	6.4662704	6.469577	6.508556	6.55029	6.562342	6.4750433	6.477028	6.5236497	6.4936113	6.48568	6.4704566	6.482542	6.4105697	6.52561	6.551562	6.6023455	6.595049	6.426315	6.503159	6.4524884	6.542747	6.5548415	6.549033	6.505499	6.4193716
"ILMN_1652378"	6.8119407	6.736504	6.6932707	6.687082	6.510325	6.6442323	6.6285295	6.8401923	6.5690374	6.6469316	6.780797	6.5967693	6.8016353	6.7116537	6.730395	6.6337204	6.644612	6.568799	6.81245	6.764274	6.7559576	6.641191	6.677445	6.6651244	6.634394	6.651568	6.766467	6.700552	6.808241	6.6311283	6.6732287	6.54065	6.5983906	6.7153378	6.5554748	6.6509905	6.649876	6.641755	6.6935725	6.6153255	6.74401	6.698008	6.7337513	6.633535	6.6979103	6.7739177	6.7951446	6.7010775	6.671045	6.6456084	6.6431775	6.710797	6.621344	6.5572405	6.6721544	6.5848675	6.5848446	6.6729584	6.8415413	6.9456425	6.6698203	6.751754	6.703253	6.6709194	6.58714	6.658006	6.6185255	6.7898784	6.836715	6.7761555	6.815129	6.7797976
"ILMN_1652379"	8.477747	8.515799	7.919311	8.101854	7.852009	8.04271	8.133001	8.132124	8.079976	8.087512	8.066932	8.272723	8.233054	8.104551	8.2835245	8.140067	7.9620104	7.913162	8.228983	7.962788	7.809807	8.059845	8.444458	7.8701296	8.348546	8.761667	8.147442	8.238497	8.404809	8.029387	7.9601808	8.447492	7.7201023	7.9726844	7.673477	8.043601	8.318424	7.937792	8.29587	8.130474	8.462711	8.030953	8.377918	8.556891	8.271543	8.379691	8.337421	8.188656	8.31952	8.306902	8.194173	8.147874	8.229779	8.261038	8.046012	8.420673	8.132581	8.374826	8.231327	8.380619	8.570922	8.516699	8.235613	8.20879	7.9894223	8.458985	8.63539	8.638529	8.579697	8.661981	8.34993	8.067316
"ILMN_1652381"	6.8505664	6.758292	7.0438194	6.791385	6.952604	6.9652877	7.038031	6.9900255	6.970288	6.897764	6.951139	6.8515944	6.8653893	7.140815	6.7039785	7.0013733	6.8655596	7.0449715	6.9656124	6.96842	6.9978447	6.8849525	6.951059	6.6685624	6.880735	6.979878	6.814605	6.796236	6.8949804	6.86267	7.09538	6.976592	7.1820784	6.9337626	7.0753293	6.7737756	6.9105315	7.0824265	7.0343657	6.845787	6.952193	6.9986415	6.9994965	6.8941545	6.88603	6.8924747	6.8623457	6.981341	6.955263	6.763888	6.8603415	6.984849	7.013474	6.860242	7.0919447	6.72756	6.8575253	6.966773	6.913366	6.921263	6.924671	6.917706	6.7974935	6.962273	7.202661	6.8027735	7.0412645	6.92661	6.84256	6.8160806	6.9151564	6.84742
"ILMN_1652392"	6.617558	6.7717185	6.5971384	6.6175795	6.711753	6.665854	6.491699	6.566645	6.6016493	6.60583	6.5787625	6.684367	6.731804	6.6110773	6.7039785	6.5927963	6.64622	6.65186	6.719988	6.886214	6.737503	6.7036424	6.670637	6.835665	6.699755	6.6045847	6.750207	6.555278	6.6662087	6.589716	6.741967	6.7869296	6.6536055	6.7403336	6.6873527	6.7487555	6.6777925	6.691403	6.8622375	6.625351	6.6781783	6.6811013	6.7839665	6.6775937	6.6577992	6.541324	6.734708	6.638737	6.7872586	6.6839013	6.733375	6.7194686	6.6250677	6.623953	6.7918158	6.6114326	6.767996	6.7084293	6.677148	6.648067	6.5567226	6.6105375	6.539703	6.6339917	6.726402	6.6610236	6.6060934	6.6564326	6.6307592	6.6211634	6.64125	6.749303
"ILMN_1652394"	8.136962	8.144585	8.312301	8.124982	7.9960327	8.065491	7.981965	8.313129	7.7866945	7.8447156	8.08403	8.296607	8.024414	8.086734	8.193442	8.000125	8.0937195	8.349531	8.0362835	8.499037	7.9732423	8.100389	7.9749117	7.788443	8.087504	7.924759	8.380814	8.181979	8.056316	8.034931	8.641484	7.9176826	8.151937	8.377924	8.19999	7.979355	8.062481	7.856345	8.200878	8.403641	8.265719	8.463957	8.278756	8.053632	7.8558054	7.8188915	7.7696805	8.447676	8.267393	8.096433	7.9419684	7.9863105	8.183205	8.126492	8.251245	8.163413	8.022061	8.092	7.9825773	8.423807	8.156483	8.330032	8.021607	8.529603	8.483225	8.177901	8.074009	8.274824	8.022213	8.211618	8.350508	8.147173
"ILMN_1652397"	6.5193543	6.484747	6.612624	6.596059	6.5910625	6.6152496	6.4993906	6.595407	6.5107064	6.6385903	6.548555	6.52322	6.4580336	6.560578	6.585824	6.5104566	6.548974	6.551599	6.6644735	6.4798164	6.5233893	6.482393	6.49038	6.4713216	6.4869843	6.5149136	6.5598583	6.5402155	6.506214	6.6527905	6.5800743	6.681218	6.57798	6.5545564	6.5963607	6.547553	6.621143	6.647607	6.6490846	6.5775447	6.6323256	6.5399814	6.5513024	6.457816	6.5311456	6.475728	6.5483375	6.4847484	6.520794	6.5680156	6.5728545	6.627088	6.612304	6.5817537	6.4832425	6.5061846	6.5636535	6.5318666	6.5783772	6.6542325	6.546718	6.5323496	6.574047	6.5652485	6.5345774	6.506056	6.634339	6.580731	6.606633	6.5331364	6.637634	6.4896336
"ILMN_1652407"	7.1132507	7.0809236	7.109428	6.994822	7.1754346	7.0003505	7.183647	7.1265264	7.043942	7.0994463	7.1601696	7.144216	6.990824	7.1595397	7.138707	7.0493684	7.0597157	7.052028	7.0548167	7.0838428	7.1086016	7.132014	7.073516	7.0874324	7.205695	7.140563	7.0101786	7.188296	7.0661864	7.164319	7.1263433	7.0359225	7.049157	7.0113974	7.0220504	6.9959726	7.1269894	7.1099005	6.9804487	7.070881	7.1925745	7.0413585	7.101687	7.057913	7.100734	7.0838428	7.0865355	6.9860635	7.192823	7.1730185	7.024731	7.126619	7.149926	7.14794	6.921373	7.0681553	7.1129513	6.883191	7.2026196	7.005114	7.0316644	7.18752	7.0051727	7.151088	6.9561577	7.1182823	7.1470456	7.0670795	7.219008	7.1940327	7.1829658	7.1747127
"ILMN_1652409"	6.87442	6.812215	6.8369174	6.6944575	6.86092	6.807793	6.8904476	6.895499	6.683399	6.925648	6.9350705	6.947418	6.9228516	6.9352775	6.905509	6.9034514	6.9036984	6.7432823	6.883498	6.8354583	6.8021474	6.933158	6.84372	6.6582947	6.7981143	6.974846	6.847271	6.977252	6.8778286	6.885929	6.8728566	6.8815002	6.8534884	6.750351	6.7338085	6.7257204	6.8714466	6.7640877	6.7956476	6.8999386	6.781796	6.723286	6.757104	6.776709	6.917197	6.738791	6.882247	6.8199224	6.930731	6.845313	6.7737217	6.8029566	6.9283495	6.7986727	6.824823	7.026045	6.8996906	6.81107	6.949358	6.838678	6.8677306	6.890815	6.760243	6.7245646	6.7180347	7.050609	6.8951283	6.8884277	7.007424	6.853771	6.9292803	6.73527
"ILMN_1652412"	6.7659597	6.772694	6.856485	6.6884727	6.8995633	6.7274036	6.8298936	6.8331165	6.8042145	6.812496	6.8998375	6.8137007	6.8016353	6.837012	6.878993	6.696426	6.8609548	6.7263827	6.8759265	6.9301395	6.780514	6.951903	6.7164445	6.7072625	6.8876066	6.8082356	6.766467	6.726369	6.9059324	6.9998245	6.7249146	6.820792	6.944695	6.792809	6.8211794	6.7209206	6.792901	6.717891	6.607613	6.848628	6.8660035	6.7209716	6.8604407	6.829258	6.894187	6.8987775	6.7283363	6.8230286	6.8420525	6.8218613	6.8867235	6.798457	6.7760787	6.6918597	6.7254057	6.758543	7.0147676	6.5611887	6.9365215	6.8879156	6.723794	6.794802	6.8596764	6.8992844	6.6135597	6.779247	6.8163238	6.7237105	6.8514266	6.8256917	6.8875484	6.9095974
"ILMN_1652413"	6.513585	6.5073833	6.6517267	6.7154455	6.5837917	6.556403	6.5148926	6.5264363	6.5946937	6.567084	6.6766825	6.483161	6.755556	6.5134735	6.552441	6.553793	6.7273226	6.6051817	6.542784	6.596368	6.588925	6.576874	6.60778	6.735714	6.4913187	6.6657386	6.5417933	6.4768	6.567854	6.617504	6.5248613	6.593991	6.5675025	6.593717	6.5963607	6.524284	6.6763854	6.5440006	6.490012	6.5240226	6.5383787	6.676851	6.5249963	6.7262115	6.519461	6.619604	6.574944	6.5348206	6.697527	6.6642756	6.577207	6.5768294	6.6571064	6.5488	6.692955	6.518798	6.553822	6.565294	6.572284	6.5655084	6.5240846	6.6182413	6.555312	6.6156077	6.6253486	6.48768	6.6449122	6.705036	6.561025	6.576471	6.6011157	6.5185995
"ILMN_1652417"	6.6768327	6.7765064	6.7038193	6.8847666	7.031395	6.7416954	6.959685	6.8834996	6.638602	6.7200537	6.764814	6.6424866	6.68059	6.743602	6.751496	6.887619	6.7561216	6.590177	6.8853827	6.695263	6.9141784	6.6478605	6.893555	6.82063	6.7960835	6.7166295	6.829542	6.8813906	6.751166	6.9522567	6.825827	6.6882267	6.647847	6.7528872	6.785348	6.8599467	6.8021193	6.798091	6.8923645	6.8833513	6.8810177	7.2055054	6.8233056	6.643215	6.539198	6.759758	6.899592	6.927608	6.7673445	6.7010417	6.6314144	6.8269606	6.7441635	6.718915	6.600283	6.6292295	6.7599187	6.620148	6.7943034	6.7827916	6.950362	6.8811684	6.828278	6.731022	6.7621813	6.65507	6.6185255	6.6871824	6.7855678	6.808737	6.741642	6.766003
"ILMN_1652424"	6.6573133	6.6095924	6.705035	6.780876	6.716093	6.627164	6.710075	6.800685	6.8982396	6.688671	6.7316904	6.6722927	6.740341	6.630931	6.595172	6.6493006	6.7788863	6.7309732	6.719988	6.647289	6.784178	6.606596	6.780098	6.70219	6.681031	6.7435255	6.678934	6.6285467	6.608687	6.6351523	6.6885653	6.725542	6.7313833	6.5773673	6.7584095	6.7440667	6.674921	6.8229856	6.6935725	6.6593833	6.7362494	6.7858167	6.6971006	6.8357987	6.6603847	6.6572986	6.665444	6.645856	6.7154827	6.680323	6.721267	6.6166267	6.7207823	6.6832767	6.6110325	6.6563854	6.6697145	6.7084293	6.6361666	6.684673	6.6735926	6.5846586	6.8596764	6.572776	6.7317257	6.7473216	6.8209615	6.7478733	6.7502465	6.669066	6.603857	6.5865893
"ILMN_1652429"	6.767052	6.7110367	6.8407454	6.8474884	6.688434	6.665854	6.8565593	6.60195	6.621255	6.700652	6.7073746	6.7409706	6.736977	6.6595235	6.7143254	6.72482	6.623173	6.622966	6.6607633	6.5908713	6.741671	6.606596	6.758116	6.7773557	6.729316	6.5757365	6.7828884	6.7110744	6.6708236	6.716611	6.571019	6.812982	6.7681913	6.720634	6.707873	6.6300044	6.738819	6.6719346	6.78266	6.6304507	6.6434197	6.875865	6.528243	6.6462893	6.78931	6.740131	6.7776804	6.6443725	6.659513	6.5835876	6.7094545	6.8101816	6.7579403	6.5788503	6.6024866	6.595136	6.6153383	6.693421	6.710308	6.541853	6.6417274	6.650253	6.7853823	6.787062	6.720894	6.710817	6.646172	6.576062	6.636375	6.604671	6.608657	6.7245464
"ILMN_1652430"	6.7492867	6.6996846	6.669154	6.7182856	6.678567	6.6767797	6.6745067	6.620455	6.720242	6.731371	6.757951	6.6488266	6.6365952	6.786267	6.7254996	6.5960326	6.7001805	6.7219367	6.79016	6.673139	6.737503	6.605004	6.721765	6.6771336	6.578891	6.807387	6.7718067	6.6143365	6.8321204	6.664417	6.723852	6.7212367	6.8329277	6.70643	6.566477	6.664104	6.707516	6.54583	6.76521	6.601438	6.650773	6.6627245	6.6466727	6.680212	6.7048492	6.7673903	6.673975	6.6805816	6.731845	6.7719345	6.768506	6.640525	6.742272	6.806579	6.6825676	6.665835	6.6697145	6.6502633	6.6255198	6.707109	6.65744	6.783329	6.7562475	6.6392026	6.626836	6.725379	6.700384	6.705036	6.7302184	6.821988	6.637634	6.744707
"ILMN_1652431"	8.161754	8.27367	8.118145	10.605717	8.408018	8.479788	8.321604	8.002363	9.539771	8.982295	8.062988	9.500482	8.928559	8.46153	7.880147	9.694031	8.733514	9.7094555	8.434316	8.944939	9.561793	8.998452	8.874668	11.036904	9.201832	8.50811	9.452263	9.248402	8.50754	9.6602335	8.759951	8.933344	9.356281	9.93518	9.584695	11.517931	9.489715	11.145817	9.48255	8.725045	8.022861	11.200777	8.867231	8.516928	8.493076	8.388288	9.29489	9.416263	9.57868	8.474563	10.181755	10.479168	8.446749	8.606699	10.308288	10.139197	8.209282	9.007587	7.893694	8.586876	8.829571	7.781717	8.366993	8.591276	9.92443	8.555609	8.133189	9.220981	8.683529	7.4930077	8.529838	11.4588175
"ILMN_1652434"	6.9598413	6.7606525	6.990231	6.945673	6.9875736	6.9894094	6.9111605	7.1286955	7.0604253	6.9496183	6.9503756	7.0720286	7.052951	6.8970094	7.0057654	6.968008	6.9594593	7.159587	7.0619698	7.055745	7.081629	7.0893364	6.947016	6.959393	7.0181146	6.986123	6.8448305	6.9622912	6.9962854	6.866804	6.886043	6.858493	7.0868545	6.8314867	7.0574627	6.907153	7.055513	7.0440507	7.0241337	6.9312844	6.9865737	6.854828	6.910572	6.73571	6.912938	6.882374	6.8633533	7.0006466	6.950546	6.914423	6.7852006	7.0744886	7.0307302	6.986514	6.9935136	6.99622	7.023004	6.82344	6.8378153	7.090193	6.9280424	6.9358253	6.9327083	6.912802	6.997136	7.035722	6.9025784	7.02866	6.8299136	6.9546876	6.9237313	6.9615493
"ILMN_1652436"	6.77465	6.7232656	6.855513	6.687082	6.75754	6.7473025	6.6847696	6.719079	6.8466525	6.7377815	6.713971	6.7258263	6.7648745	6.813114	6.721674	6.7722254	6.722527	6.8185225	6.7787743	6.688133	6.7000203	6.639544	6.771829	6.688873	6.700972	6.698601	6.774392	6.756653	6.7722983	6.870564	6.7686005	6.849912	6.6598787	6.956495	6.830297	6.6967134	6.674921	6.691403	6.750275	6.757935	6.812328	6.7360067	6.6703095	6.7563944	6.771646	6.802969	6.712347	6.702451	6.8214717	6.7416177	6.7348914	6.7866673	6.7988534	6.6972036	6.6402235	6.7640195	6.7431374	6.6989107	6.6022806	6.7057004	6.814297	6.753214	6.838006	6.6862974	6.7564096	6.6686015	6.7413154	6.657822	6.6790843	6.738953	6.7899137	6.721225
"ILMN_1652439"	6.680448	6.6907043	6.7253475	6.512953	6.752222	6.6485095	6.586294	6.5691237	6.6934066	6.683749	6.699859	6.745033	6.7669835	6.778454	6.745528	6.607535	6.7468977	6.6215796	6.709185	6.5751376	6.8670454	6.7135334	6.6936145	6.6771336	6.543478	6.584053	6.6424675	6.580056	6.5538883	6.581617	6.6791167	6.612787	6.6091413	6.7243867	6.67919	6.8073006	6.5833626	6.8288693	6.627985	6.699816	6.7026367	6.6606283	6.7464824	6.629097	6.623488	6.663097	6.718787	6.719374	6.752578	6.6814685	6.6508083	6.6345162	6.6784687	6.694469	6.7648816	6.7640195	6.5737095	6.7157016	6.695533	6.711787	6.7357845	6.6646624	6.6471195	6.643277	6.671375	6.6052566	6.6233554	6.6564326	6.5844784	6.5852723	6.8056364	6.6030245
"ILMN_1652445"	6.603356	6.6804914	6.7298536	6.754579	6.7638164	6.6029177	6.764167	6.6216116	6.753528	6.7427263	6.769018	6.7397504	6.664662	6.7059197	6.671239	6.7449408	6.703391	6.720453	6.6644735	6.718788	6.726104	6.6116695	6.7164445	6.656502	6.653537	6.7374115	6.6704783	6.7236714	6.7319493	6.6936617	6.6697865	6.8395696	6.697463	6.7954364	7.025714	6.730206	6.601175	6.7622395	6.777965	6.7992477	6.6128535	6.5438604	6.6576405	6.8721523	6.711968	6.7831316	6.7939982	6.645856	6.738777	6.7829776	6.7562113	6.7533364	6.8123193	6.7099648	6.7124796	6.8317657	6.651243	6.7367	6.878011	6.6994357	6.602974	6.797771	6.6569686	6.6186213	6.712423	6.6773963	6.68605	6.765706	6.6086917	6.685187	6.856196	6.716382
"ILMN_1652450"	6.6947265	6.7717185	6.654113	6.7575073	6.679641	6.8872066	6.9436655	6.687715	6.6566567	6.6532397	6.8112206	6.6871204	6.6669717	6.7364564	6.6246767	6.839	6.584451	6.7475343	6.687389	6.809846	6.8514752	6.695771	6.84605	6.6737742	6.622335	6.687528	6.6291595	6.70667	6.797748	6.6936617	6.8315125	6.70336	6.697463	6.6408057	6.7404504	6.7919793	6.7684636	6.719583	6.7274437	6.6153255	6.776963	6.6708803	6.6956015	6.7125263	6.7037663	6.7375164	6.75973	6.8616533	6.705897	6.667095	6.581753	6.6374073	6.7699385	6.855381	6.8136773	6.7510176	6.6565657	6.7084293	6.6085505	6.7842	6.7249446	6.77044	6.6678677	6.705648	6.6453133	6.7267246	6.784832	6.7610264	6.6877236	6.7868876	6.608657	6.6208925
"ILMN_1652456"	6.79247	6.6861043	6.80685	6.6431737	6.7990775	6.781888	6.6996646	6.795117	6.749201	6.7427263	6.6880593	6.684367	6.8340516	6.671315	6.7466526	6.795674	6.713012	6.683336	6.648096	6.651111	6.6117964	6.831556	6.8301253	6.7138295	6.819238	6.7461996	6.843638	6.798755	6.6531053	6.7750726	6.8125334	6.836805	7.24497	6.877798	6.71883	6.623436	6.627372	6.725291	6.7322297	6.770005	6.810294	7.009558	6.730621	6.7805114	6.640003	6.836524	6.7939982	6.7822905	6.7012796	6.6550207	6.586225	6.6557155	6.8693724	6.632171	6.881097	6.720002	6.7255106	6.7268987	6.784221	6.7706785	6.805633	6.77044	6.6897755	6.8450956	6.8738236	6.7740827	6.7858834	6.6564326	6.5764046	6.7978935	6.691507	6.710491
"ILMN_1652459"	7.2009835	7.277382	7.1710706	7.4448338	7.3965855	7.3880405	7.330388	7.3412943	7.514757	7.3699064	7.1869397	7.400863	7.2502584	7.5519986	7.2914624	7.3067207	7.284498	7.2799716	7.2410426	7.133783	7.4973726	7.229888	7.2962613	7.329976	7.4135475	7.164714	7.381183	7.204088	7.2283344	7.2266507	7.268566	7.376667	7.7089972	7.339954	7.513055	7.5816875	7.276135	7.156393	7.3513927	7.240181	7.214576	7.7733374	7.4183416	7.493643	7.246136	7.306173	7.2624626	7.688447	7.4027243	7.1953063	7.348035	7.624884	7.324258	7.251384	7.831044	7.433829	7.415073	7.612972	6.943639	7.288349	7.2409115	7.430371	7.185591	7.2728033	7.6131654	7.191823	7.355628	7.273128	7.1921825	7.307044	7.3892717	7.445812
"ILMN_1652461"	6.7815614	6.704222	6.776671	6.7646484	6.622063	6.60733	6.665531	6.687715	6.684926	6.766314	6.6557007	6.805136	6.612587	6.657949	6.6413083	6.7189107	6.7468977	6.7554264	6.728474	6.726319	6.711615	6.6660385	6.556183	6.6327634	6.66031	6.668394	6.735182	6.762175	6.632628	6.6625743	6.709366	6.6882267	6.80511	6.7616105	6.6887712	6.5693216	6.636236	6.6739697	6.6203284	6.735547	6.7861643	6.678999	6.757104	6.6702538	6.6783943	6.6745744	6.670284	6.673798	6.4997187	6.6331534	6.8867235	6.6195717	6.8839045	6.6226916	6.6527877	6.6750493	6.767996	6.829576	6.7611427	6.696564	6.665912	6.621227	6.5911098	6.6354074	6.6323786	6.6932507	6.643729	6.6871824	6.773797	6.6331825	6.6974525	6.819573
"ILMN_1652464"	6.7481413	6.904997	6.6932707	6.5570216	6.672123	6.690549	6.828417	6.722465	6.5847445	6.741538	6.5933824	6.8311033	6.6681604	6.67424	6.756982	6.703977	6.621662	6.9065065	6.673751	6.8239403	6.767706	6.7214622	6.71135	6.6512184	6.703196	6.768163	6.6335254	6.817417	6.770265	6.943834	6.720579	6.7981806	6.682948	6.712928	6.8665743	6.6706085	6.6087313	6.7102675	6.6387997	6.7127457	6.711374	6.7001095	6.6068935	6.8357987	6.5419235	6.865138	6.772168	6.863121	6.617174	6.6550207	6.856062	6.7970376	6.6668963	6.6972036	6.794351	6.6387196	6.7830067	6.7084293	6.648215	6.7562995	6.691546	6.642035	6.6569686	6.7043557	6.831459	6.784849	6.7442827	6.6733375	6.7069435	6.6985416	6.865761	6.6889277
"ILMN_1652465"	6.6347475	6.6279783	6.58905	6.5143576	6.5459485	6.566833	6.4390984	6.498337	6.5256653	6.523394	6.6420946	6.5938544	6.5223465	6.727656	6.4367805	6.642936	6.563137	6.528729	6.653129	6.5868325	6.6172976	6.656392	6.474326	6.5337296	6.689265	6.670895	6.556701	6.538465	6.611095	6.579581	6.584763	6.5896516	6.5961423	6.5418143	6.600505	6.5965443	6.5565	6.532359	6.487892	6.586046	6.5759983	6.509784	6.476562	6.46098	6.487045	6.4986987	6.632359	6.5638013	6.4910445	6.479851	6.624653	6.4124365	6.636457	6.5934606	6.533803	6.53084	6.6643553	6.49773	6.5295033	6.711787	6.6234746	6.5287676	6.5768213	6.621495	6.647928	6.631765	6.6096907	6.542747	6.5778346	6.583792	6.578867	6.5898905
"ILMN_1652466"	6.7984023	6.65865	6.669154	6.766055	6.7104635	6.423346	6.7479854	6.535147	6.6227317	6.579432	6.5918922	6.6356874	6.60234	6.694302	6.5871644	6.5994062	6.7440214	6.717658	6.7056346	6.5769463	6.8619695	6.7341723	6.75938	6.6187215	6.661364	6.7762527	6.555167	6.6804934	6.741094	6.746919	6.7249146	6.5953593	6.6437106	6.676959	6.728453	6.7093906	6.63482	6.693347	6.5871987	6.6616306	6.724138	6.555456	6.664068	6.67306	6.6223416	6.6792707	6.628581	6.6832795	6.7920856	6.6937027	6.641638	6.6916	6.7842855	6.6494117	6.5594654	6.701998	6.6083345	6.622024	6.5663586	6.6542325	6.9614053	6.6581197	6.593866	6.613962	6.6019773	6.680199	6.6331186	6.7090173	6.6307592	6.6400833	6.5670094	6.7306437
"ILMN_1652469"	6.669824	6.610849	6.809824	6.6649785	6.6934385	6.6485095	6.583321	6.661958	6.708348	6.5849595	6.6841364	6.756364	6.6894164	6.677137	6.6009846	6.7664547	6.6984997	6.693537	6.7931705	6.5634656	6.727344	6.610063	6.6910586	6.5864363	6.8289113	6.7694006	6.788145	6.713843	6.6856627	6.780515	6.6685333	6.6840167	6.761874	6.9443364	6.737745	6.621707	6.6808534	6.6761155	6.7456656	6.7021503	6.6421432	6.6832905	6.6317897	6.62216	6.767752	6.633905	6.8464174	6.5888877	6.724848	6.7391896	6.7108645	6.657433	6.575075	6.6808834	6.7124796	6.7181	6.543613	6.622024	6.7017574	6.812281	6.7016006	6.7268233	6.6830497	6.65576	6.708362	6.622758	6.7818656	6.806305	6.765313	6.6130104	6.6927333	6.7147913
"ILMN_1652472"	6.6913605	6.642902	6.8279004	6.8474884	6.718472	6.704269	6.786381	6.818075	6.727145	6.672981	6.7048025	6.9349914	6.759816	6.740716	6.851528	6.753418	6.7561216	6.680567	6.6132965	6.695263	6.5450053	6.7151237	6.564409	6.5985045	6.836071	6.6657386	6.6077056	6.7538595	6.822428	6.7787886	6.6952353	6.779247	6.819202	6.655483	6.675304	6.7751975	6.668006	6.6051564	6.679548	6.7308683	6.647177	6.733921	6.7210174	6.616283	6.722844	6.645682	6.7199225	6.8049407	6.731845	6.602007	6.7035966	6.7222233	6.703302	6.720026	6.5748367	6.6946425	6.6946063	6.623815	6.7056646	6.6832104	6.694043	6.756052	6.7489834	6.7151756	6.572691	6.658006	6.5479617	6.648249	6.7415137	6.626935	6.7269726	6.733667
"ILMN_1652486"	6.9634385	6.928306	6.9431853	6.988354	6.9235034	7.0861144	7.0069656	6.789757	6.848082	6.8899503	7.020293	6.9458504	6.9027615	6.8465414	6.904019	6.78918	6.9351106	6.803763	6.943712	6.749764	6.83803	6.9478664	6.920306	6.8532896	6.9019613	6.942021	6.825669	6.9205585	6.955569	6.9693556	6.939944	6.971775	6.8234186	6.8251147	6.8262954	6.892659	7.0260844	6.771959	6.828592	7.1056514	6.9593673	6.832866	6.78849	7.024272	6.914779	6.9475584	6.8623457	6.743204	6.977145	6.896561	6.9881268	6.843708	6.891379	6.8298764	6.7434716	6.716289	6.8244977	6.984769	6.867265	6.9963164	6.8154845	6.718452	6.791462	6.9693117	6.79326	6.938861	6.8503547	6.8859005	7.082573	7.0112424	7.0703187	6.933322
"ILMN_1652487"	6.9455056	6.829322	6.8407454	6.7749643	6.956293	6.855514	7.070001	7.0084205	6.808727	6.9402885	6.909688	7.0899816	6.941823	6.9946632	7.0586147	6.8302383	6.887854	6.9133945	6.9277945	6.8239403	6.81146	6.8259864	6.9898715	6.9424353	6.9019613	6.890399	7.0189433	6.898683	6.9882684	6.9930787	6.796511	7.0088515	6.7122793	6.951433	7.0448565	6.8390822	6.9275403	6.8424597	6.971641	6.7515707	6.9516344	6.9106855	7.003934	7.0228763	6.9742985	6.9436893	6.877676	6.9709463	6.883611	6.7674575	6.838814	6.8580666	6.848973	7.0850363	6.7573705	6.8969913	7.104633	6.909875	7.0095196	6.9867473	6.970928	6.9871826	6.852469	6.8753314	6.875568	7.0912385	7.0937834	6.941678	7.0521474	6.920284	7.049477	7.002644
"ILMN_1652488"	6.667203	6.6563263	6.612624	6.542459	6.62329	6.621199	6.6625624	6.67822	6.67913	6.625004	6.6917305	6.727107	6.571968	6.766466	6.6139436	6.7233562	6.644612	6.7190795	6.5770783	6.7008724	6.7962375	6.656392	6.6344695	6.624071	6.5278635	6.642401	6.5847683	6.5367002	6.57171	6.7297063	6.5824556	6.5668755	6.737833	6.6324306	6.5814066	6.7093906	6.621143	6.636059	6.5374813	6.766508	6.6910806	6.589274	6.7003446	6.685886	6.688267	6.6807446	6.6165957	6.7837048	6.6480446	6.522335	6.6314144	6.674018	6.664818	6.5543766	6.750465	6.7740006	6.545206	6.704633	6.530884	6.495905	6.5718317	6.672713	6.592459	6.636699	6.706881	6.7134533	6.5662494	6.6050005	6.614653	6.651742	6.5764117	6.6792426
"ILMN_1652490"	7.36535	7.4971986	7.8137264	7.3969474	7.4985237	7.103673	7.271225	7.739567	7.5121017	7.1338754	7.7597923	7.7362823	7.399437	7.6904874	7.568352	7.385408	7.3947372	7.953416	7.2401733	7.7305217	7.9904776	7.3638964	7.448033	7.6599183	7.2314563	7.0638804	7.7651324	7.5986032	7.7845254	7.6424274	8.269191	7.481478	7.6165924	7.6739063	7.4077425	7.1736407	7.3608093	6.967796	7.733144	7.411947	7.577652	8.756951	7.659809	7.205288	7.1744986	7.74498	7.286433	8.102288	7.2329893	7.47568	7.7643394	7.5247664	7.556889	7.529104	7.935768	7.7072415	7.730984	7.5986977	7.307538	7.572623	7.120944	7.6333976	7.288161	7.8618317	8.096027	7.27487	7.2347	7.163317	7.468137	7.6030374	7.499608	7.440218
"ILMN_1652494"	6.536114	6.6657004	6.619164	6.4761815	6.5445642	6.627164	6.5559063	6.730566	6.5961685	6.623644	6.5072794	6.537873	6.5932007	6.5286555	6.552441	6.6058726	6.559326	6.7100544	6.5440674	6.6824694	6.747113	6.6514506	6.7057047	6.6137	6.604762	6.530748	6.573687	6.6205444	6.478977	6.5616646	6.5897136	6.621575	6.623501	6.615219	6.702204	6.658877	6.640695	6.578396	6.5274935	6.575152	6.62478	6.605555	6.526648	6.6925416	6.62113	6.6792707	6.6548023	6.5081944	6.520794	6.5505977	6.6177807	6.606247	6.4193764	6.662655	6.6338563	6.66198	6.565163	6.6428933	6.7473583	6.507228	6.676116	6.4560957	6.6136556	6.5681977	6.5273104	6.619458	6.580003	6.7596283	6.557235	6.6786113	6.534692	6.640004
"ILMN_1652505"	7.53235	7.507309	7.4792023	7.369308	7.5224543	7.6053443	7.433362	7.3220043	7.503	7.685802	7.455112	7.41395	7.5974693	7.4458694	7.6765137	7.356718	7.6252623	7.507046	7.5605497	7.559256	7.452022	7.492509	7.471238	7.5058413	7.440053	7.6567955	7.545738	7.4766493	7.4952803	7.494963	7.2692404	7.5346727	7.0892906	7.415182	7.350525	7.4789605	7.5946083	7.3368483	7.3288054	7.518737	7.4984436	7.1431775	7.382791	7.532614	7.5227113	7.4725847	7.4531097	7.3691583	7.4897904	7.3751698	7.359393	7.5711555	7.3560977	7.3592443	7.368952	7.533977	7.529022	7.278847	7.5554023	7.591746	7.532549	7.571314	7.508925	7.639057	7.2553735	7.6207743	7.544158	7.5676956	7.4242635	7.543964	7.5051975	7.314585
"ILMN_1652507"	6.623481	6.72985	6.629154	6.689925	6.542926	6.7288747	6.7435455	6.614191	6.6057405	6.77694	6.693171	6.909996	6.645231	6.5458374	6.5454206	6.7449408	6.689358	6.7129455	6.7067847	6.686124	6.639612	6.8097787	6.678759	6.744019	6.7097936	6.5644083	6.657555	6.5236664	6.701806	6.699516	6.722799	6.5953593	6.6195726	6.6530023	6.6613965	6.7502065	6.6808534	6.5704794	6.663652	6.7343907	6.7836957	6.7465487	6.6831255	6.66614	6.7048492	6.6616096	6.783412	6.6693454	6.6633663	6.617317	6.6218863	6.701849	6.7262764	6.7087893	6.741222	6.654633	6.632163	6.656145	6.691572	6.7406983	6.819073	6.7241488	6.684494	6.7581477	6.742573	6.5912213	6.710469	6.6272597	6.5407844	6.722938	6.577698	6.6350703
"ILMN_1652512"	7.063128	7.079969	7.1724577	7.259329	6.9688478	7.042379	7.1155925	7.1330843	7.1930614	7.0683055	7.0268073	7.042307	7.0877185	7.058643	7.11069	7.23932	6.985818	6.9535456	7.133869	6.994084	6.8501744	7.1729727	7.048152	7.2002206	6.9544086	7.003745	7.0628047	7.195161	7.045403	7.225103	6.874908	7.0566187	6.9529176	7.0749607	7.1010923	7.0707626	7.1867237	7.0961905	7.08427	7.106615	7.0744386	7.1584587	7.072529	7.1248837	7.203969	7.196676	7.193374	7.074062	7.0405226	7.057767	6.884691	7.0541687	7.281611	7.0989137	7.1086583	7.010759	7.0640335	7.114656	7.117553	7.090193	7.1018896	7.029267	7.190744	6.960253	7.0656743	7.1048727	7.2401333	6.9443793	7.2878523	7.2243366	7.0380583	7.121986
"ILMN_1652521"	7.958457	7.7973814	7.7216187	7.7309704	7.6289105	7.757332	7.6700516	7.698362	7.6825933	7.7670083	7.7042694	7.755559	7.7956634	7.6513257	7.723532	7.798958	7.8045964	7.6760297	7.806001	7.7585626	7.604074	7.750486	7.859908	7.6803503	7.6635857	7.6679974	7.702302	7.8594646	7.7061186	7.7093935	7.684797	7.7123065	7.4773984	7.695589	7.6285453	7.7423935	7.936468	7.8382735	7.6561236	7.580046	7.801987	7.3931136	7.6518464	7.8323054	7.8939157	7.91049	8.060724	7.7297583	7.646196	7.71999	7.546074	7.7670083	7.8280935	7.771959	7.8332186	7.6913357	7.79078	7.638084	7.803251	7.871108	7.847471	7.702708	7.86582	7.639057	7.641858	7.7047625	7.701997	7.8220572	8.017092	7.711104	7.892297	7.88159
"ILMN_1652525"	7.485732	7.2664223	7.1064367	6.8320427	7.2032485	7.2913995	7.1119995	6.9398737	6.954863	7.320112	7.0663424	7.3235526	7.2206316	7.003622	7.1551332	7.1734223	7.196216	6.981527	7.406159	7.214045	6.987294	7.2351513	6.948257	7.0142913	7.2343764	7.3536468	7.233434	7.446789	7.089779	7.1552744	6.980195	7.215408	7.001581	7.0091267	7.1151147	7.4122458	7.062634	7.190981	6.883682	7.006441	7.2342052	6.668827	7.0283318	6.9957743	7.4714074	6.997929	6.9550204	7.2923703	6.9413514	7.2300406	6.8762584	7.0893397	7.303607	6.914003	7.238463	7.341969	7.1791987	6.8214016	7.2163153	7.2521677	7.263399	7.0813184	6.8932033	7.061182	7.1258907	7.0346622	7.3281846	7.0025764	7.099631	6.9934373	7.2500873	7.1074176
"ILMN_1652527"	6.6622434	6.6563263	6.6177487	6.627847	6.5050554	6.647057	6.6759787	6.6477256	6.559535	6.689974	6.6089907	6.6883564	6.6927943	6.633728	6.6769533	6.76088	6.701813	6.6891837	6.575603	6.749764	6.657475	6.7151237	6.5226545	6.780961	6.6670656	6.7214556	6.595406	6.6775823	6.7054486	6.6393046	6.5672965	6.704722	6.7145023	6.650262	6.7990785	6.6737657	6.6975875	6.5959578	6.8059597	6.658261	6.7273507	6.6875105	6.583511	6.6633625	6.837249	6.619604	6.6561546	6.5081944	6.680828	6.7049623	6.7137656	6.695939	6.6382456	6.70491	6.7894425	6.676979	6.6604576	6.622024	6.717262	6.7732534	6.5601735	6.6613345	6.7085204	6.6753526	6.6381526	6.7000866	6.6318717	6.758217	6.6908264	6.728379	6.7640357	6.670551
"ILMN_1652533"	7.63508	7.5211625	7.7814054	8.458458	7.868759	7.81767	7.4429927	8.2118	7.8226247	7.6963334	7.6731076	7.9587154	7.776638	7.740621	7.4468803	8.29819	7.8050227	8.215556	7.9873195	7.8054056	8.019056	7.764327	8.129053	8.257412	8.02835	7.3992767	7.6725593	7.7026033	7.6980133	7.990116	8.313476	7.6052547	7.737795	8.049572	7.960196	8.239598	7.74776	8.028998	8.302213	8.183711	7.8233624	7.9188485	7.8274093	8.142477	8.337421	8.004515	8.035754	8.192342	8.248945	8.518561	8.324651	8.357431	7.7501907	8.35187	7.8632345	7.4840274	7.6788797	7.767409	7.5026307	8.147713	7.6934695	7.968131	8.441802	8.010155	7.957107	7.608558	7.585145	7.545297	7.8244085	7.8112373	7.6124263	8.215731
"ILMN_1652540"	6.869848	6.902658	6.8927755	6.822824	7.016936	6.8613105	7.016935	6.8561587	6.875325	6.96631	6.9586196	6.999199	6.9131484	7.0293307	6.916845	6.9919953	7.0035615	6.9535456	6.989203	6.790427	6.9765644	6.9604316	6.8252487	7.161849	6.9936023	6.942021	7.085385	6.945387	6.8127966	6.9459944	6.9255815	6.815822	6.722927	7.001908	6.954209	6.9309793	6.8776045	7.064033	6.9804487	6.9064164	6.867904	6.7836246	6.8604407	7.1655498	6.929531	6.986744	6.928094	7.0006466	7.0085177	7.020207	6.8581567	6.941451	6.8258457	6.81178	7.0669956	6.907621	6.976123	6.763516	6.939951	6.899238	6.992773	6.9785933	6.953571	6.8346395	6.9212675	6.8179812	6.9889827	6.814957	6.9197555	6.974492	6.9474096	6.8960614
"ILMN_1652549"	6.7481413	6.6645126	6.766427	6.706767	6.677314	6.6797566	6.7072096	6.620455	6.683399	6.6861186	6.6516495	6.7029257	6.711182	6.7745056	6.642731	6.6444974	6.621662	6.6315346	6.5589952	6.7516227	6.6273494	6.6892805	6.723026	6.695806	6.6880193	6.782044	6.7097287	6.654825	6.7065935	6.670129	6.6720943	6.728301	6.7597218	6.7116756	6.700797	6.6721544	6.726812	6.753043	6.739809	6.652137	6.60031	6.666771	6.7131844	6.5841627	6.7370076	6.622539	6.868134	6.688871	6.721511	6.750878	7.057263	6.6681514	6.4900417	6.7299547	6.650617	6.7451835	6.771647	6.606716	6.721153	6.7406983	6.636675	6.5832033	6.7526984	6.73992	6.860454	6.5817657	6.7786527	6.6169662	6.698044	6.7535934	6.684491	6.738419
"ILMN_1652550"	6.6732903	6.6690516	6.62419	6.627847	6.653737	6.7288747	6.6519732	6.5435925	6.6998715	6.5767765	6.5801816	6.619081	6.716521	6.4726605	6.7747355	6.726287	6.6627493	6.7570934	6.741388	6.7625813	6.6369834	6.596214	6.6542296	6.6803846	6.639148	6.697293	6.6900806	6.678985	6.755857	6.707401	6.70242	6.6621923	6.674835	6.6448407	6.67919	6.7029986	6.68945	6.666411	6.736761	6.5788407	6.706001	6.617764	6.717851	6.5869203	6.6758685	6.734653	6.7049313	6.687451	6.765086	6.7474184	6.853937	6.6974397	6.7282076	6.587165	6.638099	6.5830517	6.6221137	6.593619	6.637507	6.6435237	6.694043	6.633794	6.685869	6.7204776	6.7110806	6.608411	6.5698833	6.752963	6.6307592	6.7601056	6.636368	6.684137
"ILMN_1652574"	6.715436	6.596698	6.75768	6.589689	6.662843	6.6691804	6.6669927	6.656123	6.6985035	6.8687134	6.6583776	6.5435767	6.606166	6.646069	6.6795187	6.739207	6.5437794	6.744739	6.653129	6.6014214	6.726104	6.7259974	6.622474	6.7322326	6.925065	6.6581917	6.6136184	6.6804934	6.600861	6.7314897	6.616067	6.6275	6.7909074	6.687185	6.790877	6.735021	6.714338	6.6320453	6.7071705	6.750315	6.5371737	6.861113	6.8421087	6.6505213	6.7762647	6.7583876	6.7489157	6.6206703	6.5558834	6.6757298	6.7065477	6.7562056	6.596829	6.67464	6.6527877	6.684394	6.757181	6.8397546	6.6214657	6.6323338	6.5962076	6.7033963	6.523063	6.563784	6.712423	6.652169	6.6802664	6.740963	6.669485	6.667541	6.5592537	6.7862535
"ILMN_1652577"	6.7282662	6.7018313	7.0333147	6.878345	6.8945746	6.803517	6.74504	6.7856526	6.954863	6.637241	6.719898	6.7397504	6.6851373	6.6915307	6.783868	6.8347006	6.6789155	6.803763	6.775289	6.561367	6.8896136	6.7728367	6.6842804	6.7902207	6.7534256	6.7797804	6.6704783	6.6441145	6.715844	6.579581	6.7864614	6.761695	6.742251	6.7077627	6.662773	6.7599025	6.703421	6.691403	6.789699	6.9090643	6.6841617	6.7719474	6.649893	6.73571	6.838844	6.788388	6.6790366	6.659898	6.8279204	6.8375516	6.780217	6.728077	6.6976924	6.6374693	6.925224	6.812687	6.7914577	6.7840576	6.7705684	6.6891866	6.8448873	6.7789845	6.8201976	6.6889806	6.860454	6.7820234	6.7828836	6.9024115	6.7485876	6.814919	6.8261642	6.6350703
"ILMN_1652578"	6.6406736	6.6303444	6.6177487	6.5676727	6.5485654	6.5076437	6.568846	6.5488977	6.48104	6.650735	6.624427	6.562215	6.56032	6.5908813	6.575639	6.65228	6.550772	6.568799	6.5453606	6.6377416	6.5635448	6.6496696	6.5337305	6.6379166	6.7086005	6.6396313	6.5999417	6.609367	6.6662087	6.597427	6.611457	6.634715	6.607053	6.6015205	6.6311736	6.6623726	6.596445	6.638011	6.700823	6.6443453	6.5773153	6.6585455	6.651349	6.63066	6.5811043	6.673141	6.530644	6.4847484	6.51369	6.6159167	6.6400847	6.788025	6.543551	6.508754	6.5100584	6.691455	6.595978	6.6521964	6.560938	6.638951	6.5352573	6.6197214	6.59661	6.5849013	6.53918	6.524981	6.6060934	6.4584546	6.565153	6.56828	6.540791	6.6611214
"ILMN_1652580"	6.760086	6.9664373	6.7883816	6.645905	7.0513225	6.8676353	6.8954635	6.825557	6.7295823	6.7802157	6.819133	6.755123	6.9376984	6.8264174	6.8180094	6.72482	6.887854	6.7263827	6.8947196	6.924393	6.7297077	6.8054276	6.7826414	6.7974887	6.8531103	6.9386015	6.7514715	6.818755	6.7477465	6.7541556	6.6791167	6.78576	6.729233	6.863815	6.8104477	6.8582277	6.790679	6.926298	6.7684455	6.7213025	6.8866863	6.7317433	6.708269	6.848409	6.9620433	6.834047	6.9198346	6.7777314	6.834752	6.8290505	6.7610273	6.694526	6.908302	6.9448643	6.7301135	6.725668	6.794007	6.6842675	6.948509	6.837357	6.7112217	6.823182	6.7385745	6.816971	6.8098063	6.7889094	6.737219	6.8561926	6.808549	6.77002	6.81323	6.6995416
"ILMN_1652594"	7.078776	6.999083	7.066178	7.055475	7.1844764	7.010398	7.0857425	7.039758	7.0861197	7.023003	6.937812	7.0229774	7.0602193	7.0480285	7.0518355	7.017097	6.9277143	6.768305	7.067483	7.0626216	6.865846	7.0592713	7.180615	7.0053086	6.989234	7.109086	6.9756413	7.1236677	6.875833	6.866804	6.8366437	6.9871497	6.8816934	7.044726	6.9219537	7.0049067	7.0064683	7.0180125	6.8076196	7.0003757	7.0003324	7.054949	7.0602756	7.1219883	7.2289658	7.039882	7.239507	6.8645897	7.0923986	7.1245127	6.840951	7.1968303	6.886358	6.9713755	6.710322	6.9120584	7.177205	6.900278	7.0556326	7.0265083	6.978171	6.9785933	6.989129	7.067111	7.03421	7.0022135	7.02762	7.103413	7.0527086	6.9768505	6.974759	6.9095974
"ILMN_1652602"	6.647065	6.7746553	6.534352	6.670695	6.709287	6.509713	6.6833105	6.6735444	6.756144	6.8333373	6.7316904	6.784811	6.6981425	6.6610904	6.726788	6.6507554	6.7242117	6.54543	6.7352815	6.5452924	6.648023	6.674052	6.696354	6.603177	6.732562	6.72666	6.8697295	6.812627	6.679536	6.697606	6.6286225	6.650979	6.607053	6.676959	6.6143856	6.6818023	6.6852036	6.624555	6.721203	6.790346	6.692125	6.6301184	6.630158	6.6505213	6.5811043	6.6807446	6.6272902	6.751665	6.6528926	6.591921	6.659807	6.5671196	6.74589	6.632171	6.5899663	6.7107086	6.6630225	6.586084	6.6214657	6.6165476	6.7808275	6.5646763	6.6270385	6.6625214	6.6323786	6.6745863	6.8096337	6.7989764	6.6771045	6.651742	6.629034	6.668995
"ILMN_1652604"	6.7736793	6.7746553	6.7903724	6.7368927	6.857639	6.71883	6.6712427	6.8889885	6.82336	6.7871146	6.7702374	6.713349	6.834892	6.499717	6.7205157	6.7306437	6.5829253	6.74178	6.788163	6.8321257	6.6356335	6.7440767	6.739508	6.7611804	6.6961946	6.688795	6.81339	6.566667	6.7284565	6.6412487	6.595758	6.700679	6.85824	6.8393574	6.8679185	6.7532706	6.948985	6.6051564	6.696438	6.756817	6.7827983	6.9302344	6.9445724	6.644742	6.7037663	6.7775674	6.632359	6.6902723	6.7569804	6.5835876	6.745082	6.7562056	6.734367	6.6494117	6.650617	6.716289	6.7010245	6.799543	6.777914	6.6419744	6.771428	6.7659492	6.7714653	6.6862974	6.78499	6.5833826	6.6307664	6.7064004	6.7917566	6.764162	6.6125245	6.7180276
"ILMN_1652609"	6.5084724	6.6724267	6.5756736	6.4487777	6.691016	6.566833	6.74504	6.6228347	6.683399	6.7089767	6.7758574	6.6488266	6.5758247	6.601559	6.770209	6.50591	6.621662	6.574768	6.6146398	6.5868325	6.6758647	6.613476	6.7084217	6.595017	6.678854	6.547929	6.6379647	6.555278	6.813919	6.514132	6.572285	6.698049	6.6026125	6.609986	6.64767	6.5387406	6.7428827	6.8040295	6.5936813	6.6482644	6.781796	6.569104	6.678317	6.6390224	6.6061068	6.63251	6.595131	6.6132703	6.58261	6.6292634	6.675653	6.6033416	6.5529823	6.720026	6.530126	6.618522	6.6737065	6.5318666	6.5171027	6.663708	6.7261868	6.589832	6.723198	6.7270584	6.641084	6.5866413	6.7138596	6.6676974	6.5407844	6.615772	6.5969176	6.749303
"ILMN_1652611"	6.602162	6.730927	6.8865194	6.6812387	6.63776	6.714549	6.733895	6.671245	6.6818824	6.7521257	6.7507668	6.551088	6.619745	6.737849	6.653522	6.7129674	6.6527123	6.768305	6.782758	6.6149807	6.7880454	6.6187677	6.576377	6.6582947	6.689265	6.660735	6.6484904	6.7787123	6.57171	6.5737667	6.7511683	6.681218	6.664168	6.7077627	6.777455	6.730206	6.628976	6.614709	6.760797	6.7055554	6.775081	7.044505	6.688079	6.5898447	6.679564	6.6876454	6.677888	6.679131	6.777843	6.708537	6.686302	6.6507425	6.780144	6.636264	6.6699967	6.633207	6.713981	6.65422	6.7737985	6.7759495	6.7004104	6.645446	6.669251	6.6889806	6.821798	6.783437	6.786823	6.6775594	6.6002417	6.625542	6.825278	6.753798
"ILMN_1652628"	6.6334805	6.596698	6.7310033	6.6506047	6.514051	6.72593	6.567193	6.5768414	6.7506337	6.7276254	6.6778965	6.6583796	6.5545263	6.743602	6.6455913	6.522837	6.6366878	6.720453	6.5959682	6.7609134	6.685114	6.634492	6.661	6.683604	6.653537	6.702521	6.759618	6.5903273	6.7499943	6.5635324	6.6432424	6.621575	6.664168	6.6618195	6.7501435	6.5965443	6.619473	6.6495466	6.7322297	6.7466235	6.6841617	6.712503	6.7099	6.649148	6.5983562	6.6745744	6.711142	6.7998805	6.707142	6.6962337	6.611697	6.6476407	6.4627523	6.616525	6.5192714	6.6600795	6.7190666	6.748082	6.656459	6.6039157	6.7125382	6.65971	6.7058444	6.60081	6.749304	6.5312424	6.6720433	6.6082473	6.7502465	6.58673	6.675795	6.7969913
"ILMN_1652631"	11.323269	11.074174	11.504564	10.8330345	11.261362	11.323269	10.932828	11.294232	11.143441	10.813388	11.193773	11.261362	11.44431	11.311973	11.432419	11.126819	11.2894745	11.798433	11.080174	11.463575	11.105264	11.143441	11.092725	10.982223	10.866207	10.630837	11.504564	11.424482	11.205629	11.304931	11.463575	11.399061	11.105264	11.203173	11.355379	10.913731	11.118772	11.055185	10.958362	11.186291	10.856687	10.923491	11.372707	10.9520645	10.96304	10.902608	11.010472	11.227472	11.118772	11.080174	11.4885235	11.168492	11.294232	11.19105	11.473162	10.99063	11.212158	11.135039	11.314502	11.375348	10.916657	11.095161	11.357719	11.614734	11.14828	11.194763	11.145817	10.787235	11.207813	11.067945	11.266663	10.968838
"ILMN_1652638"	7.3006377	7.3138084	7.1924853	7.2264333	7.070518	7.281324	7.433362	7.1070466	7.2814975	7.2071204	7.0622287	7.09534	7.074429	7.071809	7.0873847	7.1545186	7.188766	7.201044	7.05188	7.094684	7.183048	7.2076206	7.238231	7.2562246	7.2203865	7.215196	7.322966	6.987739	7.1686835	7.159776	7.28592	7.3229437	7.2026467	7.180478	7.0484033	7.2427597	7.415342	7.1180553	7.243844	7.250327	7.0630774	7.0618443	7.268688	7.2220573	7.1231356	7.07533	7.093263	7.0006466	7.321337	7.1756363	7.2697005	7.1180873	7.4503646	7.323409	7.280676	7.041681	7.2381835	7.355972	7.1322875	7.4752135	7.362303	7.4509964	7.205296	7.204227	7.2410398	7.235135	7.2307296	7.3395095	7.2632947	7.1872272	7.177801	7.0782475
"ILMN_1652639"	6.830084	6.798303	6.7883816	6.8942285	6.9950147	6.884326	6.995809	6.9803686	7.306537	6.9881563	6.8552117	6.8311033	6.867744	6.8465414	6.901832	7.0149064	6.9277143	6.994281	6.9427705	6.9423423	7.049623	6.9680595	6.772994	6.963565	6.830701	6.935873	6.935592	6.822297	6.8402405	6.8019066	6.747628	7.1054964	7.1024	6.7706404	7.202462	6.8107204	6.77587	6.8424597	6.943162	6.8797197	6.792626	6.9986415	6.894384	6.8267303	6.767752	6.9475584	6.7309966	6.8880434	6.8146315	6.776784	6.810964	6.9279237	6.939649	6.917126	6.6763062	6.725668	6.813744	6.994586	6.8625507	6.797913	6.8981752	6.9225535	6.795203	6.9962626	7.068171	6.888637	6.844191	6.8896313	6.880838	6.8442554	6.7673917	6.73527
"ILMN_1652646"	6.732602	6.698525	6.667964	6.638775	6.7433977	6.837542	6.6053576	6.724722	6.644127	6.7126355	6.7410965	6.68174	6.6561375	6.7174563	6.7604394	6.7621803	6.7498283	6.624389	6.601258	6.846252	6.639612	6.6478605	6.723026	6.755973	6.66031	6.6436553	6.569	6.64861	6.629936	6.6351523	6.5931063	6.5967793	6.761874	6.718039	6.760962	6.634866	6.636236	6.6972694	6.6992655	6.692512	6.7373414	7.1675153	6.7003446	6.7726126	6.62113	6.6904054	6.7624664	6.8848686	6.75365	6.659081	6.614767	6.622629	7.161715	6.8515863	6.650617	6.6750493	6.7599187	6.678881	6.714775	6.6979375	6.601428	6.761759	6.72193	6.73866	6.626836	6.6332583	6.6185255	6.663527	6.6771045	6.7350855	6.721573	6.6995416
"ILMN_1652647"	6.906624	6.856728	6.768805	6.9080114	6.851465	6.8817244	6.796445	6.8645287	6.8413334	6.835594	6.854227	6.9155955	6.7997117	6.855523	6.8583293	6.7753286	6.8265324	6.889318	6.8872805	6.958702	7.059938	6.7597218	6.7934256	6.7827935	6.894308	7.0555396	6.8521633	6.948917	7.070525	6.7920237	6.865355	6.7433634	6.7640095	6.7706404	6.9032106	6.727179	6.9296527	6.8229856	6.76521	6.8585668	6.9183474	6.864266	6.9980507	6.753729	6.9871516	6.802969	6.844154	6.7598176	6.9013047	6.820871	6.9842706	6.9456925	6.7945557	6.8429785	6.855398	6.723781	6.8244977	6.7840576	6.8101077	6.90271	6.872084	6.8672013	6.9215355	6.816971	6.811423	7.026313	6.8943095	6.8687153	6.909119	6.7816377	7.0412297	6.840846
"ILMN_1652649"	6.641955	6.6712475	6.5585675	6.6812387	6.564046	6.672369	6.587914	6.591487	6.5502687	6.571217	6.6381745	6.633009	6.610026	6.612525	6.5497255	6.6027546	6.656205	6.822315	6.7667284	6.561367	6.588925	6.61694	6.697632	6.688873	6.566952	6.55085	6.590926	6.510043	6.796558	6.5757823	6.7259874	6.7060823	6.6195726	6.6434393	6.562024	6.6721544	6.6057353	6.603332	6.6340203	6.609016	6.6519356	6.727384	6.6545343	6.7913013	6.7511864	6.6904054	6.5788217	6.803186	6.7179265	6.665686	6.605927	6.5716596	6.7207823	6.6124015	6.6255536	6.6472316	6.678873	6.535925	6.612789	6.5785275	6.5482335	6.570185	6.6455054	6.7232594	6.5641613	6.6888695	6.6720433	6.5914335	6.646856	6.7440987	6.6599174	6.614647
"ILMN_1652650"	7.2507463	7.089609	7.1179075	6.926358	7.000486	7.416104	7.028227	7.142275	6.876895	7.4199743	7.2491484	7.057833	7.076014	7.1427584	7.0136285	7.005616	7.06304	6.815314	7.1262517	7.0570545	7.0905	7.0943584	7.226487	7.231293	7.1056514	7.2296906	7.0983996	7.234103	7.0610633	7.134173	6.8157063	7.108235	6.90464	7.0759068	6.792277	7.119846	7.268799	7.119891	6.8982863	7.0555763	7.183443	6.91422	7.2363424	7.0506544	7.305643	7.1363387	7.011832	6.8662515	7.1179075	7.090978	6.9842706	7.0279064	7.1047335	7.209429	6.819314	7.153652	7.094604	6.880756	7.211032	7.0527186	7.286993	7.1863413	7.0326357	7.0591993	6.9877143	7.293395	7.2842827	7.2289705	7.397651	7.106182	7.2423983	7.175999
"ILMN_1652660"	6.839508	6.784651	6.824084	6.7154455	7.0112762	6.7722273	6.7940326	7.0128555	6.9182997	6.8821554	6.7600217	6.7751007	6.7449393	6.941635	6.762786	6.946369	6.740934	6.8524423	6.8768883	6.665779	6.927663	6.8619843	6.769445	6.849436	6.927925	6.92251	6.906005	6.880084	6.920895	6.892534	6.8972936	6.824862	6.8534884	6.8354354	6.8764687	7.1481833	6.796377	6.7569194	6.7548614	6.749032	6.9030123	6.802203	6.730621	6.6688085	6.937722	6.7159266	6.938242	6.6764755	6.9314775	6.959798	6.7182612	6.766166	6.796607	6.889447	6.7188077	6.9386687	6.6630225	6.633304	6.8132596	6.9153414	6.8096623	6.763282	6.8098283	6.9453154	6.663169	6.8533263	6.725465	6.849912	6.86737	6.814919	6.7316847	6.960056
"ILMN_1652662"	6.6406736	6.89182	6.7976403	6.7514925	6.775823	6.7115464	6.791545	6.8119593	7.0076327	6.741538	6.8090506	6.863621	6.719901	6.70019	6.726788	6.76359	6.7879305	6.823814	6.8000093	6.639666	6.8344107	6.7373943	6.6484895	6.811758	6.801385	6.768163	6.838979	6.6836476	6.683258	6.752194	6.9488688	6.8354077	6.7208405	6.863815	6.8764687	6.9936256	6.875563	6.7587667	6.815711	6.9344735	6.8427734	6.824994	6.8136516	6.757699	6.8543415	6.817143	6.8039336	6.9879365	6.86555	6.905681	6.745082	6.8241496	6.6177435	6.8154535	6.8846335	6.820811	6.7230773	6.7028165	6.8018513	6.743735	6.7166295	6.8823395	6.723198	6.7632356	6.857054	6.736409	6.7678504	6.7464857	6.7941556	6.720318	7.049477	7.0064363
"ILMN_1652666"	6.602162	6.738434	6.770937	6.7690864	6.691016	6.699516	6.720081	6.697581	6.72587	6.688671	6.5962577	6.673769	6.628706	6.701686	6.6912794	6.7799535	6.6115317	6.6375117	6.6322145	6.618596	6.6647725	6.698981	6.7309523	6.58997	6.6764874	6.649043	6.55828	6.660862	6.7227836	6.5201664	6.664883	6.677145	6.6768117	6.7153378	6.681971	6.5262446	6.6763854	6.6682506	6.6461697	6.749032	6.6434197	6.6385455	6.7714677	6.641751	6.663	6.8580556	6.8180375	6.6777854	6.603833	6.638641	6.578808	6.640525	6.7945557	6.767506	6.8879375	6.649139	6.6895595	6.6256375	6.7224135	6.7732534	6.746199	6.748817	6.659765	6.530656	6.6135597	6.735059	6.6651845	6.6127205	6.714897	6.6318917	6.733639	6.749303
"ILMN_1652670"	6.6334805	6.62297	6.654113	6.70544	6.716093	6.699516	6.722812	6.664276	6.705588	6.571217	6.7305355	6.563562	6.6585236	6.688711	6.7851725	6.71604	6.656205	6.7716804	6.645403	6.620503	6.6717143	6.7118154	6.7084217	6.6990285	6.644208	6.6998806	6.671966	6.715344	6.744402	6.7409754	6.7753935	6.820792	6.7818856	6.745329	6.628348	6.649384	6.7658725	6.725291	6.564846	6.7710857	6.581363	6.6525397	6.5785203	6.56616	6.640003	6.759758	6.5623207	6.673798	6.601299	6.6331534	6.7182612	6.770527	6.8369327	6.703547	6.6317577	6.5641813	6.682651	6.6989107	6.590589	6.692437	6.617783	6.6258097	6.7562475	6.586546	6.688426	6.714866	6.6814027	6.833293	6.691879	6.722938	6.717005	6.687325
"ILMN_1652674"	6.695844	6.5833154	6.6858063	6.7705793	6.6859016	6.7074213	6.6996646	6.787707	6.645553	6.7175145	6.803734	6.675022	6.6827965	6.8181324	6.6808805	6.617701	6.7733574	6.65186	6.7604322	6.5888686	6.885771	6.613476	6.6442213	6.9201975	6.6355824	6.693672	6.7678246	6.6516347	6.5623655	6.7203207	6.6636667	6.6635566	6.701639	6.5403438	6.646299	6.6084857	6.642194	6.8838305	6.7861466	6.6482644	6.6284966	6.6875105	6.748117	6.647774	6.623488	6.744465	6.5608706	6.6693454	6.6183476	6.7463536	6.812602	6.595436	6.848973	6.673361	6.6527877	6.6168256	6.7077136	6.8214016	6.5873885	6.834447	6.575826	6.700173	6.6528463	6.669446	6.7110806	6.7000866	6.6937075	6.6066813	6.5458317	6.7350855	6.751382	6.9348464
"ILMN_1652677"	6.713026	6.7152534	6.884882	6.732387	6.8425198	6.704269	6.817031	6.7526054	6.645553	6.696914	6.8627267	6.7258263	6.7837086	6.7116537	6.9500384	6.694865	6.792501	6.8364315	6.7817135	6.8659945	6.751964	6.8173943	6.8112288	6.7220645	6.812762	6.8510036	6.8083715	6.759379	6.7251005	6.7541556	6.717087	6.659352	6.6620674	6.7528872	6.774963	6.8125663	6.759482	6.8018913	6.71333	6.7284746	6.7501626	6.7041087	6.845464	6.8888683	6.7702446	6.7375164	6.7297077	6.754329	6.7897215	6.649643	6.804159	6.7778416	6.7301955	6.737575	6.688826	6.684394	6.7353096	6.825542	6.79638	6.812281	6.8033867	6.918912	6.791462	6.7347593	6.7330313	6.8461246	6.7604847	6.833293	6.9039164	6.879645	6.8892264	6.8523054
"ILMN_1652680"	9.249049	8.371534	8.973765	8.797234	9.262519	8.3547735	8.951009	9.223715	8.971006	8.352484	9.654841	8.91858	8.6297455	9.6488085	9.402711	8.822314	9.137997	9.438247	8.852114	9.1645155	9.219431	8.781042	9.327851	8.8588295	8.434752	8.339912	9.259331	8.818731	9.119213	9.298061	10.066466	8.775299	9.797422	8.848396	8.748916	8.448659	8.866005	8.272723	8.816003	8.820807	9.349702	9.416265	9.072318	8.664534	8.524969	8.451278	8.80144	9.536245	9.025449	8.905205	8.940311	9.21334	8.768884	9.480925	9.219431	8.587096	9.024724	8.916975	8.425203	8.951549	8.347606	8.740846	9.3051815	9.182057	9.557252	8.575355	8.852698	8.53787	8.755075	8.933092	9.348169	8.605511
"ILMN_1652685"	6.680448	6.735343	6.6011734	6.7646484	6.805629	6.7473025	6.6625624	6.687715	6.752098	6.6861186	6.713971	6.714772	6.785768	6.6610904	6.7143254	6.7233562	6.7909284	6.634439	6.6376367	6.7479305	6.6632147	6.7425656	6.8252487	6.7138295	6.813742	6.729144	6.60621	6.5918603	6.8485527	6.626985	6.752277	6.6840167	6.6687074	6.734359	6.684613	6.676897	6.729535	6.6320453	6.6461697	6.682049	6.654314	6.6627245	6.6466727	6.7386074	6.6603847	6.827182	6.6766686	6.681978	6.7353306	6.729821	6.786873	6.6330485	6.7383404	6.7575326	6.5857406	6.7294116	6.7010245	6.7328515	6.7260804	6.764893	6.794234	6.8455653	6.8098283	6.7608747	6.6699862	6.6960635	6.698345	6.6185	6.753885	6.6558094	6.684491	6.6763935
"ILMN_1652687"	6.7095823	6.638012	6.5840354	6.7368927	6.62329	6.7274036	6.6933985	6.6607943	6.708348	6.688671	6.668937	6.706889	6.56032	6.70019	6.585824	6.6012096	6.6061697	6.670482	6.692512	6.630031	6.5417085	6.7425656	6.570324	6.5074706	6.6489615	6.633954	6.55828	6.742967	6.7030334	6.579581	6.591939	6.5715303	6.5631714	6.667029	6.62412	6.6801496	6.5359726	6.641755	6.6521273	6.6457553	6.6104426	6.650445	6.80513	6.6532226	6.6565413	6.6310663	6.7452903	6.604552	6.6457505	6.6279173	6.672855	6.628598	6.646122	6.677012	6.5418096	6.595136	6.5973825	6.572577	6.649521	6.5785275	6.7139134	6.7138667	6.6225605	6.661126	6.63663	6.547515	6.657139	6.742288	6.6615806	6.5994773	6.630326	6.6030245
"ILMN_1652689"	6.8931704	6.62297	6.7367725	6.6175795	6.742244	6.6485095	6.6745067	6.589998	6.6553545	6.6651764	6.6778965	6.7501283	6.726141	6.680046	6.7291656	6.6663747	6.736413	6.677699	6.7520595	6.675066	6.737503	6.803979	6.6556377	6.565571	6.766729	6.727951	6.8023014	6.7744737	6.7627974	6.75627	6.7283716	6.828946	6.7661	6.747884	6.6805778	6.6184735	6.762112	6.6495466	6.659432	6.835994	6.7470937	6.6301184	6.7744513	6.8126025	6.771646	6.887187	6.763753	6.622194	6.6733627	6.8013973	6.7151923	6.694526	6.630778	6.7022943	6.7035995	6.9020667	6.6737065	6.6371484	6.8232145	6.649632	6.6684833	6.7761803	6.6734743	6.847362	6.6547422	6.758281	6.610947	6.674808	6.656978	6.674492	6.8333373	6.8152127
"ILMN_1652693"	6.689058	6.5112734	6.5915675	6.5570216	6.5910625	6.5999165	6.6253853	6.659622	6.6715183	6.6861186	6.577238	6.559005	6.5357533	6.552363	6.565872	6.609274	6.496485	6.554225	6.6762757	6.6584263	6.5774813	6.700509	6.6033273	6.6187215	6.699755	6.5730963	6.446891	6.6441145	6.5165224	6.660655	6.588619	6.532647	6.5607815	6.633834	6.5399656	6.617	6.596445	6.5271435	6.517541	6.5516167	6.6210756	6.674676	6.591962	6.4950886	6.6412597	6.55212	6.6349926	6.6652694	6.6380467	6.6915183	6.632852	6.5191507	6.575075	6.4799747	6.557154	6.5911818	6.6604576	6.483354	6.53973	6.530083	6.607356	6.66948	6.543257	6.6297655	6.472984	6.528171	6.643729	6.4660034	6.628385	6.557058	6.531569	6.5830574
"ILMN_1652694"	6.5919323	6.642902	6.641393	6.6884727	6.5991063	6.678292	6.5434213	6.535147	6.538379	6.5520616	6.6490383	6.855167	6.693888	6.79129	6.655952	6.7506742	6.597917	6.7918873	6.625666	6.7921176	6.715727	6.667629	6.6950397	6.622355	6.5951056	6.669637	6.604677	6.6351237	6.7388096	6.854576	6.720579	6.710266	6.6497273	6.6324306	6.7700067	6.6706085	6.792901	6.6719346	6.696438	6.67955	6.733131	6.7489953	6.546221	6.763208	6.5759835	6.5580616	6.5980783	6.638737	6.5544333	6.824073	6.694968	6.5639606	6.674778	6.6072745	6.6847277	6.5497046	6.8012953	6.847867	6.6255198	6.710196	6.634057	6.662998	6.6747675	6.636699	6.739929	6.702872	6.581202	6.558339	6.789241	6.638729	6.696282	6.749303
"ILMN_1652700"	6.713026	6.791796	6.733364	6.767527	6.7401214	6.85419	6.862267	6.791823	6.8248816	6.755682	6.806684	6.6693563	6.864556	6.732133	6.7725897	6.739207	6.692206	6.9598536	6.8114386	6.7008724	6.6561666	6.9265137	6.6950397	6.7104735	6.716401	6.7398086	6.7568893	6.715344	6.851541	6.86267	6.7642207	6.8944817	6.868054	6.880267	6.7216353	6.832584	6.8055196	6.655025	6.9219995	6.7021503	6.704946	6.8147273	6.757104	6.6349583	6.7443023	6.8208346	6.6561546	6.868112	6.7226834	6.8154597	6.9576206	6.805869	6.9421935	6.724722	6.7796745	6.747043	6.7443542	6.700873	6.83591	6.785617	6.7261868	6.7430263	6.7424235	6.694689	6.8329206	6.7740827	6.763625	6.9009275	6.8155413	6.813525	6.729288	6.862319
"ILMN_1652701"	6.6634946	6.6461825	6.6529837	6.6691785	6.62584	6.6516547	6.6948442	6.929976	6.617064	6.6913147	6.7446194	6.769018	6.7669835	6.7822833	6.6887693	6.7594433	6.7639575	6.590177	6.827404	6.8354583	6.7310266	6.8173943	6.7190146	6.615446	6.681031	6.827706	6.7638197	6.700552	6.916499	6.707401	6.696397	6.8395696	6.7122793	6.7628264	6.878817	6.7502065	6.6866217	6.6761155	6.8549557	6.7273393	6.8077097	6.875865	6.7714677	6.6775937	6.8430204	6.730663	6.6907797	6.7296143	6.806207	6.648295	6.759389	6.7778416	6.682448	6.6972036	6.741222	6.754939	6.7965193	6.6180925	6.7864614	6.7814183	6.6380353	6.667849	6.7436376	6.657061	6.855536	6.7874193	6.697284	6.705036	6.6415358	6.6544614	6.812384	6.705961
"ILMN_1652711"	6.7934613	6.657456	6.667964	6.763283	6.7721953	6.714549	6.701202	6.6489816	6.6959205	6.7521257	6.5962577	6.868527	6.7918334	6.606327	6.6166205	6.746389	6.8040714	6.687737	6.63904	6.746	6.7703395	6.7118154	6.745538	6.8334193	6.864613	6.679866	6.7623243	6.7608185	6.723977	6.8139696	6.747628	6.8524585	6.7465544	6.7941017	6.62412	6.7549415	6.68945	6.857819	6.7071705	6.838303	6.7449846	6.7360067	6.7822986	6.755096	6.7511864	6.7075744	6.6561546	6.657096	6.760552	6.6757298	6.8059382	6.709257	6.6862926	6.8093705	6.7918158	6.7125325	6.7496805	6.689874	6.7043552	6.7134166	6.8167386	6.6273966	6.780544	6.5816536	6.769328	6.807784	6.706993	6.7302694	6.721387	6.7502613	6.630326	6.6995416
"ILMN_1652715"	6.5468264	6.473655	6.6477985	6.6203995	6.588212	6.511666	6.6024823	6.5156226	6.4635553	6.443599	6.5142703	6.579553	6.701413	6.6030984	6.553813	6.607535	6.623173	6.6491246	6.549114	6.5275416	6.618784	6.495388	6.571914	6.5724044	6.596323	6.622768	6.544858	6.5523663	6.694574	6.6393046	6.5467553	6.6317596	6.468978	6.4455147	6.621278	6.655631	6.6162972	6.691403	6.5954094	6.5801578	6.5225964	6.525204	6.4906235	6.6518073	6.554977	6.5840845	6.4168363	6.4536686	6.5736685	6.5521216	6.5846024	6.5875955	6.5190983	6.5692854	6.477089	6.598793	6.5636535	6.5761237	6.4254165	6.543521	6.567222	6.5287676	6.6051908	6.5451703	6.567052	6.625596	6.5402184	6.5067906	6.6002417	6.626935	6.6276784	6.606194
"ILMN_1652716"	6.8993196	6.7865925	6.856485	6.6445227	6.8995633	6.753968	6.7257586	6.856922	6.746478	6.6927013	6.894248	6.887768	6.755556	6.7392063	6.8524485	6.714489	6.7955217	6.653327	6.827404	6.726319	6.800947	6.7711883	6.7309523	6.700583	6.8491893	6.9035625	6.7238445	6.822297	7.0032363	6.748646	6.722799	6.7268276	6.8143997	6.9315195	6.830297	6.67527	6.696159	6.7102675	6.7322297	6.8647327	7.0359592	6.6545496	6.7321587	6.7125263	6.917197	6.729437	6.8326106	6.6860414	6.8279204	6.875223	6.6537576	6.6633234	6.582763	6.8154535	6.6217794	6.68625	6.8505	6.7367	6.831922	6.855264	6.892911	6.648643	6.684494	6.8804398	6.7564096	6.9111223	6.7838683	6.7836976	6.861361	6.7842627	6.9227037	6.8076253
"ILMN_1652719"	6.641955	6.642902	6.824084	6.7841654	6.6351843	6.7216563	6.6565776	6.6314554	6.7618427	6.782336	6.699859	6.8203406	6.654955	6.7962227	6.747855	6.669668	6.6757774	6.6449013	6.688689	6.7045913	6.670397	6.7020154	6.7164445	6.8315263	6.6869607	6.6449876	6.7638197	6.636599	6.740048	6.7409754	6.6685333	6.766	6.6872864	6.6476307	6.7216353	6.7193117	6.8154745	6.6682506	6.530363	6.668833	6.814133	6.7209716	6.5969887	6.633535	6.85199	6.780293	6.7871637	6.5973525	6.58261	6.659081	6.6742706	6.5859194	6.623224	6.6997266	6.72092	6.6218386	6.798983	6.7028165	6.802926	6.684673	6.7437205	6.675705	6.701857	6.6990566	6.651882	6.766337	6.6628933	6.6911917	6.7069435	6.77002	6.7136035	6.7416415
"ILMN_1652721"	6.702412	6.5868883	6.732127	6.7885413	6.7564745	6.664156	6.6383886	6.730566	6.7388625	6.935139	6.739866	6.6871204	6.7155156	6.601559	6.496107	6.5211725	6.7561216	6.6690755	6.738839	6.6916757	6.4401665	6.7275867	6.7190146	6.660022	6.7264156	6.687528	6.6200967	6.593424	6.6171417	6.6936617	6.5347366	6.582198	6.5961423	6.718039	6.69945	6.7532706	6.5920467	6.6284184	6.6218095	6.6240177	6.780738	6.634426	6.725937	6.788715	6.8283577	6.7225504	6.636417	6.863121	6.65815	6.7074213	6.7497864	6.661847	6.682448	6.707527	6.710322	6.7219253	6.7165346	6.83386	6.554797	6.7222066	6.7112217	6.7474666	6.5754685	6.73866	6.74126	6.7267246	6.8209615	6.7250576	6.6669326	6.8099327	6.6733456	6.7180276
"ILMN_1652722"	8.1916485	8.245587	8.29395	8.092306	8.213714	8.171973	8.0584755	8.020436	8.168054	8.194654	7.9014983	7.9713964	8.179222	8.053221	8.203153	8.017351	8.191347	8.084388	8.128233	8.088802	7.9732423	8.122641	8.215552	8.050378	7.8221602	8.387077	8.30185	8.063253	8.182161	7.982352	7.9630113	8.022621	8.366272	8.060016	8.238812	7.9568405	8.234279	8.078642	8.022755	8.118466	8.122486	8.120709	8.352289	8.296241	7.89929	8.352484	7.9862	8.107068	8.065862	7.9276085	8.068782	8.32146	8.118002	7.9545417	8.308252	8.001373	8.214735	8.04914	7.9477158	7.945891	8.383602	8.439295	7.9535556	8.178777	8.121711	8.270038	8.369474	8.32146	7.9495673	8.281768	8.296786	8.06946
"ILMN_1652727"	6.5179877	6.568387	6.6267233	6.6884727	6.5050554	6.791392	6.5639014	6.653821	6.659424	6.5808387	6.6016273	6.766254	6.6597323	6.5635877	6.588481	6.583492	6.67237	6.594737	6.609205	6.5165434	6.610401	6.708534	6.5016856	6.588252	6.5877347	6.6528544	6.583246	6.64861	6.5887804	6.703479	6.571019	6.677145	6.5631714	6.530741	6.61302	6.6184735	6.586433	6.6781754	6.5289183	6.668833	6.63104	6.607694	6.5735345	6.6911497	6.669227	6.6616096	6.5250645	6.603114	6.626217	6.6877694	6.788573	6.5768294	6.62693	6.5883856	6.619714	6.6292295	6.47472	6.700873	6.691572	6.6435237	6.607356	6.6273966	6.500551	6.5554075	6.598913	6.6346726	6.8040338	6.597482	6.604258	6.555751	6.6263614	6.4896336
"ILMN_1652729"	6.603356	6.580792	6.735672	6.676942	6.569534	6.5824294	6.7506833	6.6314554	6.6998715	6.5155	6.6623645	6.5036573	6.664662	6.6030984	6.628906	6.6507554	6.7440214	6.7585974	6.6403737	6.5926743	6.6273494	6.654907	6.5979896	6.5864363	6.629634	6.6045847	6.546153	6.5869637	6.5745363	6.6895723	6.5619516	6.526266	6.57798	6.620463	6.6405344	6.6184735	6.5933614	6.5495644	6.6780663	6.7140303	6.5591493	6.563471	6.6317897	6.4932985	6.5995955	6.647057	6.5788217	6.6277914	6.62219	6.679098	6.680188	6.6476407	6.6327095	6.6201763	6.5836225	6.5443234	6.7127337	6.5278788	6.559544	6.56207	6.6300583	6.521559	6.557049	6.6445637	6.6493	6.6947055	6.5924788	6.5660048	6.58308	6.6596565	6.633831	6.553446
"ILMN_1652732"	6.509775	6.597946	6.5302606	6.5555024	6.6497617	6.5360518	6.631547	6.598009	6.580653	6.443599	6.5787625	6.6384754	6.538934	6.5664725	6.5170236	6.553793	6.641676	6.499078	6.6146398	6.5415597	6.594979	6.679151	6.6239357	6.6309295	6.583005	6.5373306	6.549471	6.5618367	6.6531053	6.52226	6.484977	6.4762564	6.5858274	6.5531735	6.6030483	6.598373	6.524685	6.5763803	6.566465	6.5320635	6.606496	6.5459175	6.481058	6.5618496	6.48489	6.676196	6.5130424	6.5483327	6.598646	6.630497	6.517637	6.5938888	6.5529823	6.567971	6.501363	6.6151586	6.600118	6.678881	6.682441	6.6744266	6.6275697	6.554814	6.6513844	6.5223365	6.500756	6.6211257	6.6802664	6.602141	6.4766784	6.536229	6.644797	6.6415534
"ILMN_1652735"	7.0520735	7.1412473	6.92807	6.8828473	7.1485715	6.8954473	7.0365267	6.92248	7.00035	7.1015716	7.158894	7.0769463	6.907905	6.9463463	7.0655084	7.087347	6.9371576	6.992486	7.0084505	6.904217	6.931986	6.9251885	7.0626707	7.011494	6.945633	7.0588403	6.9816065	7.0445876	6.9914317	7.045007	6.9192896	7.1403875	6.7745934	7.026783	6.828775	7.1275716	6.9898453	6.8857327	7.008496	6.9198337	7.0345693	7.1431775	6.866741	6.983538	7.055141	7.1180224	7.158363	7.1720467	6.981604	6.9622736	7.2480397	6.9095263	7.119637	6.8933535	7.178312	7.0440826	6.983601	7.1291018	7.1526504	6.974688	7.0217733	7.071872	7.0030437	6.9414487	7.0706773	7.2003345	7.05614	6.9165006	6.936133	6.9420485	7.014008	7.0322037
"ILMN_1652736"	7.4747453	8.027295	7.4535756	7.000253	7.0580564	7.3463244	7.3925295	7.5806293	7.4193573	7.1032577	8.135056	7.4461236	7.6775603	7.3151813	7.670467	7.5833516	7.3958635	7.077908	7.3380456	7.493963	7.4110603	7.2737794	7.139304	7.7039337	7.4587183	7.4495583	7.3271875	7.430701	7.667733	7.6277347	7.9921637	7.3110285	7.189602	7.3963203	7.6856933	7.3560967	7.160033	7.148697	7.228702	7.5692863	7.616771	7.966583	7.576054	7.1870522	7.2602696	7.374813	7.2344294	7.4565487	7.451699	7.1842756	7.0063686	7.471666	7.2002187	7.0734406	7.027649	7.062995	7.0779424	7.373312	7.3167267	7.08106	7.2003303	7.1490707	7.371316	7.329776	7.0799313	6.9808717	7.192534	7.106404	7.3020153	7.257231	7.521491	7.565225
"ILMN_1652737"	6.653538	6.692938	6.6810064	6.637171	6.712886	6.575945	6.6024823	6.632685	6.5961685	6.7251906	6.5729213	6.691123	6.654955	6.67424	6.655952	6.62898	6.641676	6.674766	6.733142	6.535834	6.745874	6.785278	6.576377	6.716966	6.695103	6.7398086	6.6410007	6.6804934	6.663866	6.666282	6.635976	6.733917	6.7313833	6.8469915	6.7216353	6.7093906	6.6880727	6.6644893	6.774886	6.6865606	6.719852	6.525204	6.743289	6.6390224	6.6313567	6.477063	6.648148	6.7361984	6.806207	6.753293	6.6232314	6.6974397	6.674778	6.6997266	6.6721544	6.607875	6.7353096	6.799543	6.562258	6.5604367	6.6600027	6.6167674	6.618164	6.672457	6.6209154	6.5735435	6.6426063	6.705036	6.728272	6.6932516	6.5372066	6.6595154
"ILMN_1652740"	6.653538	6.6202683	6.6920104	6.7338467	6.6458235	6.647057	6.583321	6.6572843	6.6496773	6.7200537	6.706098	6.679115	6.74152	6.653715	6.7143254	6.67737	6.602848	6.8477373	6.7722654	6.667623	6.7703395	6.818864	6.7934256	6.690686	6.694014	6.5928597	6.694442	6.6804934	6.726181	6.7541556	6.681487	6.7407203	6.7640095	6.609986	6.762141	6.780081	6.6792774	6.7511096	6.6445913	6.7201486	6.6829424	6.7041087	6.786865	6.757699	6.6896133	6.7088833	6.65746	6.645856	6.675863	6.7310023	6.7753515	6.731149	6.646122	6.644188	6.5962887	6.5084825	6.754465	6.610388	6.691572	6.6952667	6.7203145	6.642035	6.595241	6.775981	6.687044	6.6859236	6.7688723	6.683121	6.664853	6.6008663	6.724807	6.7614036
"ILMN_1652745"	6.7212114	6.561599	6.6566486	6.5881286	6.66032	6.6516547	6.5543976	6.611747	6.7175593	6.648207	6.812204	6.727107	6.645231	6.617138	6.5910563	6.64606	6.6527123	6.7978315	6.6493077	6.5295663	6.6561666	6.661189	6.7896924	6.728886	6.6592507	6.6242394	6.660551	6.6577706	6.6171417	6.619244	6.6274033	6.6289296	6.7661	6.7706404	6.658668	6.712585	6.6228304	6.729274	6.556811	6.556914	6.5173683	6.7254558	6.6576405	6.5826855	6.6856565	6.639943	6.6272902	6.6518226	6.5529037	6.6745095	6.6537576	6.6872344	6.6766076	6.7022943	6.782044	6.600576	6.590372	6.6711183	6.6388955	6.6272945	6.617783	6.593063	6.765413	6.627051	6.5345774	6.741722	6.5588436	6.66908	6.606633	6.637319	6.553922	6.558052
"ILMN_1652747"	6.6755743	6.735343	6.776671	6.632384	6.679641	6.7416954	6.6269693	6.637774	6.6553545	6.713885	6.708635	6.699166	6.7711477	6.7219386	6.77716	6.7291255	6.6757774	6.7053814	6.710371	6.669469	6.758524	6.732541	6.6624436	6.944407	6.7933817	6.8325667	6.634973	6.7386594	6.56513	6.6135225	6.717087	6.836805	6.7818856	6.536124	6.780132	6.6737657	6.7558002	6.8288693	6.92901	6.726074	6.765313	6.6585455	6.7744513	6.7276077	6.7588735	6.6587486	6.689397	6.601722	6.6195354	6.7121754	6.770115	6.726575	6.7167597	6.673361	6.8524146	6.633207	6.676194	6.907292	6.7473583	6.745033	6.81789	6.6371436	6.6485777	6.800889	6.7180347	6.684471	6.8423834	6.7237105	6.6939034	6.7416015	6.738104	6.7614036
"ILMN_1652749"	7.374865	7.447267	7.604257	7.317421	7.075491	7.6952515	7.4360733	7.437837	7.660942	7.328486	7.475885	7.452002	7.502189	7.401471	7.3611517	7.78182	7.6293774	7.622013	7.5093813	7.6842265	7.739772	7.3740234	7.4501348	7.170704	7.5262637	7.238392	7.583063	7.4196396	7.369695	7.385264	7.4637036	7.4633408	7.572983	7.325917	7.730617	7.4168453	7.2804794	7.6875057	7.4890137	7.6466875	7.4495583	7.609724	7.159085	7.0869007	7.1924477	7.2282763	7.3459144	7.3799543	7.4752154	7.600939	7.3671827	7.517683	7.415022	7.3315587	7.290822	7.212664	7.355149	7.4192657	7.221648	7.354167	7.1753893	7.227661	7.160117	7.5098314	7.4464197	7.440451	7.2848177	7.4444194	7.189512	7.379451	7.3046613	7.1320148
"ILMN_1652753"	7.542604	7.4870186	7.5066924	7.175594	7.311543	7.624584	7.2969923	7.47513	7.1507897	7.558493	7.5377817	7.212745	7.4930077	7.401471	7.2785225	7.212234	7.5625753	7.241454	7.361024	7.4772286	7.227488	7.5494556	7.307852	7.3867283	7.3325276	7.9084816	7.3648105	7.3526387	7.50687	7.3114095	7.1952863	7.462402	7.14927	7.161812	7.1993785	7.244194	7.616268	7.2060847	7.2852483	7.2709618	7.496212	7.3142533	7.513242	7.560195	7.520216	7.6156335	7.535584	7.1932197	7.4426894	7.3050914	7.2882247	7.299734	7.504194	7.523374	7.450608	7.396754	7.297118	7.5618744	7.211412	7.575425	7.7568116	7.395396	7.393821	7.2369194	7.3243856	7.535886	7.680599	7.692976	7.546988	7.4930077	7.575333	7.488855
"ILMN_1652754"	10.120868	9.794634	9.820359	10.15878	9.49747	10.338563	10.016397	9.966808	10.16642	10.180554	9.520607	9.791656	10.001302	9.69642	9.84634	9.866236	9.966165	9.807149	9.810122	9.675304	9.833353	9.875988	10.019809	10.074647	9.749286	10.2489395	9.6732855	10.178127	9.783003	9.814697	9.027942	9.899479	9.315541	9.739889	9.666014	9.678233	10.246225	9.80327	9.713711	9.776226	9.715198	9.289814	10.126741	10.077114	10.126741	10.108767	10.168897	9.708372	9.812822	9.927524	9.922245	10.120868	10.165764	9.923861	10.170005	10.400765	10.155081	10.1403	10.16061	10.016397	10.373557	10.084266	9.926748	9.706495	9.512272	10.111405	10.203718	10.187194	9.726018	9.958166	9.905165	9.811024
"ILMN_1652756"	6.659687	6.6068816	6.7141824	6.6562243	6.6047454	6.6425786	6.7041063	6.6055245	6.6086135	6.622317	6.6352916	6.7513866	6.5732565	6.5712223	6.630316	6.802707	6.7161117	6.502356	6.648096	6.695263	6.733595	6.6496696	6.70994	6.620481	6.7252936	6.594225	6.684455	6.612657	6.548951	6.670129	6.5873075	6.657802	6.8483047	6.665748	6.592114	6.808987	6.6391926	6.731093	6.6551185	6.6457553	6.707078	6.739963	6.6202674	6.597424	6.636363	6.6717663	6.6561546	6.7309246	6.6117687	6.603525	6.604462	6.642033	6.6289244	6.660069	6.6110325	6.684394	6.748364	6.7157016	6.6759167	6.6729045	6.617783	6.6197214	6.7714653	6.636699	6.6439347	6.595875	6.7544546	6.7596283	6.5312915	6.557058	6.608657	6.747628
"ILMN_1652758"	6.8545156	6.9376063	6.7894306	7.055475	6.784845	6.7173834	6.736685	6.7167883	7.043942	6.698253	6.771462	6.7005053	6.859319	6.8862233	6.7907352	6.8732076	6.8530507	7.022797	6.655719	7.055745	6.723618	6.818864	6.9248137	6.9383054	6.825047	6.8642964	6.774392	6.7236714	6.6650195	6.742928	6.8709297	6.7995324	6.795532	6.8393574	6.9404755	6.7710047	6.7335124	7.0691757	6.804152	6.7127457	6.6531663	6.6301184	6.909198	6.890297	6.7939467	6.872247	6.840636	6.9588203	6.7593055	6.7807703	7.0371585	6.866917	7.020355	6.821851	7.0854774	6.7891774	6.7830067	6.9124923	6.7985063	6.785617	6.888513	6.8725643	6.9007883	6.8450956	6.913889	6.7223167	6.7544546	6.638491	6.8758917	6.836247	6.7834144	6.967544
"ILMN_1652761"	6.658454	6.698525	6.6654997	6.7096305	6.736646	6.7115464	6.6745067	6.6690216	6.559535	6.672981	6.575826	6.559005	6.59437	6.6382966	6.6808805	6.641314	6.6627493	6.5601597	6.642817	6.783204	6.6158533	6.554679	6.721765	6.5584207	6.6159253	6.559976	6.643926	6.62386	6.7330866	6.6625743	6.6444407	6.6826034	6.682948	6.6605735	6.71883	6.600087	6.6376767	6.8780093	6.6780663	6.7958736	6.581363	6.581229	6.649893	6.6955647	6.6514854	6.642962	6.5788217	6.808186	6.7012796	6.7970815	6.52594	6.715286	6.7225747	6.6414165	6.530126	6.6825066	6.6881676	6.6180925	6.7185383	6.76077	6.583734	6.5531907	6.6569686	6.637913	6.5899334	6.712118	6.621031	6.614211	6.6970205	6.663411	6.564289	6.6627483
"ILMN_1652762"	7.3129807	7.336968	7.2112637	7.1915355	7.18197	7.276506	7.291602	7.257684	7.006326	7.2798038	7.242998	7.265816	7.2400627	7.1005073	7.28752	7.288814	7.2827835	7.053665	7.2950287	7.2184625	7.278356	7.281084	7.494031	7.1544614	7.2197256	7.4121118	7.344208	7.2308626	7.2391486	7.3292494	7.303237	7.2557664	7.2267113	7.308937	7.088467	7.2083454	7.3783994	7.2880974	7.3268957	7.4474382	7.348972	7.080202	7.3298965	7.2801948	7.3823924	7.3840866	7.400926	7.2173276	7.41839	7.3036957	7.280384	7.2332144	7.4294863	7.5302687	7.293469	7.1493115	7.2531295	7.335123	7.486876	7.3899627	7.49452	7.4326825	7.262472	7.229776	7.242047	7.496616	7.464665	7.5667315	7.438353	7.36424	7.359945	7.328491
"ILMN_1652763"	6.809147	6.827457	6.794297	6.6431737	6.7659416	6.8179345	6.904451	6.861529	6.7162337	6.7930603	6.881535	6.847148	6.8819194	6.778454	6.7816	6.71604	6.7639575	6.6435394	6.747156	6.802851	6.780514	6.933158	6.941888	6.7339993	6.8241105	6.828782	6.7568893	6.805004	6.7938924	6.8446803	6.7316756	6.836805	6.7818856	6.872849	6.745928	6.7850666	6.7684636	6.731093	6.725861	6.765265	6.7980003	6.7063456	6.881155	6.7900243	6.960887	6.879752	6.8515186	6.835376	6.7814455	6.7167907	6.7546363	6.8269606	6.8277245	6.8515863	6.72092	6.68625	6.8673043	6.6085353	6.885015	6.7222066	6.852457	6.799335	6.688426	6.8192396	6.7180347	6.712118	6.891672	6.777274	6.7762256	6.7992415	6.779515	6.9190817
"ILMN_1652768"	13.7681465	14.069971	13.665078	13.560246	13.297342	13.680137	13.670265	13.528204	13.261971	13.571589	13.594812	13.51778	13.54012	13.402617	13.387121	13.528204	13.474281	12.971802	13.469766	13.54012	13.428553	13.565547	13.651896	13.417255	13.577341	13.813294	13.490554	13.506839	13.7681465	13.469766	12.95033	13.685719	13.449629	13.534484	13.209238	13.227691	13.696386	13.474281	13.545275	13.528204	13.479965	13.227691	13.634326	13.848852	13.651896	13.848852	13.407665	13.350447	13.735074	13.402617	13.422707	13.594812	13.785573	13.634326	13.469766	13.449629	13.67562	13.8730755	13.746898	13.43442	13.945336	13.998757	13.54012	13.417255	13.402617	13.741513	13.864162	13.777969	14.058116	13.806681	13.76117	13.479965
"ILMN_1652777"	7.739436	7.662836	7.763111	8.112032	7.2955575	7.479381	7.509613	7.792534	7.549444	7.2180586	7.942453	7.563582	7.6393957	7.6992455	7.9077187	7.3917212	7.4473424	8.109861	7.6234684	7.7849636	8.212143	7.445401	7.679078	7.6249704	7.259644	7.2257733	7.895629	7.5699906	7.2541995	7.8115077	8.045608	7.688342	7.7612014	7.69905	8.289882	7.8644037	7.347619	7.267008	7.547702	7.831372	7.662016	7.794476	7.5389757	7.3464575	7.445742	7.4093537	7.332138	8.10132	7.842516	7.8570123	8.23717	7.5884314	7.8623037	7.7063293	7.422116	7.6528163	7.6804276	7.7531257	7.362972	7.6240935	7.391447	7.606849	7.393821	7.60372	8.043733	7.4814053	7.4538746	7.596709	7.7206163	7.755348	7.6902747	7.597125
"ILMN_1652780"	6.7237654	6.6962557	6.643938	6.7167926	6.624504	6.7443833	6.710075	6.6192904	6.6934066	6.596378	6.6841364	6.7979045	6.5545263	6.5539813	6.6849146	6.71604	6.792501	6.6201386	6.7223897	6.6280518	6.757217	6.6629143	6.618031	6.5475273	6.699755	6.629809	6.673386	6.6425643	6.6650195	6.7581344	6.6029363	6.591163	6.6111627	6.619128	6.9219537	6.72254	6.729535	6.616825	6.6045504	6.741758	6.6852746	6.666771	6.6053205	6.7125263	6.640003	6.601245	6.6444626	6.587515	6.6633663	6.5665774	6.5846024	6.80131	6.647979	6.644188	6.6110325	6.66198	6.6292725	6.697005	6.542746	6.6435237	6.749833	6.5196934	6.70453	6.625767	6.742573	6.7889094	6.657139	6.6455536	6.6272388	6.5696197	6.6113186	6.6644125
"ILMN_1652784"	6.668548	6.682704	6.622909	6.7930226	6.6326423	6.6563277	6.7026386	6.708991	6.8291206	6.7175145	6.787655	6.793387	6.7617865	6.7556925	6.7143254	6.667973	6.736413	6.740202	6.6119256	6.6584263	6.771641	6.7036424	6.674691	6.8334193	6.705397	6.5092535	6.704085	6.578392	6.784764	6.7369614	6.694117	6.6912513	6.793262	6.7166924	6.6968102	6.6949086	6.7281356	6.6761155	6.7148204	6.7441072	6.731992	6.626046	6.753992	6.6925416	6.6388497	6.8079095	6.65746	6.732244	6.664668	6.8310823	6.697744	6.7518477	6.530846	6.6467843	6.7345138	6.73941	6.644364	6.7840576	6.7017574	6.820982	6.6234746	6.588221	6.8326097	6.8131037	6.653307	6.737788	6.6685658	6.739624	6.6456823	6.67584	6.6633177	6.672085
"ILMN_1652786"	6.62476	6.6690516	6.688328	6.7154455	6.636466	6.701097	6.833739	6.6241083	6.587481	6.7592897	6.675372	6.717511	6.5932007	6.720575	6.7887173	6.65875	6.8026605	6.7219367	6.724916	6.651111	6.6117964	6.6116695	6.7442794	6.5985045	6.609742	6.618548	6.671966	6.653227	6.6159935	6.530646	6.70242	6.5389957	6.6664405	6.45813	6.608627	6.6706085	6.563112	6.620843	6.736761	6.617883	6.6745625	6.7041087	6.643308	6.632153	6.6514854	6.5580616	6.5924826	6.5809145	6.634084	6.7346272	6.649303	6.776495	6.6327095	6.703547	6.6741943	6.676979	6.6248713	6.595492	6.6143	6.5867043	6.6800823	6.57335	6.5708523	6.7043557	6.687044	6.7082877	6.7204604	6.637156	6.6002417	6.709884	6.691507	6.675023
"ILMN_1652787"	9.570795	9.660633	10.004043	9.575577	10.074647	9.412424	9.401962	9.819497	9.551431	9.177252	9.561125	9.418386	9.543471	9.44163	9.908976	9.434074	9.2122	9.770503	9.55178	9.765459	9.352107	9.525843	9.653876	9.4043	9.661834	9.144604	9.914435	9.413222	9.6488085	9.588532	9.939332	9.6521225	9.863579	9.788197	10.083081	9.510625	9.420675	9.19689	8.915107	9.585136	9.716155	9.38954	9.587218	9.739337	9.352107	9.335039	9.466378	9.679766	9.607732	9.591239	9.895355	9.936202	9.440905	9.453085	9.261273	9.6186075	9.730586	9.401165	9.518663	9.711295	9.268174	9.353338	9.518283	9.968888	9.542676	9.388426	9.513878	9.194636	9.581031	9.5693	9.719742	9.19689
"ILMN_1652790"	7.309191	7.1015778	7.499607	7.3902764	7.448442	7.004523	7.464802	7.5463386	7.3297696	7.475375	7.3289313	7.215348	7.1406045	7.4587007	7.386419	7.380974	7.2892885	7.4695487	7.4039383	7.2939625	7.8722734	7.5160966	7.602861	7.1927743	7.3034015	7.340205	7.478241	7.328673	7.360024	7.569644	7.8288074	7.3168564	7.5027127	7.4063315	7.3835416	7.4490685	7.555228	7.442724	7.831359	7.444723	7.5658617	7.673205	7.4724994	7.335313	7.429966	7.5306644	7.3812523	7.765734	7.4367957	7.1499352	7.6493073	7.2452955	7.5873322	7.5867405	7.238463	7.205806	7.3453436	7.4058	7.2073565	7.4307647	7.335449	7.568767	7.291209	7.60372	7.915888	7.5946884	7.6356626	7.762193	7.5783625	7.6716294	7.602861	7.723417
"ILMN_1652797"	6.6522803	6.626732	6.7489157	6.6999354	6.7083097	6.6380343	6.710075	6.527892	6.6727567	6.592018	6.757951	6.6937733	6.674095	6.6655445	6.716915	6.5881114	6.6478214	6.4628463	6.5730777	6.673139	6.5733795	6.568709	6.616589	6.511273	6.552344	6.60743	6.596942	6.675983	6.6732163	6.674006	6.6286225	6.605812	6.5631714	6.5746965	6.592114	6.657338	6.63482	6.574476	6.577406	6.584837	6.692125	6.579233	6.643308	6.633535	6.636363	6.601245	6.7162666	6.584909	6.6771674	6.602007	6.5375495	6.5907173	6.636457	6.5642223	6.5440125	6.5586557	6.586299	6.5898623	6.6535373	6.6258397	6.6152606	6.777574	6.5754685	6.451769	6.6224604	6.619458	6.5772676	6.549203	6.705769	6.615772	6.6535473	6.5762677
"ILMN_1652799"	6.6780334	6.735343	6.695448	6.725446	6.6760244	6.738951	6.647575	6.720232	6.666299	6.81153	6.654357	6.8125305	6.6426845	6.5680757	6.7316375	6.6143475	6.8084455	6.653327	6.6673274	6.6638474	6.6425214	6.783652	6.613861	6.6292615	6.665958	6.835268	6.728126	6.7386594	6.729571	6.6836734	6.797571	6.6563125	6.73345	6.760337	6.628348	6.698327	6.799823	6.641755	6.7424803	6.650835	6.8001757	6.9784093	6.664068	6.730398	6.636363	6.6904054	6.7258377	6.6652694	6.600014	6.6536446	6.7020946	6.635923	6.7282076	6.689386	6.755014	6.7530136	6.62347	6.700873	6.6838083	6.736556	6.6787663	6.70766	6.59661	6.6862974	6.6453133	6.7310486	6.698345	6.599139	6.678124	6.802905	6.649585	6.803037
"ILMN_1652806"	7.477543	7.2025695	7.4003024	7.5512	7.491245	7.2860427	7.449197	7.4946694	7.1861825	7.402034	7.37389	7.3414254	7.2843494	7.237903	7.506111	7.3917212	7.377202	7.14407	7.3667755	7.4355183	7.259555	7.467292	7.4887	7.4828615	7.4464927	7.634144	7.374408	7.3659897	7.3739533	7.394456	7.452474	7.285325	7.238302	7.305928	7.3212748	7.3729873	7.585233	7.3349295	7.3859873	7.3622384	7.344404	7.710785	7.62013	7.6326523	7.376994	7.490022	7.448279	7.459075	7.70697	7.417971	7.284424	7.1997514	7.7427135	7.3963313	7.450608	7.406202	7.705	7.4822106	7.7794733	7.5451255	7.726715	7.614311	7.3459144	7.501807	7.4464197	7.596798	7.695013	7.5269146	7.535362	7.853237	7.5620484	7.594603
"ILMN_1652807"	6.6865172	6.716431	6.620432	6.7027593	6.6299562	6.622801	6.632956	6.7743254	6.793025	6.675653	6.6516495	6.684367	6.688347	6.687248	6.864541	6.734917	6.703391	6.776522	6.7556376	6.643616	6.707877	6.6514506	6.729637	6.70219	6.7097936	6.6721516	6.7252407	6.6456647	6.7927036	6.796313	6.7864614	6.715659	6.761874	6.676959	6.644853	6.742535	6.7347493	6.687847	6.7861466	6.687831	6.611609	6.6565504	6.7194595	6.6872087	6.748996	6.7047763	6.643128	6.755643	6.69512	6.7649784	6.659807	6.6843276	6.766087	6.763817	6.6971726	6.8084054	6.637627	6.5278788	6.7160463	6.6180854	6.6735926	6.6055436	6.6569686	6.632521	6.6396465	6.763689	6.658463	6.6982226	6.6342273	6.7725115	6.6974525	6.7147913
"ILMN_1652808"	6.593301	6.6610975	6.6920104	6.5788465	6.692212	6.7101293	6.669744	6.6179876	6.6141686	6.5685954	6.7175407	6.6679225	6.6949167	6.5344605	6.604046	6.669668	6.7498283	6.711471	6.644084	6.830449	6.4735894	6.5840044	6.6269956	6.5985045	6.8316164	6.611458	6.643926	6.6577706	6.5703707	6.6488934	6.607718	6.5581846	6.7208405	6.619128	6.780132	6.7175746	6.537615	6.691403	6.5129933	6.571032	6.4193387	6.7187047	6.628459	6.611993	6.7170353	6.6616096	6.6165957	6.6073604	6.58793	6.7310023	6.66699	6.5938888	6.5769534	6.634828	6.7345138	6.754939	6.6153383	6.71746	6.6429625	6.7693205	6.61393	6.6404405	6.6396785	6.7204776	6.651882	6.6686015	6.6307664	6.5899453	6.6581445	6.671845	6.6162243	6.5865893
"ILMN_1652819"	7.097107	6.8095493	6.916517	6.589689	6.9059753	6.936689	6.980533	6.879886	7.2742004	7.0424466	6.8471475	6.835971	6.960583	6.945283	6.8074927	6.8139477	6.6757774	6.7886643	6.970624	6.6970525	6.8553834	6.9505105	6.874979	6.813347	6.87772	6.9871583	6.8624735	6.950998	6.9407954	6.761786	6.8269124	6.8903117	6.835577	6.749097	6.8764687	6.698327	6.8703933	6.9284525	6.814049	6.830745	6.8762355	6.8989944	6.851918	6.84976	6.844026	6.933734	6.935199	6.8817816	6.834752	6.7788424	6.852064	6.7925043	6.969902	6.813039	6.827931	6.9020667	6.8453717	6.742257	6.8894835	6.8866553	6.86329	6.8190293	6.8214316	6.9115453	6.8525167	6.882423	6.8875227	6.8178296	6.8606853	6.717775	6.825278	6.680833
"ILMN_1652825"	9.503136	8.95986	8.918329	9.239975	8.909193	9.47325	9.130084	8.716914	9.355913	9.487135	9.183074	8.789621	9.326318	9.334007	9.01227	9.21442	9.396961	8.939281	9.108808	9.074766	8.878385	9.077981	8.796184	9.3380165	9.163319	9.43264	9.218903	9.25526	8.890664	8.997592	8.156476	9.229365	9.004893	9.229878	9.2122	9.254942	9.034638	9.476288	8.706839	9.103967	8.810705	8.457594	8.898084	9.355913	9.336454	9.227381	9.057018	8.7096405	8.9777155	9.285099	9.195646	9.173958	9.157625	8.941636	9.309812	9.256622	8.954581	9.189922	9.319662	9.111339	9.228095	8.720384	8.93424	8.779773	8.779294	9.0435	9.222365	8.845264	8.913281	8.904963	8.885906	8.810253
"ILMN_1652826"	6.6321907	6.7030263	6.669154	6.6308527	6.791956	6.7059784	6.7114635	6.5795355	6.7110004	6.6044087	6.668937	6.7945533	6.677281	6.7678747	6.653522	6.694865	6.5575576	6.7263827	6.74837	6.680587	6.8092713	6.6496696	6.863587	6.708853	6.693082	6.650333	6.7252407	6.6775823	6.5835485	6.605602	6.714899	6.562643	6.726937	6.760337	6.643373	6.7397017	6.5721793	6.8121266	6.7562637	6.6495233	6.707078	6.4646196	6.6317897	6.7125263	6.7002687	6.5707693	6.7297077	6.562465	6.5247793	6.7686048	6.613246	6.709257	6.742272	6.718915	6.7696757	6.7107086	6.6643553	6.629494	6.739055	6.711787	6.692862	6.613804	6.8451624	6.7347593	6.7317257	6.6655993	6.7027183	6.7211976	6.728272	6.7311573	6.5969176	6.9298224
"ILMN_1652837"	6.603356	6.752237	6.6267233	6.7368927	6.6471796	6.714549	6.6933985	6.6805506	6.5989456	6.6783433	6.6367493	6.582522	6.6260757	6.7031794	6.5966845	6.674237	6.7001805	6.624389	6.749586	6.790427	6.6961827	6.7229385	6.6484895	6.5584207	6.674042	6.66443	6.595406	6.740072	6.7388096	6.6527905	6.741967	6.7514424	6.7597218	6.7812223	6.599206	6.5677233	6.632073	6.6739697	6.599916	6.6735754	6.6933737	6.781242	6.611781	6.6364	6.6719627	6.7583876	6.697185	6.848904	6.6831827	6.7788424	6.659807	6.7326074	6.6784687	6.6573753	6.6971726	6.8023605	6.6498647	6.7157016	6.6336374	6.7042	6.6521273	6.6711183	6.625595	6.60081	6.8618665	6.717677	6.6882653	6.5928693	6.713945	6.694614	6.7054963	6.6934466
"ILMN_1652846"	7.06461	7.082942	6.9239154	7.0214086	6.945109	7.149776	7.1911874	7.0215845	7.0131187	7.1606374	7.0770903	7.138213	7.0140014	7.073443	7.049707	7.0185747	7.129771	6.979453	6.8999534	7.0266476	7.0677843	7.0686603	7.170052	7.1233835	7.0173697	7.1512046	6.9802465	7.042596	7.0829034	7.086942	6.884226	7.0074396	6.979882	7.0607624	7.1049137	6.9309793	7.125487	7.005793	7.1401563	7.1752877	7.044748	6.982151	6.9355235	7.18276	7.0415745	7.0686316	7.009791	6.949592	6.9876537	7.018169	7.085316	6.8749533	7.092025	6.9961376	6.9175696	6.9511647	6.8393593	6.9466577	7.1049466	7.1005883	7.3315587	7.206914	7.1771545	7.2438483	6.919705	7.085986	6.985379	7.0845456	7.046427	7.105271	7.0650897	7.119586
"ILMN_1652852"	6.5571976	6.7416596	6.688328	6.626414	6.721645	6.708715	6.655094	6.641544	6.694725	6.6955347	6.5847034	6.6343493	6.6894164	6.7392063	6.696388	6.7845597	6.644612	6.7475343	6.5679407	6.5634656	6.7322917	6.6941924	6.633019	6.7902207	6.6670656	6.6960454	6.678934	6.6697607	6.647368	6.577667	6.7642207	6.7115283	6.84574	6.705063	6.6613965	6.7502065	6.619473	6.798091	6.7337255	6.67955	6.7693677	6.7144938	6.834296	6.629097	6.767752	6.7487054	6.702413	6.7336116	6.674552	6.590483	6.952703	6.789436	6.7383404	6.6109886	6.6610503	6.7374177	6.637627	6.610388	6.7473583	6.727927	6.6977496	6.6646624	6.723198	6.8653407	6.7879467	6.729549	6.6732974	6.7369385	6.708942	6.715278	6.6113186	6.727443
"ILMN_1652854"	6.729373	6.5941563	6.675083	6.725446	6.5964165	6.692026	6.578482	6.6477256	6.6511636	6.5434165	6.644743	6.6204967	6.5955386	6.7031794	6.6808805	6.522837	6.6611304	6.657671	6.7187805	6.5945396	6.6008434	6.682512	6.673402	6.6309295	6.639148	6.703784	6.758222	6.6516347	6.6890855	6.7787886	6.6952353	6.732455	6.742251	6.718039	6.54605	6.6914783	6.5450416	6.6340384	6.721203	6.6001935	6.7362494	6.6424103	6.613439	6.7317863	6.592959	6.6904054	6.667882	6.8199224	6.579665	6.5463204	6.765564	6.6665993	6.8511715	6.7010283	6.7166553	6.649139	6.717738	6.797663	6.596596	6.743735	6.695209	6.677227	6.676082	6.733521	6.706881	6.6859236	6.6720433	6.703587	6.81264	6.6115623	6.578867	6.682509
"ILMN_1652857"	6.4732146	6.54536	6.480239	6.6125793	6.5050554	6.6089435	6.4944997	6.40162	6.580653	6.541921	6.588946	6.5559244	6.596906	6.5680757	6.675545	6.55201	6.5113244	6.543848	6.5589952	6.5254593	6.4647923	6.6629143	6.5419664	6.5074706	6.5924563	6.663286	6.729507	6.566667	6.548951	6.595453	6.4624667	6.603033	6.565455	6.5718923	6.560383	6.5208907	6.548471	6.6284184	6.538967	6.538452	6.546196	6.674676	6.643308	6.626339	6.5731697	6.5293636	6.5087404	6.54066	6.5339513	6.7121754	6.413681	6.635923	6.5453873	6.5330386	6.6721544	6.649139	6.454495	6.6160793	6.649521	6.6165476	6.567222	6.4985623	6.557049	6.637913	6.6091237	6.503159	6.58728	6.4952965	6.5025043	6.5653043	6.649585	6.607914
"ILMN_1652865"	6.7118573	6.7573256	6.821101	6.6856737	6.835279	6.8459063	6.720081	6.6939206	6.7322545	6.7187514	6.8430405	6.7979045	6.778537	6.8275414	6.692569	6.8360023	6.6954074	6.763246	6.8165736	6.8812156	6.745874	6.8510427	6.797021	6.7339993	6.7490835	6.6910315	6.7554693	6.8037653	6.7341204	6.7770033	6.838492	6.814311	7.0238905	6.6476307	6.807723	6.7532706	6.6512704	6.8519106	6.9219995	6.790346	6.694676	6.936026	6.671888	6.708218	6.9191966	6.785773	6.8346577	6.918928	6.7967534	6.7496753	6.834888	6.873325	6.6688194	6.820531	6.77196	6.691455	6.7165346	6.793684	6.771761	6.870868	6.7369275	6.783329	6.733233	6.8131037	6.749304	6.8461246	6.660674	6.769568	6.803329	6.8172927	6.8618655	6.8261538
"ILMN_1652866"	6.5557947	6.681614	6.7345514	6.6533723	6.713985	6.8872066	6.729894	6.7635984	6.777941	6.7451954	6.780797	6.5896177	6.7176046	6.8615665	6.6371446	6.840551	6.7350273	6.7234173	6.723664	6.8588495	6.66903	6.949139	6.6923184	6.7791696	6.7951417	6.708972	6.7855673	6.770135	6.608687	6.8780847	6.633525	6.905701	6.7249103	6.7368093	6.745928	6.655631	6.696159	6.6781754	6.7684455	6.765265	6.7147317	6.710575	6.80513	6.8072257	6.6896133	6.6792707	6.7765017	6.771609	6.6928344	6.703605	6.965709	6.8766456	6.7519307	6.7511444	6.782044	6.7640195	6.753276	6.765399	6.682441	6.7533946	6.7004104	6.821816	6.69251	6.6392026	6.7734656	6.758281	6.7138596	6.7237105	6.7586303	6.7165427	6.672104	6.747628
"ILMN_1652871"	6.810969	6.65865	6.595731	6.692998	6.6286674	6.6136847	6.6207175	6.62777	6.5319605	6.767547	6.6420946	6.727107	6.654955	6.701686	6.7052526	6.641314	6.7455096	6.656188	6.7296815	6.729872	6.679809	6.6808734	6.6842804	6.591682	6.7534256	6.659464	6.6516657	6.583345	6.786976	6.633147	6.64931	6.696735	6.5898104	6.6618195	6.6927843	6.693122	6.6512704	6.643612	6.711841	6.7343907	6.708255	6.7187047	6.636567	6.723488	6.6919775	6.585631	6.6021643	6.600252	6.8338046	6.6695967	6.6846447	6.7166567	6.6289244	6.718915	6.617492	6.645402	6.683992	6.533846	6.6296144	6.681891	6.6723413	6.648643	6.555312	6.7270584	6.6195393	6.6360927	6.6882653	6.5883794	6.669485	6.637319	6.6387935	6.644811
"ILMN_1652872"	6.7095823	6.6885185	6.7253475	6.7368927	6.7433977	6.755356	6.6774426	6.6253796	6.7215652	6.675653	6.7629642	6.7258263	6.7795978	6.629405	6.6977286	6.8537254	6.7561216	6.735572	6.6505356	6.684257	6.6891074	6.700509	6.7645054	6.7138295	6.683497	6.693672	6.678934	6.6712384	6.719337	6.7369614	6.7776804	6.696735	6.9194055	6.8048286	6.7363586	6.72254	6.7671885	6.5978436	6.704079	6.736789	6.8619075	6.904619	6.7337513	6.739928	6.8231335	6.6904054	6.6830564	6.6860414	6.8315005	6.723331	6.8805895	6.7997603	6.6784687	6.703547	6.794351	6.72756	6.6737065	6.570903	6.545602	6.684673	6.682592	6.8587646	6.7005825	6.7297106	6.7919292	6.723894	6.6426063	6.663527	6.7406096	6.838439	6.6974525	6.7766848
"ILMN_1652876"	6.6495605	6.5746455	6.7388525	6.589689	6.62329	6.6380343	6.6876163	6.6241083	6.6057405	6.616829	6.62846	6.7216578	6.5732565	6.7145286	6.6025076	6.708469	6.6478214	6.7554264	6.5866838	6.6824694	6.7103257	6.656392	6.639988	6.688873	6.682294	6.705081	6.6662316	6.636599	6.518122	6.6249533	6.638165	6.708875	6.6850963	6.6324306	6.626842	6.7456613	6.6991076	6.6284184	6.530363	6.6987314	6.5902677	6.5930533	6.6004934	6.660404	6.6412597	6.5550017	6.623421	6.726441	6.6928344	6.57644	6.6274414	6.6166267	6.5931053	6.662655	6.557154	6.6351523	6.748364	6.635187	6.7017574	6.660663	6.546718	6.5963125	6.572532	6.6339917	6.6453133	6.611478	6.5884514	6.4079437	6.574869	6.667541	6.577698	6.6319246
"ILMN_1652881"	6.8028097	6.725492	6.7534523	6.7096305	6.720596	6.665854	6.647575	6.686461	6.6332235	6.6545506	6.675372	6.68174	6.6693954	6.635166	6.7192774	6.726287	6.8390336	6.7648244	6.756806	6.639666	6.804544	6.7777214	6.6556377	6.8061395	6.703196	6.544723	6.7238445	6.737306	6.7319493	6.6527905	6.819192	6.6113214	6.8214426	6.627038	6.6954217	6.7287064	6.6693583	6.685934	6.797275	6.6457553	6.650773	6.62188	6.831292	6.7207465	6.755718	6.644356	6.6493354	6.7446766	6.568053	6.7807703	6.752939	6.7251244	6.6627884	6.678371	6.714561	6.907621	6.7022877	6.6579766	6.694232	6.6323338	6.763478	6.712243	6.6425905	6.7191443	6.592985	6.7609534	6.627026	6.820577	6.593087	6.6478224	6.704317	6.619311
"ILMN_1652888"	6.745778	6.691794	6.6834235	6.7210784	6.73905	6.7201905	6.8121934	6.69272	6.5961685	6.7697225	6.6867385	6.821681	6.809296	6.771907	6.6496115	6.7129674	6.811346	6.7190795	6.770014	6.7625813	6.7547584	6.6496696	6.677445	6.703854	6.7903767	6.7980824	6.6984677	6.6804934	6.8606553	6.718468	6.6298056	6.78576	6.6374583	6.636494	6.690122	6.8293366	6.652622	6.717891	6.704079	6.819628	6.6434197	6.7041087	6.77304	6.674467	6.617107	6.7543645	6.5772305	6.853566	6.693963	6.7416177	6.6878576	6.7487097	6.6688194	6.764943	6.796949	6.6114326	6.7965193	6.610388	6.659082	6.736556	6.6711197	6.622809	6.6830497	6.800889	6.7385864	6.6610236	6.7555637	6.7237105	6.8359933	6.7574253	6.6574483	6.811904
"ILMN_1652890"	6.757847	6.847894	6.7187223	6.8720126	6.7104635	6.778941	6.7114635	6.6607943	6.684926	6.715142	6.644743	6.68174	6.60234	6.8117948	6.7156878	6.843419	6.6578274	6.7506733	6.682516	6.806428	6.7534337	6.695771	6.7740393	6.837859	6.782149	6.638152	6.810766	6.8390293	6.716968	6.8079906	6.8234267	6.7541513	6.737833	6.7426515	6.896511	6.761502	6.673489	6.6320453	6.8059597	6.7284746	6.7561555	6.824994	6.67512	6.776709	6.753419	6.6117387	6.7961855	6.741792	6.724848	6.6962337	6.804159	6.763529	6.7679977	6.715021	6.874442	6.8360124	6.779468	6.7328515	6.7450476	6.60703	6.7312303	6.721406	6.7939496	6.796837	6.7549667	6.740448	6.555988	6.6455536	6.721387	6.660842	6.7226877	6.824455
"ILMN_1652906"	7.6689615	7.7460804	7.8183455	8.10605	8.086146	7.9773855	7.5446973	7.9732423	8.039598	7.525097	7.752728	8.211267	7.841578	7.688648	7.8870173	8.4834175	7.8586564	8.117669	7.9303136	7.665876	7.724365	8.27157	7.761106	8.362095	7.7143526	7.759687	7.949345	7.76933	7.862192	8.009208	7.916477	7.7678237	8.206911	8.151176	8.453614	8.567026	8.077424	8.494909	8.386302	7.993148	7.5808277	8.369795	7.966835	7.8351774	7.8924155	7.567175	8.054806	8.169569	7.932023	7.6525316	8.298524	8.209755	7.887482	8.025643	8.370459	8.677549	7.9704986	8.310064	7.5832586	8.056133	7.4682174	7.775199	7.890983	8.017613	8.40007	7.8389907	7.880742	8.308411	7.738432	7.778623	7.9186873	8.286053
"ILMN_1652907"	7.8845563	7.771878	7.8016615	7.435357	7.9232626	7.666608	7.9894342	7.848603	7.964358	7.8066206	8.290994	7.770149	7.6988564	8.058029	8.066811	7.808396	7.904267	7.6737456	7.8802834	7.803349	7.8531137	7.8447156	7.609288	7.5881743	7.9024825	7.90024	7.852633	7.9175587	7.838997	7.83062	8.075289	7.8084097	7.8718557	7.735976	7.882979	7.704646	7.704675	7.58277	7.5948853	7.7646775	7.984304	7.6182117	7.5332108	7.5828657	7.7040415	7.7396736	7.7447715	7.555989	7.7131915	7.7930145	7.7066426	7.462373	7.6011324	7.6995606	7.771112	7.7601166	7.827632	7.736178	7.9362273	7.655216	7.7628865	7.7132964	7.5628448	7.820319	7.8594465	7.7521224	7.790492	7.848251	7.76717	7.618839	7.844413	7.63629
"ILMN_1652913"	6.722477	6.6896763	6.7253475	6.744411	6.835279	6.5263977	6.717188	6.725846	6.7360077	6.7592897	6.6461964	6.615067	6.7449393	6.834562	6.7143254	6.690006	6.736413	6.8579984	6.7976913	6.9301395	6.6730485	6.7901335	6.7814126	6.7611804	6.764841	6.924057	6.6816907	6.721098	6.8178806	6.789916	6.720579	6.6549873	6.838026	6.7694006	6.68324	6.7257204	6.656701	6.7081647	6.750275	6.593731	6.7971377	6.6727805	6.7003446	6.7125263	6.803285	6.648494	6.7951446	6.8584895	6.696325	6.7474184	6.7080245	6.8182454	6.878762	6.788864	6.874442	6.814675	6.690846	6.971829	6.648215	6.8639965	6.7369275	6.73559	6.7462554	6.8145328	6.712423	6.7095594	6.627026	6.6775594	6.718677	6.7535934	6.6891336	6.8152127
"ILMN_1652918"	6.995487	7.156729	6.987031	6.9061723	7.071153	7.04007	7.415591	6.9392724	7.024334	7.4116507	7.036833	7.055478	6.9931793	7.054853	7.11069	6.9781356	7.041392	7.1722865	7.28303	7.1248355	7.227488	6.8880205	7.113333	6.6668534	7.159898	7.196121	6.9460583	7.0610166	7.232099	7.091822	7.218686	7.0887218	7.2488647	7.1083555	7.052762	6.991672	7.1417165	7.003288	7.1080937	7.1485705	6.956599	6.7294755	6.9494696	6.9629364	7.079977	7.0297656	7.0467944	7.0407786	6.975483	6.9203744	6.8005157	7.0428443	6.9447846	6.791624	7.24199	7.2113085	7.115843	7.2753544	6.937471	6.9128776	7.219263	7.0557747	6.885758	7.0263486	7.1745644	6.9530277	6.982603	7.1435156	7.033417	7.0216765	7.182339	7.0512395
"ILMN_1652927"	6.6732903	6.6177506	6.792321	6.7793894	6.7355385	6.681246	6.66843	6.6526585	6.637379	6.7226205	6.729346	6.616358	6.6365952	6.672805	6.7341447	6.708469	6.7607636	6.618709	6.588037	6.7659864	6.572086	6.6941924	6.658242	6.660022	6.7097936	6.831684	6.6816907	6.734582	6.591505	6.6796594	6.7720323	6.8022776	6.6048417	6.766775	6.7501435	6.704522	6.648518	6.8424597	6.739809	6.6051946	6.6781783	6.7489953	6.634935	6.5511317	6.7702446	6.6117387	6.7394085	6.7207203	6.6492724	6.7369637	6.790222	6.5907173	6.674778	6.718915	6.6295705	6.678761	6.545206	6.825542	6.7301	6.680479	6.7261868	6.6404405	6.676082	6.7297106	6.679932	6.755517	6.546469	6.620052	6.691879	6.756098	6.702196	6.6366515
"ILMN_1652928"	6.8931704	6.8949466	6.8927755	6.7646484	6.865706	6.8505616	6.877765	6.9694095	6.9895825	6.817944	6.908095	6.937269	6.8196573	7.0709357	6.8737335	6.639842	6.844523	6.877122	6.935535	6.88431	6.8183208	6.7357473	6.84605	6.708853	6.797087	6.7435255	6.944766	6.821101	6.8207893	6.7920237	7.4226117	6.9754834	6.777033	7.0576096	6.913311	6.882988	6.9367447	6.760518	6.91202	6.8122883	6.96002	6.9537215	6.8136516	6.848409	6.740846	6.733343	6.902791	7.113036	6.8157115	6.9374723	7.0304737	6.789436	6.893731	6.9748755	6.7166553	7.064927	7.010872	6.60488	6.8405585	6.9092956	6.664732	6.7033963	6.857445	6.853907	7.018841	6.9051213	6.7285757	6.7596283	6.809383	6.7601056	6.843858	7.0782475
"ILMN_1652929"	6.83786	6.7064853	6.5783234	6.7013383	6.9235034	6.9268904	6.76554	6.787707	6.7618427	6.7251906	6.828009	6.7360973	6.676271	6.93652	6.7156878	6.8762474	6.8542576	6.693537	6.9127316	6.769555	6.7285175	6.8275633	6.807938	6.775474	6.829768	6.7991943	6.695771	6.894297	6.715844	6.75627	6.9745502	6.637691	6.6536055	6.820106	6.9195395	6.7193117	6.8999414	6.7569194	6.773356	6.817163	6.7934847	6.678999	6.6317897	6.755096	6.838844	6.726746	6.8453574	6.7153416	6.7977543	6.931617	6.6893215	6.779259	6.670785	6.742521	6.7166553	6.889352	6.733958	6.706493	6.829225	6.716383	6.8262486	6.814886	6.7627125	6.9149947	6.8448043	6.710817	6.7161946	6.8218317	6.911792	6.7761555	6.797525	6.903491
"ILMN_1652931"	6.7805314	6.8419156	6.765411	6.767527	6.7433977	6.665854	6.645931	6.7659435	6.745145	6.6469316	6.7864647	6.7871003	6.7123485	6.684414	6.628906	6.70248	6.6821055	6.7309732	6.754451	6.8411283	6.8344107	6.605004	6.696354	6.6990285	6.835257	6.833448	6.909384	6.813792	6.7477465	6.6351523	6.7259874	6.731093	6.5326767	6.64213	6.7135262	6.6864767	6.7309704	6.647607	6.822123	6.692512	6.858411	6.668827	6.625153	6.784397	6.7975354	6.7925515	6.6869063	6.6805816	6.7514386	6.6427574	6.604462	6.7411723	6.6728215	6.8298764	6.750465	6.5868783	6.7190666	6.748082	6.7260804	6.7885666	6.7976613	6.7061753	6.8536053	6.690452	6.727833	6.6145334	6.7656536	6.6550136	6.871783	6.84775	6.849113	6.762898
"ILMN_1652938"	6.685222	6.582107	6.5664725	6.78256	6.692212	6.6966567	6.5719495	6.6816854	6.7506337	6.5307755	6.632431	6.7295885	6.7210264	6.813114	6.7065716	6.5913444	6.669219	6.7554264	6.594659	6.7885284	6.6561666	6.719935	6.676044	6.703854	6.764841	6.729144	6.6633363	6.5730467	6.641198	6.5499206	6.7395315	6.812982	6.5759754	6.7024336	6.6981063	6.5387406	6.7170777	6.6568294	6.874508	6.6443453	6.646025	6.6445007	6.6703095	6.7207465	6.594447	6.608611	6.647004	6.679131	6.635409	6.6279173	6.6655507	6.5907173	6.7187886	6.6267653	6.714561	6.669582	6.676194	6.5414786	6.662935	6.7335596	6.6990933	6.6371436	6.7099185	6.5849013	6.7372007	6.6700997	6.64876	6.685864	6.8048286	6.6596565	6.649585	6.643118
"ILMN_1652939"	6.689058	6.75013	6.7424645	6.704099	6.840776	6.72593	6.6847696	6.71799	6.7605176	6.7031646	6.7819247	6.764994	6.7449393	6.6398835	6.5828514	6.7054877	6.757721	6.737025	6.776418	6.706264	6.8632154	6.682512	6.7990847	6.6668534	6.7767215	6.748857	6.6816907	6.8594375	6.774421	6.8335586	6.780189	6.614213	6.7487955	6.73068	6.6544967	6.6300044	6.6991076	6.7063756	6.7102633	6.844413	6.825343	6.6198125	6.628459	6.82794	6.79633	6.874732	6.5361156	6.8801966	6.5406947	6.8143487	6.626162	6.798457	6.714848	6.686925	6.6589403	6.91418	6.8673043	6.751849	6.8502364	6.8292503	7.0177054	6.783329	6.72562	6.7125506	6.679932	6.755517	6.747447	6.777274	6.6581445	6.758692	6.9283504	6.732145
"ILMN_1652940"	6.6865172	6.652337	6.7152905	6.539415	6.7930126	6.773685	6.669744	6.620455	6.720242	6.6598163	6.749393	6.673769	6.690545	6.766466	6.765032	6.7233562	6.614962	6.7053814	6.69518	6.6787434	6.780514	6.7020154	6.8100624	6.813347	6.7086005	6.8528066	6.7013254	6.7974854	6.575928	6.707401	6.7306123	6.7869296	6.6850963	6.6408057	6.6143856	6.8615236	6.672141	6.717891	6.6402893	6.6627884	6.6887717	6.758268	6.636567	6.7276077	6.7420197	6.725335	6.6260314	6.7309246	6.7306995	6.7333264	6.613246	6.780775	6.634617	6.662655	6.819314	6.723781	6.7035947	6.674949	6.6655173	6.711787	6.746199	6.608864	6.6121097	6.782273	6.766491	6.622758	6.757649	6.705036	6.757668	6.722938	6.6833024	6.773447
"ILMN_1652946"	6.730545	6.6392307	6.7544403	6.8882785	6.6497617	6.7115464	6.8709354	6.7828326	6.6934066	6.7846518	6.681744	6.713349	6.725211	6.858857	6.7052526	6.7362905	6.8335648	6.677699	6.7365127	6.6787434	6.6647725	6.706914	6.7139773	6.620481	6.6961946	6.5324016	6.699862	6.752529	6.651883	6.796313	6.6825595	6.7458982	6.9619074	6.7193704	6.792277	6.6914783	6.6391926	6.7436776	6.9601355	6.816051	6.619846	6.854828	6.668763	6.6633625	6.6388497	6.6296988	6.708581	6.747483	6.8192167	6.812368	6.742284	6.742794	6.7499895	6.7859364	6.635981	6.923379	6.8465414	6.689874	6.728711	6.7706785	6.6787663	6.680399	6.669251	6.5816536	6.679932	6.735059	6.7515283	6.6066813	6.6939034	6.8233542	6.66454	6.8135777
"ILMN_1652952"	6.6709995	6.730927	6.602512	6.6520762	6.6641603	6.590572	6.613186	6.6390867	6.5532	6.5808387	6.661087	6.598348	6.670592	6.698784	6.6887693	6.62898	6.5712104	6.590177	6.6403737	6.757186	6.694817	6.6275296	6.613861	6.757882	6.552344	6.679866	6.576986	6.578392	6.6555185	6.6372414	6.652908	6.6245966	6.545587	6.6999483	6.6044097	6.7175746	6.7183247	6.641755	6.61074	6.6533775	6.5591493	6.7001095	6.7146645	6.629097	6.6119323	6.5904474	6.5722713	6.6504164	6.55003	6.590483	6.662785	6.640525	6.634617	6.5330386	6.6443357	6.5813174	6.62347	6.6825023	6.8481116	6.692437	6.6205554	6.5428667	6.701857	6.530656	6.6048713	6.7162576	6.6720433	6.5944376	6.58308	6.6196613	6.6387935	6.6481605
"ILMN_1652955"	12.836175	12.793337	12.565741	12.464532	12.218425	12.851296	12.912712	12.469322	12.302282	12.743864	12.106104	12.283084	12.613272	12.420443	12.622981	12.430823	12.561474	11.920253	12.569117	12.496893	12.36737	12.540549	12.793337	12.331489	12.420443	12.613272	12.501173	12.579799	12.492728	12.506772	11.953071	12.81758	12.036661	12.430823	12.001562	12.072741	12.879469	12.591014	12.506772	12.653845	12.557017	11.818838	12.863873	12.663003	12.705295	12.709286	12.667282	12.156234	12.587083	12.617258	12.4388	12.393128	12.677267	12.672017	12.320374	12.416153	12.793337	12.613272	12.731229	12.485551	13.002401	12.946217	12.4388	12.473109	12.205266	12.991556	13.085346	12.7834215	12.753225	12.976665	12.808101	12.501173
"ILMN_1652959"	6.7377954	6.7120914	6.8492084	6.7125664	6.7721953	6.681246	6.698075	6.670191	6.7041936	6.857679	6.8430405	6.747663	6.6087885	6.7233057	6.7291656	6.6444974	6.736413	6.6964264	6.7667284	6.6638474	6.7223	6.7166653	6.8395796	6.735714	6.750126	6.7435255	6.6633363	6.8390293	6.678307	6.6372414	6.8523693	6.653684	6.6557264	6.5897202	6.6530266	6.738135	6.748184	6.7455254	6.6709266	6.741758	6.7003913	6.596813	6.785473	6.821653	6.7454143	6.7925515	6.5844	6.6764755	6.7107644	6.6629786	6.759389	6.763529	6.62693	6.711142	6.579304	6.6983047	6.82321	6.7713275	6.603876	6.76077	6.721441	6.70766	6.6121097	6.737398	6.89238	6.756933	6.6663303	6.6185	6.6866555	6.6571903	6.7583666	6.7119684
"ILMN_1652963"	6.5820293	6.4917383	6.5599284	6.773469	6.669499	6.6579823	6.583321	6.5835624	6.733557	6.6016526	6.5222025	6.477229	6.589256	6.549134	6.6769533	6.647743	6.649439	6.6733537	6.517711	6.5926743	6.6661777	6.5254006	6.769445	6.7203045	6.5975714	6.706408	6.706795	6.73315	6.6650195	6.6412487	6.650557	6.728301	6.744419	6.593717	6.5905113	6.6154194	6.7157493	6.693347	6.538967	6.588645	6.6531663	6.615702	6.588418	6.6048465	6.6412597	6.7159266	6.6165957	6.681978	6.671045	6.651025	6.586225	6.621097	6.6250677	6.5457263	6.714561	6.479814	6.553822	6.5611887	6.6055355	6.5705886	6.6220436	6.591426	6.589641	6.4428864	6.66031	6.597482	6.5625587	6.6185	6.5677834	6.5852723	6.621127	6.722909
"ILMN_1652967"	6.5468264	6.6804914	6.8039236	6.589689	6.6458235	6.7059784	6.717188	6.672376	6.657998	6.785947	6.6352916	6.766254	6.6851373	6.6398835	6.6441503	6.674237	6.5829253	6.8616557	6.7460413	6.6970525	6.723618	6.8510427	6.7322507	6.755973	6.695103	6.7461996	6.6230946	6.606404	6.62733	6.798225	6.701236	6.741981	6.682948	6.648963	6.737745	6.6623726	6.6391926	6.5841765	6.6371894	6.664038	6.6887717	6.69366	6.644981	6.81669	6.6666803	6.731999	6.681796	6.574721	6.57719	6.652341	6.694968	6.5639606	6.6627884	6.6059837	7.1619377	6.5424013	6.659244	6.7785244	6.542746	6.651197	6.7100286	6.635485	6.8585415	6.6808567	6.7621813	6.65507	6.6449122	6.6718693	6.6512003	6.595249	6.753797	6.8135777
"ILMN_1652969"	6.6732903	6.7394586	6.6267233	6.7027593	6.6272674	6.85419	6.7353077	6.5849023	6.7765074	6.564205	6.654357	6.7029257	6.754502	6.740716	6.611038	6.856597	6.801254	6.624389	6.7689443	6.6242313	6.7534337	6.7629137	6.8522754	6.7697806	6.694014	6.8255477	6.6803684	6.7896523	6.7077007	6.703479	6.8146653	6.6953154	6.6437106	6.840452	6.801457	6.68809	6.6667747	6.7063756	6.609186	6.741758	6.7943745	6.674676	6.6592975	6.623588	6.753419	6.796453	6.738272	6.67237	6.799809	6.7708297	6.786873	6.6872344	6.6571064	6.743841	6.714561	6.7530136	6.754465	6.6579766	6.686386	6.678925	6.61393	6.8672013	6.755092	6.8131037	6.860454	6.7609534	6.6628933	6.680347	6.699104	6.576471	6.66706	6.8135777
"ILMN_1652975"	6.5508122	6.6404643	6.6328096	6.654802	6.6005154	6.630079	6.647575	6.7010255	6.5532	6.5336223	6.665053	6.713349	6.4998283	6.6414022	6.6599593	6.61599	6.62647	6.634439	6.6336055	6.630031	6.7794538	6.5454893	6.613861	6.601631	6.5394707	6.7398086	6.5999417	6.5903273	6.580961	6.654672	6.632254	6.6523695	6.6893783	6.5574665	6.6530266	6.600087	6.625797	6.6605334	6.6326313	6.54366	6.6421432	6.809654	6.5513024	6.56616	6.6119323	6.813044	6.629868	6.6708546	6.581109	6.5593243	6.659807	6.6241565	6.6140995	6.634828	6.663231	6.7107086	6.661739	6.5973315	6.564892	6.645001	6.6205554	6.6581197	6.5125656	6.4706917	6.651882	6.617739	6.5251513	6.549203	6.72928	6.625542	6.6199293	6.7260027
"ILMN_1652977"	6.7047486	6.7955112	6.6177487	6.787005	6.728775	6.8703027	6.6669927	6.641544	6.7478976	6.661201	6.617238	6.7081585	6.730668	6.671315	6.667378	6.609274	6.711435	6.716006	6.703235	6.746	6.792099	6.605004	6.688478	7.0935006	6.7883325	6.6910315	6.69306	6.7181745	6.7499943	6.8039975	6.541693	6.6927047	6.7487955	6.7466116	6.666986	6.6999354	6.8107963	6.7102675	6.7795134	6.778189	6.729533	6.8989944	6.706676	6.8916183	6.7939467	6.759758	6.6856394	6.7010775	6.7514386	6.812368	6.7465196	6.712311	6.8296633	6.7859364	6.62754	6.7530136	6.6724014	6.659887	6.7402687	6.7773447	6.705107	6.753214	6.7205753	6.70307	6.7905455	6.6332583	6.7244196	6.7342944	6.593087	6.703726	6.852741	6.675023
"ILMN_1652982"	6.6634946	6.7341866	6.732127	6.603457	6.666889	6.6934834	6.645931	6.682845	6.6566567	6.8390584	6.725823	6.663779	6.571968	6.653715	6.6661725	6.682266	6.684856	6.7978315	6.6762757	6.733412	6.60902	6.7486525	6.6195045	6.6737742	6.566952	6.771701	6.8120832	6.734582	6.736351	6.718468	6.7338104	6.7297955	6.7681913	6.7466116	6.7257705	6.6737657	6.710169	6.647607	6.6490846	6.6676426	6.76124	7.0025206	6.77304	6.573872	6.63509	6.6717663	6.6192846	6.767134	6.576094	6.6877694	6.790222	6.7605915	6.6158733	6.70491	6.7188077	6.6714535	6.6683397	6.7193685	6.6655173	6.6574173	6.683923	6.748817	6.8225455	6.636699	6.821798	6.6686015	6.8908844	6.76344	6.6002417	6.726964	6.779515	6.7675734
"ILMN_1652989"	7.8221507	7.830935	7.883107	7.3969474	7.9263625	7.665876	8.034397	7.8593664	7.7118645	8.152752	7.947825	7.9696774	7.8792987	7.9339204	8.055843	7.7796574	7.914504	7.731412	8.159707	7.7594705	7.8669906	7.9635963	7.902361	7.8681946	7.873769	7.918829	7.8078785	8.0368395	8.036425	8.04683	7.8766704	7.911983	7.8935776	7.8288956	7.887829	7.817897	8.131109	7.9865723	7.8232737	7.7951393	8.085823	7.5283756	7.9660635	8.205378	8.021747	8.077854	7.984067	7.7297583	7.707935	7.8942695	7.7263575	7.7273345	7.9317756	7.7798986	7.6974797	7.712638	7.7522216	7.949839	8.018249	7.8268585	7.9112864	7.888173	8.122486	7.9078135	7.671316	8.004366	7.9071264	7.942339	7.8685417	8.093571	7.9924297	7.766701
"ILMN_1652990"	6.680448	6.657456	6.6352515	6.6562243	6.6576567	6.568287	6.6024823	6.614191	6.675343	6.637241	6.6503906	6.6804657	6.739275	6.657949	6.6345453	6.7204065	6.844523	6.670482	6.6322145	6.5888686	6.6647725	6.6379094	6.8039865	6.6651244	6.619785	6.6242394	6.6677065	6.678985	6.7251005	6.703479	6.722799	6.7169695	6.777033	6.6015205	6.664132	6.58785	6.5675764	6.7455254	6.5289183	6.665296	6.7429585	6.69366	6.6333623	6.6675086	6.669227	6.8184986	6.709906	6.604552	6.7260523	6.686511	6.8827515	6.735496	6.7167597	6.67464	6.6423354	6.7432294	6.771647	6.639163	6.7017574	6.762145	6.636675	6.548652	6.634247	6.7125506	6.631107	6.7267246	6.652366	6.680347	6.6002417	6.7478695	6.66706	6.6177254
"ILMN_1652991"	6.705913	6.6610975	6.611504	6.6293406	6.6655364	6.764761	6.7520576	6.661958	6.775083	6.5699615	6.6216874	6.6777034	6.691634	6.701686	6.743298	6.6726866	6.711435	6.625844	6.7126436	6.702839	6.792099	6.641191	6.60778	6.6001935	6.6973085	6.6396313	6.6230946	6.715344	6.6424727	6.752194	6.6126122	6.8313026	6.7909074	6.7140865	6.8117166	6.646124	6.5920467	6.7347593	6.73525	6.6267285	6.7341285	6.7041087	6.673494	6.644742	6.643729	6.8488812	6.6628265	6.645856	6.669788	6.6720653	6.6846447	6.627088	6.747878	6.5759234	6.8879375	6.620214	6.748364	6.678881	6.641592	6.59007	6.7593317	6.824339	6.693789	6.6156077	6.715265	6.7082877	6.7777333	6.7747374	6.642518	6.637319	6.668359	6.6366515
"ILMN_1652992"	6.59835	6.6563263	6.6102667	6.624947	6.5977135	6.598274	6.505238	6.539715	6.6566567	6.5808387	6.5085473	6.5435767	6.624775	6.543958	6.630316	6.555461	6.5728955	6.5225053	6.4624667	6.6034374	6.621777	6.5980835	6.755788	6.5404525	6.596323	6.554077	6.565804	6.700552	6.604967	6.557518	6.539242	6.634715	6.6536055	6.5206184	6.597799	6.620025	6.601175	6.585912	6.606088	6.4674773	6.65801	6.581229	6.5234456	6.474111	6.422161	6.60561	6.585975	6.547054	6.6831827	6.5490856	6.6015344	6.5716596	6.5489364	6.5256214	6.707992	6.707185	6.6109734	6.5917864	6.620012	6.5785275	6.574463	6.635485	6.6270385	6.592325	6.477462	6.4981613	6.6158943	6.577529	6.5955276	6.626935	6.525131	6.653117
"ILMN_1652996"	6.7095823	6.6450844	6.607644	6.637171	6.636466	6.6626287	6.5952787	6.748423	6.6959205	6.6626062	6.7629642	6.6924806	6.546867	6.726173	6.658602	6.6258035	6.623173	6.5917673	6.821608	6.706264	6.6023316	6.708534	6.651485	6.759554	6.7097936	6.6861954	6.598471	6.7414823	6.632628	6.6372414	6.652908	6.615687	6.6557264	6.635152	6.7257705	6.6136847	6.7581863	6.7273135	6.6810603	6.6865606	6.633535	6.5673857	6.7210174	6.5528564	6.613217	6.763768	6.6691685	6.6665397	6.632797	6.5750394	6.7348914	6.582901	6.7538795	6.5883856	6.777124	6.7910686	6.8371687	6.656145	6.645758	6.6713643	6.6877174	6.6167674	6.672017	6.6419163	6.723541	6.7310486	6.652366	6.597482	6.6171417	6.894438	6.49489	6.6129913
"ILMN_1652998"	6.6097894	6.6082273	6.555638	6.5976872	6.622063	6.6380343	6.520169	6.6852775	6.783441	6.6469316	6.6075034	6.566532	6.613774	6.5052056	6.560961	6.5768933	6.506004	6.534332	6.554733	6.626188	6.658828	6.5805626	6.5366745	6.672039	6.5381675	6.612958	6.555167	6.653227	6.5874286	6.633147	6.5672965	6.5866632	6.4665575	6.517654	6.585908	6.5508265	6.5646415	6.641755	6.538967	6.547903	6.545082	6.526899	6.564583	6.588337	6.5574055	6.616455	6.46538	6.5483327	6.635409	6.62381	6.587761	6.584306	6.647979	6.6072745	6.521577	6.5677485	6.586299	6.769443	6.5322485	6.730795	6.578558	6.5863433	6.5200844	6.5993996	6.6770034	6.6745863	6.6047473	6.6441245	6.585815	6.576471	6.512526	6.6366515
"ILMN_1653001"	6.58453	6.761797	6.619164	6.638775	6.688434	6.6029177	6.7041063	6.7054853	6.6727567	6.663919	6.743441	6.7463365	6.859319	6.623395	6.500435	6.55201	6.7273226	6.6299624	6.688689	6.5926743	6.538429	6.7214622	6.599262	6.622355	6.5776367	6.7327266	6.73223	6.792418	6.6807632	6.617504	6.601721	6.741981	6.573825	6.679615	6.61162	6.6818023	6.7374215	6.616825	6.6872964	6.6279883	6.659258	6.6606283	6.6267943	6.730398	6.533523	6.635415	6.6506634	6.6504164	6.60784	6.594833	6.5106716	6.7384024	6.535988	6.686925	6.72092	6.649139	6.62347	6.599186	6.632282	6.571967	6.6275697	6.7734647	6.6314497	6.6419163	6.6741695	6.7000866	6.7736826	6.685864	6.6751323	6.591016	6.6986904	6.571484
"ILMN_1653006"	6.7785783	6.726466	6.688328	6.743045	6.749092	6.7115464	6.901939	6.808715	6.8453484	6.8390584	6.764814	6.7042994	6.733039	6.824091	6.798303	6.71604	6.725838	6.687737	6.7850304	6.862451	6.830701	6.7053256	6.638593	6.78836	6.7842736	6.683513	6.8448305	6.7730713	6.718174	6.7147794	6.719464	6.6714735	6.722927	6.7426515	6.830297	6.7366004	6.8021193	6.834832	6.7763944	6.7021503	6.774038	6.7538147	6.75551	6.7805114	6.7420197	6.8390713	6.7148647	6.7656674	6.7341638	6.7617784	6.9035287	6.6557155	6.9880443	6.6931915	6.9450283	6.798549	6.779468	6.5476336	6.802926	6.6118755	6.706289	6.6956296	6.803476	6.7347593	6.8270993	6.7596216	6.811436	6.7064004	6.753885	6.82814	6.757252	6.888236
"ILMN_1653018"	6.513585	6.6735344	6.516424	6.4556494	6.6897383	6.6410127	6.5965786	6.562929	6.6141686	6.6626062	6.675372	6.7081585	6.7928104	6.5712223	6.6025076	6.624128	6.67408	6.716006	6.7056346	6.688133	6.667558	6.675806	6.7533174	6.636237	6.5002575	6.6581917	6.70274	6.578392	6.632628	6.633147	6.599375	6.6245966	6.61328	6.6434393	6.615774	6.665776	6.656701	6.6051564	6.601487	6.6783123	6.644755	6.6445007	6.5664306	6.6702538	6.6565413	6.616455	6.6600676	6.6665397	6.627578	6.6427574	6.5908084	6.589155	6.62693	6.5717525	6.6110325	6.6042676	6.5186396	6.697005	6.5235	6.5995364	6.6977496	6.719991	6.6966085	6.6311355	6.555681	6.597482	6.6185255	6.5883794	6.6029396	6.7574253	6.74819	6.5882792
"ILMN_1653026"	9.994582	9.6757765	9.325514	9.842345	10.135543	9.413654	9.937415	9.627847	9.54701	10.526095	9.173658	9.071743	9.488136	9.469087	10.008947	9.561125	9.538854	9.355202	10.0282955	9.889189	9.217259	9.959155	10.208931	9.310473	9.600145	9.845919	9.859078	9.666466	9.717543	9.735935	8.981611	9.682582	9.517162	9.605265	9.850484	9.702667	10.0282955	9.533275	9.383906	9.460601	9.7897215	8.981369	10.019809	10.30167	9.644706	10.027069	9.818614	9.33211	9.514541	9.809194	9.661032	10.009509	10.04656	9.949265	9.646885	9.890342	10.1403	9.988531	10.33344	9.951542	10.698321	10.157433	9.716155	9.745951	9.397277	10.163641	9.934198	10.278671	10.377944	10.326258	9.914435	9.614665
"ILMN_1653028"	6.5869093	6.4262857	6.6011734	6.73536	6.7083097	6.598274	6.6053576	6.591487	6.6727567	6.6428647	6.6089907	6.5051365	6.628706	6.586389	6.630316	6.5768933	6.659473	6.6949515	6.61597	6.6242313	6.5818076	6.675806	6.6209955	6.5270014	6.6271462	6.675968	6.621636	6.627009	6.604967	6.643152	6.6849785	6.659352	6.5940704	6.5691395	6.644853	6.582807	6.706215	6.6781754	6.551739	6.606459	6.552457	6.710575	6.453006	6.644742	6.602216	6.577138	6.5844	6.6073604	6.5917993	6.6317596	6.725776	6.6136966	6.7945557	6.673361	6.6549225	6.607875	6.632163	6.545586	6.7301	6.6590724	6.664732	6.576793	6.70453	6.661126	6.7110806	6.570499	6.6882653	6.6522207	6.68027	6.6331825	6.699935	6.654698
"ILMN_1653031"	6.638247	6.7018313	6.779746	6.7293673	6.869497	6.634819	6.7026386	6.748423	7.045748	6.7592897	6.6636724	6.7360973	6.7210264	6.7059197	6.655952	6.7377305	6.8040714	6.865503	6.835194	6.726319	6.7196903	6.919558	6.7751555	6.7902207	6.7097936	6.8572063	6.7410164	6.7579474	6.6844687	6.709307	6.5813255	6.712932	6.6598787	6.689693	6.745928	6.7440667	6.6763854	6.6761155	6.804152	6.8407598	6.7137065	6.6896267	6.628459	6.801792	6.8283577	6.7198315	6.752414	6.7791758	6.7920856	6.6915183	6.7988777	6.695939	6.7091284	6.727277	6.9896207	6.7740006	6.7064147	6.763516	6.674714	6.8478184	6.829663	6.756052	6.6485777	6.7125506	6.763741	6.7542133	6.574623	6.692615	6.68027	6.687926	6.6424065	6.5882792
"ILMN_1653033"	6.7035837	6.7319913	6.767651	6.7690864	6.7433977	6.8330717	6.664061	6.696393	6.6903605	6.740219	6.850553	6.764994	6.679364	6.911849	6.8222604	6.6711774	6.725838	7.0288086	6.657045	6.6242313	6.8514752	6.7292495	6.7070355	6.8279543	6.844803	6.6861954	6.746454	6.612657	6.7284565	6.718468	6.765334	6.700679	6.770253	6.791596	6.7063813	6.7440667	6.7443204	6.773966	6.8320017	6.6430435	6.6910806	6.776571	6.7822986	6.6911497	6.6463146	6.5326138	6.7512493	6.830599	6.7514386	6.8781095	6.6742706	6.6300683	6.7760787	6.6845646	6.6110325	6.7451835	6.665683	6.7193685	6.7136636	6.6574173	6.7139134	6.7061753	6.654279	6.7151756	6.7291574	6.7609534	6.8601356	6.814957	6.7452745	6.711289	6.882298	6.6995416
"ILMN_1653039"	8.912169	9.913274	9.358035	7.95393	8.5818	9.624206	9.495297	9.348917	9.044405	9.629253	9.220958	8.116245	8.754862	9.178703	9.347459	9.339533	8.815026	8.343404	8.759082	8.748916	9.119531	9.440905	9.472805	8.881742	8.841576	9.329249	8.689378	9.162742	9.253175	8.63274	9.09908	9.230473	8.430256	8.921729	8.796953	9.129389	9.565917	9.182737	8.78275	9.057018	9.579124	8.492249	7.853376	9.624206	9.631871	9.760953	8.90325	8.990176	9.07592	8.8778925	9.1008835	8.557544	8.91859	8.8726845	8.282443	9.305462	9.644706	9.396275	9.0542555	7.942997	9.377533	9.691683	8.95783	9.19689	8.488718	9.275625	9.211619	9.175747	8.34642	9.100603	9.361951	8.010972
"ILMN_1653040"	6.6359625	6.6473813	6.695448	6.6827865	6.692212	6.738951	6.5993423	6.7066913	6.5646734	6.700652	6.6158576	6.727107	6.877489	6.704543	6.7192774	6.624128	6.6280866	6.7978315	6.6505356	6.596368	6.651037	6.610063	6.769445	6.5475273	6.631989	6.6811147	6.7336144	6.4922013	6.7650146	6.8019066	6.551098	6.6317596	6.6272354	6.718039	6.7257705	6.7902555	6.6777925	6.7273135	6.7622423	6.724868	6.6841617	6.6565504	6.564583	6.7125263	6.7643676	6.76614	6.671399	6.67237	6.783997	6.6937027	6.63574	6.7326074	6.621344	6.6096764	6.858007	6.7089396	6.6697145	6.7212944	6.622852	6.7392516	6.7100286	6.8116784	6.701857	6.8203855	6.8448043	6.6417685	6.6391616	6.7237105	6.6158752	6.682465	6.816221	6.707476
"ILMN_1653042"	6.637119	6.8057337	6.587903	6.6691785	6.790035	6.8582845	6.797747	6.776605	6.612767	6.6743035	6.72106	6.7945533	6.813052	6.792446	6.7329288	6.815093	6.731744	6.6949515	6.770014	6.8321257	6.758524	6.7341723	6.6638274	6.6803846	6.7231145	6.7762527	6.6260924	6.7787123	6.6807632	6.581617	6.7137756	6.9501038	6.7661	6.776966	6.7634115	6.638053	6.7335124	6.638011	6.679548	6.634119	6.7026367	6.712503	6.623487	6.67306	6.862213	6.8476067	6.772168	6.7950926	6.6569347	6.6937027	6.496037	6.766166	6.5910397	6.623953	6.5616965	6.551363	6.7035947	6.6428933	6.755386	6.7222066	6.7593317	6.7241488	6.9339404	6.700404	6.797572	6.6610236	6.6640387	6.772137	6.7080264	6.8653817	6.7316847	6.6273355
"ILMN_1653043"	6.589443	6.651017	6.629154	6.62331	6.673368	6.755356	6.5639014	6.7167883	6.7711926	6.7187514	6.631153	6.727107	6.852518	6.7364564	6.730395	6.690006	6.67237	6.679097	6.682516	6.767748	6.697484	6.7275867	6.7545624	6.58997	6.662531	6.660735	6.746454	6.7634764	6.7042484	6.650899	6.736097	6.77252	6.75322	6.636494	6.64767	6.863266	6.696159	6.6739697	6.704079	6.7392883	6.59291	6.8487787	6.634935	6.737164	6.771646	6.6572986	6.7162666	6.6518226	6.7012796	6.6317596	6.7094545	6.718065	6.7187886	6.662655	6.6217794	6.6805663	6.548148	6.7555656	6.62413	6.6323338	6.5630107	6.7547	6.636942	6.6823177	6.695612	6.667058	6.6449122	6.6455536	6.7476683	6.6918597	6.7864995	6.6030245
"ILMN_1653047"	6.909193	6.840972	6.8790326	6.9524703	6.914574	6.8582845	6.9734344	6.9989624	7.0050507	6.8720584	7.114469	7.023788	7.077375	6.981735	6.907145	7.0800896	6.9311233	6.8842487	7.0578747	7.055745	7.173586	7.1262856	6.9048324	7.0254717	6.9736195	6.969404	6.9756413	7.0351677	6.956431	6.888164	7.168881	6.9501038	7.0819187	7.017911	6.9554906	6.88884	7.0109944	6.958152	7.0261827	6.977881	7.181827	7.2491474	6.929152	6.90514	7.115158	6.9832034	7.1190753	7.07907	7.050277	6.9487185	6.8223934	7.0919724	6.8959904	6.8378305	7.082457	7.010759	6.8609066	7.225816	6.99203	6.9786983	6.929173	6.9871826	7.008059	6.863124	7.164467	6.9215794	6.948144	6.965568	7.082573	6.9984727	6.907601	6.993216
"ILMN_1653055"	6.6270804	6.772694	6.8518677	6.606144	6.6005154	6.678292	6.809587	6.6179876	6.624083	6.5849595	6.706098	6.582522	6.6597323	6.6756835	6.721674	6.5994062	6.6707807	6.638937	6.5664887	6.673139	6.605066	6.5491815	6.576377	6.6445804	6.580294	6.642401	6.561357	6.759379	6.56513	6.545324	6.680368	6.6743083	6.75322	6.609986	6.6873527	6.581196	6.662511	6.6820893	6.5274935	6.67955	6.6531663	6.511621	6.740077	6.616283	6.688267	6.6543226	6.5722713	6.6331983	6.6195354	6.603525	6.596907	6.4979005	6.651511	6.7087893	6.6402235	6.598793	6.5987554	6.623815	6.6269264	6.5884337	6.692862	6.794802	6.688426	6.678204	6.63518	6.588059	6.68605	6.6066813	6.7129993	6.606124	6.6868124	6.604656
"ILMN_1653056"	6.7083592	6.8149776	6.765411	6.7154455	6.785958	6.7832427	6.76554	6.637774	6.7123227	6.7078424	6.618695	6.72446	6.805447	6.604717	6.642731	6.7664547	6.7242117	6.7963543	6.749586	6.7280746	6.767706	6.929681	6.7322507	6.642928	6.7075253	6.675968	6.6873193	6.713843	6.5968947	6.8060355	6.7306123	6.710266	6.7723846	6.718039	6.628348	6.707752	6.708766	6.8229856	6.766806	6.7189684	6.681837	6.760416	6.676702	6.749408	6.6818995	6.799004	6.746544	6.5730343	6.7514386	6.8824887	6.7935753	6.7997603	6.780144	6.694469	6.635981	6.7966776	6.7557383	6.6371484	6.66421	6.838678	6.786334	6.697121	6.8986154	6.6932077	6.812922	6.658006	6.7645926	6.5702243	6.7967587	6.7868876	6.801492	6.7643976
"ILMN_1653057"	6.840499	6.782483	6.9257545	6.6649785	6.840776	6.962656	6.9532633	6.809846	7.0506206	7.000028	6.7843714	6.6952014	6.719901	6.8264174	6.751496	6.798605	6.7335033	6.7811284	6.8984413	6.948824	6.7880454	6.824487	6.7862935	6.8684845	6.76384	6.6463118	6.830733	6.7801895	6.66845	6.6393046	6.7642207	6.886666	7.152064	6.811356	6.9319863	6.8125663	6.656701	7.0217204	6.950521	6.7626853	6.619846	6.851706	6.933852	6.778124	6.6967163	6.789701	6.7548966	7.0987897	6.6367035	6.7841554	6.6907825	6.7778416	6.918607	6.678371	7.0134535	6.700205	6.678873	6.883191	6.767076	6.710196	6.8033867	6.64709	6.8201976	6.8203855	6.87861	6.8461246	6.8040338	6.8075733	6.7406096	6.8160806	6.719298	6.719627
"ILMN_1653073"	6.715436	6.6610975	6.7096214	6.772022	6.63776	6.678292	6.6803675	6.595407	6.6413217	6.63992	6.617238	6.8385954	6.733039	6.6610904	6.611038	6.7115088	6.5928993	6.991033	6.562024	6.6453815	6.8332624	6.6257896	6.7282796	6.7611804	6.653537	6.765825	6.7718067	6.5634227	6.5995326	6.654672	6.681487	6.747284	6.6850963	6.6708736	6.6940513	6.560806	6.673489	6.716047	6.7956476	6.8004003	6.618617	6.6627245	6.7051277	6.682976	6.663	6.7225504	6.688127	6.8321548	6.675863	6.5804615	6.649303	6.789436	6.6289244	6.7099648	6.6805196	6.669582	6.551164	6.841826	6.7017574	6.6729045	6.7840405	6.6550937	6.641082	6.7569075	6.685569	6.617739	6.776698	6.76344	6.7877917	6.6985416	6.5969176	6.732145
"ILMN_1653077"	6.692375	6.597946	6.526959	6.687082	6.7721953	6.704269	6.686163	6.670191	6.545509	6.791727	6.552802	6.616358	6.6658235	6.724696	6.6977286	6.6058726	6.708146	6.766563	6.6712193	6.6280518	6.5218444	6.7960753	6.7545624	6.708853	6.644208	6.844399	6.7013254	6.716782	6.5874286	6.660655	6.6849785	6.681218	6.7059865	6.631076	6.486504	6.574004	6.523191	6.5725007	6.7795134	6.6676426	6.6991816	6.676851	6.6911726	6.698539	6.6908503	6.6148353	6.7441025	6.619267	6.7420545	6.6720653	6.7971373	6.7605915	6.7207823	6.640087	6.7796745	6.7760844	6.7703524	6.730791	6.732645	6.932092	6.542767	6.8300223	6.6471195	6.690452	6.6019773	6.6960635	6.6697254	6.6775594	6.6238647	6.6959114	6.661006	6.6979146
"ILMN_1653092"	6.647065	6.697365	6.7198296	6.5555024	6.8186035	6.5412397	6.5923414	6.6889853	6.708348	6.7043796	6.712581	6.6411753	6.643932	6.623395	6.623338	6.6507554	6.7192545	6.6051817	6.81245	6.596368	6.6647725	6.719935	6.5748143	6.6974773	6.7369437	6.608815	6.6291595	6.8089404	6.6968703	6.6351523	6.6685333	6.6649036	6.6416035	6.4794965	6.6805778	6.714185	6.6041284	6.599566	6.6417484	6.7284746	6.7373414	6.7560887	6.5768886	6.572354	6.683112	6.7487054	6.6272902	6.617828	6.6609035	6.547725	6.55029	6.6604214	6.594893	6.662655	6.5962887	6.7374177	6.7843227	6.595492	6.58161	6.8464546	6.645735	6.6864305	6.593866	6.6584363	6.63663	6.606857	6.629646	6.631437	6.701985	6.6318917	6.66454	6.680833
"ILMN_1653098"	6.735798	6.651017	6.696639	6.675381	6.7401214	6.759442	6.721456	6.5728707	6.82336	6.622317	6.6503906	6.6411753	6.818754	6.601559	6.7466526	6.5785484	6.7440214	6.6733537	6.733142	6.671321	6.6632147	6.6842504	6.596682	6.7304416	6.738938	6.622768	6.716996	6.6049213	6.674552	6.5499206	6.793047	6.7869296	6.7487955	6.7218304	6.748688	6.6737657	6.6595497	6.666411	6.6461697	6.715273	6.65801	6.6322503	6.7714677	6.833212	6.695495	6.6792707	6.6192846	6.7598176	6.6609035	6.763888	6.6582346	6.707701	6.7441635	6.6573753	6.5771065	6.673219	6.769255	6.665501	6.756553	6.754869	6.7324243	6.698595	6.857445	6.5993996	6.6827927	6.625596	6.692526	6.7450314	6.6512003	6.7049437	6.6633177	6.4862685
"ILMN_1653102"	6.5347214	6.62297	6.5943937	6.7154455	6.656443	6.6675034	6.6223297	6.614191	6.612767	6.70664	6.7507668	6.6528025	6.5919266	6.5956984	6.628906	6.642936	6.689358	6.6315346	6.7667284	6.6565905	6.734947	6.6496696	6.700424	6.622355	6.703196	6.777535	6.6335254	6.6254544	6.744402	6.593553	6.64931	6.698049	6.737833	6.651616	6.638064	6.574004	6.5675764	6.753043	6.6296268	6.690154	6.581363	6.634426	6.717851	6.739928	6.6783943	6.625453	6.6405735	6.6679063	6.6516175	6.753293	6.540841	6.6858053	6.6382456	6.5922	6.7457643	6.810601	6.639074	6.667359	6.6522326	6.7264433	6.6165347	6.7254667	6.703253	6.7283993	6.6465983	6.617739	6.710469	6.576062	6.6183505	6.674492	6.5995846	6.682509
"ILMN_1653103"	6.6709995	6.7467284	6.8604417	6.7154455	6.672123	6.681246	6.617487	6.6289983	6.6511636	6.9018884	6.620235	6.840027	6.785768	6.7059197	6.612536	6.5768933	6.6789155	6.724909	6.609205	6.7244735	6.7893176	6.690883	6.7631865	6.6327634	6.684619	6.702521	6.6774387	6.6668334	6.6531053	6.735144	6.7431293	6.704722	6.697463	6.683662	6.710691	6.6949086	6.640695	6.738395	6.711841	6.7021503	6.5473156	6.64843	6.651349	6.6505213	6.7106886	6.660216	6.5472417	6.7852125	6.7480116	6.735876	6.748144	6.7562056	6.7441635	6.5501895	6.6317577	6.669582	6.767996	6.843771	6.6470156	6.5850563	6.6711197	6.774856	6.59661	6.668099	6.697065	6.616053	6.687215	6.7237105	6.6813025	6.674492	6.7113338	6.619311
"ILMN_1653106"	6.7003646	6.5707173	6.7096214	6.6999354	6.601883	6.6675034	6.720081	6.6301847	6.6413217	6.675653	6.693171	6.7409706	6.701413	6.669887	6.653522	6.5502687	6.7192545	6.7053814	6.6415854	6.6619987	6.697484	6.679151	6.6209955	6.7322326	6.661364	6.7116237	6.660551	6.585166	6.659055	6.6412487	6.646951	6.6756988	6.6557264	6.5704865	6.635431	6.475604	6.6948075	6.6991777	6.675069	6.586046	6.7307253	6.6239133	6.741668	6.745106	6.6184926	6.7102013	6.652051	6.7124977	6.745461	6.7167907	6.6073	6.672588	6.612304	6.632171	6.7648816	6.7144585	6.7496805	6.659887	6.700407	6.553771	6.665912	6.6956296	6.6966085	6.8056793	6.752009	6.690366	6.612237	6.7708683	6.5734487	6.6211634	6.6400065	6.5898905
"ILMN_1653115"	9.212994	9.159986	9.020752	9.164212	9.2496605	9.309481	9.146596	9.289535	9.082865	9.19689	8.910236	8.838053	9.308362	8.988031	9.179641	8.97889	9.266707	8.824912	9.175418	9.096298	9.075341	9.024724	9.376757	9.036095	8.937245	9.371288	9.0291605	9.198414	9.150258	9.1322155	8.322309	9.353816	8.739914	9.117228	8.898787	8.891207	9.311837	9.413222	9.134459	8.924364	9.009956	8.833192	9.126082	9.409414	9.205873	9.162742	9.055448	8.882302	9.09908	8.983416	9.100008	9.228095	9.176076	9.110723	9.183751	9.051819	9.217894	9.219729	9.322655	9.219661	9.651279	9.452263	9.061402	9.061402	8.848139	9.362297	9.174257	9.365988	9.264474	9.453776	9.046481	9.219661
"ILMN_1653120"	6.8317723	6.683861	6.7998624	6.673844	6.892446	6.856828	6.9436655	6.8401923	6.8884263	6.864566	6.7798214	6.7576203	6.8263745	6.7987676	6.8869915	6.8302383	6.7775826	6.813469	6.765747	6.8321257	6.8681602	6.7711883	6.7682776	6.7138295	6.6694765	6.708972	6.804855	6.7224016	6.604967	6.658537	6.774334	6.806531	6.990662	6.710319	6.8117166	6.575674	6.7170777	6.760518	6.8549557	6.7308683	6.7283936	6.837989	6.7003446	6.8253465	6.792759	6.7583876	6.771133	6.7883077	6.8114095	6.703605	6.719806	6.8971295	6.9353123	6.658736	6.7648816	6.7929254	6.8901176	6.8725452	6.721153	6.8478184	6.740246	6.6071777	6.7562475	6.6081624	6.969821	6.653601	6.677779	6.8687153	6.735839	6.7165427	6.7113338	6.6481605
"ILMN_1653125"	6.6935034	6.6404643	6.638833	6.7779818	6.6576567	6.5805817	6.6490936	6.6154313	6.6057405	6.6809916	6.702155	6.5575156	6.6872916	6.737849	6.762786	6.6663747	6.7983265	6.5212173	6.625666	6.8149953	6.709082	6.6859474	6.576377	6.624071	6.710883	6.611458	6.601538	6.5886793	6.614881	6.599491	6.849021	6.5389957	6.5081487	6.7542143	6.6393147	6.7629023	6.621143	6.6625366	6.5697203	6.6616306	6.733131	6.7998557	6.75551	6.680212	6.6818995	6.6296988	6.7246046	6.640111	6.8168335	6.703605	6.752939	6.6649036	6.886358	6.650745	6.6217794	6.6255245	6.6221137	6.922363	6.771761	6.681891	6.7249446	6.69407	6.6951637	6.643277	6.8007383	6.622758	6.646172	6.599139	6.6260805	6.8607774	6.661006	6.7797976
"ILMN_1653127"	6.697061	6.7746553	6.727595	6.7096305	6.703389	6.5263977	6.6580625	6.6951604	6.6553545	6.593529	6.812204	6.685788	6.729603	6.684414	6.683554	6.7420864	6.6578274	6.614122	6.6493077	6.596368	6.5979357	6.8202133	6.8204117	6.7239385	6.584279	6.6657386	6.738068	6.5999575	6.7030334	6.6777196	6.8234267	6.7297955	6.678766	6.5815287	6.7297153	6.649384	6.6072235	6.7799134	6.78266	6.5668755	6.523834	6.776571	6.564583	6.77387	6.6783943	6.592029	6.6869063	6.718061	6.674552	6.6550207	6.5846024	6.6633234	6.58887	6.6016817	6.5962887	6.684394	6.5834813	6.5514903	6.668144	6.7759495	6.619137	6.817564	6.7071753	6.709836	6.5856967	6.671514	6.6011705	6.635749	6.713945	6.622698	6.66706	6.6934466
"ILMN_1653129"	7.466568	7.3721	7.3496757	7.0857882	7.559907	7.433359	7.602591	7.3289843	7.205582	7.499038	7.4383683	7.2926216	7.3795867	7.3478174	7.480319	7.3454833	7.4764495	7.0467997	7.43412	7.282135	7.206629	7.29609	7.4488335	7.2578907	7.3966002	7.6770744	7.4194436	7.2487516	7.352259	7.473728	7.1541657	7.320043	7.254099	7.3100843	7.371048	7.305049	7.4778585	7.099362	7.1958866	7.4130797	7.355676	7.2551517	7.5245123	7.4477067	7.3539057	7.366837	7.4461164	7.2257733	7.215131	7.2386975	7.1685295	7.1968303	7.404461	7.423445	7.209225	7.401378	7.351122	7.1656814	7.4010897	7.394545	7.5207915	7.378544	7.3865747	7.3556247	7.166739	7.305654	7.5398397	7.5744743	7.430844	7.436855	7.465472	7.08262
"ILMN_1653133"	6.7726917	6.6353993	6.6775446	6.6217933	6.813141	6.7159395	6.6759787	6.6192904	6.5847445	6.649449	6.6557007	6.6937733	6.714482	6.67424	6.65088	6.77084	6.8128967	6.6215796	6.6322145	6.720681	6.6632147	6.6629143	6.7070355	6.737403	6.742204	6.6325593	6.722684	6.6697607	6.6878605	6.629067	6.717087	6.612787	6.722927	6.6178427	6.6199136	6.620025	6.8107963	6.6605334	6.7684455	6.55034	6.647177	6.640447	6.6703095	6.7913013	6.7751765	6.6717663	6.605219	6.6089563	6.617174	6.843109	6.742284	6.712311	6.6402106	6.724722	6.822028	6.6472316	6.732608	6.700873	6.7115083	6.7635536	6.8275685	6.650253	6.5474277	6.6625214	6.598913	6.7000866	6.657139	6.6733375	6.6813025	6.6799374	6.5969176	6.628842
"ILMN_1653134"	8.626042	8.430456	8.675697	8.4299	8.778797	8.1049595	8.530848	8.850098	8.509678	8.122005	8.760959	8.710773	8.642365	8.48725	8.728289	8.752766	8.462311	8.714654	8.574344	8.278423	8.856891	8.473594	8.400574	8.484228	8.456883	8.310671	8.710262	8.585584	8.675697	8.625825	9.257303	8.75723	8.922205	8.685492	8.7437	8.345704	8.421526	8.566152	8.74574	8.586681	8.535299	9.101202	8.585584	8.516928	8.441802	8.355132	8.385761	9.069241	8.659145	8.278756	8.740396	8.616302	8.602055	8.51561	8.724621	8.7275505	8.885564	8.42307	8.2770605	8.725045	8.411839	8.651918	8.562264	8.725045	9.088079	8.619084	8.395493	8.381013	8.50811	8.401754	8.676626	8.519524
"ILMN_1653142"	6.6865172	6.625437	6.6654997	6.6999354	6.6313114	6.6136847	6.6428137	6.7349477	6.7985587	6.7377815	6.6971774	6.563562	6.7045765	6.7900376	6.6875668	6.690006	6.706532	6.679097	6.7425747	6.7990966	6.6327987	6.7259974	6.7282796	6.784555	6.624743	6.7845283	6.6077056	6.7110744	6.736351	6.6135225	6.6347895	6.7297955	6.697463	6.6884522	6.7431736	6.579389	6.6610427	6.7866387	6.7577677	6.684273	6.7003913	6.577169	6.730621	6.6390224	6.5983562	6.763768	6.6753182	6.7082534	6.675863	6.680323	6.630052	6.723703	6.5585065	6.7299547	6.6699967	6.8043237	6.612352	6.7785244	6.612789	6.6542325	6.7840405	6.6565657	6.7058444	6.6244183	6.8098063	6.4914193	6.736144	6.811287	6.8000116	6.6647344	6.721573	6.6792426
"ILMN_1653143"	6.9506073	6.8995333	7.012822	6.9700317	7.002153	7.1099005	7.0845966	7.0579457	6.780607	7.0374517	7.0034604	6.965364	6.9619756	6.9442654	7.1079826	6.8360023	6.9779797	7.001241	6.944673	7.0542436	6.9618335	7.1044497	7.0398808	7.0254717	6.9551263	6.9487996	6.949373	6.9904327	6.851541	6.957966	7.0071435	6.8652735	6.868054	6.983888	6.9120708	7.0658617	7.034907	6.993247	7.182083	6.987008	7.062085	6.792629	6.947863	6.9776855	6.994698	7.062378	6.78122	6.9618382	7.0490522	6.986242	6.770115	6.9608183	7.037702	7.004963	6.9778395	6.8751106	6.93728	7.0994225	7.0516386	7.0831985	7.1376257	7.051555	7.0030437	7.035957	6.7991843	6.995236	7.06968	7.430841	7.114314	7.181024	7.0273414	7.0363603
[truncated: 32,541,605 more chars]
