# Supplementary material for: Identification of immune related cells and crucial genes in the peripheral blood of ankylosing spondylitis by integrated bioinformatics analysis
Source: PeerJ. 2021 Sep 7;9:e12125. doi: 10.7717/peerj.12125 (PMC8432305; doi:10.7717/peerj.12125)
Supplement: Supplemental Information 7 [file peerj-09-12125-s007.zip › Supplementary file 6 -GSE25101_series_matrix.txt]

!Series_title	"Expression profiling in whole blood in ankylosing spondylitis patients and controls"
!Series_geo_accession	"GSE25101"
!Series_status	"Public on Nov 04 2010"
!Series_submission_date	"Nov 03 2010"
!Series_last_update_date	"Aug 16 2018"
!Series_pubmed_id	"21470430"
!Series_summary	"Introduction: A number of genetic-association studies have identified genes contributing to AS susceptibility but such approaches provide little information as to the gene activity changes occurring during the disease process. Transcriptional profiling generates a “snapshot” of the sampled cells activity and thus can provide insights into the molecular processes driving the disease process. We undertook a whole-genome microarray approach to identify candidate genes associated with AS and validated these gene-expression changes in a larger sample cohort.  Methods: 18 active AS patients, classified according to the New York criteria. and 18 gender-and age-matched controls were profiled using Illumina HT-12 Whole-Genome Expression BeadChips which carry cDNAs for 48000 genes and transcripts. Class comparison analysis identified a number of differentially expressed candidate genes. These candidate genes were then validated in a larger cohort using qPCR-based TaqMan Low Density Arrays (TLDAs).  Results: 239 probes corresponding to 221 genes were identified as being significantly different between patients and controls with a p-value <0.0005 (80% confidence level of false discovery rate). Forty seven genes were then selected for validation studies, using the TLDAs. Thirteen of these genes were validated in the second patient cohort with 12 down-regulated 1.3-2-fold and only 1 upregulated (1.6-fold). Among a number of identified genes with well-documented inflammatory roles we also validated genes that might be of great interest to the understanding of AS progression such as SPOCK2 (osteonectin) and EP300 which modulate cartilage and bone metabolism.  Conclusion: We have validated a gene expression signature for AS from whole blood and identified strong candidate genes that may play roles in both the inflammatory and joint destruction aspects of the disease."
!Series_overall_design	"RNA was extracted from whole blood using PAXGene tubes. 16 AS patients with active disease and 16 gender- and age-matched controls were analysed."
!Series_type	"Expression profiling by array"
!Series_contributor	"Gethin,P,Thomas"
!Series_contributor	"Fernando,M,Pimentel-Santos"
!Series_sample_id	"GSM616668 GSM616669 GSM616670 GSM616671 GSM616672 GSM616673 GSM616674 GSM616675 GSM616676 GSM616677 GSM616678 GSM616679 GSM616680 GSM616681 GSM616682 GSM616683 GSM616684 GSM616685 GSM616686 GSM616687 GSM616688 GSM616689 GSM616690 GSM616691 GSM616692 GSM616693 GSM616694 GSM616695 GSM616696 GSM616697 GSM616698 GSM616699 "
!Series_contact_name	"Gethin,,Thomas"
!Series_contact_email	"gethin.thomas@uq.edu.au"
!Series_contact_phone	"+61 7 3176 2755"
!Series_contact_fax	"+61 7 3176 5946"
!Series_contact_institute	"University of Queensland Diamantina Institute"
!Series_contact_address	"Princess Alexandra Hospital"
!Series_contact_city	"Woolloongabba"
!Series_contact_state	"QLD"
!Series_contact_zip/postal_code	"4102"
!Series_contact_country	"Australia"
!Series_supplementary_file	"ftp://ftp.ncbi.nlm.nih.gov/geo/series/GSE25nnn/GSE25101/suppl/GSE25101_RAW.tar"
!Series_supplementary_file	"ftp://ftp.ncbi.nlm.nih.gov/geo/series/GSE25nnn/GSE25101/suppl/GSE25101_non-normalized.txt.gz"
!Series_platform_id	"GPL6947"
!Series_platform_taxid	"9606"
!Series_sample_taxid	"9606"
!Series_relation	"BioProject: https://www.ncbi.nlm.nih.gov/bioproject/PRJNA134725"

!Sample_title	"Ankylosing spondylitis patient 1"	"Ankylosing spondylitis patient 2"	"Ankylosing spondylitis patient 3"	"Ankylosing spondylitis patient 4"	"Ankylosing spondylitis patient 5"	"Ankylosing spondylitis patient 6"	"Ankylosing spondylitis patient 7"	"Ankylosing spondylitis patient 8"	"Ankylosing spondylitis patient 9"	"Ankylosing spondylitis patient 10"	"Ankylosing spondylitis patient 11"	"Ankylosing spondylitis patient 12"	"Ankylosing spondylitis patient 13"	"Ankylosing spondylitis patient 14"	"Ankylosing spondylitis patient 15"	"Ankylosing spondylitis patient 16"	"Normal control 1"	"Normal control 2"	"Normal control 3"	"Normal control 4"	"Normal control 5"	"Normal control 6"	"Normal control 7"	"Normal control 8"	"Normal control 9"	"Normal control 10"	"Normal control 11"	"Normal control 12"	"Normal control 13"	"Normal control 14"	"Normal control 15"	"Normal control 16"
!Sample_geo_accession	"GSM616668"	"GSM616669"	"GSM616670"	"GSM616671"	"GSM616672"	"GSM616673"	"GSM616674"	"GSM616675"	"GSM616676"	"GSM616677"	"GSM616678"	"GSM616679"	"GSM616680"	"GSM616681"	"GSM616682"	"GSM616683"	"GSM616684"	"GSM616685"	"GSM616686"	"GSM616687"	"GSM616688"	"GSM616689"	"GSM616690"	"GSM616691"	"GSM616692"	"GSM616693"	"GSM616694"	"GSM616695"	"GSM616696"	"GSM616697"	"GSM616698"	"GSM616699"
!Sample_status	"Public on Nov 04 2010"	"Public on Nov 04 2010"	"Public on Nov 04 2010"	"Public on Nov 04 2010"	"Public on Nov 04 2010"	"Public on Nov 04 2010"	"Public on Nov 04 2010"	"Public on Nov 04 2010"	"Public on Nov 04 2010"	"Public on Nov 04 2010"	"Public on Nov 04 2010"	"Public on Nov 04 2010"	"Public on Nov 04 2010"	"Public on Nov 04 2010"	"Public on Nov 04 2010"	"Public on Nov 04 2010"	"Public on Nov 04 2010"	"Public on Nov 04 2010"	"Public on Nov 04 2010"	"Public on Nov 04 2010"	"Public on Nov 04 2010"	"Public on Nov 04 2010"	"Public on Nov 04 2010"	"Public on Nov 04 2010"	"Public on Nov 04 2010"	"Public on Nov 04 2010"	"Public on Nov 04 2010"	"Public on Nov 04 2010"	"Public on Nov 04 2010"	"Public on Nov 04 2010"	"Public on Nov 04 2010"	"Public on Nov 04 2010"
!Sample_submission_date	"Nov 03 2010"	"Nov 03 2010"	"Nov 03 2010"	"Nov 03 2010"	"Nov 03 2010"	"Nov 03 2010"	"Nov 03 2010"	"Nov 03 2010"	"Nov 03 2010"	"Nov 03 2010"	"Nov 03 2010"	"Nov 03 2010"	"Nov 03 2010"	"Nov 03 2010"	"Nov 03 2010"	"Nov 03 2010"	"Nov 03 2010"	"Nov 03 2010"	"Nov 03 2010"	"Nov 03 2010"	"Nov 03 2010"	"Nov 03 2010"	"Nov 03 2010"	"Nov 03 2010"	"Nov 03 2010"	"Nov 03 2010"	"Nov 03 2010"	"Nov 03 2010"	"Nov 03 2010"	"Nov 03 2010"	"Nov 03 2010"	"Nov 03 2010"
!Sample_last_update_date	"Nov 03 2010"	"Nov 03 2010"	"Nov 03 2010"	"Nov 03 2010"	"Nov 03 2010"	"Nov 03 2010"	"Nov 03 2010"	"Nov 03 2010"	"Nov 03 2010"	"Nov 03 2010"	"Nov 03 2010"	"Nov 03 2010"	"Nov 03 2010"	"Nov 03 2010"	"Nov 03 2010"	"Nov 03 2010"	"Nov 03 2010"	"Nov 03 2010"	"Nov 03 2010"	"Nov 03 2010"	"Nov 03 2010"	"Nov 03 2010"	"Nov 03 2010"	"Nov 03 2010"	"Nov 03 2010"	"Nov 03 2010"	"Nov 03 2010"	"Nov 03 2010"	"Nov 03 2010"	"Nov 03 2010"	"Nov 03 2010"	"Nov 03 2010"
!Sample_type	"RNA"	"RNA"	"RNA"	"RNA"	"RNA"	"RNA"	"RNA"	"RNA"	"RNA"	"RNA"	"RNA"	"RNA"	"RNA"	"RNA"	"RNA"	"RNA"	"RNA"	"RNA"	"RNA"	"RNA"	"RNA"	"RNA"	"RNA"	"RNA"	"RNA"	"RNA"	"RNA"	"RNA"	"RNA"	"RNA"	"RNA"	"RNA"
!Sample_channel_count	"1"	"1"	"1"	"1"	"1"	"1"	"1"	"1"	"1"	"1"	"1"	"1"	"1"	"1"	"1"	"1"	"1"	"1"	"1"	"1"	"1"	"1"	"1"	"1"	"1"	"1"	"1"	"1"	"1"	"1"	"1"	"1"
!Sample_source_name_ch1	"Whole blood, affected"	"Whole blood, affected"	"Whole blood, affected"	"Whole blood, affected"	"Whole blood, affected"	"Whole blood, affected"	"Whole blood, affected"	"Whole blood, affected"	"Whole blood, affected"	"Whole blood, affected"	"Whole blood, affected"	"Whole blood, affected"	"Whole blood, affected"	"Whole blood, affected"	"Whole blood, affected"	"Whole blood, affected"	"Whole blood, control"	"Whole blood, control"	"Whole blood, control"	"Whole blood, control"	"Whole blood, control"	"Whole blood, control"	"Whole blood, control"	"Whole blood, control"	"Whole blood, control"	"Whole blood, control"	"Whole blood, control"	"Whole blood, control"	"Whole blood, control"	"Whole blood, control"	"Whole blood, control"	"Whole blood, control"
!Sample_organism_ch1	"Homo sapiens"	"Homo sapiens"	"Homo sapiens"	"Homo sapiens"	"Homo sapiens"	"Homo sapiens"	"Homo sapiens"	"Homo sapiens"	"Homo sapiens"	"Homo sapiens"	"Homo sapiens"	"Homo sapiens"	"Homo sapiens"	"Homo sapiens"	"Homo sapiens"	"Homo sapiens"	"Homo sapiens"	"Homo sapiens"	"Homo sapiens"	"Homo sapiens"	"Homo sapiens"	"Homo sapiens"	"Homo sapiens"	"Homo sapiens"	"Homo sapiens"	"Homo sapiens"	"Homo sapiens"	"Homo sapiens"	"Homo sapiens"	"Homo sapiens"	"Homo sapiens"	"Homo sapiens"
!Sample_characteristics_ch1	"tissue: Whole blood"	"tissue: Whole blood"	"tissue: Whole blood"	"tissue: Whole blood"	"tissue: Whole blood"	"tissue: Whole blood"	"tissue: Whole blood"	"tissue: Whole blood"	"tissue: Whole blood"	"tissue: Whole blood"	"tissue: Whole blood"	"tissue: Whole blood"	"tissue: Whole blood"	"tissue: Whole blood"	"tissue: Whole blood"	"tissue: Whole blood"	"tissue: Whole blood"	"tissue: Whole blood"	"tissue: Whole blood"	"tissue: Whole blood"	"tissue: Whole blood"	"tissue: Whole blood"	"tissue: Whole blood"	"tissue: Whole blood"	"tissue: Whole blood"	"tissue: Whole blood"	"tissue: Whole blood"	"tissue: Whole blood"	"tissue: Whole blood"	"tissue: Whole blood"	"tissue: Whole blood"	"tissue: Whole blood"
!Sample_characteristics_ch1	"cell type: PBMC"	"cell type: PBMC"	"cell type: PBMC"	"cell type: PBMC"	"cell type: PBMC"	"cell type: PBMC"	"cell type: PBMC"	"cell type: PBMC"	"cell type: PBMC"	"cell type: PBMC"	"cell type: PBMC"	"cell type: PBMC"	"cell type: PBMC"	"cell type: PBMC"	"cell type: PBMC"	"cell type: PBMC"	"cell type: PBMC"	"cell type: PBMC"	"cell type: PBMC"	"cell type: PBMC"	"cell type: PBMC"	"cell type: PBMC"	"cell type: PBMC"	"cell type: PBMC"	"cell type: PBMC"	"cell type: PBMC"	"cell type: PBMC"	"cell type: PBMC"	"cell type: PBMC"	"cell type: PBMC"	"cell type: PBMC"	"cell type: PBMC"
!Sample_characteristics_ch1	"disease status: Ankylosing spondylitis patient"	"disease status: Ankylosing spondylitis patient"	"disease status: Ankylosing spondylitis patient"	"disease status: Ankylosing spondylitis patient"	"disease status: Ankylosing spondylitis patient"	"disease status: Ankylosing spondylitis patient"	"disease status: Ankylosing spondylitis patient"	"disease status: Ankylosing spondylitis patient"	"disease status: Ankylosing spondylitis patient"	"disease status: Ankylosing spondylitis patient"	"disease status: Ankylosing spondylitis patient"	"disease status: Ankylosing spondylitis patient"	"disease status: Ankylosing spondylitis patient"	"disease status: Ankylosing spondylitis patient"	"disease status: Ankylosing spondylitis patient"	"disease status: Ankylosing spondylitis patient"	"disease status: Normal control"	"disease status: Normal control"	"disease status: Normal control"	"disease status: Normal control"	"disease status: Normal control"	"disease status: Normal control"	"disease status: Normal control"	"disease status: Normal control"	"disease status: Normal control"	"disease status: Normal control"	"disease status: Normal control"	"disease status: Normal control"	"disease status: Normal control"	"disease status: Normal control"	"disease status: Normal control"	"disease status: Normal control"
!Sample_molecule_ch1	"total RNA"	"total RNA"	"total RNA"	"total RNA"	"total RNA"	"total RNA"	"total RNA"	"total RNA"	"total RNA"	"total RNA"	"total RNA"	"total RNA"	"total RNA"	"total RNA"	"total RNA"	"total RNA"	"total RNA"	"total RNA"	"total RNA"	"total RNA"	"total RNA"	"total RNA"	"total RNA"	"total RNA"	"total RNA"	"total RNA"	"total RNA"	"total RNA"	"total RNA"	"total RNA"	"total RNA"	"total RNA"
!Sample_extract_protocol_ch1	"RNA extracted from PAXgene tubes according to manufacturers protocol. Excess globin mRNA transcripts were removed using the Ambion GLOBINclear kit according to the manufacturer's protocol."	"RNA extracted from PAXgene tubes according to manufacturers protocol. Excess globin mRNA transcripts were removed using the Ambion GLOBINclear kit according to the manufacturer's protocol."	"RNA extracted from PAXgene tubes according to manufacturers protocol. Excess globin mRNA transcripts were removed using the Ambion GLOBINclear kit according to the manufacturer's protocol."	"RNA extracted from PAXgene tubes according to manufacturers protocol. Excess globin mRNA transcripts were removed using the Ambion GLOBINclear kit according to the manufacturer's protocol."	"RNA extracted from PAXgene tubes according to manufacturers protocol. Excess globin mRNA transcripts were removed using the Ambion GLOBINclear kit according to the manufacturer's protocol."	"RNA extracted from PAXgene tubes according to manufacturers protocol. Excess globin mRNA transcripts were removed using the Ambion GLOBINclear kit according to the manufacturer's protocol."	"RNA extracted from PAXgene tubes according to manufacturers protocol. Excess globin mRNA transcripts were removed using the Ambion GLOBINclear kit according to the manufacturer's protocol."	"RNA extracted from PAXgene tubes according to manufacturers protocol. Excess globin mRNA transcripts were removed using the Ambion GLOBINclear kit according to the manufacturer's protocol."	"RNA extracted from PAXgene tubes according to manufacturers protocol. Excess globin mRNA transcripts were removed using the Ambion GLOBINclear kit according to the manufacturer's protocol."	"RNA extracted from PAXgene tubes according to manufacturers protocol. Excess globin mRNA transcripts were removed using the Ambion GLOBINclear kit according to the manufacturer's protocol."	"RNA extracted from PAXgene tubes according to manufacturers protocol. Excess globin mRNA transcripts were removed using the Ambion GLOBINclear kit according to the manufacturer's protocol."	"RNA extracted from PAXgene tubes according to manufacturers protocol. Excess globin mRNA transcripts were removed using the Ambion GLOBINclear kit according to the manufacturer's protocol."	"RNA extracted from PAXgene tubes according to manufacturers protocol. Excess globin mRNA transcripts were removed using the Ambion GLOBINclear kit according to the manufacturer's protocol."	"RNA extracted from PAXgene tubes according to manufacturers protocol. Excess globin mRNA transcripts were removed using the Ambion GLOBINclear kit according to the manufacturer's protocol."	"RNA extracted from PAXgene tubes according to manufacturers protocol. Excess globin mRNA transcripts were removed using the Ambion GLOBINclear kit according to the manufacturer's protocol."	"RNA extracted from PAXgene tubes according to manufacturers protocol. Excess globin mRNA transcripts were removed using the Ambion GLOBINclear kit according to the manufacturer's protocol."	"RNA extracted from PAXgene tubes according to manufacturers protocol. Excess globin mRNA transcripts were removed using the Ambion GLOBINclear kit according to the manufacturer's protocol."	"RNA extracted from PAXgene tubes according to manufacturers protocol. Excess globin mRNA transcripts were removed using the Ambion GLOBINclear kit according to the manufacturer's protocol."	"RNA extracted from PAXgene tubes according to manufacturers protocol. Excess globin mRNA transcripts were removed using the Ambion GLOBINclear kit according to the manufacturer's protocol."	"RNA extracted from PAXgene tubes according to manufacturers protocol. Excess globin mRNA transcripts were removed using the Ambion GLOBINclear kit according to the manufacturer's protocol."	"RNA extracted from PAXgene tubes according to manufacturers protocol. Excess globin mRNA transcripts were removed using the Ambion GLOBINclear kit according to the manufacturer's protocol."	"RNA extracted from PAXgene tubes according to manufacturers protocol. Excess globin mRNA transcripts were removed using the Ambion GLOBINclear kit according to the manufacturer's protocol."	"RNA extracted from PAXgene tubes according to manufacturers protocol. Excess globin mRNA transcripts were removed using the Ambion GLOBINclear kit according to the manufacturer's protocol."	"RNA extracted from PAXgene tubes according to manufacturers protocol. Excess globin mRNA transcripts were removed using the Ambion GLOBINclear kit according to the manufacturer's protocol."	"RNA extracted from PAXgene tubes according to manufacturers protocol. Excess globin mRNA transcripts were removed using the Ambion GLOBINclear kit according to the manufacturer's protocol."	"RNA extracted from PAXgene tubes according to manufacturers protocol. Excess globin mRNA transcripts were removed using the Ambion GLOBINclear kit according to the manufacturer's protocol."	"RNA extracted from PAXgene tubes according to manufacturers protocol. Excess globin mRNA transcripts were removed using the Ambion GLOBINclear kit according to the manufacturer's protocol."	"RNA extracted from PAXgene tubes according to manufacturers protocol. Excess globin mRNA transcripts were removed using the Ambion GLOBINclear kit according to the manufacturer's protocol."	"RNA extracted from PAXgene tubes according to manufacturers protocol. Excess globin mRNA transcripts were removed using the Ambion GLOBINclear kit according to the manufacturer's protocol."	"RNA extracted from PAXgene tubes according to manufacturers protocol. Excess globin mRNA transcripts were removed using the Ambion GLOBINclear kit according to the manufacturer's protocol."	"RNA extracted from PAXgene tubes according to manufacturers protocol. Excess globin mRNA transcripts were removed using the Ambion GLOBINclear kit according to the manufacturer's protocol."	"RNA extracted from PAXgene tubes according to manufacturers protocol. Excess globin mRNA transcripts were removed using the Ambion GLOBINclear kit according to the manufacturer's protocol."
!Sample_label_ch1	"Cy3"	"Cy3"	"Cy3"	"Cy3"	"Cy3"	"Cy3"	"Cy3"	"Cy3"	"Cy3"	"Cy3"	"Cy3"	"Cy3"	"Cy3"	"Cy3"	"Cy3"	"Cy3"	"Cy3"	"Cy3"	"Cy3"	"Cy3"	"Cy3"	"Cy3"	"Cy3"	"Cy3"	"Cy3"	"Cy3"	"Cy3"	"Cy3"	"Cy3"	"Cy3"	"Cy3"	"Cy3"
!Sample_label_protocol_ch1	"cRNA generated an amplified according to Illumina® TotalPrep™ RNA Amplification Kit (Ambion). 500ng of total RNA was used as starting material. A 14hr incubation was used for the in vitro transcription stage."	"cRNA generated an amplified according to Illumina® TotalPrep™ RNA Amplification Kit (Ambion). 500ng of total RNA was used as starting material. A 14hr incubation was used for the in vitro transcription stage."	"cRNA generated an amplified according to Illumina® TotalPrep™ RNA Amplification Kit (Ambion). 500ng of total RNA was used as starting material. A 14hr incubation was used for the in vitro transcription stage."	"cRNA generated an amplified according to Illumina® TotalPrep™ RNA Amplification Kit (Ambion). 500ng of total RNA was used as starting material. A 14hr incubation was used for the in vitro transcription stage."	"cRNA generated an amplified according to Illumina® TotalPrep™ RNA Amplification Kit (Ambion). 500ng of total RNA was used as starting material. A 14hr incubation was used for the in vitro transcription stage."	"cRNA generated an amplified according to Illumina® TotalPrep™ RNA Amplification Kit (Ambion). 500ng of total RNA was used as starting material. A 14hr incubation was used for the in vitro transcription stage."	"cRNA generated an amplified according to Illumina® TotalPrep™ RNA Amplification Kit (Ambion). 500ng of total RNA was used as starting material. A 14hr incubation was used for the in vitro transcription stage."	"cRNA generated an amplified according to Illumina® TotalPrep™ RNA Amplification Kit (Ambion). 500ng of total RNA was used as starting material. A 14hr incubation was used for the in vitro transcription stage."	"cRNA generated an amplified according to Illumina® TotalPrep™ RNA Amplification Kit (Ambion). 500ng of total RNA was used as starting material. A 14hr incubation was used for the in vitro transcription stage."	"cRNA generated an amplified according to Illumina® TotalPrep™ RNA Amplification Kit (Ambion). 500ng of total RNA was used as starting material. A 14hr incubation was used for the in vitro transcription stage."	"cRNA generated an amplified according to Illumina® TotalPrep™ RNA Amplification Kit (Ambion). 500ng of total RNA was used as starting material. A 14hr incubation was used for the in vitro transcription stage."	"cRNA generated an amplified according to Illumina® TotalPrep™ RNA Amplification Kit (Ambion). 500ng of total RNA was used as starting material. A 14hr incubation was used for the in vitro transcription stage."	"cRNA generated an amplified according to Illumina® TotalPrep™ RNA Amplification Kit (Ambion). 500ng of total RNA was used as starting material. A 14hr incubation was used for the in vitro transcription stage."	"cRNA generated an amplified according to Illumina® TotalPrep™ RNA Amplification Kit (Ambion). 500ng of total RNA was used as starting material. A 14hr incubation was used for the in vitro transcription stage."	"cRNA generated an amplified according to Illumina® TotalPrep™ RNA Amplification Kit (Ambion). 500ng of total RNA was used as starting material. A 14hr incubation was used for the in vitro transcription stage."	"cRNA generated an amplified according to Illumina® TotalPrep™ RNA Amplification Kit (Ambion). 500ng of total RNA was used as starting material. A 14hr incubation was used for the in vitro transcription stage."	"cRNA generated an amplified according to Illumina® TotalPrep™ RNA Amplification Kit (Ambion). 500ng of total RNA was used as starting material. A 14hr incubation was used for the in vitro transcription stage."	"cRNA generated an amplified according to Illumina® TotalPrep™ RNA Amplification Kit (Ambion). 500ng of total RNA was used as starting material. A 14hr incubation was used for the in vitro transcription stage."	"cRNA generated an amplified according to Illumina® TotalPrep™ RNA Amplification Kit (Ambion). 500ng of total RNA was used as starting material. A 14hr incubation was used for the in vitro transcription stage."	"cRNA generated an amplified according to Illumina® TotalPrep™ RNA Amplification Kit (Ambion). 500ng of total RNA was used as starting material. A 14hr incubation was used for the in vitro transcription stage."	"cRNA generated an amplified according to Illumina® TotalPrep™ RNA Amplification Kit (Ambion). 500ng of total RNA was used as starting material. A 14hr incubation was used for the in vitro transcription stage."	"cRNA generated an amplified according to Illumina® TotalPrep™ RNA Amplification Kit (Ambion). 500ng of total RNA was used as starting material. A 14hr incubation was used for the in vitro transcription stage."	"cRNA generated an amplified according to Illumina® TotalPrep™ RNA Amplification Kit (Ambion). 500ng of total RNA was used as starting material. A 14hr incubation was used for the in vitro transcription stage."	"cRNA generated an amplified according to Illumina® TotalPrep™ RNA Amplification Kit (Ambion). 500ng of total RNA was used as starting material. A 14hr incubation was used for the in vitro transcription stage."	"cRNA generated an amplified according to Illumina® TotalPrep™ RNA Amplification Kit (Ambion). 500ng of total RNA was used as starting material. A 14hr incubation was used for the in vitro transcription stage."	"cRNA generated an amplified according to Illumina® TotalPrep™ RNA Amplification Kit (Ambion). 500ng of total RNA was used as starting material. A 14hr incubation was used for the in vitro transcription stage."	"cRNA generated an amplified according to Illumina® TotalPrep™ RNA Amplification Kit (Ambion). 500ng of total RNA was used as starting material. A 14hr incubation was used for the in vitro transcription stage."	"cRNA generated an amplified according to Illumina® TotalPrep™ RNA Amplification Kit (Ambion). 500ng of total RNA was used as starting material. A 14hr incubation was used for the in vitro transcription stage."	"cRNA generated an amplified according to Illumina® TotalPrep™ RNA Amplification Kit (Ambion). 500ng of total RNA was used as starting material. A 14hr incubation was used for the in vitro transcription stage."	"cRNA generated an amplified according to Illumina® TotalPrep™ RNA Amplification Kit (Ambion). 500ng of total RNA was used as starting material. A 14hr incubation was used for the in vitro transcription stage."	"cRNA generated an amplified according to Illumina® TotalPrep™ RNA Amplification Kit (Ambion). 500ng of total RNA was used as starting material. A 14hr incubation was used for the in vitro transcription stage."	"cRNA generated an amplified according to Illumina® TotalPrep™ RNA Amplification Kit (Ambion). 500ng of total RNA was used as starting material. A 14hr incubation was used for the in vitro transcription stage."
!Sample_taxid_ch1	"9606"	"9606"	"9606"	"9606"	"9606"	"9606"	"9606"	"9606"	"9606"	"9606"	"9606"	"9606"	"9606"	"9606"	"9606"	"9606"	"9606"	"9606"	"9606"	"9606"	"9606"	"9606"	"9606"	"9606"	"9606"	"9606"	"9606"	"9606"	"9606"	"9606"	"9606"	"9606"
!Sample_hyb_protocol	"18hrs @ 58C"	"18hrs @ 58C"	"18hrs @ 58C"	"18hrs @ 58C"	"18hrs @ 58C"	"18hrs @ 58C"	"18hrs @ 58C"	"18hrs @ 58C"	"18hrs @ 58C"	"18hrs @ 58C"	"18hrs @ 58C"	"18hrs @ 58C"	"18hrs @ 58C"	"18hrs @ 58C"	"18hrs @ 58C"	"18hrs @ 58C"	"18hrs @ 58C"	"18hrs @ 58C"	"18hrs @ 58C"	"18hrs @ 58C"	"18hrs @ 58C"	"18hrs @ 58C"	"18hrs @ 58C"	"18hrs @ 58C"	"18hrs @ 58C"	"18hrs @ 58C"	"18hrs @ 58C"	"18hrs @ 58C"	"18hrs @ 58C"	"18hrs @ 58C"	"18hrs @ 58C"	"18hrs @ 58C"
!Sample_scan_protocol	"Scanned on Illumina Beadscan according to Direct Hyb protocol"	"Scanned on Illumina Beadscan according to Direct Hyb protocol"	"Scanned on Illumina Beadscan according to Direct Hyb protocol"	"Scanned on Illumina Beadscan according to Direct Hyb protocol"	"Scanned on Illumina Beadscan according to Direct Hyb protocol"	"Scanned on Illumina Beadscan according to Direct Hyb protocol"	"Scanned on Illumina Beadscan according to Direct Hyb protocol"	"Scanned on Illumina Beadscan according to Direct Hyb protocol"	"Scanned on Illumina Beadscan according to Direct Hyb protocol"	"Scanned on Illumina Beadscan according to Direct Hyb protocol"	"Scanned on Illumina Beadscan according to Direct Hyb protocol"	"Scanned on Illumina Beadscan according to Direct Hyb protocol"	"Scanned on Illumina Beadscan according to Direct Hyb protocol"	"Scanned on Illumina Beadscan according to Direct Hyb protocol"	"Scanned on Illumina Beadscan according to Direct Hyb protocol"	"Scanned on Illumina Beadscan according to Direct Hyb protocol"	"Scanned on Illumina Beadscan according to Direct Hyb protocol"	"Scanned on Illumina Beadscan according to Direct Hyb protocol"	"Scanned on Illumina Beadscan according to Direct Hyb protocol"	"Scanned on Illumina Beadscan according to Direct Hyb protocol"	"Scanned on Illumina Beadscan according to Direct Hyb protocol"	"Scanned on Illumina Beadscan according to Direct Hyb protocol"	"Scanned on Illumina Beadscan according to Direct Hyb protocol"	"Scanned on Illumina Beadscan according to Direct Hyb protocol"	"Scanned on Illumina Beadscan according to Direct Hyb protocol"	"Scanned on Illumina Beadscan according to Direct Hyb protocol"	"Scanned on Illumina Beadscan according to Direct Hyb protocol"	"Scanned on Illumina Beadscan according to Direct Hyb protocol"	"Scanned on Illumina Beadscan according to Direct Hyb protocol"	"Scanned on Illumina Beadscan according to Direct Hyb protocol"	"Scanned on Illumina Beadscan according to Direct Hyb protocol"	"Scanned on Illumina Beadscan according to Direct Hyb protocol"
!Sample_data_processing	"Data processed using Lumi - data were transformed by variance stabilization transformation and normalized by robust spline normalization. In the intial study 18 patients and 18 controls were used but 2 patients and 2 controls were excluded from analysis due to samples drying out on the chip during hybridisationa dn giving aberrant fluoresence signals. This was verified during clustering analysis where these samples were clear outliers. Probes that were not expressed above background in any of the samples were removed."	"Data processed using Lumi - data were transformed by variance stabilization transformation and normalized by robust spline normalization. In the intial study 18 patients and 18 controls were used but 2 patients and 2 controls were excluded from analysis due to samples drying out on the chip during hybridisationa dn giving aberrant fluoresence signals. This was verified during clustering analysis where these samples were clear outliers. Probes that were not expressed above background in any of the samples were removed."	"Data processed using Lumi - data were transformed by variance stabilization transformation and normalized by robust spline normalization. In the intial study 18 patients and 18 controls were used but 2 patients and 2 controls were excluded from analysis due to samples drying out on the chip during hybridisationa dn giving aberrant fluoresence signals. This was verified during clustering analysis where these samples were clear outliers. Probes that were not expressed above background in any of the samples were removed."	"Data processed using Lumi - data were transformed by variance stabilization transformation and normalized by robust spline normalization. In the intial study 18 patients and 18 controls were used but 2 patients and 2 controls were excluded from analysis due to samples drying out on the chip during hybridisationa dn giving aberrant fluoresence signals. This was verified during clustering analysis where these samples were clear outliers. Probes that were not expressed above background in any of the samples were removed."	"Data processed using Lumi - data were transformed by variance stabilization transformation and normalized by robust spline normalization. In the intial study 18 patients and 18 controls were used but 2 patients and 2 controls were excluded from analysis due to samples drying out on the chip during hybridisationa dn giving aberrant fluoresence signals. This was verified during clustering analysis where these samples were clear outliers. Probes that were not expressed above background in any of the samples were removed."	"Data processed using Lumi - data were transformed by variance stabilization transformation and normalized by robust spline normalization. In the intial study 18 patients and 18 controls were used but 2 patients and 2 controls were excluded from analysis due to samples drying out on the chip during hybridisationa dn giving aberrant fluoresence signals. This was verified during clustering analysis where these samples were clear outliers. Probes that were not expressed above background in any of the samples were removed."	"Data processed using Lumi - data were transformed by variance stabilization transformation and normalized by robust spline normalization. In the intial study 18 patients and 18 controls were used but 2 patients and 2 controls were excluded from analysis due to samples drying out on the chip during hybridisationa dn giving aberrant fluoresence signals. This was verified during clustering analysis where these samples were clear outliers. Probes that were not expressed above background in any of the samples were removed."	"Data processed using Lumi - data were transformed by variance stabilization transformation and normalized by robust spline normalization. In the intial study 18 patients and 18 controls were used but 2 patients and 2 controls were excluded from analysis due to samples drying out on the chip during hybridisationa dn giving aberrant fluoresence signals. This was verified during clustering analysis where these samples were clear outliers. Probes that were not expressed above background in any of the samples were removed."	"Data processed using Lumi - data were transformed by variance stabilization transformation and normalized by robust spline normalization. In the intial study 18 patients and 18 controls were used but 2 patients and 2 controls were excluded from analysis due to samples drying out on the chip during hybridisationa dn giving aberrant fluoresence signals. This was verified during clustering analysis where these samples were clear outliers. Probes that were not expressed above background in any of the samples were removed."	"Data processed using Lumi - data were transformed by variance stabilization transformation and normalized by robust spline normalization. In the intial study 18 patients and 18 controls were used but 2 patients and 2 controls were excluded from analysis due to samples drying out on the chip during hybridisationa dn giving aberrant fluoresence signals. This was verified during clustering analysis where these samples were clear outliers. Probes that were not expressed above background in any of the samples were removed."	"Data processed using Lumi - data were transformed by variance stabilization transformation and normalized by robust spline normalization. In the intial study 18 patients and 18 controls were used but 2 patients and 2 controls were excluded from analysis due to samples drying out on the chip during hybridisationa dn giving aberrant fluoresence signals. This was verified during clustering analysis where these samples were clear outliers. Probes that were not expressed above background in any of the samples were removed."	"Data processed using Lumi - data were transformed by variance stabilization transformation and normalized by robust spline normalization. In the intial study 18 patients and 18 controls were used but 2 patients and 2 controls were excluded from analysis due to samples drying out on the chip during hybridisationa dn giving aberrant fluoresence signals. This was verified during clustering analysis where these samples were clear outliers. Probes that were not expressed above background in any of the samples were removed."	"Data processed using Lumi - data were transformed by variance stabilization transformation and normalized by robust spline normalization. In the intial study 18 patients and 18 controls were used but 2 patients and 2 controls were excluded from analysis due to samples drying out on the chip during hybridisationa dn giving aberrant fluoresence signals. This was verified during clustering analysis where these samples were clear outliers. Probes that were not expressed above background in any of the samples were removed."	"Data processed using Lumi - data were transformed by variance stabilization transformation and normalized by robust spline normalization. In the intial study 18 patients and 18 controls were used but 2 patients and 2 controls were excluded from analysis due to samples drying out on the chip during hybridisationa dn giving aberrant fluoresence signals. This was verified during clustering analysis where these samples were clear outliers. Probes that were not expressed above background in any of the samples were removed."	"Data processed using Lumi - data were transformed by variance stabilization transformation and normalized by robust spline normalization. In the intial study 18 patients and 18 controls were used but 2 patients and 2 controls were excluded from analysis due to samples drying out on the chip during hybridisationa dn giving aberrant fluoresence signals. This was verified during clustering analysis where these samples were clear outliers. Probes that were not expressed above background in any of the samples were removed."	"Data processed using Lumi - data were transformed by variance stabilization transformation and normalized by robust spline normalization. In the intial study 18 patients and 18 controls were used but 2 patients and 2 controls were excluded from analysis due to samples drying out on the chip during hybridisationa dn giving aberrant fluoresence signals. This was verified during clustering analysis where these samples were clear outliers. Probes that were not expressed above background in any of the samples were removed."	"Data processed using Lumi - data were transformed by variance stabilization transformation and normalized by robust spline normalization. In the intial study 18 patients and 18 controls were used but 2 patients and 2 controls were excluded from analysis due to samples drying out on the chip during hybridisationa dn giving aberrant fluoresence signals. This was verified during clustering analysis where these samples were clear outliers. Probes that were not expressed above background in any of the samples were removed."	"Data processed using Lumi - data were transformed by variance stabilization transformation and normalized by robust spline normalization. In the intial study 18 patients and 18 controls were used but 2 patients and 2 controls were excluded from analysis due to samples drying out on the chip during hybridisationa dn giving aberrant fluoresence signals. This was verified during clustering analysis where these samples were clear outliers. Probes that were not expressed above background in any of the samples were removed."	"Data processed using Lumi - data were transformed by variance stabilization transformation and normalized by robust spline normalization. In the intial study 18 patients and 18 controls were used but 2 patients and 2 controls were excluded from analysis due to samples drying out on the chip during hybridisationa dn giving aberrant fluoresence signals. This was verified during clustering analysis where these samples were clear outliers. Probes that were not expressed above background in any of the samples were removed."	"Data processed using Lumi - data were transformed by variance stabilization transformation and normalized by robust spline normalization. In the intial study 18 patients and 18 controls were used but 2 patients and 2 controls were excluded from analysis due to samples drying out on the chip during hybridisationa dn giving aberrant fluoresence signals. This was verified during clustering analysis where these samples were clear outliers. Probes that were not expressed above background in any of the samples were removed."	"Data processed using Lumi - data were transformed by variance stabilization transformation and normalized by robust spline normalization. In the intial study 18 patients and 18 controls were used but 2 patients and 2 controls were excluded from analysis due to samples drying out on the chip during hybridisationa dn giving aberrant fluoresence signals. This was verified during clustering analysis where these samples were clear outliers. Probes that were not expressed above background in any of the samples were removed."	"Data processed using Lumi - data were transformed by variance stabilization transformation and normalized by robust spline normalization. In the intial study 18 patients and 18 controls were used but 2 patients and 2 controls were excluded from analysis due to samples drying out on the chip during hybridisationa dn giving aberrant fluoresence signals. This was verified during clustering analysis where these samples were clear outliers. Probes that were not expressed above background in any of the samples were removed."	"Data processed using Lumi - data were transformed by variance stabilization transformation and normalized by robust spline normalization. In the intial study 18 patients and 18 controls were used but 2 patients and 2 controls were excluded from analysis due to samples drying out on the chip during hybridisationa dn giving aberrant fluoresence signals. This was verified during clustering analysis where these samples were clear outliers. Probes that were not expressed above background in any of the samples were removed."	"Data processed using Lumi - data were transformed by variance stabilization transformation and normalized by robust spline normalization. In the intial study 18 patients and 18 controls were used but 2 patients and 2 controls were excluded from analysis due to samples drying out on the chip during hybridisationa dn giving aberrant fluoresence signals. This was verified during clustering analysis where these samples were clear outliers. Probes that were not expressed above background in any of the samples were removed."	"Data processed using Lumi - data were transformed by variance stabilization transformation and normalized by robust spline normalization. In the intial study 18 patients and 18 controls were used but 2 patients and 2 controls were excluded from analysis due to samples drying out on the chip during hybridisationa dn giving aberrant fluoresence signals. This was verified during clustering analysis where these samples were clear outliers. Probes that were not expressed above background in any of the samples were removed."	"Data processed using Lumi - data were transformed by variance stabilization transformation and normalized by robust spline normalization. In the intial study 18 patients and 18 controls were used but 2 patients and 2 controls were excluded from analysis due to samples drying out on the chip during hybridisationa dn giving aberrant fluoresence signals. This was verified during clustering analysis where these samples were clear outliers. Probes that were not expressed above background in any of the samples were removed."	"Data processed using Lumi - data were transformed by variance stabilization transformation and normalized by robust spline normalization. In the intial study 18 patients and 18 controls were used but 2 patients and 2 controls were excluded from analysis due to samples drying out on the chip during hybridisationa dn giving aberrant fluoresence signals. This was verified during clustering analysis where these samples were clear outliers. Probes that were not expressed above background in any of the samples were removed."	"Data processed using Lumi - data were transformed by variance stabilization transformation and normalized by robust spline normalization. In the intial study 18 patients and 18 controls were used but 2 patients and 2 controls were excluded from analysis due to samples drying out on the chip during hybridisationa dn giving aberrant fluoresence signals. This was verified during clustering analysis where these samples were clear outliers. Probes that were not expressed above background in any of the samples were removed."	"Data processed using Lumi - data were transformed by variance stabilization transformation and normalized by robust spline normalization. In the intial study 18 patients and 18 controls were used but 2 patients and 2 controls were excluded from analysis due to samples drying out on the chip during hybridisationa dn giving aberrant fluoresence signals. This was verified during clustering analysis where these samples were clear outliers. Probes that were not expressed above background in any of the samples were removed."	"Data processed using Lumi - data were transformed by variance stabilization transformation and normalized by robust spline normalization. In the intial study 18 patients and 18 controls were used but 2 patients and 2 controls were excluded from analysis due to samples drying out on the chip during hybridisationa dn giving aberrant fluoresence signals. This was verified during clustering analysis where these samples were clear outliers. Probes that were not expressed above background in any of the samples were removed."	"Data processed using Lumi - data were transformed by variance stabilization transformation and normalized by robust spline normalization. In the intial study 18 patients and 18 controls were used but 2 patients and 2 controls were excluded from analysis due to samples drying out on the chip during hybridisationa dn giving aberrant fluoresence signals. This was verified during clustering analysis where these samples were clear outliers. Probes that were not expressed above background in any of the samples were removed."	"Data processed using Lumi - data were transformed by variance stabilization transformation and normalized by robust spline normalization. In the intial study 18 patients and 18 controls were used but 2 patients and 2 controls were excluded from analysis due to samples drying out on the chip during hybridisationa dn giving aberrant fluoresence signals. This was verified during clustering analysis where these samples were clear outliers. Probes that were not expressed above background in any of the samples were removed."
!Sample_data_processing	"ID ref = Illumina probe ID, sample values = normalised, log transformed signal intensities"	"ID ref = Illumina probe ID, sample values = normalised, log transformed signal intensities"	"ID ref = Illumina probe ID, sample values = normalised, log transformed signal intensities"	"ID ref = Illumina probe ID, sample values = normalised, log transformed signal intensities"	"ID ref = Illumina probe ID, sample values = normalised, log transformed signal intensities"	"ID ref = Illumina probe ID, sample values = normalised, log transformed signal intensities"	"ID ref = Illumina probe ID, sample values = normalised, log transformed signal intensities"	"ID ref = Illumina probe ID, sample values = normalised, log transformed signal intensities"	"ID ref = Illumina probe ID, sample values = normalised, log transformed signal intensities"	"ID ref = Illumina probe ID, sample values = normalised, log transformed signal intensities"	"ID ref = Illumina probe ID, sample values = normalised, log transformed signal intensities"	"ID ref = Illumina probe ID, sample values = normalised, log transformed signal intensities"	"ID ref = Illumina probe ID, sample values = normalised, log transformed signal intensities"	"ID ref = Illumina probe ID, sample values = normalised, log transformed signal intensities"	"ID ref = Illumina probe ID, sample values = normalised, log transformed signal intensities"	"ID ref = Illumina probe ID, sample values = normalised, log transformed signal intensities"	"ID ref = Illumina probe ID, sample values = normalised, log transformed signal intensities"	"ID ref = Illumina probe ID, sample values = normalised, log transformed signal intensities"	"ID ref = Illumina probe ID, sample values = normalised, log transformed signal intensities"	"ID ref = Illumina probe ID, sample values = normalised, log transformed signal intensities"	"ID ref = Illumina probe ID, sample values = normalised, log transformed signal intensities"	"ID ref = Illumina probe ID, sample values = normalised, log transformed signal intensities"	"ID ref = Illumina probe ID, sample values = normalised, log transformed signal intensities"	"ID ref = Illumina probe ID, sample values = normalised, log transformed signal intensities"	"ID ref = Illumina probe ID, sample values = normalised, log transformed signal intensities"	"ID ref = Illumina probe ID, sample values = normalised, log transformed signal intensities"	"ID ref = Illumina probe ID, sample values = normalised, log transformed signal intensities"	"ID ref = Illumina probe ID, sample values = normalised, log transformed signal intensities"	"ID ref = Illumina probe ID, sample values = normalised, log transformed signal intensities"	"ID ref = Illumina probe ID, sample values = normalised, log transformed signal intensities"	"ID ref = Illumina probe ID, sample values = normalised, log transformed signal intensities"	"ID ref = Illumina probe ID, sample values = normalised, log transformed signal intensities"
!Sample_platform_id	"GPL6947"	"GPL6947"	"GPL6947"	"GPL6947"	"GPL6947"	"GPL6947"	"GPL6947"	"GPL6947"	"GPL6947"	"GPL6947"	"GPL6947"	"GPL6947"	"GPL6947"	"GPL6947"	"GPL6947"	"GPL6947"	"GPL6947"	"GPL6947"	"GPL6947"	"GPL6947"	"GPL6947"	"GPL6947"	"GPL6947"	"GPL6947"	"GPL6947"	"GPL6947"	"GPL6947"	"GPL6947"	"GPL6947"	"GPL6947"	"GPL6947"	"GPL6947"
!Sample_contact_name	"Gethin,,Thomas"	"Gethin,,Thomas"	"Gethin,,Thomas"	"Gethin,,Thomas"	"Gethin,,Thomas"	"Gethin,,Thomas"	"Gethin,,Thomas"	"Gethin,,Thomas"	"Gethin,,Thomas"	"Gethin,,Thomas"	"Gethin,,Thomas"	"Gethin,,Thomas"	"Gethin,,Thomas"	"Gethin,,Thomas"	"Gethin,,Thomas"	"Gethin,,Thomas"	"Gethin,,Thomas"	"Gethin,,Thomas"	"Gethin,,Thomas"	"Gethin,,Thomas"	"Gethin,,Thomas"	"Gethin,,Thomas"	"Gethin,,Thomas"	"Gethin,,Thomas"	"Gethin,,Thomas"	"Gethin,,Thomas"	"Gethin,,Thomas"	"Gethin,,Thomas"	"Gethin,,Thomas"	"Gethin,,Thomas"	"Gethin,,Thomas"	"Gethin,,Thomas"
!Sample_contact_email	"gethin.thomas@uq.edu.au"	"gethin.thomas@uq.edu.au"	"gethin.thomas@uq.edu.au"	"gethin.thomas@uq.edu.au"	"gethin.thomas@uq.edu.au"	"gethin.thomas@uq.edu.au"	"gethin.thomas@uq.edu.au"	"gethin.thomas@uq.edu.au"	"gethin.thomas@uq.edu.au"	"gethin.thomas@uq.edu.au"	"gethin.thomas@uq.edu.au"	"gethin.thomas@uq.edu.au"	"gethin.thomas@uq.edu.au"	"gethin.thomas@uq.edu.au"	"gethin.thomas@uq.edu.au"	"gethin.thomas@uq.edu.au"	"gethin.thomas@uq.edu.au"	"gethin.thomas@uq.edu.au"	"gethin.thomas@uq.edu.au"	"gethin.thomas@uq.edu.au"	"gethin.thomas@uq.edu.au"	"gethin.thomas@uq.edu.au"	"gethin.thomas@uq.edu.au"	"gethin.thomas@uq.edu.au"	"gethin.thomas@uq.edu.au"	"gethin.thomas@uq.edu.au"	"gethin.thomas@uq.edu.au"	"gethin.thomas@uq.edu.au"	"gethin.thomas@uq.edu.au"	"gethin.thomas@uq.edu.au"	"gethin.thomas@uq.edu.au"	"gethin.thomas@uq.edu.au"
!Sample_contact_phone	"+61 7 3176 2755"	"+61 7 3176 2755"	"+61 7 3176 2755"	"+61 7 3176 2755"	"+61 7 3176 2755"	"+61 7 3176 2755"	"+61 7 3176 2755"	"+61 7 3176 2755"	"+61 7 3176 2755"	"+61 7 3176 2755"	"+61 7 3176 2755"	"+61 7 3176 2755"	"+61 7 3176 2755"	"+61 7 3176 2755"	"+61 7 3176 2755"	"+61 7 3176 2755"	"+61 7 3176 2755"	"+61 7 3176 2755"	"+61 7 3176 2755"	"+61 7 3176 2755"	"+61 7 3176 2755"	"+61 7 3176 2755"	"+61 7 3176 2755"	"+61 7 3176 2755"	"+61 7 3176 2755"	"+61 7 3176 2755"	"+61 7 3176 2755"	"+61 7 3176 2755"	"+61 7 3176 2755"	"+61 7 3176 2755"	"+61 7 3176 2755"	"+61 7 3176 2755"
!Sample_contact_fax	"+61 7 3176 5946"	"+61 7 3176 5946"	"+61 7 3176 5946"	"+61 7 3176 5946"	"+61 7 3176 5946"	"+61 7 3176 5946"	"+61 7 3176 5946"	"+61 7 3176 5946"	"+61 7 3176 5946"	"+61 7 3176 5946"	"+61 7 3176 5946"	"+61 7 3176 5946"	"+61 7 3176 5946"	"+61 7 3176 5946"	"+61 7 3176 5946"	"+61 7 3176 5946"	"+61 7 3176 5946"	"+61 7 3176 5946"	"+61 7 3176 5946"	"+61 7 3176 5946"	"+61 7 3176 5946"	"+61 7 3176 5946"	"+61 7 3176 5946"	"+61 7 3176 5946"	"+61 7 3176 5946"	"+61 7 3176 5946"	"+61 7 3176 5946"	"+61 7 3176 5946"	"+61 7 3176 5946"	"+61 7 3176 5946"	"+61 7 3176 5946"	"+61 7 3176 5946"
!Sample_contact_institute	"University of Queensland Diamantina Institute"	"University of Queensland Diamantina Institute"	"University of Queensland Diamantina Institute"	"University of Queensland Diamantina Institute"	"University of Queensland Diamantina Institute"	"University of Queensland Diamantina Institute"	"University of Queensland Diamantina Institute"	"University of Queensland Diamantina Institute"	"University of Queensland Diamantina Institute"	"University of Queensland Diamantina Institute"	"University of Queensland Diamantina Institute"	"University of Queensland Diamantina Institute"	"University of Queensland Diamantina Institute"	"University of Queensland Diamantina Institute"	"University of Queensland Diamantina Institute"	"University of Queensland Diamantina Institute"	"University of Queensland Diamantina Institute"	"University of Queensland Diamantina Institute"	"University of Queensland Diamantina Institute"	"University of Queensland Diamantina Institute"	"University of Queensland Diamantina Institute"	"University of Queensland Diamantina Institute"	"University of Queensland Diamantina Institute"	"University of Queensland Diamantina Institute"	"University of Queensland Diamantina Institute"	"University of Queensland Diamantina Institute"	"University of Queensland Diamantina Institute"	"University of Queensland Diamantina Institute"	"University of Queensland Diamantina Institute"	"University of Queensland Diamantina Institute"	"University of Queensland Diamantina Institute"	"University of Queensland Diamantina Institute"
!Sample_contact_address	"Princess Alexandra Hospital"	"Princess Alexandra Hospital"	"Princess Alexandra Hospital"	"Princess Alexandra Hospital"	"Princess Alexandra Hospital"	"Princess Alexandra Hospital"	"Princess Alexandra Hospital"	"Princess Alexandra Hospital"	"Princess Alexandra Hospital"	"Princess Alexandra Hospital"	"Princess Alexandra Hospital"	"Princess Alexandra Hospital"	"Princess Alexandra Hospital"	"Princess Alexandra Hospital"	"Princess Alexandra Hospital"	"Princess Alexandra Hospital"	"Princess Alexandra Hospital"	"Princess Alexandra Hospital"	"Princess Alexandra Hospital"	"Princess Alexandra Hospital"	"Princess Alexandra Hospital"	"Princess Alexandra Hospital"	"Princess Alexandra Hospital"	"Princess Alexandra Hospital"	"Princess Alexandra Hospital"	"Princess Alexandra Hospital"	"Princess Alexandra Hospital"	"Princess Alexandra Hospital"	"Princess Alexandra Hospital"	"Princess Alexandra Hospital"	"Princess Alexandra Hospital"	"Princess Alexandra Hospital"
!Sample_contact_city	"Woolloongabba"	"Woolloongabba"	"Woolloongabba"	"Woolloongabba"	"Woolloongabba"	"Woolloongabba"	"Woolloongabba"	"Woolloongabba"	"Woolloongabba"	"Woolloongabba"	"Woolloongabba"	"Woolloongabba"	"Woolloongabba"	"Woolloongabba"	"Woolloongabba"	"Woolloongabba"	"Woolloongabba"	"Woolloongabba"	"Woolloongabba"	"Woolloongabba"	"Woolloongabba"	"Woolloongabba"	"Woolloongabba"	"Woolloongabba"	"Woolloongabba"	"Woolloongabba"	"Woolloongabba"	"Woolloongabba"	"Woolloongabba"	"Woolloongabba"	"Woolloongabba"	"Woolloongabba"
!Sample_contact_state	"QLD"	"QLD"	"QLD"	"QLD"	"QLD"	"QLD"	"QLD"	"QLD"	"QLD"	"QLD"	"QLD"	"QLD"	"QLD"	"QLD"	"QLD"	"QLD"	"QLD"	"QLD"	"QLD"	"QLD"	"QLD"	"QLD"	"QLD"	"QLD"	"QLD"	"QLD"	"QLD"	"QLD"	"QLD"	"QLD"	"QLD"	"QLD"
!Sample_contact_zip/postal_code	"4102"	"4102"	"4102"	"4102"	"4102"	"4102"	"4102"	"4102"	"4102"	"4102"	"4102"	"4102"	"4102"	"4102"	"4102"	"4102"	"4102"	"4102"	"4102"	"4102"	"4102"	"4102"	"4102"	"4102"	"4102"	"4102"	"4102"	"4102"	"4102"	"4102"	"4102"	"4102"
!Sample_contact_country	"Australia"	"Australia"	"Australia"	"Australia"	"Australia"	"Australia"	"Australia"	"Australia"	"Australia"	"Australia"	"Australia"	"Australia"	"Australia"	"Australia"	"Australia"	"Australia"	"Australia"	"Australia"	"Australia"	"Australia"	"Australia"	"Australia"	"Australia"	"Australia"	"Australia"	"Australia"	"Australia"	"Australia"	"Australia"	"Australia"	"Australia"	"Australia"
!Sample_supplementary_file	"NONE"	"NONE"	"NONE"	"NONE"	"NONE"	"NONE"	"NONE"	"NONE"	"NONE"	"NONE"	"NONE"	"NONE"	"NONE"	"NONE"	"NONE"	"NONE"	"NONE"	"NONE"	"NONE"	"NONE"	"NONE"	"NONE"	"NONE"	"NONE"	"NONE"	"NONE"	"NONE"	"NONE"	"NONE"	"NONE"	"NONE"	"NONE"
!Sample_data_row_count	"18168"	"18168"	"18168"	"18168"	"18168"	"18168"	"18168"	"18168"	"18168"	"18168"	"18168"	"18168"	"18168"	"18168"	"18168"	"18168"	"18168"	"18168"	"18168"	"18168"	"18168"	"18168"	"18168"	"18168"	"18168"	"18168"	"18168"	"18168"	"18168"	"18168"	"18168"	"18168"
!series_matrix_table_begin
"ID_REF"	"GSM616668"	"GSM616669"	"GSM616670"	"GSM616671"	"GSM616672"	"GSM616673"	"GSM616674"	"GSM616675"	"GSM616676"	"GSM616677"	"GSM616678"	"GSM616679"	"GSM616680"	"GSM616681"	"GSM616682"	"GSM616683"	"GSM616684"	"GSM616685"	"GSM616686"	"GSM616687"	"GSM616688"	"GSM616689"	"GSM616690"	"GSM616691"	"GSM616692"	"GSM616693"	"GSM616694"	"GSM616695"	"GSM616696"	"GSM616697"	"GSM616698"	"GSM616699"
"ILMN_1343291"	14.72168732	14.91062832	14.9450531	14.86890507	14.91062832	14.99494171	14.57919216	14.8892355	14.86890507	14.78927803	14.84566975	14.8580761	14.99494171	14.91062832	14.72954941	14.9450531	14.91062832	14.86890507	14.8892355	14.99494171	14.81780148	14.81780148	14.8892355	14.8892355	14.9450531	14.68301964	14.81780148	14.91062832	14.8892355	14.77636242	14.73731136	14.86890507
"ILMN_1343295"	11.81884575	12.0149622	12.02031898	11.9234848	11.67440701	11.82963085	11.49202633	12.02721882	11.73894119	12.5998621	12.63077354	11.485466	11.68106556	12.34647751	11.78619099	12.0321846	11.96255779	11.57311058	11.65051746	12.02244091	11.89900208	11.19637203	12.23334122	11.93659782	12.28254223	11.93878651	11.63171864	11.8045826	11.70164013	11.9299736	11.73894119	11.57807159
"ILMN_1651209"	6.869540215	7.095126629	7.031877041	7.133220196	6.887904167	6.918005943	6.894105434	6.886694908	7.016598701	6.924488544	6.885840893	6.954547405	7.093819618	6.823402882	6.964679718	6.928974152	6.850313663	7.073458195	6.983943462	7.19260788	7.029212952	7.012962341	6.694988251	6.839130402	7.323969364	6.973208427	6.868359089	7.265285015	7.415702343	7.236031532	7.022914886	7.205181122
"ILMN_1651228"	11.300704	11.48689747	11.33709812	12.66819859	11.10724735	11.33055115	12.86307812	12.65473843	12.78474903	12.15092182	11.89900208	12.2027998	12.62125301	11.4091568	13.27906322	10.77278519	11.23468208	11.90569592	12.64147949	11.87517262	12.49138737	12.13696289	10.96878242	11.4074955	13.17421436	12.51270008	13.08327866	12.81487846	12.47603703	12.49814987	12.31330967	11.91279888
"ILMN_1651229"	7.68785429	8.152095795	7.854758263	7.793770313	7.773121834	7.649978638	7.808540821	7.788769245	8.079810143	8.140960693	7.930799007	7.748077869	8.366963387	7.587916851	7.525271416	7.664573669	7.808600426	7.832699299	8.214905739	8.12471199	7.992909431	7.268229008	8.059400558	7.950677395	8.487722397	8.039595604	7.828834534	8.255879402	8.148247719	8.321233749	7.813086987	7.871921539
"ILMN_1651232"	7.085618496	6.873957157	6.873176098	6.890247822	6.883963108	6.929922104	6.943674564	6.838543892	6.98974371	6.841537476	6.730472088	6.81297493	6.856332302	6.832085133	6.760614872	6.897983551	6.79430151	7.162117958	6.879928589	6.868318558	6.884090424	6.91096735	6.743435383	6.948281288	6.879756927	6.787815094	6.813678265	6.83395195	6.785826683	6.723805904	6.950726032	6.735425472
"ILMN_1651237"	6.725558281	6.831233978	6.83368063	6.599149227	6.736691475	6.712213993	6.708574772	6.54544878	6.634727001	7.077625275	6.682896137	6.698635101	6.646317959	6.675806046	6.598518848	6.751036167	6.844768524	6.74481535	6.808102608	6.760614872	6.765424252	6.6792593	6.827096462	6.78875351	6.75307703	6.672795773	6.649080276	6.600129604	6.673302174	6.654354095	6.704335213	6.809328079
"ILMN_1651254"	10.56237888	10.86392212	10.78484917	10.71213341	10.98623371	10.93154621	10.57760906	10.31383705	10.24141312	10.29815578	10.67059135	10.43541527	10.25189781	10.90811062	10.55149269	10.96247578	10.73959827	10.87862682	10.91764164	11.02995491	10.43223476	10.2945652	11.09268761	11.13015842	10.89671516	10.50822926	10.03064823	10.85431385	10.84040737	10.73896217	10.75810051	10.74330711
"ILMN_1651262"	10.98923779	10.64686871	11.02995491	10.60736179	10.92951488	10.94128227	11.00465202	10.38645363	10.8288126	10.21101284	10.46169662	10.78811073	11.19315624	10.5501852	10.52148247	10.98021603	10.9666872	10.68679905	10.82138348	10.98302174	10.9822216	10.5441246	11.11876488	10.75120735	10.71421337	10.99655628	11.21618843	10.96592617	11.23322487	10.95739174	11.29089737	10.71421337
"ILMN_1651268"	7.083487988	6.961117268	6.834706783	7.018204689	6.948410511	6.871565819	6.958621025	7.073945522	6.988494396	7.066295147	7.062348843	6.985302448	6.928962708	7.152525425	6.796465397	6.965628147	6.893232822	6.835815907	7.00584507	6.902216911	7.041781425	6.77603817	6.894060135	6.881881714	6.929688454	6.882922649	6.877386093	7.126065254	7.024496078	6.983714581	6.869891644	6.936177254
"ILMN_1651278"	7.685752392	7.616755009	7.801613331	7.400239944	7.547935009	8.124444008	7.724093437	7.520698547	7.672972679	7.422805309	7.507594109	7.614423275	7.952875614	7.720554352	7.449501514	7.624937057	7.760053158	7.569096565	7.725673676	7.689017296	7.650373459	7.971453667	7.887064934	7.74800539	7.165092468	7.504499912	8.03937912	7.68326664	7.94608736	7.706287861	7.937806129	7.729871273
"ILMN_1651282"	6.758615971	6.872656345	6.814065933	6.667640209	6.642132282	6.648627758	6.781476498	6.929380894	6.707343578	8.390037537	7.046415329	6.512846947	6.853414536	6.968246937	6.786936283	6.654119015	6.657938957	6.622538567	6.660875797	6.592680454	6.739927292	6.81297493	7.339831829	6.654623508	6.725786209	6.853312016	6.714871883	6.633171558	6.798183918	6.675806046	6.773252964	7.456623554
"ILMN_1651286"	6.932455063	7.110907555	7.121888638	6.883963108	6.99135685	6.956459522	6.797287941	7.100543022	6.914845467	6.619360447	6.989092827	6.700249672	6.641180992	7.213284016	6.825579166	6.922148705	7.038492203	7.042575836	6.854389668	6.777420044	6.922465324	6.91096735	6.807560444	6.734994411	6.693499088	6.667357922	6.732679844	6.870832443	6.981772423	7.038869858	6.820072651	6.89643383
"ILMN_1651296"	7.260287285	7.302480221	7.089177132	7.294969082	7.404905319	7.298386097	7.226160526	7.309063911	7.285544872	7.060608387	7.135755539	7.063826084	7.125117302	7.414943218	7.435362339	7.031934261	7.405642509	7.558011532	7.422457218	7.252874851	7.183889389	7.568784714	7.311299324	7.498745918	7.235465527	7.228562355	7.151084423	7.169259548	7.246826649	7.308825016	7.245665073	7.244624138
"ILMN_1651315"	9.591759682	9.904474258	10.00174236	9.641055107	9.705645561	9.876707077	9.298377991	9.429396629	9.572907448	9.744353294	9.865479469	9.394396782	9.965856552	9.883309364	9.182800293	9.988693237	9.527848244	9.526409149	9.701510429	9.751395226	9.527321815	9.481298447	9.568776131	10.00456047	9.65281105	9.477431297	9.477431297	9.614900589	9.424487114	9.717402458	9.840044975	9.865479469
"ILMN_1651316"	6.993266106	6.682850838	6.749752998	6.830388546	6.691910267	6.793040276	7.475669384	7.25524807	7.070441723	6.748611927	6.704719543	7.197497845	7.022147179	6.731903553	7.203611851	6.674744606	6.940522194	6.805844784	6.993634224	6.791145325	7.203559399	7.122313976	6.793832779	6.782505989	6.768756866	7.036094666	7.11605835	6.787112713	7.032023907	6.714437485	6.803161144	6.861626625
"ILMN_1651328"	7.480460644	7.829619408	7.835088253	7.76220274	8.132856369	7.882965565	7.580548763	7.226263523	7.930214405	7.323700905	7.937049866	7.465246201	7.698086739	7.627072334	7.450977325	7.674167156	7.383889198	8.144076347	7.840447426	8.246049881	7.686699867	7.694833279	7.078653336	7.998340607	8.332289696	7.922843456	7.585736275	8.36529541	8.023778915	7.991368294	7.882407665	8.357408524
"ILMN_1651336"	7.459027767	7.498336315	7.483613014	7.357331753	7.428245068	7.621568203	7.424409389	7.076442719	7.46800518	7.269482136	7.316104889	7.274943829	7.325721264	7.482328415	7.183065891	7.540502071	7.435432434	7.464997292	7.236166	7.48708725	7.416925907	7.41039753	7.647254944	7.498745918	7.333883762	7.273472309	7.298386097	7.351373196	7.37216568	7.48328352	7.520881653	7.460595608
"ILMN_1651341"	6.809880257	6.997498512	6.933197498	6.960249424	6.913332462	6.955397606	6.880489349	7.122062206	6.969101906	6.973366737	7.1004529	6.98979044	6.983737469	6.781804562	6.894803524	6.967603683	7.017185688	6.860751152	6.870538712	6.8820467	6.975632191	6.877912521	6.980899334	6.984611034	7.028140545	6.874009132	6.858895302	6.974978447	6.89770174	7.002474785	6.886286259	6.84000206
"ILMN_1651346"	8.996026039	8.213879585	8.384940147	8.524069786	8.107470512	8.611798286	8.579819679	8.940629959	8.565605164	9.005220413	8.646959305	9.317649841	8.67536068	8.826581001	8.577828407	8.297329903	8.783914566	8.491780281	8.436159134	8.433290482	8.65680027	8.978613853	8.920127869	8.507070541	8.442169189	8.353133202	8.529258728	7.967452049	8.308347702	8.631057739	8.303395271	8.442580223
"ILMN_1651347"	9.926527977	10.06355476	10.32534409	9.675872803	10.26011848	10.442523	9.943401337	9.582709312	9.866037369	9.493603706	9.862369537	9.42283535	9.541810036	10.01583385	9.787945747	10.1810112	10.32448483	10.12103367	9.733699799	9.855554581	9.941989899	9.952685356	9.938764572	10.05715466	9.378726959	9.880646706	10.48697567	9.861299515	10.09785271	9.746904373	9.847100258	9.812538147
"ILMN_1651354"	6.91587019	7.166857243	6.908770561	6.841787338	6.729209423	7.585079193	6.823461056	6.938888073	6.656507015	6.817547321	7.00584507	6.824732304	6.893361568	6.736818314	6.815504551	7.482907295	6.836237907	6.809153557	6.580521584	7.181373119	6.716453075	6.703001976	7.185361385	7.245239735	6.719003677	6.780516624	7.452688217	6.845897198	7.045780182	6.991022587	6.692643166	7.273720741
"ILMN_1651358"	6.72422266	6.811945915	6.989092827	6.974321365	6.651757717	6.695016384	6.689293861	6.97991991	6.677753448	7.047382832	6.915751934	6.937493324	6.809818268	6.767533302	6.870972633	6.888019562	6.629767418	6.66258955	6.744374752	6.81354332	6.702920914	6.684749126	6.718922138	6.656184196	6.937009811	6.799326897	6.810155869	6.690776825	6.692307949	6.994744778	6.829167366	6.852262974
"ILMN_1651364"	7.096702576	6.952701092	6.972090721	7.006895065	6.994778156	7.181239605	7.021337032	7.028103352	7.138158321	6.952224731	7.001748562	6.98979044	7.030940533	6.96186018	6.987039566	7.08032608	7.013027191	6.960042953	6.982827187	7.037955284	7.100596428	7.175188065	7.185361385	7.064676762	6.937009811	6.926025391	7.073227882	6.980618954	7.022315025	6.918437958	7.090261459	7.062852383
"ILMN_1651373"	7.560151577	6.918774605	7.833609104	7.119960785	7.025925636	6.926048279	6.998309612	8.005386353	6.887933731	7.873538494	7.641249657	8.317803383	7.27669096	6.799510002	7.087573528	7.187023163	7.041077137	6.699584007	7.485159874	7.072275639	7.109133244	6.97827816	7.543417454	6.876099586	6.954342365	6.653101444	6.839554787	7.05920887	6.834111691	7.295925617	6.790791512	6.683227539
"ILMN_1651378"	8.430839539	8.697124481	8.496488571	8.500228882	8.884386063	8.280694008	8.539995193	8.467059135	8.780387878	8.312660217	8.753465652	8.321016312	8.568740845	8.473659515	8.441110611	8.251070976	8.371733665	8.605340004	8.462710381	8.702584267	8.431022644	8.559004784	8.541520119	8.574100494	8.683185577	8.531348228	8.21648407	8.498849869	8.559004784	8.751738548	8.776200294	9.010837555
"ILMN_1651385"	8.997014046	9.60769558	9.277647018	9.483485222	9.355814934	9.112206459	8.398122787	9.200078011	8.613832474	9.29194355	8.885640144	8.762346268	9.461216927	9.66862011	8.076714516	10.02464199	9.11055851	8.795042038	9.657552719	9.194671631	8.724946976	8.601884842	9.739667892	9.520550728	10.00824356	8.781851768	8.403250694	9.414469719	8.714370728	9.499419212	8.617307663	9.39823246
"ILMN_1651403"	7.888942242	8.333098412	7.844511986	7.874144554	8.217964172	7.992777824	8.123087883	7.907198429	8.682173729	8.178505898	8.013421059	7.719844818	7.396829605	7.835526466	8.623844147	8.171320915	8.582466125	7.973273754	8.582155228	8.122965813	8.260033607	8.025352478	7.501143456	8.352989197	8.308047295	8.413749695	8.011158943	8.381239891	8.434813499	8.091702461	8.971703529	8.000159264
"ILMN_1651404"	6.653262615	6.72260046	6.724348545	6.72260046	6.89563942	6.8167696	6.646123409	6.722987652	6.558780193	7.05686903	6.678994656	6.796900272	6.577789783	6.776956558	6.645827293	6.633357048	6.840360165	6.665244579	6.685673237	6.83570385	6.673633099	6.758740902	6.59553051	6.851559162	6.670407295	6.729793072	6.723860741	6.698195934	6.704861641	6.714437485	6.74293232	6.713055611
"ILMN_1651405"	9.588154793	9.969575882	10.06928158	9.811405182	9.904191017	9.908094406	9.59691906	9.364896774	10.02357674	9.431814194	9.957027435	9.55023098	9.9818964	9.744020462	9.771726608	10.01222038	9.815550804	9.992179871	9.692630768	9.809608459	10.20590878	9.891658783	9.716836929	9.90094471	9.974374771	9.446091652	9.432269096	10.15374756	9.805146217	9.91456604	10.07943249	9.749419212
"ILMN_1651429"	7.72283411	7.463134289	7.473423004	8.399971962	7.692213535	7.472878933	8.428919792	7.573511124	8.0903368	7.207589149	8.121888161	7.569096565	8.370188713	7.531328678	8.152095795	7.539044857	7.624227524	8.006295204	7.578754425	7.993021011	8.21598053	8.289655685	7.407084465	7.73446703	8.451041222	7.759056091	7.707557678	7.70998764	7.773238182	7.52405262	8.540235519	7.989034176
"ILMN_1651433"	8.433948517	7.438222885	8.083496094	7.767447948	7.659800529	8.196295738	8.380206108	8.549279213	8.02011776	8.354036331	7.7397995	8.322147369	7.95168972	7.910864353	8.591273308	7.836580753	8.599333763	8.117459297	8.006295204	7.650441647	8.653180122	8.792419434	8.215051651	7.775699139	7.262838364	7.894369125	8.809238434	7.470949173	8.140035629	7.426960468	8.352845192	8.07307148
"ILMN_1651438"	8.736724854	8.964668274	8.871365547	8.743580818	8.797789574	8.496071815	8.496488571	8.592479706	8.969374657	8.767403603	8.845293045	8.332582474	9.002603531	8.295929909	8.688799858	8.30775547	8.643870354	8.780599594	9.313708305	9.482447624	8.710978508	8.640357018	7.690742016	8.875666618	9.126315117	9.045394897	8.950220108	9.446772575	9.310481071	9.233818054	8.868800163	8.974220276
"ILMN_1651453"	6.736818314	6.67663908	6.665849686	6.743273258	6.816996574	6.681921959	6.740652084	6.658601761	6.650503159	6.688400269	6.741944313	6.716453075	6.65988636	6.739125729	6.764625549	6.732417583	6.692329884	6.721724033	6.636724472	6.817864895	6.722575665	6.768363953	6.687191486	6.800701141	6.765034199	6.729793072	6.755822659	6.583438396	6.768742085	6.64646244	6.646249771	6.612771988
"ILMN_1651490"	7.46659565	7.690850258	7.162198067	7.112698078	7.628582954	7.40523243	7.017261982	7.115198135	7.181655884	7.433074474	7.694394112	7.126707077	7.0974226	8.148436546	7.140692711	8.4713974	7.425863743	7.181655884	7.18945694	7.200445652	6.7177248	7.022220612	7.682730675	7.598193645	7.205634594	7.52187109	7.34552002	6.92642355	6.899031162	7.122481823	6.912883759	7.502391338
"ILMN_1651492"	6.913847923	6.992051601	6.768686295	6.843694687	6.930289268	6.748507977	6.902004242	6.907194138	6.751691818	6.896818161	6.862184525	6.830832005	7.078295231	7.025017262	6.849856377	7.044942379	6.930860043	6.857387066	6.902997494	6.847947598	6.965566158	6.848061562	6.995722294	7.013181686	6.937009811	6.632163525	6.887206078	6.925478458	6.87387991	6.809105873	7.63860178	6.942545891
"ILMN_1651496"	9.612915993	9.717402458	9.087210655	9.234007835	10.12362385	8.915286064	9.496189117	9.611250877	9.349892616	9.66524601	9.163848877	10.22367859	9.115909576	10.50095367	8.351286888	10.2526083	9.62988472	9.933732986	9.05457592	9.60769558	8.166430473	9.557321548	8.518287659	9.490801811	9.063464165	8.005889893	9.398459435	9.088425636	8.880568504	8.456498146	8.329319954	8.392850876
"ILMN_1651498"	7.035414219	7.343071461	6.871415138	7.062622547	7.063533306	7.051540375	6.92807436	7.086966991	6.70597744	7.24148798	6.982306957	7.212059975	7.221300602	7.409724236	6.82462883	7.027456284	6.871669292	7.052362919	6.957199097	6.965125561	6.88731432	7.0157938	7.222116947	7.004335403	6.968952656	6.868549824	6.863333225	6.814065933	6.929772377	6.854681492	6.763586044	7.10540247
"ILMN_1651499"	7.272206306	8.456068993	7.519526005	8.057333946	7.917674065	7.679148197	7.877296448	7.7065382	7.869142532	7.546850204	7.964888096	7.575752258	7.856190205	8.300013542	8.059077263	7.735964775	7.403876781	7.828588009	7.514448643	7.781433105	7.281729221	7.584661961	7.45413208	8.092855453	8.340876579	7.90408659	7.409060955	8.480189323	8.037887573	8.067846298	7.980997562	8.396855354
"ILMN_1651504"	7.897241116	8.565772057	8.104969025	7.930055618	8.356703758	8.193493843	7.934954166	7.945516109	7.968004704	7.871233463	8.367552757	7.889374733	8.127770424	8.225754738	7.870343685	8.212260246	8.110413551	7.989902496	8.160069466	8.254164696	7.807715416	7.682434082	8.507733345	8.16034317	8.217020035	8.225917816	7.985877991	8.561717987	8.320114136	8.394256592	8.179305077	8.080690384
"ILMN_1651506"	6.940533161	7.150534153	7.023144245	6.917023659	6.964679718	7.155230522	6.896504879	6.859048367	6.885463238	6.750058174	7.009591579	6.923189163	6.929835796	7.006682873	6.786936283	7.054591179	7.062348843	7.060911179	6.985217094	6.829045296	7.215969086	7.05583334	7.164299011	6.976148605	6.768756866	6.742167473	6.88450098	7.024290085	6.936177254	6.897257328	6.92663908	7.025849342
"ILMN_1651507"	6.965519905	6.897135735	6.877052307	7.160045624	6.857417583	7.061674118	6.864988327	6.910953045	7.033942699	7.024523258	6.866122723	7.031632423	7.026647568	6.877243519	7.156369686	6.870891571	6.931704521	6.912796974	6.854389668	6.805098057	6.982753277	7.115858555	6.840248585	6.912836552	6.744949341	7.017473221	6.957936287	6.751533985	6.980308533	6.903204441	6.967117786	7.083597183
"ILMN_1651513"	7.978395462	8.207080841	8.183915138	8.210033417	8.029835701	8.130313873	8.371584892	8.098178864	8.524906158	8.345615387	8.373925209	8.167685509	8.019825935	7.928433895	8.051562309	8.149679184	8.165939331	7.894484043	8.099247932	7.717767239	8.542990685	8.253315926	7.965581894	7.704665184	7.873538494	8.401402473	8.542513847	7.528914928	7.947954178	7.898791313	8.170247078	7.931063652
"ILMN_1651544"	6.894218445	6.922921181	6.756309509	6.905974865	6.91123867	7.17871666	6.968605995	6.982762814	6.851285934	6.641487122	7.065550804	6.888154984	7.009670734	7.119716644	6.984740257	6.994294167	6.930860043	6.903053761	6.85122633	6.841611862	6.831840992	6.914845467	7.142203808	6.829987049	6.89832592	6.871438503	6.905578613	6.676654339	6.898470402	6.754169941	6.831082344	6.766527176
"ILMN_1651557"	7.842932701	7.292106152	7.72917366	7.755842686	7.319455624	7.378657341	7.801993847	7.613432407	7.570213318	7.510399818	7.291974068	7.683695316	7.744987011	7.371709824	7.906612873	7.532750607	7.653103828	7.631873608	7.569714546	7.243367195	8.108052254	7.844023228	7.464962959	7.290712357	7.445598602	8.009275436	7.788079262	7.106693268	7.703977108	7.095237255	7.543315411	7.184737206
"ILMN_1651610"	7.131635666	7.516005993	7.114696503	7.570986271	7.493974686	7.33965826	7.623238564	7.140111923	8.049146652	7.19841671	7.476816177	7.000268459	7.615338326	7.232352734	7.563306808	7.177472115	7.013812542	7.751801014	7.377930641	7.051486492	7.336266041	7.562060833	6.991666794	7.285838127	7.655432224	7.554664135	7.371076107	7.912843227	7.307866096	7.299629211	7.514065266	7.296012878
"ILMN_1651628"	8.547138214	7.957887173	8.095379829	8.148436546	8.053303719	8.36183548	8.242033958	8.809969902	7.974112988	8.547739983	8.156965256	8.773854256	8.247608185	9.014842033	8.329893112	8.450796127	8.497449875	8.164347649	8.019825935	7.64434576	7.885266304	8.755743027	8.201850891	8.193676949	7.701923847	7.972885132	8.069127083	7.34672308	7.590694904	7.721226215	7.87326479	8.322325706
"ILMN_1651637"	6.768789768	6.75359726	6.75413084	6.845341206	6.780788422	6.796976089	6.748545647	6.662430763	6.821146488	6.711294174	6.704719543	6.770847797	6.768363953	6.743116856	6.753325462	6.762334347	6.795959473	7.002066612	6.795742512	6.740377903	6.756620407	6.902947903	6.724183559	6.916358471	6.931466579	6.816996574	6.82075882	6.827982903	6.673302174	6.723805904	6.682806492	6.732032299
"ILMN_1651642"	6.902771473	7.181842804	6.882870674	6.868549824	7.260364532	7.290820599	6.937684536	6.957485199	7.032103539	6.927462101	7.095237255	6.89002037	6.930755615	6.987542629	6.875592709	7.142290115	6.896927357	7.060911179	6.946016788	6.897166252	6.890103817	7.000952721	7.21516037	7.077189922	7.09395647	6.881817818	6.910383701	7.057590485	7.026281357	7.037256241	6.961478233	6.919817924
"ILMN_1651652"	7.236549854	6.847196102	7.050580978	7.065565586	7.514065266	7.173849106	7.136613846	7.28848505	6.879796028	7.111990929	6.781977654	6.943736553	6.843566418	7.385410786	6.906556606	7.228475094	7.005678177	7.226003647	7.303961277	7.010838509	6.758767605	7.059808254	6.762488365	7.367737293	7.021310806	7.121311665	7.175755501	7.028140545	6.952740192	6.885266304	6.815851212	7.295098782
"ILMN_1651680"	14.69309616	14.05920601	14.39718151	14.55641556	14.1726265	14.54293156	14.64308739	14.67137241	14.2606039	14.30101967	14.13578224	14.13578224	13.89895344	14.54293156	14.84566975	14.18739128	14.52266788	14.60834026	13.96733761	14.1446743	14.78927803	14.74847984	14.06518936	13.85410213	13.88574028	14.47108173	14.59555912	14.03809738	14.44435501	14.00111294	14.7137661	14.12872601
"ILMN_1651684"	7.205943108	7.351534367	7.387010098	7.345607758	7.355483532	7.486988068	7.518414497	7.141010761	7.38471365	7.313812256	7.261463642	7.082227707	7.596801758	7.555530071	7.155621052	7.598999023	7.450309277	7.469758034	7.294184208	7.260652542	7.422386169	7.454675674	7.478284836	7.562630177	7.360062122	7.35724926	7.357592583	7.322049141	7.467298031	7.170849323	7.492135048	7.289452076
"ILMN_1651690"	6.957112789	6.832278252	6.891111851	7.172390938	6.844103336	6.923298359	7.070246696	6.823387623	6.956728458	6.974263191	6.768465996	6.895499706	7.032023907	6.769948959	6.933045387	6.834378242	6.885676384	6.917784691	6.890264511	6.991416454	7.02135849	7.017655849	6.790397644	6.83599329	7.157469273	7.14610672	6.940759182	6.92051363	6.993123055	6.777726173	6.961478233	6.785291195
"ILMN_1651692"	9.578787804	10.01222038	9.859589577	9.686421394	10.14355278	9.68491745	9.273730278	9.655640602	9.487125397	9.94742012	10.13047981	9.340245247	9.567625046	9.837345123	9.284893036	10.15606117	9.673357964	9.474275589	10.0401392	10.05905724	9.652265549	9.368006706	10.41170788	10.15729618	9.772982597	9.936973572	9.701510429	10.41504097	9.882170677	10.20558167	9.945854187	9.957027435
"ILMN_1651699"	6.7042799	6.60982132	6.630472183	6.653684139	6.639261246	6.688171387	6.793040276	6.679285049	6.685694695	6.750058174	6.676170826	6.870972633	6.654230118	6.692245007	6.763548374	6.621012211	6.656727314	6.571278572	6.647879124	6.73466444	6.645466328	6.630651474	6.638925076	6.618890285	6.770379543	6.810702324	6.7602005	6.675542831	6.669411659	6.630292892	6.679076195	6.664803982
"ILMN_1651705"	11.35861588	10.70482922	10.64376736	10.69381809	11.28940582	11.27413845	10.80511093	10.72375774	10.40771294	10.69768143	11.20185375	11.08999538	11.13117599	10.34278774	11.1520052	11.1628294	10.73254967	10.19258118	11.02337551	10.74534035	11.16134548	10.36679459	11.16876125	10.21592426	10.47853851	11.56560516	10.86175632	10.39502621	10.37566185	11.14574528	10.57045269	10.8825264
"ILMN_1651712"	6.891304016	6.841265678	6.901196957	6.918750763	6.942670822	6.835430622	6.899812222	6.889875889	6.902997494	6.891503811	6.781977654	6.580392361	6.844669342	6.97087574	6.975091934	6.999567986	6.887223244	6.784912109	6.743116856	6.889306068	6.873896599	6.922961712	6.864572525	6.773133755	6.927832603	6.805876732	6.873682022	6.734306335	6.915727139	6.815062046	6.929641247	6.836073875
"ILMN_1651719"	9.476161957	9.031039238	9.348540306	9.457375526	9.461216927	9.57449913	9.93183136	9.584959984	9.644371986	9.287585258	9.329366684	9.518358231	9.547550201	8.998281479	10.03013229	9.123802185	9.641055107	9.617430687	9.601302147	9.629263878	10.10943604	9.863351822	9.796391487	9.432269096	9.439374924	9.512809753	9.857507706	9.692630768	10.24081612	9.379980087	9.901290894	9.382153511
"ILMN_1651735"	9.895687103	10.24208069	10.06438351	9.50161171	10.45745564	10.52228451	9.595453262	9.496664047	9.649296761	9.688645363	9.642188072	9.227758408	9.586396217	10.04734421	9.50418663	10.54197884	9.924380302	9.958208084	9.843723297	10.08806229	9.575284004	10.35769749	10.51091957	10.44878101	9.53993988	9.470186234	9.746557236	9.752479553	9.894661903	10.15762615	10.37664127	10.57228374
"ILMN_1651745"	6.624898434	6.808620453	6.895359516	6.733925819	6.627134323	6.684327602	6.656065464	6.73797369	6.767516136	6.809153557	6.729209423	6.646885872	6.912930965	6.697339535	6.654996872	6.762334347	6.724551201	6.713963032	6.901084423	6.713464737	6.801348209	6.609109879	6.768363953	6.65796566	6.67677021	7.107987881	6.714871883	6.680663109	6.665491104	6.72260046	6.946872711	6.686755657
"ILMN_1651752"	6.938369751	7.000243664	6.849568844	7.110851288	6.741944313	6.787055969	7.041724682	6.823387623	6.997736931	7.045544147	6.764172554	7.3440485	7.275702	6.96186018	6.950101852	6.716162205	6.918216705	6.864572525	6.926929474	6.943674564	6.888753891	6.97827816	6.715215206	6.936119556	7.204288006	7.014417171	7.082681656	6.918562412	6.878092289	6.897257328	6.983737469	6.779951572
"ILMN_1651767"	9.069281578	9.433803558	9.063464165	9.055356026	9.336100578	9.087210655	8.553391457	8.98634243	9.064062119	9.156638145	9.375117302	9.114062309	8.871167183	8.896118164	8.427753448	9.254346848	9.281132698	8.820048332	9.552685738	9.166798592	8.897797585	8.64437294	9.271670341	9.489315033	9.276612282	9.131655693	8.801476479	9.603590012	9.060963631	9.461216927	8.786515236	9.026233673
"ILMN_1651769"	7.558462143	7.093789577	7.219202995	7.009027958	7.413413525	7.581285	7.305794239	7.700256348	7.187168121	7.329872608	7.332192898	7.356337547	7.125117302	7.670185566	7.191948891	7.589211941	7.520797253	7.274200439	7.20492363	7.133180618	7.20684576	8.025352478	7.448506832	7.375492573	6.901715755	7.208683014	7.537875652	6.828992367	7.110873222	6.919290066	7.111028671	7.236646175
"ILMN_1651776"	8.870585442	9.14274025	9.241404533	9.004346848	9.067835808	9.221468925	8.656536102	8.902021408	8.825688362	8.976624489	9.318091393	8.8499403	9.311597824	9.01587677	8.368469238	9.191252708	9.131036758	9.015669823	9.550801277	9.069794655	8.899796486	8.652230263	10.15259933	9.524173737	9.135110855	8.914836884	8.69627285	9.425832748	8.960559845	9.231084824	8.490269661	8.811283112
"ILMN_1651787"	6.943445206	6.933512211	7.018476486	6.806257248	6.856154919	6.869678974	6.854540825	6.968594551	6.908259392	7.047382832	7.017600536	6.860763073	6.96451664	7.123913288	6.749419212	6.967603683	6.939369678	6.833554745	6.873221397	6.909563065	6.973049641	6.823127747	6.816756248	6.967276573	6.789935112	6.900919914	6.823174953	6.932382584	6.864536285	7.02918911	7.062139034	6.883163452
"ILMN_1651788"	9.77963829	9.973072052	9.330471992	10.26284885	9.803199768	9.438966751	9.676706314	10.10095215	9.646495819	10.37475109	10.2945652	10.20778656	10.40491104	9.840044975	9.789366722	9.498847961	9.780291557	9.606675148	10.14634609	10.44991779	9.801462173	9.4354496	10.03522205	10.31040859	10.49094772	10.13453293	10.03352928	10.77726936	9.89369297	10.48125839	9.124848366	10.12180901
"ILMN_1651792"	6.56482029	6.593214512	6.559395313	6.650216103	6.679285049	6.551147461	6.548313141	6.63395977	6.516821861	6.578886509	6.676170826	6.61191988	6.58843565	6.590943813	7.226622105	6.681461334	6.622599602	6.619920731	6.483155727	6.62234211	6.531690598	6.604650021	6.634833336	6.568899155	6.595449924	6.683916092	6.564033031	6.628109932	6.626840591	6.669411659	6.647879124	6.567461967
"ILMN_1651799"	8.376226425	7.649414063	7.917409897	8.591872215	7.620473385	8.089952469	8.668126106	9.104972839	8.189751625	8.403024673	8.233904839	9.031039238	8.576099396	8.44463253	8.892923355	7.753268242	8.346528053	8.257834435	8.108794212	7.942941666	8.386379242	8.745176315	8.230503082	8.004383087	7.502056599	8.222036362	8.48459816	7.382896423	8.119870186	7.556453705	8.308208466	8.038708687
"ILMN_1651800"	7.058348179	7.36747694	6.942607403	7.245448589	7.195287704	7.25369072	6.956905842	7.23276186	6.983345509	6.923298359	7.423531532	6.91190052	7.240908146	7.277915001	7.12295866	7.343183041	7.47124958	6.893527031	7.214103699	7.435986519	6.838175774	7.301482677	7.48097086	6.856332302	7.153023243	6.999013901	6.89106369	7.302881718	7.12110424	7.045129776	7.208949566	7.1537323
"ILMN_1651819"	8.97647953	8.986890793	8.971326828	8.870968819	8.663661957	8.684635162	8.928084373	8.666119576	8.969986916	8.483537674	8.653679848	9.120764732	9.236706734	8.924636841	9.003207207	8.676394463	8.938952446	9.058397293	8.826945305	8.883171082	9.10532093	9.03422451	8.75157547	8.671924591	9.084720612	9.031039238	8.850347519	9.222586632	9.160905838	8.83759594	8.905526161	8.763242722
"ILMN_1651826"	13.97371197	14.21236801	13.52863503	13.54681969	14.37127399	13.79575062	13.3636055	13.50864601	13.35772896	13.71045399	13.72830296	13.74923801	13.88574028	14.6769762	13.61569881	14.20674515	13.88574028	13.8712492	14.2666111	13.98321247	12.2027998	13.75429153	14.61737442	14.36114693	13.91823483	13.93230629	14.00931263	13.81634617	13.67905331	13.8796339	13.21335697	14.10189247
"ILMN_1651828"	7.35752058	7.77607584	7.60101366	7.783024311	7.413413525	7.595658779	7.531328678	7.493762016	7.725068092	7.409544468	7.796228886	7.438436985	7.793693066	7.466041565	7.389757156	7.66758728	7.499610901	7.54963398	7.360150814	7.637867451	7.565786839	7.606300831	7.822757244	7.848682404	8.077702522	7.586925983	7.729726791	7.798639297	7.928318501	7.993745327	8.044991493	7.925566673
"ILMN_1651832"	12.0149622	12.40045738	12.06081581	11.33893204	12.50593185	12.02721882	11.17935848	11.32633781	11.27953815	11.83608437	11.44598484	11.15674782	11.9429493	12.16419411	11.32887173	12.45949173	11.6490984	11.60753155	12.04606152	12.02968121	11.34008598	11.69973946	11.7922411	12.49814987	11.97406387	11.48224449	11.3476696	11.7100172	11.5393219	11.84300423	12.04915237	12.14060116
"ILMN_1651850"	14.27097797	13.8488493	14.27891827	14.40739822	14.08683109	14.03809738	14.47108173	14.13578224	14.37127399	13.95287228	14.19374371	14.20094585	14.00111294	14.08683109	14.38482666	14.02738667	14.18739128	14.24263859	13.88574028	14.22523403	14.36114693	14.47755146	14.03308105	13.90543556	14.47108173	14.36702156	14.49741745	14.39037418	14.38482666	14.03308105	14.36702156	14.32887745
"ILMN_1651872"	7.536921978	8.009275436	7.843685627	7.858070374	7.807817936	7.981169224	7.954632759	7.747932911	8.034823418	7.726850033	7.678908348	7.671373367	7.878381729	7.653103828	7.669419289	7.850816727	7.668740749	7.854630947	7.826489925	7.915896893	7.633045673	7.754565239	7.732526779	7.815841675	8.036802292	7.928869247	7.740298271	8.074813843	7.782542229	7.986421108	8.285232544	7.712180614
"ILMN_1651886"	10.45406914	10.7782259	10.69087601	10.82138348	10.77604485	10.58949089	10.74428558	10.50589085	10.92024517	10.66336441	10.50325298	10.06438351	10.96592617	10.55968285	10.72687244	10.57045269	10.58867168	10.7311945	10.62162209	10.78578949	10.99528885	10.85936451	10.80883789	10.69291782	10.75810051	10.54197884	10.39956665	10.83003426	10.73482704	10.76013279	10.60953808	10.40147018
"ILMN_1651899"	13.52863503	13.50864601	13.40917492	13.96733761	13.64806175	13.38263035	14.13578224	14.09382534	13.89895344	13.68380451	13.81634617	13.65375042	13.49412155	13.46064758	14.27097797	13.28131104	13.28839111	13.64105225	13.69334888	13.82908535	13.97371197	13.71633244	13.28839111	13.30055428	14.07853889	14.13578224	14.15216637	14.04525185	14.04525185	13.91823483	13.8796339	13.35144997
"ILMN_1651936"	7.705745697	7.614149094	7.480614662	7.40523243	7.739058495	7.671645164	7.647674561	7.733998299	7.441412449	7.965949059	7.786279678	7.425552368	7.597083092	7.811476707	7.577962399	7.568208218	7.477831841	7.72520256	7.53222084	7.58931303	7.532083035	7.552721977	7.884921074	8.058389664	7.573290348	7.502281189	7.443019867	7.570541382	7.59879446	7.354022026	7.527797222	7.596145153
"ILMN_1651949"	7.479414463	7.536502838	7.383010864	7.422956467	7.72089529	7.474854469	7.627072334	7.503473759	7.280585289	7.473301411	7.390351295	7.573400497	7.614798069	7.636293411	7.858862877	7.534027576	7.484590054	7.519526005	7.361307621	7.252874851	7.548676014	7.699419022	7.776907444	7.578437805	7.233939648	7.35381794	7.690454483	7.419996262	7.644161224	7.539044857	7.429759026	7.376085281
"ILMN_1651950"	7.715265751	7.524785995	7.677020073	7.570074081	8.003354073	8.197741508	7.904191494	8.682048798	7.368675709	7.363028526	7.941544056	7.712716103	7.492059708	8.066596985	7.25001812	7.568956375	7.627892017	7.548514366	7.188341618	7.154586792	7.007008553	7.504499912	7.609602928	8.210281372	7.3846035	7.004658222	7.205049038	7.664405823	7.212237358	7.102580547	7.102746487	7.810551167
"ILMN_1651964"	8.441597939	8.358985901	8.618114471	8.254016876	9.232620239	8.643701553	8.262038231	8.746667862	8.404040337	8.127609253	8.293327332	8.242033958	8.522577286	8.597802162	8.417551994	9.086194038	8.812441826	8.969577789	8.601673126	8.555547714	8.32461834	8.390654564	8.99425602	8.833171844	8.422304153	8.156788826	8.408844948	8.354485512	8.721811295	8.284018517	8.302246094	8.98992157
"ILMN_1651966"	6.940533161	7.044756889	6.912568092	6.672813892	6.866793633	6.850140095	6.636384964	6.961629868	6.805696011	6.807842255	6.855968475	6.802817822	6.864020348	7.110873222	7.231945515	6.765687466	6.79430151	6.921308994	6.810773849	6.778922081	6.823452473	6.797125816	6.735237598	6.712102413	6.736167908	6.717166424	6.770643711	6.963115692	6.766783237	6.881925583	6.779725075	7.011748791
"ILMN_1651980"	6.849100113	7.044756889	7.006450176	6.816140652	6.984978676	6.871565819	6.784734249	7.001978397	6.747142315	6.834897518	7.031829834	6.929325581	6.806085587	7.118494511	6.783677101	6.938669205	6.944620609	6.989092827	6.96234417	6.94741106	6.793649197	6.752868652	6.872287273	6.926787376	6.948933601	6.844474792	6.871742725	7.014427662	6.960727692	7.005520344	6.856754303	6.901744366
"ILMN_1651987"	8.525959015	7.912710667	8.471907616	8.590836525	8.190672874	8.15890789	8.908836365	8.490269661	8.628900528	8.31017971	8.956372261	8.325946808	8.668774605	8.255257607	8.847819328	7.778243065	8.768237114	8.635658264	8.334326744	8.207738876	9.054203033	8.302097321	8.179217339	8.11575222	8.960958481	8.548282623	8.139365196	7.905819416	8.521709442	8.083203316	8.302846909	8.088275909
"ILMN_1652000"	7.531146049	7.143206596	7.40063858	7.325807095	7.406354427	7.791741371	7.137544155	7.608231068	7.346014977	7.33821249	7.186609745	7.094527245	6.907178402	7.508212566	7.547228813	7.458229065	7.275751591	7.236210346	7.352106094	7.420307159	7.47515583	7.351965427	6.889437199	7.29441452	7.077608109	7.237175941	7.270755291	7.323106289	7.144956589	7.355617046	7.327870369	7.524620056
"ILMN_1652003"	7.461652756	6.884217739	7.001607418	7.285587311	6.948410511	6.918005943	7.956839561	8.217964172	7.004321098	7.465327263	6.951704979	7.861661434	7.239304543	7.988496304	7.940549374	7.030672073	7.09395647	7.02393198	6.970447063	7.042457104	6.895842552	7.514886856	7.085851192	7.117825508	6.918051243	7.464581013	7.701814651	6.828992367	6.986933231	7.004599571	6.96872139	6.965753555
"ILMN_1652006"	7.257794857	7.885493755	7.539352417	7.514528751	7.890572548	7.72885704	7.389427185	7.042908669	7.653383255	7.23308754	7.470949173	7.432982922	7.715265751	7.446496487	7.198387623	8.037612915	7.499425411	7.83500433	7.625206947	7.850816727	7.364376068	7.381634712	7.683695316	7.704665184	7.703555584	7.386898041	7.331692696	7.867743015	7.408200264	7.769641876	7.605273247	7.796228886
"ILMN_1652008"	7.147582531	7.307237625	7.093538284	6.685310841	7.0768013	7.206947327	7.109320164	7.328655243	7.197842598	7.082766056	6.975991726	7.074406147	6.631927013	6.923189163	7.05807972	7.250402927	7.288880825	7.033247948	7.000813961	7.153172016	7.089277744	7.05196619	6.942891598	7.212955475	6.872556686	7.044616222	7.119990826	7.132280827	6.954547405	7.278205395	6.899788857	6.883163452
"ILMN_1652017"	6.814597607	6.979814529	6.741786957	6.732158661	7.063533306	6.901525021	6.633274078	6.661164284	6.945817947	7.137372017	6.852581978	6.762273312	6.832124233	6.790088177	6.710954666	6.820288658	6.916606426	6.720273495	6.695262432	6.872406006	6.658601761	6.814474583	6.887358665	6.89643383	6.715713024	6.740413189	6.779725075	6.782522202	6.736691475	6.825863838	6.851138592	6.727878094
"ILMN_1652024"	7.615338326	6.980669975	7.212173939	7.298455715	7.123238564	7.420393467	7.491879463	7.530404568	7.38099432	7.223454952	7.053640366	7.303500652	7.00729847	7.386825562	7.549139977	7.214297295	7.600227356	7.413287163	7.330317497	7.044200897	7.565119743	8.190389633	7.133441925	7.220826626	6.883963108	7.121311665	7.620130062	6.853414536	7.251501083	6.953016281	7.446257591	7.263625622
"ILMN_1652065"	8.386167526	7.770776749	8.188660622	7.817315578	7.769863605	8.210403442	7.841550827	8.210033417	7.76047039	8.317299843	8.042888641	8.505894661	7.829822063	8.169448853	7.87637043	8.121066093	8.114963531	7.696225166	7.852565289	8.037196159	8.043445587	8.588067055	8.467564583	8.12641716	7.409334183	8.000703812	7.857915401	7.855131626	7.70998764	8.010607719	8.115287781	8.315577507
"ILMN_1652073"	11.503232	11.1030302	10.98021603	12.51866436	10.92435074	10.87256336	12.70109749	12.63077354	12.36172581	11.50751686	11.71922016	12.12556458	12.26184845	11.36492729	12.93589592	10.5965147	11.36650753	11.583745	11.53054333	11.31848335	12.08907223	11.75640202	10.77278519	10.68537521	12.44962597	12.24500179	12.64808559	11.62409592	11.93469238	12.03419113	11.76676655	11.35861588
"ILMN_1652082"	10.33579731	10.4612751	10.30657673	9.91826725	10.46549702	10.43721867	9.57139492	9.751886368	10.05169582	9.998104095	10.26247978	10.14886856	10.10753632	10.57312298	9.681879044	10.604146	10.35375118	10.07640839	10.42307472	10.43637943	9.911130905	10.46933746	10.72021198	10.72131252	9.957027435	9.976557732	10.00327969	10.3399992	10.29855919	10.29384613	10.43460083	10.8100338
"ILMN_1652085"	8.872600555	8.94478035	8.694848061	9.131217003	8.359223366	8.704449654	9.009767532	8.291648865	8.98951149	8.622537613	8.633910179	8.647442818	9.071077347	8.293186188	8.769656181	8.551077843	8.847369194	8.919568062	8.173283577	8.508451462	9.344127655	8.975881577	8.491895676	8.223697662	8.684483528	9.264113426	9.432753563	8.221749306	8.72032547	8.411904335	8.99425602	8.507591248
"ILMN_1652113"	6.849100113	6.876467228	7.066641808	7.065565586	7.000752926	6.891897678	6.732242584	6.814015865	6.878573418	6.860822201	6.910805702	6.878226757	6.862016678	7.17950058	6.969004631	7.001592636	6.91587019	7.040231228	6.869355202	7.000925064	6.93706274	6.890481949	6.986539364	7.150763512	6.768756866	6.879239082	6.866074562	7.049479961	6.910805702	6.868944645	6.943025589	6.96476841
"ILMN_1652123"	10.46549702	9.786361694	9.548506737	10.18602276	9.66619873	10.19192219	10.89927673	10.57643223	10.32364845	9.910848618	9.315410614	10.0371294	9.526409149	9.872337341	11.00052547	9.829936981	10.21172523	10.00293636	10.16911983	10.01222038	10.94910049	10.58737946	9.468048096	9.708501816	9.468342781	10.62824726	10.93523312	9.925393105	10.64739895	10.15406799	10.44991779	9.889549255
"ILMN_1652128"	10.36148071	10.03867435	9.817000389	10.13373852	9.9818964	10.33667183	10.41252995	10.53867626	9.96458149	10.07210159	10.24270725	10.22585392	10.04161549	10.45332527	10.31270313	10.15406799	10.43500805	10.03478146	9.769868851	9.761989594	9.99944973	10.51677322	10.2541275	10.17029762	9.114710808	10.19790268	10.48125839	9.011475563	9.954301834	9.423945427	9.858250618	10.05169582
"ILMN_1652147"	7.197389126	7.594408512	7.143812656	7.029526711	7.095876217	7.503546715	6.948670387	7.224607468	7.089473724	6.840326309	7.405844688	6.852490425	7.094992638	6.937788963	7.147548676	7.368206978	7.071780205	7.390788078	7.144652843	7.045481682	6.912488461	7.218714237	7.041837215	7.02469635	7.133573532	7.063005447	6.931704521	7.041195393	6.977074623	6.830420494	7.261303902	6.903025627
"ILMN_1652161"	7.610608578	7.618274212	7.837023735	7.388344288	7.420449734	7.358320713	7.132280827	7.25524807	7.146389484	7.182933331	7.6814785	7.0588727	7.669419289	7.432346821	7.157376289	7.49075222	7.462146282	7.647926807	7.517855167	7.497339249	7.695479393	7.191088676	7.57721138	7.437414169	7.221672058	7.350534439	7.243367195	7.802882195	7.23509407	7.994846344	7.389807224	7.466420174
"ILMN_1652163"	7.754080296	8.052980423	8.064377785	7.946702957	8.093583107	7.857139587	7.966586113	7.703359604	8.199362755	7.904455185	8.192446709	7.742025375	8.106815338	7.76926136	7.862023354	7.811201096	7.937806129	8.029287338	8.180423737	8.230957985	8.037887573	7.909272194	8.060312271	8.13560009	8.143959045	7.913308144	7.938658714	8.228834152	8.202805519	8.383903503	8.29516983	8.039700508
"ILMN_1652164"	7.313720703	7.480356216	7.176688671	7.148014069	7.329075336	7.205181122	7.165293694	7.077625275	7.253774643	7.531480789	7.19844532	7.543104649	7.104759693	7.11305809	7.121717453	7.260819435	7.234231949	7.113019466	7.466981411	7.453444004	7.167224407	7.216756344	6.770884037	7.37216568	7.055474758	7.362262249	7.318805695	7.386544228	7.307078838	7.440714836	6.901326656	7.412090778
"ILMN_1652170"	6.884961128	6.930590153	6.999454021	6.852262974	6.977201462	6.62658596	6.761387348	7.022523403	6.789968967	6.994595528	6.933329582	6.79047966	6.795767784	7.217276573	6.80410099	6.912903309	6.987175465	6.762392998	6.682868958	6.8820467	6.88731432	6.915983677	6.883283615	6.878843307	6.820311546	6.824854374	6.837242603	6.782522202	7.002519608	6.978858471	6.793439388	6.775304317
"ILMN_1652185"	9.992179871	10.19127274	9.695054054	9.996925354	10.30900669	10.01123238	9.899013519	9.943996429	10.0744381	10.21547222	10.35699177	9.832370758	10.00174236	11.59423351	10.10020542	10.58867168	9.938764572	9.871688843	10.20465183	9.440382957	9.408083916	11.02063847	10.27410603	10.94073486	10.23261929	9.887830734	10.14886856	9.99944973	8.993401527	9.885288239	10.20558167	10.48444176
"ILMN_1652196"	6.674880981	6.527059555	6.55116272	6.643483639	6.599010944	6.637284756	6.603146076	6.575507164	6.645956039	6.582011223	6.543200493	6.599010944	6.695030689	6.645617008	7.188639164	6.51743269	6.59153223	6.74481535	6.616845131	6.571336746	6.530241013	6.637640953	6.581552029	6.606028557	6.548313141	6.67086792	6.567338467	6.617166996	6.558087826	6.647879124	6.873927116	6.756046295
"ILMN_1652198"	9.527321815	9.301794052	8.922320366	9.048154831	9.776017189	9.158696175	9.62988472	9.526102066	8.912231445	9.322555542	8.823651314	8.918761253	8.131777763	8.968073845	9.689792633	9.752479553	9.062795639	9.106571198	9.273323059	9.480563164	8.796380997	9.288385391	7.168355465	9.062568665	9.106571198	9.830606461	10.08755112	9.55548954	9.562824249	9.814986229	9.404484749	9.513884544
"ILMN_1652199"	10.16868114	11.05043507	10.90363026	9.482447624	11.79744339	11.26248646	11.61670208	10.851861	12.23901463	9.247577667	10.66336441	10.20558167	9.482447624	10.1198101	10.40147018	11.00052547	11.24310112	11.79448605	9.660387039	11.19179726	10.30814362	9.993990898	8.333280563	11.28940582	10.27913952	10.94186306	10.55968285	10.46266174	11.02191925	10.23861694	11.1628294	10.29305267
"ILMN_1652207"	13.11412239	13.20811176	13.33249855	13.56505775	12.98590088	13.36906052	13.45146847	13.36906052	13.46619225	13.42377853	13.30055428	13.31014061	13.45567799	13.3992548	13.19729233	13.12336349	13.24839497	13.50864601	13.00881863	13.19729233	13.55330944	13.64105225	13.46619225	13.06075001	13.57993889	13.38764477	13.28839111	13.00881863	12.87141037	13.05550861	13.66095734	13.04603958
"ILMN_1652215"	6.940533161	6.829009056	6.79927063	7.127548218	6.926025391	6.851162434	7.018389702	7.008766174	7.135130405	7.092463493	6.908103466	7.10661602	6.948847771	7.004060268	7.130053997	6.910433292	7.041894436	6.878174305	6.901971817	6.84546423	6.923894882	6.901315212	7.069999695	6.883040905	6.905898094	6.975303173	6.917586803	6.939488888	6.880328655	7.011039257	6.825945377	7.128942013
"ILMN_1652223"	7.7422719	7.509581089	7.746526241	7.704183578	8.042279243	8.031988144	7.729094505	7.644588947	7.563846111	7.583201408	7.54611969	7.520305634	7.697468281	7.470283985	7.538771152	7.755939484	7.858947277	7.645863056	7.853292942	7.943880558	7.807113647	7.875185966	7.922718048	7.884782791	7.521655083	7.74830246	7.772475719	7.99692297	7.968802929	7.607823372	7.819048882	8.062976837
"ILMN_1652230"	13.48961067	13.35772896	13.47251701	14.18739128	13.75429153	13.70079327	14.20094585	13.77758217	14.05920601	13.28355885	13.74318981	13.48961067	13.89288425	13.81634617	14.44435501	13.45567799	13.93230629	14.12872601	13.37680721	12.93146229	14.05920601	14.31198215	13.91823483	13.52224445	14.02738667	13.60463047	13.75930309	13.11833763	13.85410213	12.89588451	13.82160854	12.91232395
"ILMN_1652237"	7.45113945	7.439853191	7.377374649	8.004780769	7.834920406	7.313477039	7.935495377	6.987107277	7.358320713	7.067304134	7.490974426	7.092718124	7.543048382	7.13417387	8.064105988	7.096027851	7.560011387	7.776180267	7.303961277	7.581215858	7.607232571	7.332192898	7.319495678	7.19320488	7.949723721	7.427457333	7.231723309	7.269917011	7.163331985	7.022147179	7.022135735	7.067850113
"ILMN_1652242"	6.759783268	6.839036942	6.749752998	6.685310841	6.7186203	6.707343578	6.738930225	6.874830723	6.909445286	6.872556686	6.828066349	6.772283554	6.774672985	6.696077824	6.810006618	6.817864895	6.741527557	6.810621262	6.852218628	6.793908596	6.74420166	6.828135967	6.836652756	6.648824215	6.893474579	6.738802433	6.84923172	6.816636086	6.744404316	6.766679764	7.138751507	6.919817924
"ILMN_1652277"	6.960902214	7.344299316	7.037885189	7.001836777	7.095876217	7.014778614	6.939271927	6.942853928	7.055254459	7.10062933	7.183417797	7.242088795	6.980690002	7.32694912	6.838230133	7.12997818	7.071211338	6.903053761	6.924807072	7.084664822	6.881381035	6.99130106	7.117825508	7.050332069	7.015867233	6.885800362	7.140869617	7.173113346	6.988232613	7.056163311	6.923988819	6.970208645
"ILMN_1652280"	7.387753487	7.440610409	7.769920349	7.550314903	7.750211239	7.480251789	7.690454483	7.747932911	7.515729427	7.356384277	7.298455715	7.063826084	6.820207596	7.558688164	7.642209053	7.555383205	7.411145687	7.810302734	7.379937649	7.463134289	7.584398746	7.279028416	7.212330341	7.491296291	7.472654343	7.774077415	7.699479103	7.618671417	7.997928143	7.470772266	7.849729538	7.690454483
"ILMN_1652284"	6.656065464	6.673132896	6.592545033	6.733925819	6.704440594	6.730043411	6.628323078	6.736768246	6.682562828	6.686903477	6.717467308	6.772283554	6.695030689	6.780748367	6.640028477	6.647879124	6.697768211	6.641180992	6.662322521	6.748211384	6.636724472	6.604650021	6.693665028	6.667357922	6.712253571	6.713333607	6.661901951	6.79612112	6.695719242	6.772256374	7.111028671	6.628372192
"ILMN_1652287"	6.740740299	6.738213539	6.651844978	7.12616539	6.837526321	6.947850227	6.893108368	6.841835022	6.924292564	6.62802887	6.777868271	6.81297493	6.909621239	6.523342609	6.829902172	6.695470333	6.763315678	6.850237846	6.929474831	7.055669785	7.070398331	7.224540234	6.824732304	6.738415718	7.343979359	7.082865238	7.17164135	7.323106289	6.963493824	6.999367714	7.060650349	6.642807484
"ILMN_1652309"	6.842906475	7.324232101	6.947174072	7.160045624	6.940262794	6.931777	6.981259823	6.886694908	7.043567181	6.911940575	7.149074078	7.027256489	6.962495804	6.98464489	6.995948315	7.153871059	6.968383312	7.071382999	6.981739044	6.948480129	6.891170502	7.098617554	6.882236004	7.029574871	7.275751591	7.082865238	6.940759182	7.124198437	7.098562717	7.026126385	6.986872196	7.168183804
"ILMN_1652331"	7.524383545	7.481538773	7.459884644	7.664489746	7.67275238	7.712180614	8.630601883	7.557665348	7.271610737	7.250752926	6.974321365	7.367819309	7.143468857	7.501391411	7.560566902	7.499821186	7.644161224	7.540502071	7.110703945	7.602002621	7.540502071	7.583409786	7.620723724	7.529781818	7.595804691	7.541429996	7.376741409	7.484639645	7.641340256	7.526910305	7.428869724	7.613676071
"ILMN_1652333"	9.008453369	9.398637772	9.332449913	8.404572487	8.701478958	8.849320412	8.641396523	8.372130394	9.379191399	8.195756912	9.280736923	8.485373497	8.790226936	9.047402382	8.951808929	9.086865425	9.026402473	9.098607063	9.015669823	8.595526695	8.889332771	9.251815796	8.576815605	9.142941475	8.926539421	9.037559509	9.03231144	9.070021629	9.211820602	9.273151398	9.413179398	9.041536331
"ILMN_1652357"	7.83232975	7.293030262	7.562154293	7.550314903	7.397244453	7.677580357	7.820622444	7.882638931	7.955096722	7.899387836	7.387010098	8.025145531	7.797712803	7.559418201	8.123087883	7.376435757	7.744902134	7.606804848	7.521090031	7.389707088	8.035089493	7.899921894	7.652771473	7.462718964	7.157469273	7.548796654	8.123384476	7.439694881	7.611234665	7.46055603	7.82626152	7.536087036
"ILMN_1652366"	6.769948959	6.80967474	7.033986568	6.747155666	6.844103336	6.678074837	6.924253464	6.64377594	6.909445286	6.689723969	6.928590298	6.938669205	6.820207596	6.864646435	6.839448929	6.795521736	6.750156879	6.782522202	6.816918373	6.740377903	6.782952785	6.666327953	6.907536507	6.815039635	6.597228527	6.834252834	6.837242603	6.885768414	6.896549225	6.742870808	6.882858753	6.836073875
"ILMN_1652371"	7.231342316	7.157799721	7.217703819	7.003328323	7.466041565	7.071585178	7.418684483	6.803161144	6.886548996	6.922208786	6.925787449	7.015015602	7.30000639	6.723241806	7.06633997	6.963531017	7.406142712	7.272845268	7.013757229	7.147555828	7.368841171	6.877912521	7.147609234	6.984611034	7.161155224	6.892444611	6.875174999	7.05920887	7.053940773	7.107787609	6.84871006	6.749893188
"ILMN_1652379"	8.258368492	7.985575676	8.038829803	8.339647293	7.596431255	8.256167412	8.437397957	8.657753944	8.36183548	8.162434578	8.276953697	8.807525635	8.433408737	8.290647507	8.594651222	7.925831318	8.159659386	8.238045692	8.020399094	7.827980518	8.570053101	8.920940399	8.11719799	7.979671478	7.864643574	8.270197868	8.479212761	7.919334412	8.34170723	8.033009529	8.559145927	7.973744392
"ILMN_1652381"	7.17809391	7.990506649	7.447453976	6.984666348	7.214297295	7.430987358	7.295269012	7.199676514	6.932999611	7.263065815	7.031829834	7.015015602	6.742870808	6.855968475	6.916178703	7.701452732	7.163161755	7.004599571	6.910636425	7.286180496	6.86920929	7.209532738	6.919434547	7.299184799	6.878382206	7.109931946	7.123346806	7.294005394	6.868136406	7.33708334	7.192361832	7.468655586
"ILMN_1652394"	8.523195267	8.532619476	8.241697311	8.580777168	8.44175148	8.248941422	8.530554771	8.745396614	8.238330841	9.063242912	8.702141762	8.401402473	8.648786545	8.946310043	8.377625465	8.701478958	8.547400475	8.618441582	8.247324944	8.223483086	7.908155918	8.132357597	8.51587677	8.575742722	8.61827755	8.51506424	8.508124352	8.273019791	8.128704071	8.692967415	8.069396973	8.523654938
"ILMN_1652407"	7.492324829	7.607012272	7.574301243	7.633152485	7.708672523	7.9090662	7.648576736	7.801770687	7.488332748	7.273998737	7.056735039	7.539771557	7.35478878	7.40621376	7.480537415	7.766767502	7.541028976	7.57721138	7.595582485	8.047874451	7.926794052	7.694833279	7.735321999	7.670493126	8.108943939	7.847922802	7.788660049	8.14155674	8.09999752	7.770538807	7.793456078	7.661872864
"ILMN_1652409"	7.137324333	7.399479866	6.887984753	7.333292007	7.201347828	7.138946533	6.862438679	7.196929455	7.093364239	7.474261284	7.202506542	7.187075615	7.200694561	7.248593807	7.301900864	6.987682819	7.163161755	7.179582596	7.087931156	7.185238838	7.264496326	7.159488201	7.118651867	6.897971153	7.151937485	7.183988571	7.212409496	6.825726509	7.151599407	6.944422245	6.912883759	7.005788326
"ILMN_1652412"	7.199530125	7.012684822	7.138489723	6.987298012	7.237867832	7.397192001	7.150037766	7.214944363	6.943506718	7.125266552	7.087573528	7.003218174	6.83109045	7.13257885	7.062243938	7.235183239	7.027127266	7.111990929	7.109885693	7.150211334	7.052560329	7.224540234	7.053910732	7.124336243	6.934169769	7.174518585	7.212409496	7.294791222	7.154808521	6.994744778	7.243669033	7.440523148
"ILMN_1652417"	6.909204483	6.691223145	6.740652084	6.69905901	6.885317802	6.870641232	6.933489799	6.940511227	6.804319859	6.853431225	6.777868271	6.963714123	6.823461056	6.728357315	6.915053844	6.846874237	6.781229973	6.949724197	7.045096397	6.830513954	6.968461037	6.735947132	6.80890274	6.91972208	6.851571083	6.76023674	7.110862255	6.864284992	6.96630621	6.88293457	6.869290829	6.918685913
"ILMN_1652431"	11.28649712	8.092254639	11.16428661	9.254638672	8.445492744	8.387922287	8.543147087	11.89002895	9.588154793	11.34008598	10.78025723	11.88440037	10.38298035	7.909462452	10.11828518	9.808551788	8.80305481	8.265111923	10.38258553	9.800218582	9.65730381	9.976021767	9.786361694	9.312936783	9.498847961	9.776878357	8.710163116	8.8605299	8.837863922	8.982377052	9.361375809	9.763043404
"ILMN_1652434"	7.100212574	7.071382999	6.974696159	7.07980299	6.894602299	6.984978676	7.12997818	7.260735989	7.100770473	7.14300108	7.10833025	7.246152878	7.150803566	7.180844307	6.988494396	6.953540802	7.280866146	7.253706932	6.878717422	6.95186758	7.151543617	7.215234756	7.031748772	6.980618954	6.937009811	7.0605793	7.099097729	6.92757082	6.927189827	6.91096735	6.830420494	6.810534477
"ILMN_1652459"	6.875116348	6.829009056	7.030381203	6.866668224	6.952224731	6.83757019	6.783046246	7.076442719	6.959608555	7.015192032	7.048644543	7.00420475	6.998978138	7.099565983	6.86039257	6.910433292	6.935337067	6.796847343	6.924807072	6.922221184	6.902682304	6.900352001	6.955560207	7.064676762	7.024290085	6.959098816	6.995366573	7.005345345	7.038963318	6.888371468	6.929641247	7.121131897
"ILMN_1652472"	7.101814747	6.872656345	7.065282822	6.935062408	7.136415482	6.817795277	6.91587019	7.116299152	6.98974371	7.5887537	7.054739952	7.210789204	6.935247421	6.981623173	6.85106945	6.928012371	6.93434763	6.797960281	7.263383389	6.979021072	7.060608387	6.754353046	7.144883156	7.004335403	6.951337337	6.947800159	6.97917223	6.948723316	6.884296894	6.976791382	6.838888645	6.988232613
"ILMN_1652486"	7.952445984	8.290190697	8.091173172	8.062576294	8.22916317	8.053399086	7.958847523	7.966206074	8.109449387	8.052729607	8.219802856	7.970061302	8.056938171	8.211216927	8.036714554	8.200510979	8.085860252	7.868840694	8.10290432	8.20472908	7.977044582	7.782095909	7.88380003	8.322610855	8.42741394	8.1640625	7.959515095	8.060891151	7.860533237	8.209792137	7.910235405	7.925566673
"ILMN_1652487"	7.215390205	7.41235733	7.241997242	7.001836777	7.319455624	7.129374981	7.137544155	7.126444817	7.224852562	7.23802948	6.747198105	6.949163914	6.794886112	7.04113102	6.870972633	7.281660557	7.21153307	7.162117958	7.358537674	7.223454952	7.139620304	6.893436432	7.011420727	7.1596241	7.075028419	7.401036739	7.466348171	7.407217026	7.426233768	7.437879562	7.272251606	7.307770252
"ILMN_1652490"	8.479824066	8.245850563	8.122140884	7.721875668	8.602948189	8.662727356	7.850053787	8.770302773	7.444041729	8.075801849	8.26377964	7.570986271	7.977646351	8.794864655	7.719844818	8.716648102	8.393104553	7.900817394	8.125276566	7.963745594	7.091641426	7.90149641	8.114295006	8.454416275	7.508367062	8.134760857	8.163424492	8.033382416	7.658694744	8.112654686	7.550314903	8.288314819
"ILMN_1652494"	7.053309917	6.701837063	7.20665884	6.760284424	6.824708462	6.864646435	6.793040276	6.93434763	6.843860149	6.660097599	6.90535593	6.83650732	6.804707527	6.709757805	6.725221157	6.838888645	6.805432796	6.917784691	6.859763622	6.870760918	6.818304062	6.793460846	6.717710495	6.682487965	6.731058121	6.736932755	6.843385696	6.909101486	6.825545788	7.020271301	6.821486473	6.84546423
"ILMN_1652505"	8.781555176	8.836728096	8.576815605	8.398719788	8.613832474	8.565937996	8.436159134	8.155021667	8.705760002	8.643701553	8.438673973	8.603191376	8.753662109	8.366093636	8.151008606	8.431975365	8.623844147	8.595671654	8.477437973	8.933334351	8.929707527	8.66146183	8.867836952	8.769656181	8.575078964	8.611078262	8.628900528	8.823651314	8.710474968	8.909704208	8.885434151	8.901251793
"ILMN_1652512"	7.754080296	7.818413258	7.706103325	7.891057968	7.654541969	7.868220806	7.633593559	7.485694885	7.912284851	7.414181709	7.816864967	7.499341488	7.775612354	7.839747906	7.50740242	7.811667919	7.743974686	7.674841404	7.548295498	7.815624714	7.661345959	7.990338802	7.841642857	7.630879879	7.682863712	7.554664135	7.525082111	7.79071188	7.586489201	7.601840973	7.716264248	7.50631094
"ILMN_1652521"	8.472286224	7.921247005	8.201639175	8.045701981	8.081963539	8.364415169	8.343642235	8.237134933	8.192282677	8.013879776	8.158169746	8.265856743	8.314591408	8.30775547	8.434674263	8.060009956	8.409718513	8.432770729	8.183915138	7.852458477	8.534615517	8.840314865	8.060312271	7.967322826	7.497924805	8.100120544	8.459586143	7.709337234	8.038708687	7.576140404	8.220376968	8.021472931
"ILMN_1652525"	8.004240036	7.877207756	8.073196411	7.620723724	7.820121765	7.847373486	7.465327263	7.407039165	7.948677063	7.971544266	7.966944218	8.015353203	7.882266521	8.086176872	7.730865479	7.852072239	7.859248638	8.211513519	7.979240417	8.155489922	7.520382881	7.453356743	8.131346703	8.277162552	8.031524658	7.705257893	7.545710564	8.122014046	8.077270508	8.110413551	8.233045578	8.311495781
"ILMN_1652533"	8.263145447	9.157933235	8.613462448	8.852125168	9.08919239	8.724180222	8.771998405	8.73966217	8.857099533	8.328436852	9.253520012	8.560005188	8.466921806	8.897631645	8.539152145	8.822206497	8.267656326	8.870968819	8.596938133	8.575742722	8.108052254	8.554445267	8.47660923	8.975683212	9.450671196	8.8185215	7.980070114	9.228285789	8.58823204	8.798558235	8.566835403	9.055919647
"ILMN_1652540"	7.452927113	7.717870235	7.627186298	7.804871082	7.594609737	7.445207119	7.577800751	7.568390846	7.813086987	7.551963329	7.661783695	7.570074081	7.730197906	7.407084465	7.668740749	7.252487183	7.676781178	7.700682163	7.893977165	7.825152874	7.655687332	7.703091145	7.661962032	7.620200157	8.157868385	7.472268105	7.370571613	7.690633774	7.910235405	7.67036581	7.63993597	7.376085281
"ILMN_1652580"	7.225894451	7.866325855	7.509049892	7.499944687	7.597476482	7.424225807	7.317666054	7.051336288	7.722048283	7.479721546	7.673865318	7.661426544	7.818849087	7.342770576	7.017010689	7.562704563	7.640730858	7.713729382	7.654054642	7.731559277	7.608472824	7.401405334	7.511590958	7.693872452	7.963034153	7.472268105	7.420796394	8.07688427	7.752584934	8.023427963	7.580256462	7.319584846
"ILMN_1652594"	7.950403214	8.291419983	8.316684723	7.976730824	8.312039375	8.092855453	7.996818542	7.875808716	8.141783714	7.62560463	8.144955635	7.682248592	8.094769478	8.154057503	7.991270065	7.976494789	8.061311722	8.131947517	8.048270226	8.206962585	8.039831161	8.16485405	8.304221153	8.216585159	8.455169678	7.832000732	8.106815338	8.345337868	8.055422783	8.337985039	8.504414558	8.317803383
"ILMN_1652602"	6.976089001	6.927189827	7.074139118	7.003328323	6.963115692	6.933635235	7.075513363	6.852490425	7.289007187	6.881925583	6.894502163	7.027256489	7.195556164	6.98464489	6.825993538	7.08934164	6.94157505	6.990775585	7.111177444	7.087141037	7.164299011	6.956706047	6.910901546	7.117825508	7.473795891	7.039125919	7.007833004	7.314558506	7.073616028	7.05099535	7.059848785	7.137324333
"ILMN_1652609"	7.130578995	7.211838245	7.066641808	7.011471272	7.056979179	7.036912441	7.019301414	7.037840366	6.998761654	7.095126629	7.167509556	7.133420467	7.192487717	7.233880997	7.311480045	7.208538055	7.042537689	6.952593327	7.131804943	7.035294056	7.002661705	7.054318428	7.114874363	6.872439384	7.075987816	7.049960613	6.856840611	7.129845142	6.941997051	7.085745811	7.411058426	6.973644733
"ILMN_1652631"	13.46064758	13.42377853	13.24839497	13.09691143	13.3992548	13.62065125	12.91232395	13.22301102	12.9749155	13.35144997	13.28839111	13.1410532	13.46619225	13.82908535	12.7767868	13.5922451	13.38764477	13.29239941	13.26216793	13.40441799	12.88739967	12.95030689	13.72195339	13.47830105	12.99057961	12.97934246	12.97934246	12.86307812	12.96610451	12.97934246	12.73780251	13.04229832
"ILMN_1652638"	7.180182457	7.17950058	7.167748928	7.366663933	7.082766056	7.296935558	7.4731884	7.130404472	7.390165329	7.24148798	7.374901772	7.278011322	7.259250641	7.306773186	7.249215603	7.082818985	7.244465351	7.276441097	7.093460083	7.075728893	7.363516331	7.499124527	7.162369251	7.034482002	7.329872608	7.270005226	7.411757946	6.963898659	7.151599407	6.986539364	7.158986568	6.893146038
"ILMN_1652647"	7.402554512	7.434393406	7.378820419	7.25551796	7.444210529	7.321084499	7.11605835	7.30185461	7.292316914	7.348893642	7.398551464	7.169904232	7.341970921	7.398143768	7.221545219	7.339954853	7.495224953	7.399240971	7.407775402	7.426138401	7.281729221	7.399395466	7.638508797	7.515265942	7.288097382	7.214297295	7.106145859	7.330685616	7.429837227	7.197280884	7.394253254	7.266836643
"ILMN_1652650"	7.54517746	7.984616756	7.889006138	8.588067055	7.727865219	7.816629887	8.073847771	7.549513817	7.332561016	7.17812252	7.034166813	8.157112122	9.218851089	7.34706068	7.834449291	7.877895355	7.608647823	8.183915138	7.742372036	8.257591248	9.104512215	7.540271282	7.440273762	8.129416466	9.107920647	8.474241257	8.516215324	9.161797523	8.962637901	8.44969368	9.260587692	8.307625771
"ILMN_1652677"	7.191623211	7.469448566	7.185194016	7.602739334	7.240270615	7.468103886	7.481750965	7.679790497	7.199225903	7.443019867	7.481361389	7.512713432	7.356711864	7.625206947	7.459467888	7.212173939	7.159355164	7.463043213	7.461209774	7.455457687	7.189766407	7.435060024	7.300518036	7.393636703	7.528603077	7.312079906	7.216100693	7.461308479	7.402156353	7.2714715	7.356010437	7.143508434
"ILMN_1652680"	9.365570068	9.657801628	9.057291985	9.032550812	10.22156143	9.301574707	9.717722893	10.48032951	9.377223015	10.52584934	9.554525375	9.549419403	8.454011917	9.639093399	9.711284637	9.720397949	9.362902641	8.953112602	9.215636253	10.03115654	8.132237434	8.663520813	8.021044731	9.994990349	9.405949593	10.41591358	9.739387512	9.753065109	9.462226868	10.3944025	8.886145592	9.42341423
"ILMN_1652694"	6.960902214	7.110907555	7.023144245	7.104158401	6.869891644	6.945716858	7.049960613	7.078760147	7.008028507	6.868318558	6.92414093	7.04468298	7.044283867	7.117424011	7.176296234	6.997611523	6.995233059	7.039125919	6.890264511	6.933983326	6.948606491	7.017655849	7.144193649	6.991954327	7.060650349	6.926025391	6.930914402	6.985086441	6.971362591	7.024073601	7.142448902	7.003529072
"ILMN_1652722"	8.799222946	8.342015266	8.278663635	8.997426033	7.830803871	8.17377758	8.856116295	9.155100822	8.56907177	9.172753334	8.529953003	8.984378815	8.709593773	8.673886299	8.944400787	7.850816727	8.67536068	8.647600174	8.003354073	7.886097908	8.405470848	8.4587183	8.209792137	7.764611244	8.624210358	8.610006332	8.3266716	7.462041855	7.848196507	7.803883076	7.923546314	8.045845032
"ILMN_1652735"	7.191623211	6.96959734	7.094771862	7.158751011	7.152831554	7.295098782	7.214561939	7.263189316	7.217615604	6.915161133	7.016182899	7.071532249	7.377930641	6.994997025	7.288097382	7.203813553	7.332192898	7.227432251	7.278106689	7.172781944	7.64352417	7.395798683	7.227069378	7.258722305	6.921535015	7.193637371	7.521317482	7.00410223	7.278815746	6.975384235	7.327242374	6.933463573
"ILMN_1652736"	7.10661602	6.951691151	7.006450176	6.926025391	6.898424149	6.880598068	6.904716492	6.783854008	6.909445286	6.863333225	6.912250042	7.000268459	6.929835796	6.996605873	6.72260046	6.89002037	6.809048176	7.024775505	7.027634144	6.983190536	6.830376148	7.05583334	7.279850006	6.958200932	6.991170406	6.982009888	6.932701111	6.776549339	6.838142872	6.874009132	7.075204372	6.825480938
"ILMN_1652747"	6.805384159	6.769948959	6.752868652	6.693762779	6.834857464	6.900338173	6.720469952	6.770072937	6.809975147	6.79539156	6.734224319	6.760996342	6.76567173	6.706161022	6.702392578	6.891039371	6.741527557	6.883147717	6.832098961	6.741892338	6.74420166	6.730334759	6.742277622	6.7635355	6.833116531	6.829919338	6.757226467	6.802678585	6.618957043	6.694302559	6.688556194	6.703390121
"ILMN_1652749"	7.674971104	7.871866703	7.736606598	7.777720928	8.109566689	7.738191605	7.526910305	7.761043549	7.52405262	7.910478115	7.749518394	7.512713432	7.888330936	7.857227802	7.573959351	7.790485382	7.877118587	7.853017807	7.834920406	7.665722847	7.242180347	7.45024395	7.94961834	7.723518848	8.023427963	7.915896893	7.568001747	7.991785526	7.722363949	8.111462593	7.53222084	7.960599422
"ILMN_1652753"	8.373797417	8.353705406	8.513908386	8.206802368	8.423236847	8.68229866	8.443360329	8.31097126	8.782184601	8.154557228	8.403733253	8.034823418	8.14216423	8.168041229	8.092165947	8.548899651	8.066738129	8.349827766	8.401154518	8.659023285	8.48824501	8.012209892	7.884921074	8.197447777	8.485678673	8.479679108	8.535636902	8.244087219	8.422304153	8.304004669	8.358283997	7.955564976
"ILMN_1652754"	9.966432571	10.01997948	10.40969753	9.743128777	9.931035042	10.11644936	9.991085052	9.694194794	10.33667183	9.874706268	9.933732986	9.886154175	10.19064999	9.537965775	9.708982468	9.765130997	10.15670013	10.3172636	10.51974106	9.758828163	10.17112923	10.29855919	10.28104687	9.868531227	10.31270313	9.962883949	10.02134895	10.22267246	10.05397987	10.03522205	10.74534035	9.784404755
"ILMN_1652762"	7.808659554	8.100120544	8.132237434	7.775092602	8.391942978	8.191876411	7.73422718	7.536838055	7.905587196	7.650373459	7.911041737	7.39518261	7.48328352	7.815345764	7.664573669	8.219332695	8.024690628	7.916345119	7.831584454	8.069396973	7.752803326	8.084922791	7.930432796	8.086018562	7.917235851	7.612929821	7.678845406	8.102704048	7.981705666	7.907074928	7.969882488	7.691859722
"ILMN_1652768"	14.57919216	14.55641556	14.40739822	14.3369379	14.23612213	14.4908371	14.73731136	14.4254179	14.56445599	14.20094585	14.61737442	14.09382534	14.1726265	14.2606039	14.52266788	14.31198215	14.44048214	14.58358574	14.35464096	14.47108173	14.69309616	14.5302763	14.11592865	14.28775883	14.60834026	14.51717854	14.60216808	14.47108173	14.40287113	14.3239603	14.7673893	14.10873127
"ILMN_1652777"	8.887102127	9.079009056	8.873209	8.750359535	8.958569527	8.759945869	8.109332085	7.910478115	8.283886909	8.58784008	8.998281479	8.547400475	8.294674873	8.757555962	7.716519356	9.38329792	8.451041222	8.575561523	8.874089241	9.063915253	7.519129753	8.137410164	8.610366821	8.824213982	8.462219238	8.351423264	8.257975578	8.622689247	7.594513416	8.892357826	7.914487362	8.964906693
"ILMN_1652787"	7.593257427	7.504620075	7.320990562	7.478013992	6.994778156	7.083930016	7.642622948	7.821697712	7.854102612	8.006765366	7.877569199	8.942268372	7.839030266	8.308654785	7.788769245	7.33693552	7.482604027	7.194648743	7.224675179	7.125010014	7.463627338	8.044131279	7.488527775	7.461594582	7.396434784	7.525595665	7.66150713	6.990105629	7.493436813	7.382225513	7.381559372	7.642817974
"ILMN_1652790"	7.287951946	7.066008568	7.022294044	6.998607159	7.138381958	7.054318428	7.474854469	7.574796677	7.123204708	7.127337933	7.209590912	7.204796314	7.040770054	7.201425552	7.647856712	6.957700729	7.196704388	7.07956171	7.065618515	6.997033596	7.14161396	7.271291256	7.052047729	7.005451679	7.012880325	7.226778507	7.515478134	7.091408253	7.143654823	7.20297718	7.099691391	7.012754917
"ILMN_1652797"	6.849100113	7.040770054	6.871415138	7.169462681	6.999604225	6.913923264	6.646123409	6.754838943	6.98760891	6.85188961	6.811368942	6.758486271	6.873957157	6.91255331	6.747155666	6.922148705	6.971446037	6.862184525	6.94983387	6.924842358	6.832530022	6.888753891	7.222116947	7.26085043	6.934169769	6.789550304	6.894173145	6.884446144	6.836442471	6.838993549	6.790791512	6.611025333
"ILMN_1652806"	8.304437637	8.280553818	8.242558479	8.260033607	8.224305153	8.276164055	8.711716652	8.779828072	8.104195595	8.273321152	8.770655632	8.43355751	8.034297943	8.681555748	8.946894646	7.899753571	8.327114105	8.227880478	7.192424774	7.378898621	7.618002892	8.071504593	7.664923668	7.427457333	8.165219307	8.435601234	8.115889549	7.331843853	7.551032543	7.944906712	7.851044655	7.880789757
"ILMN_1652819"	7.314798355	7.644588947	7.438137531	7.374266624	7.584999084	7.474261284	7.160800934	7.114290714	7.469758034	7.078653336	7.229644299	7.384631157	7.438548088	7.042658329	7.363516331	7.238255024	7.581146717	7.556089401	7.537981033	7.7200737	7.431634903	7.182087898	6.885305882	7.432200909	7.728631496	7.498392582	7.421742439	7.730197906	7.697245121	7.576140404	7.428046703	7.32643795
"ILMN_1652825"	9.642383575	9.545802116	10.11761475	9.8214674	9.355298996	9.758477211	10.01417446	9.440948486	10.07370567	9.614396095	10.06844902	9.844129562	9.97240448	9.585538864	9.945218086	9.796131134	9.800538063	9.959513664	9.824578285	9.82713604	10.32364845	9.799021721	9.673671722	9.73107338	9.699863434	9.797241211	9.875455856	9.888456345	10.44112968	9.890898705	10.01294613	9.695868492
"ILMN_1652846"	7.264252186	7.436942577	7.271819592	7.216441631	7.430940628	7.319633484	7.325453758	6.829045296	7.277543545	7.262075424	7.182286263	7.087805271	7.572266579	7.141373634	7.412907124	7.358320713	7.20800972	7.300915241	7.43325758	7.463134289	7.476153374	7.419223785	7.25001812	7.209472656	7.453356743	7.253841877	7.151888371	7.390105724	7.364376068	7.446847439	7.309143543	7.176600456
"ILMN_1652857"	7.008744717	6.886482716	6.853516579	6.793439388	6.719771385	6.769861698	6.722000599	6.97520113	6.738857269	6.571718693	7.151387215	6.943736553	6.746292591	7.337170124	6.757226467	6.883997917	6.860229492	6.871481895	6.755395412	6.906747341	6.785918236	6.856332302	6.769586086	6.710468292	6.659002304	6.607121468	6.819656849	6.843718052	6.806556225	6.80271101	6.917135239	6.916729927
"ILMN_1652872"	7.316876888	7.478127956	7.484359741	7.239574909	7.406354427	7.276788712	7.071585178	7.140111923	7.270637512	7.41621685	7.555306911	7.39518261	7.363128662	7.477591515	7.049243927	7.257464886	7.221229553	7.341578007	7.254533768	7.334871769	7.274152756	7.354022026	7.437321186	7.378657341	7.29441452	7.323503494	7.34552002	7.306820869	7.208467007	7.499716282	7.146787167	7.308886051
"ILMN_1652906"	8.611319542	8.454854965	8.498651505	8.080470085	8.203893661	8.143621445	7.892233372	8.31097126	7.960599422	8.54074192	8.815571785	8.770988464	8.377438545	8.527327538	8.171320915	8.449508667	8.228188515	8.104969025	8.256411552	8.213700294	8.266583443	8.155917168	8.269109726	8.559145927	8.142541885	7.833908558	7.930432796	8.319306374	7.841458797	8.409900665	8.14760685	8.541376114
"ILMN_1652907"	8.021559715	8.060009956	7.904614449	8.127447128	7.971635342	7.764005661	8.362412453	8.226471901	8.190389633	8.303878784	8.053303719	8.319306374	8.233797073	7.911817074	8.163301468	8.029180527	7.751440048	7.788660049	7.939385414	8.145167351	8.294825554	7.812880516	8.08100605	7.985453129	8.202241898	8.358985901	8.351151466	7.984908104	8.070821762	8.206802368	8.001502991	8.185289383
"ILMN_1652918"	7.690850258	7.592445374	7.467405319	7.560011387	7.748530865	7.10540247	7.871866703	7.48097086	7.829483032	7.617065907	7.561692238	7.646964073	7.886597633	7.177025795	7.701733112	7.267419338	7.626943588	7.546247959	7.725673676	7.899921894	7.897522449	7.355109692	8.166155815	7.720666885	8.395727158	7.80396843	7.690010071	7.989136696	8.014413834	8.42800045	7.775891781	7.531146049
"ILMN_1652928"	7.738191605	8.151358604	7.85060215	8.026941299	7.860961914	7.982030392	7.959754467	7.635901928	7.415195942	7.689918995	7.377374649	7.908779621	7.415995598	7.914342403	7.094911098	8.256072044	7.591656208	7.584531784	7.806498051	8.088549614	7.19490099	7.634477139	7.681407452	8.199362755	8.078456879	8.11004734	7.525082111	8.155780792	7.705656052	7.7422719	7.304639339	7.633045673
"ILMN_1652929"	7.72869873	7.423653603	8.154557228	8.566074371	8.276164055	8.232559204	8.046731949	7.836580753	7.875921249	7.866968155	7.565119743	7.966865063	8.266706467	7.881171703	8.098316193	7.962180614	7.746305466	8.379239082	8.277593613	8.187709808	8.426139832	7.903091908	7.663873196	8.162725449	8.643458366	8.371277809	8.064836502	8.46497345	8.474080086	8.194080353	8.460999489	8.365149498
"ILMN_1652931"	6.789065838	6.835482121	6.814065933	6.819677353	6.860431671	6.660775661	6.6679883	6.896549225	6.902997494	6.853431225	6.820596695	6.678074837	6.737806797	6.824720383	6.822191238	7.055474758	6.881752968	6.996605873	6.781880379	6.760614872	6.812786102	6.634847641	6.854681492	6.774442673	6.739830971	6.844474792	6.623613834	6.922041416	6.858188629	6.842042446	6.825185299	6.858121395
"ILMN_1652940"	6.811160564	6.927189827	6.807740211	6.739278793	6.76062727	6.731334209	6.902004242	6.718664646	6.757816792	6.623683453	6.788630486	6.782812119	6.898265839	6.799510002	6.899432182	6.84474659	6.935337067	6.892712116	6.865808487	6.896323681	6.883346558	6.850380421	6.585942745	6.699651718	6.777506351	7.087109566	6.866074562	6.885768414	6.912836552	6.824781895	6.737289429	6.713055611
"ILMN_1652955"	11.62957573	11.94494247	11.56425858	12.59314442	11.1030302	11.47681618	12.73044682	12.16144657	12.58071709	11.41824818	12.0943222	11.7100172	12.39777756	11.8045826	12.89995098	10.99057484	11.86298943	12.23566341	10.87138653	10.29855919	12.18597507	12.59314442	10.57860088	10.42307472	12.4939661	12.46614456	12.39439964	10.3944025	10.83553314	10.84805775	11.82743454	11.0350666
"ILMN_1652989"	8.51587677	7.774077415	8.272601128	8.095623016	8.481323242	8.557605743	8.515522003	8.390488625	8.398910522	8.031524658	7.809419632	8.440693855	8.287742615	7.933773041	8.738535881	8.348240852	8.49845314	8.415961266	8.678720474	8.441447258	9.006836891	8.779490471	8.508451462	8.451903343	7.96429348	8.341861725	8.957598686	8.422304153	8.743580818	8.246974945	8.727560043	8.34170723
"ILMN_1653001"	6.853300571	6.904891014	6.935659409	6.890247822	6.798357964	6.840204716	6.889032364	6.844306946	7.084788799	6.958524704	6.862184525	7.015015602	6.915053844	6.740439415	6.77603817	6.819115639	6.918880463	6.920162678	6.699707985	6.879817486	6.861136913	6.883163452	7.014778614	6.816714287	6.975126743	6.935004711	6.788006783	6.898424149	6.854812622	6.836442471	6.802449226	6.675806046
"ILMN_1653018"	6.523940563	6.571230412	6.547032356	6.555155754	6.483940125	6.525214672	6.535747051	6.526092529	6.599249363	6.607408524	6.666595459	6.571247101	6.639856815	6.605924606	6.618957043	6.534051895	6.558087826	6.580989838	6.682868958	6.600534916	6.571125031	6.624898434	6.544055939	6.482486725	6.553462029	6.578385353	6.616816998	6.528414726	6.559811592	6.618346214	7.104456425	6.612771988
"ILMN_1653026"	11.62052822	11.55708408	11.64430809	11.28216934	11.62794876	11.52719402	11.62601757	11.12656975	11.91074848	11.6474371	11.25084782	11.72722912	10.66107559	11.22311878	11.53460312	11.36931419	11.51087379	11.68323135	11.59092808	11.50242424	11.90304661	11.30219555	11.35393333	10.78940678	11.47012901	11.70357227	11.94709778	11.38557148	11.95145893	11.50242424	11.56285477	10.70084572
"ILMN_1653031"	6.666041851	6.811945915	6.801156044	6.921983242	6.823461056	7.150075912	6.809153557	6.782812119	6.734202862	6.728384972	6.6679883	6.7635355	6.722855091	6.641383171	6.655544758	6.846874237	6.781977654	6.722878933	6.790132999	6.668492317	6.797960281	6.663650036	6.65981245	6.734994411	6.725786209	6.720553875	6.81674242	6.766706467	6.811610222	6.991022587	6.692015171	6.842906475
"ILMN_1653039"	8.764512062	8.847594261	8.127609253	9.558982849	8.331372261	8.487216949	8.812857628	7.970802784	9.105882645	8.75385952	8.752973557	8.817523003	8.587613106	8.585686684	8.170247078	8.408543587	8.929144859	9.165358543	8.470732689	8.922320366	8.966059685	8.339963913	8.830971718	8.23573494	9.212249756	9.571129799	9.582504272	9.108944893	8.691162109	8.87953949	9.364305496	8.374480247
"ILMN_1653042"	6.889473438	7.060033321	6.706425667	6.814474583	7.001957417	7.00288868	7.036201954	6.902353764	6.82003355	6.924488544	7.029436111	7.08107233	6.927462101	7.599180222	6.729234219	6.945716858	6.817884922	6.914958954	7.110703945	6.991416454	6.746315479	6.748771191	6.838543892	7.036201954	6.848301888	6.856522083	6.631453514	6.909887791	6.774442673	7.06829977	6.864968777	6.880226612
"ILMN_1653047"	7.479414463	7.883548737	7.775382996	7.503801823	7.909367085	7.853017807	7.538061619	7.641747475	7.72917366	7.752264977	7.66808033	7.284063816	7.575402737	7.544221878	7.481196404	7.803637505	7.509497643	7.972626209	7.864504337	7.657999516	7.390351295	7.555306911	7.183720589	7.789641857	7.857051849	7.579690456	7.511056423	7.895987034	7.784086704	7.717870235	7.396924973	7.937185764
"ILMN_1653056"	6.928502083	6.908229828	6.947998524	6.975714207	7.124235153	6.974179745	6.963159084	7.129325867	6.930914402	6.966015339	6.90535593	6.957859039	6.990000248	6.838440418	7.125422478	6.909113407	6.99130106	7.108547211	7.018932819	6.937512398	6.963115692	6.997768879	6.830094814	6.941324711	7.186314106	7.036094666	6.912666321	7.27069664	6.949996471	7.024862766	6.729914665	7.090049267
"ILMN_1653098"	6.735604286	6.973906517	6.924807072	7.006895065	6.998530865	6.781895638	6.97333765	6.791267872	7.101701736	6.652528763	6.77239418	6.805160999	6.940067291	6.773304939	6.652005672	6.695470333	6.672106743	6.949724197	6.842541695	6.759067059	6.839036942	6.809340477	6.609649181	6.868301868	7.388344288	6.964283466	6.652175903	7.036912441	6.899031162	6.831582546	6.828385353	6.652838707
"ILMN_1653115"	10.80045414	11.49549294	11.51206112	10.97789097	11.13677979	11.28216934	10.94910049	10.50912952	11.45641136	10.92024517	11.13117599	10.89806747	10.94128227	10.84542847	10.65962505	11.27515888	11.29456425	11.23905087	10.62775326	11.58199978	11.69973946	10.5741787	11.26413155	11.2243824	11.38106251	11.36650753	11.08762646	11.62601757	11.42344475	11.43699741	11.02862453	10.90712357
"ILMN_1653129"	8.15890789	8.258368492	8.122728348	7.914197445	8.372642517	8.138906479	8.104803085	7.804057598	8.250680923	8.187709808	7.845924854	8.163723946	8.093218803	7.683491707	7.878015518	8.213700294	8.222185135	8.197589874	8.305024147	8.541520119	8.546833992	7.860533237	8.299813271	8.196443558	8.136728287	8.264550209	8.29224968	8.32063961	8.267198563	8.463975906	8.469716072	8.230788231
"ILMN_1653134"	9.447049141	8.563627243	9.076316833	8.985210419	8.921366692	9.29093647	9.632849693	9.937585831	8.668126106	9.312732697	8.899126053	9.579058647	9.147750854	9.635827065	9.783284187	9.114062309	9.272688866	9.105676651	8.933334351	8.768400192	8.98343277	9.593860626	9.402675629	9.156638145	8.259314537	8.638256073	9.377376556	8.368589401	8.995129585	8.437705994	8.911830902	9.201457024
"ILMN_1653143"	7.406994343	7.501306534	7.599383831	7.222279549	7.521317482	7.702225208	7.224932671	7.227950096	7.417446136	7.38516283	7.32824707	7.171758175	7.110873222	7.201425552	6.969004631	7.674167156	7.371592045	7.24629879	7.426960468	7.648362637	7.564293861	7.245448589	7.139238358	7.353466511	7.167573452	7.430353642	7.587424278	7.736412525	7.449780464	7.57315588	7.568899155	7.572124004
"ILMN_1653163"	6.980272293	6.861346245	6.889098167	7.09172678	6.806696415	6.992051601	6.948670387	6.826962948	6.965900898	6.976207733	6.975991726	7.017832756	6.988179207	6.909994602	6.7552495	6.926025391	6.858579636	6.888753891	6.993634224	6.965798855	7.019201756	6.951337337	6.96094799	6.869855404	6.938646793	6.994841099	6.837242603	6.862184525	6.819364548	6.981419086	6.798948288	6.767516136
"ILMN_1653165"	7.782783031	8.02953434	7.667971134	7.552846909	7.93691349	7.741029263	7.611395836	7.966206074	7.819900036	7.863310814	7.847922802	7.840447426	8.015212059	7.730865479	7.643977642	7.595939159	7.997928143	7.668505669	7.856079102	7.797028065	7.770776749	7.575846195	7.882847309	7.83419323	8.028063774	7.736412525	7.761744976	8.097667694	8.044267654	8.274695396	7.868418217	7.934589386
"ILMN_1653166"	6.918935776	6.830162048	7.074139118	7.033385754	6.996316433	6.960402489	6.873032093	6.910953045	6.949238777	6.990624428	6.908103466	7.105892658	6.928962708	7.046898842	6.803393364	6.966542721	6.921249866	7.103961468	7.056658268	7.215848446	7.179541588	7.03667593	7.338057995	7.216519833	7.009831905	6.939182281	6.97333765	7.037770748	7.141410828	7.000471115	6.761162281	6.973644733
"ILMN_1653180"	8.038405418	7.688584805	7.867465973	8.38476944	7.791633129	7.549139977	8.359223366	8.449328423	7.855131626	8.998281479	7.772921085	8.463454247	8.319479942	7.815345764	8.708327293	7.870934486	7.957440376	7.700682163	8.130970955	8.563916206	8.025927544	7.472878933	7.946333408	8.120491028	8.362549782	8.363225937	8.47623539	8.23788929	8.355176926	8.372735023	7.951092243	8.168701172
"ILMN_1653185"	6.928502083	7.154324055	7.076997757	7.045897961	7.05902195	7.091350079	7.145539284	7.17164135	7.091756821	6.990624428	7.13290596	6.957859039	6.832124233	6.914929867	6.812922001	6.982375145	7.01245594	7.167748928	7.1691432	7.139330864	7.101814747	6.877912521	6.601063251	6.973945141	7.008230686	7.048915386	7.017156124	7.104793549	7.157171726	7.072539806	6.862438679	6.880226612
"ILMN_1653198"	7.063533306	6.776988983	7.011844635	7.294969082	6.949550629	6.791737556	7.411349297	7.151543617	7.055254459	6.80514431	6.606908798	6.878226757	6.700712681	6.689666748	7.635552406	7.042457104	6.945545673	7.090002537	7.152681828	7.153954983	7.063697815	7.12890625	6.638925076	6.897971153	7.482057095	7.460145473	7.37567997	7.264568806	7.278815746	7.09172678	7.102746487	7.239653111
"ILMN_1653200"	7.220499516	7.48785162	7.207647324	7.677020073	7.555741787	7.165005684	7.436100483	7.370037079	7.514765739	7.248225212	7.226680279	7.257565498	7.108809948	7.05548811	7.166008472	7.276740074	7.346078396	7.155805588	7.274943829	7.646239758	7.316475391	7.254683018	7.369462967	7.281729221	7.680115223	7.322580814	7.335259438	7.759674549	7.721725464	7.466492176	7.284643173	7.052494049
"ILMN_1653203"	7.242691994	7.527713776	7.48195219	7.225121498	7.559588432	7.319633484	7.24835062	6.974249363	7.166482925	7.304122925	7.554188251	7.04468298	7.343071461	7.774152279	6.896927357	7.470361233	7.45596838	7.306110859	7.207128048	7.317666054	6.890103817	7.499882698	7.262319565	7.432200909	7.444387436	7.091408253	6.898935318	7.078406334	7.407084465	7.112350464	7.3343153	7.527452946
"ILMN_1653205"	8.217819214	8.324505806	8.362412453	9.079323769	8.014967918	8.030562401	9.117733955	9.426872253	8.919189453	8.741096497	8.581945419	9.053870201	8.807525635	8.485526085	9.744839668	8.020893097	8.557312965	8.462219238	8.008682251	7.982556343	8.973404884	8.847819328	7.920708656	7.788769245	8.673476219	8.762019157	8.912433624	7.920074463	8.165822029	8.375789642	8.510635376	8.197741508
"ILMN_1653220"	10.06663799	10.45581341	10.40302372	10.4311285	10.65242672	10.26159477	10.49094772	10.12396049	10.54578972	10.44635105	10.64265251	10.42084694	10.83003426	9.911412239	10.23673916	10.3201952	10.51794815	10.52228451	11.15537643	10.74872875	10.77170277	10.03926754	10.96247578	10.66537857	11.1030302	10.63922024	10.43885517	10.95479012	10.55285549	10.92683411	10.26718426	10.43350315
"ILMN_1653266"	9.129709244	8.371584892	8.679664612	9.179472923	8.782680511	8.797948837	9.646800995	9.497065544	9.139713287	8.721943855	8.704612732	9.736615181	9.315187454	8.627466202	9.584015846	8.705760002	9.01216507	9.012618065	8.799222946	8.772771835	9.669124603	9.57139492	8.534173965	8.59815979	8.821902275	9.25259304	9.715416908	8.107635498	9.350597382	8.579174995	9.051795006	8.50316906
"ILMN_1653278"	7.020355225	7.314729214	6.870370865	7.333292007	6.988306046	6.966578484	7.160800934	7.095126629	7.260819435	7.073967457	7.089037418	7.104614258	6.9972229	6.868911743	6.841746807	7.043286324	7.142703056	7.570425034	7.445037365	7.445516109	7.390351295	7.377374649	7.491324902	7.20265913	7.333883762	7.195612431	6.853343487	7.613767624	7.208467007	6.919290066	6.921450615	7.066588402
"ILMN_1653292"	11.27793598	11.55429745	11.30219555	11.17808056	11.67674065	11.40283394	10.90607929	10.87980556	10.5501852	10.98559475	11.37580299	10.72375774	10.83913803	11.9544096	10.41170788	11.79051018	11.31204128	11.02337551	10.91911983	11.29456425	9.631212234	11.48689747	11.7100172	11.81884575	10.6801939	10.54766655	10.47769737	10.97789097	10.55112553	10.9544096	10.74067497	11.5393219
"ILMN_1653319"	7.401063442	7.903665543	8.436496735	7.343857765	7.777837276	8.148058891	7.211758137	7.143548489	7.782192707	7.163141251	7.567580223	7.04706049	7.481361389	7.625206947	7.747068882	7.886597633	7.947051048	7.542287827	7.411828041	7.534282207	7.500280857	7.301482677	7.784346104	7.762949467	7.743850231	7.38763237	7.110862255	7.929343224	7.464997292	7.760875702	7.839030266	7.578047752
"ILMN_1653342"	7.588152885	7.958399296	7.8526721	8.036802292	7.822238445	7.659662724	7.948471069	7.975049496	8.277058601	7.411687851	7.955667019	7.715186596	8.049051285	7.826168537	8.286309242	7.760053158	7.8625741	7.877118587	8.17163372	8.062869072	8.001585007	7.587022781	7.898725986	7.894283772	8.590681076	8.099573135	7.959515095	8.535287857	8.278663635	8.321233749	7.998340607	7.846948147
"ILMN_1653367"	9.27511692	9.271178246	8.946722031	8.956372261	9.305845261	9.090140343	9.254818916	9.312936783	8.871365547	9.134267807	8.860388756	9.14857769	8.430196762	9.35682869	9.188430786	9.228285789	9.070669174	8.868800163	9.014842033	8.876637459	8.729361534	8.773686409	9.074516296	9.159631729	8.660796165	9.256653786	9.274909019	8.961161613	9.005042076	9.062206268	8.684483528	9.066145897
"ILMN_1653404"	8.193676949	8.143621445	8.076410294	8.080470085	7.982225895	7.762881756	7.929480553	8.314258575	8.186393738	8.471907616	8.390037537	8.098599434	8.032190323	8.28004837	7.851815701	7.79418087	7.85831213	7.739704132	8.056308746	8.143289566	7.901833534	7.932365894	8.196591377	7.954417229	8.399776459	8.201639175	8.053141594	8.194984436	8.007247925	8.36889267	8.075801849	8.302846909
"ILMN_1653412"	9.555141449	10.55875301	10.02526093	10.53133583	10.19705009	10.15406799	10.33193779	10.06217861	10.22498512	9.696712494	10.442523	9.689270973	9.946345329	10.36962509	10.2541275	9.926527977	9.631212234	10.31210804	9.870354652	9.922821999	9.476516724	10.13453293	9.781069756	10.3876276	10.74330711	10.24625206	9.576181412	10.67170048	10.19127274	10.59535027	10.04960537	10.63268852
"ILMN_1653429"	7.805800915	7.272596359	7.750307083	7.646824837	7.428245068	7.890895844	8.031617165	7.882638931	7.56196785	7.502664566	7.419223785	7.692588806	7.386702538	7.712716103	7.921862125	7.51253891	7.716444969	7.812135696	7.534687996	7.640430927	7.982403755	8.095160484	7.327508926	7.327788353	7.184630394	7.51646471	7.852072239	7.567089558	7.623724937	7.426960468	7.843027115	7.574964523
"ILMN_1653432"	8.338921547	7.878015518	8.409286499	8.18963623	8.832456589	9.034338951	8.479212761	8.191876411	8.613832474	7.887443542	7.966944218	7.950270653	7.869196892	8.298666	8.869813919	8.770792007	8.503336906	8.961561203	8.471534729	8.577673912	8.807709694	9.064062119	8.350654602	8.500832558	8.053141594	8.464816093	8.646009445	8.489628792	9.068120956	7.98322773	9.144160271	8.757427216
"ILMN_1653438"	7.514886856	7.563306808	7.537769794	7.572435379	7.160106182	7.414069176	7.670185566	7.486988068	7.712793827	7.436450005	7.468380928	7.682730675	7.607308865	7.163927078	7.389199257	7.404034615	7.314953327	7.584531784	7.434283257	7.238773346	7.863993168	7.468283176	7.392148018	7.540502071	7.336749077	7.683333874	7.791849613	7.436942577	7.601775646	7.536670208	7.712793827	7.38839817
"ILMN_1653443"	7.0696702	6.967443943	7.048541546	6.812934875	7.285272121	7.230422974	6.9037714	7.135825157	7.056163311	6.904702187	7.024580956	7.069990635	7.026647568	7.242847919	7.001577854	7.057980537	7.086530209	6.986667156	6.942086697	6.95186758	6.969101906	7.062187195	7.146922588	7.060197353	7.004010677	6.954769135	7.017663479	7.035335064	6.870179653	7.05099535	7.158986568	7.158751011
"ILMN_1653466"	8.650864601	8.759548187	8.190560341	8.111462593	7.564007282	8.216893196	8.358024597	7.462146282	9.291374207	7.781998634	8.64632988	10.67225552	8.480595589	7.844791412	7.755290031	8.624670982	8.206642151	7.724448681	8.026381493	8.29383564	8.687777519	9.316081047	8.714244843	7.962491989	8.088549614	7.795297623	7.599088192	8.07688427	8.319610596	8.647600174	7.909807682	7.824534893
"ILMN_1653469"	11.86850452	11.44948769	11.86850452	12.4403677	11.73349857	11.95145893	12.47603703	12.1531992	12.37042141	11.69756603	12.16715431	11.72071552	11.79840183	11.40436459	12.38871193	11.37709904	11.94709778	12.06289196	11.51652145	11.4524641	12.16715431	12.15092182	11.24953461	11.36492729	12.35792255	11.9939003	11.97650909	11.77813911	11.47223377	11.58782578	12.00598526	11.18632221
"ILMN_1653480"	7.061311245	6.912583351	7.082979202	7.00471735	7.125741959	7.140437126	7.037256241	6.868919849	6.779399872	6.960825443	6.747198105	6.834353447	6.944960594	6.775738716	6.710538864	6.967603683	6.886506081	7.026108265	7.103637695	7.113818169	6.837038994	7.021275043	6.883283615	6.876099586	6.996618271	7.122721195	6.894935131	7.107987881	6.955796242	6.94983387	6.864463806	6.996605873
"ILMN_1653494"	6.773718834	6.742904186	6.953028202	7.084725857	6.826162815	6.893617153	6.816814423	6.978141785	7.166482925	7.019155502	6.731693268	6.79206419	6.704946041	6.807740211	7.119065285	6.805548191	6.855225563	6.984947681	6.972898006	6.883283615	6.768686295	6.849211216	6.935895443	6.930860043	6.996618271	6.768686295	6.987107277	7.087043762	6.899846077	6.846250057	7.028820515	6.867142677
"ILMN_1653496"	7.418598652	7.182583332	7.320434093	6.786707878	7.429680824	7.119253159	6.978858471	7.30185461	6.965900898	7.635084152	7.335363388	7.361528397	7.137564182	7.058538437	7.00463438	7.444486618	7.154429913	6.981787682	7.238534927	7.189866543	6.916729927	7.031141281	7.434503078	7.392202377	7.071649075	7.067216396	6.956653118	7.078406334	7.075282097	7.238126755	6.761162281	7.096482277
"ILMN_1653498"	11.61670208	12.03998947	11.20790577	11.91942883	11.59230614	11.54944992	11.63700676	11.7922411	10.47111893	11.26743031	10.95325565	11.96759033	11.97872257	11.89197922	11.4524641	11.71554852	11.69401264	11.79051018	11.08999538	11.76057625	10.51309299	11.31027889	11.76440334	12.10412025	12.10633564	11.54788876	11.46832848	11.73509884	11.20637131	11.64028454	11.24832439	12.17788124
"ILMN_1653504"	8.765645027	8.456793785	8.630085945	8.313592911	8.462710381	8.50316906	8.949981689	8.64632988	8.788811684	8.160069466	8.027692795	8.344151497	8.58317852	8.231460571	9.319483757	8.756932259	8.909858704	8.878440857	9.169733047	8.691552162	9.580382347	8.794563293	8.750865936	8.653562546	8.321807861	8.945319176	9.905283928	8.931341171	9.595453262	8.912031174	9.238148689	8.732134819
"ILMN_1653514"	7.185483456	7.17509222	7.303659916	7.366663933	7.234039307	7.356877804	7.156135082	6.947935581	7.272596359	7.3440485	7.265323639	7.114874363	7.168962955	7.342770576	7.12295866	7.363610268	7.103116989	7.226003647	7.144652843	7.36217308	7.086736679	7.2625494	7.13800621	7.452927113	7.329872608	7.239791393	7.094204903	7.102423668	7.032957077	7.112350464	7.037678719	7.04102087
"ILMN_1653529"	7.975171089	8.254717827	8.166604996	8.171411514	8.172183037	8.286476135	8.049562454	7.94470644	8.232255936	7.899387836	8.061770439	7.86968565	8.080040932	8.006201744	7.884644985	8.229329109	8.186934471	8.195094109	8.066491127	8.101240158	8.242033958	8.036714554	8.31344223	8.125530243	8.221418381	8.088275909	8.108543396	8.41949749	8.050775528	8.168803215	8.223697662	7.832445621
"ILMN_1653553"	7.313720703	7.974626064	7.885020733	7.246568203	7.649414063	7.656366348	7.298420906	7.039373875	7.680807114	7.322754383	7.675069332	7.307518482	7.571703911	7.718362808	7.090415478	8.023892403	7.602539539	7.526572704	7.390788078	7.618810654	7.367059708	7.588638306	7.451911449	7.613027573	7.404614449	7.304243088	7.398245335	7.503546715	7.226032734	7.614241123	7.805270195	7.744408607
"ILMN_1653573"	7.257794857	7.123050213	7.119253159	7.048777103	6.97872591	7.021275043	7.373911858	7.091641426	7.211204052	6.969548225	7.257730484	7.315155983	7.093309879	7.407084465	7.445129871	7.23276186	7.427154541	7.303580284	7.013757229	6.999049664	7.169186592	7.069747448	7.04102087	6.996605873	6.984978676	7.180914402	7.102763653	6.835031033	7.079490185	6.981419086	6.931632996	7.260652542
"ILMN_1653575"	6.806380749	6.888409138	6.892119884	6.899765491	6.887904167	6.699867725	6.728775501	6.736768246	6.776467323	6.723780632	6.699119568	6.81297493	7.061463356	6.671784878	6.687191486	6.758937359	6.706261158	6.784912109	6.919583797	7.016457081	6.825706005	6.707161427	6.768363953	6.920914173	7.242236137	6.927343369	6.814770222	7.124198437	6.790231228	6.772256374	6.81462574	6.888930798
"ILMN_1653579"	6.831029892	6.921011925	6.826705456	6.669347286	7.251467705	6.953934669	7.018389702	6.880869389	7.522805214	6.845500469	6.762582302	6.801224709	6.673602581	6.648343086	6.760614872	6.805548191	6.92663908	6.868549824	6.83319664	6.665770531	6.864400387	6.786582947	6.617704391	6.851559162	6.793510437	7.064716816	6.952490807	6.951740742	6.991547108	6.852490425	6.876692772	6.748940945
"ILMN_1653599"	10.96989822	11.07791901	10.96878242	11.42344475	10.8930912	10.72885132	11.38955021	11.14761257	11.82055855	11.59230614	11.22311878	11.26928234	11.6710062	10.49094772	11.44757271	10.85712147	11.28940582	11.13117599	11.31514835	11.34147263	11.77988243	10.59435177	10.46800995	10.93890858	11.6710062	11.40035343	11.29089737	11.55074501	11.24192715	11.64591312	11.17935848	10.47241879
"ILMN_1653601"	6.939322948	6.773498535	6.889098167	7.031923771	7.027341843	7.008124828	6.922196865	6.894341469	6.811456203	6.926048279	6.781977654	6.949163914	7.014257908	6.947961807	6.879796028	6.870891571	6.79020834	6.762392998	6.881021976	7.063697815	6.999838352	7.002103329	6.708670139	6.766842365	6.800701141	7.017473221	6.995366573	6.935228348	7.011291027	7.052864552	6.922221184	6.992258549
"ILMN_1653612"	7.351373196	6.907178402	7.057721138	7.181046009	7.191514492	7.09338522	7.364066124	7.477591515	7.157545567	7.271971703	6.739186287	7.558688164	7.436450005	7.001925468	7.32196188	7.030672073	7.363677025	7.209246159	7.235617638	7.100384235	7.478127956	7.623529911	7.402759075	7.096241474	7.080049992	7.215670586	7.427710533	6.990105629	7.249972343	6.984791279	7.236166	7.101735592
"ILMN_1653613"	7.131635666	7.438222885	7.240846157	7.399479866	7.573223114	7.272379875	7.355025768	7.166786671	7.459401608	7.333760262	7.22431612	7.267672539	7.394302845	7.104456425	7.10438633	7.349452019	7.135695457	7.297565937	7.417737007	7.421521664	7.506854057	7.407974243	7.156782627	7.459778786	7.256503105	7.261537552	7.294570923	7.768586636	7.512343884	7.749394417	7.273998737	7.458644867
"ILMN_1653618"	8.015212059	7.484689236	7.914197445	7.520529747	7.396388054	7.780296803	8.056143761	7.842078686	7.844339848	7.587525845	7.490974426	7.907721996	7.692213535	7.677580357	7.992494583	7.481361389	8.168384552	7.931063652	7.600440025	7.493974686	8.279191017	8.328609467	7.685173512	7.56790638	7.2413311	7.701551914	8.103243828	7.323106289	7.698086739	7.434567451	7.832213402	7.608833313
"ILMN_1653646"	8.710793495	8.257320404	8.962985039	7.871921539	8.025069237	8.030562401	7.842078686	8.650864601	8.047343254	8.52281189	7.97127533	8.125699043	7.305985928	7.642995834	7.749150276	8.198829651	7.987692833	7.836494923	8.308208466	7.969882488	7.924819946	7.674254417	7.580951691	8.303617477	8.000703812	8.24363327	7.931514263	8.472917557	7.894845009	8.392263412	8.352845192	8.388925552
"ILMN_1653648"	6.802998066	6.745156765	6.738776684	6.645153999	6.749876976	6.745111942	6.669498444	6.811822414	6.675966263	6.786161423	6.852581978	6.720826149	6.763270855	7.250752926	6.718699932	6.706161022	6.661045551	6.65094614	6.621012211	6.62234211	6.654148102	6.730334759	6.623172283	6.854712486	6.605212212	6.658495426	6.609382629	6.545080185	6.645224094	6.754169941	6.647879124	6.586543083
"ILMN_1653652"	8.795218468	8.621671677	9.019095421	9.125893593	8.857852936	8.803521156	9.147100449	9.628222466	7.496620178	8.399581909	7.220741272	9.579756737	9.178318024	8.013310432	8.66704464	9.175566673	8.713605881	8.965828896	9.015295982	9.16212368	9.133870125	9.231278419	8.055743217	9.533984184	9.688645363	10.1987915	10.21381664	9.466427803	9.717402458	9.59750843	10.11722088	9.870354652
"ILMN_1653667"	7.361528397	7.562541008	7.607823372	7.984753132	7.761744976	7.537221432	7.417281628	7.830994129	7.38099432	7.315555096	7.244371891	7.249074459	7.622350693	7.609602928	7.674841404	7.693788528	7.359748363	7.706008911	7.548796654	7.526653767	7.391155243	7.762433052	7.249165058	7.568669796	7.99386692	7.661022663	7.600227356	7.727468491	7.472096443	7.541429996	7.457037926	7.905147552
"ILMN_1653708"	9.331995964	9.473380089	8.997426033	9.334196091	8.899126053	9.202386856	9.120030403	8.992034912	8.893590927	9.295139313	9.920840263	8.812216759	9.498410225	9.085981369	8.856265068	9.479235649	9.538451195	8.791862488	8.909858704	9.548818588	9.491592407	8.956784248	9.624358177	9.194671631	9.55430603	8.724526405	8.476773262	8.809088707	8.599511147	8.938171387	9.227758408	8.855968475
"ILMN_1653709"	7.888091564	7.750826836	7.570213318	8.026941299	7.684592247	7.417737007	8.428325653	8.366093636	8.1236763	7.962556362	7.81494379	7.949829102	7.917541981	7.945932388	8.54074192	7.467906952	7.77607584	7.719743729	7.758070469	7.916228771	8.028946877	7.864385128	7.845924854	7.653735161	7.879045486	7.94719553	8.259314537	7.939385414	8.056308746	7.988732338	8.064980507	7.840221405
"ILMN_1653711"	7.931514263	8.206079483	7.98690033	7.943812847	7.74409914	8.052729607	7.703091145	7.616187572	7.696593761	7.975292683	8.201420784	7.964888096	8.100974083	8.035475731	7.193322182	7.614241123	7.71572113	7.544857502	8.10457325	8.02427578	7.900562286	7.386432171	7.976614952	7.976730824	7.992909431	7.727865219	8.10457325	8.155021667	7.89672184	8.314079285	7.53757906	7.988295555
"ILMN_1653712"	7.118850231	7.645936966	7.635724545	7.577445984	7.237867832	7.474854469	7.344459534	7.256389618	7.547416687	7.430715084	7.625528336	7.589394569	7.475669384	6.914929867	7.101735592	7.36104393	7.633593559	7.619231701	7.797222137	8.005713463	7.801770687	7.2625494	7.643977642	7.754292965	7.514368534	7.448506832	7.357106686	7.908779621	7.515265942	7.642895222	7.294080257	7.534439564
"ILMN_1653718"	9.350358963	9.591115952	9.333470345	9.61674118	9.403261185	9.471138954	9.343318939	9.272688866	9.274518013	9.332221985	9.73107338	9.178792953	9.438066483	9.567052841	9.084720612	9.31465435	9.29719162	9.450018883	9.220458984	9.647782326	9.23749733	9.43251133	9.564470291	9.621194839	9.511940002	9.175352097	9.036366463	9.508789063	9.075295448	9.296496391	9.572907448	9.522052765
"ILMN_1653728"	6.738064766	6.908229828	6.88075161	6.790088177	6.864451408	6.896818161	6.924253464	6.780603886	6.834053516	6.854883194	6.776493549	6.726671219	6.802391529	6.805196762	6.6679883	6.915128231	6.790965557	7.004599571	6.651974678	6.778922081	6.822533607	6.867186069	6.793832779	6.878843307	6.795209408	6.821600437	6.81251812	6.797083378	6.660641193	6.821624279	6.896485806	6.737694263
"ILMN_1653730"	6.77603817	6.930590153	6.864988327	6.771412373	6.982762814	6.85789299	6.909994602	6.93434763	6.853471756	6.747155666	6.888906479	6.802817822	6.976035595	6.727070808	6.712213993	6.865120411	6.932497978	7.019301414	6.917450905	6.878857136	6.879870415	6.869855404	6.879719257	6.950884342	7.041759491	6.722409248	6.868359089	6.775304317	6.889129162	6.843246937	6.757033348	6.890247822
"ILMN_1653738"	6.920606136	7.078047276	6.969548225	6.737620354	7.101531982	7.110081196	6.975126743	6.82447958	6.845185757	6.960825443	6.751137257	6.846414566	6.658495426	6.680663109	6.83599329	7.062674522	7.091350079	6.841537476	6.940262794	7.036268711	7.009262085	6.687451839	6.6792593	6.925860882	6.851571083	6.902155876	6.999604225	7.056411743	6.926172733	7.262502193	7.634650707	6.956728458
"ILMN_1653793"	8.87283802	9.266371727	9.020532608	8.47718811	9.223308563	9.167778015	8.624210358	9.153479576	8.491597176	8.48667717	8.723202705	8.508602142	7.575025082	8.640195847	8.452573776	9.279335976	8.845293045	8.52126503	8.823496819	9.333082199	8.608758926	8.11017704	8.228672028	9.202591896	8.514070511	9.214014053	9.360855103	9.882680893	9.292455673	9.682578087	8.952721596	9.191526413
"ILMN_1653794"	8.551539421	9.452876091	9.315857887	10.56731129	8.733973503	8.895044327	9.487830162	10.45848846	10.32448483	9.496426582	9.586895943	8.959336281	9.19229126	9.256085396	9.512809753	8.65379715	9.551884651	9.503167152	8.558026314	8.978982925	9.955906868	9.586607933	8.998281479	9.135110855	10.09917545	9.566051483	9.510203362	9.519435883	9.330237389	8.998513222	9.848185539	9.108431816
"ILMN_1653797"	11.38406849	10.57537365	11.1030302	10.71118736	10.68316078	11.08893394	11.08603382	10.96344662	11.02337551	10.97261715	10.74330711	11.51574898	11.30519485	10.91177845	11.26025963	10.75018978	11.22183323	11.06601334	11.14574528	10.77548122	11.43913174	11.7074337	11.25267124	10.49545574	10.22585392	10.71329594	11.19315624	10.36237717	11.09421825	10.39881992	10.90811062	11.20044804
"ILMN_1653814"	7.108605862	6.733466148	6.879796028	6.807718277	6.636489391	6.675806046	6.853228569	7.164997101	6.789968967	6.972198486	6.817817688	7.135251522	6.748771191	6.744307518	6.647822857	6.880869389	6.722575665	6.706073761	6.771088123	6.886872292	6.755627632	6.71804142	6.727878094	6.72557497	6.910732269	6.76369381	6.777115822	6.626670361	6.675806046	6.80704689	6.707161427	6.760786057
"ILMN_1653822"	6.72422266	6.696077824	6.69905901	6.688676357	6.840326309	6.695016384	6.663228989	6.707399845	6.724348545	6.680707455	6.689723969	6.648290157	6.716046333	6.711966038	6.719229221	6.694164276	6.756112576	6.752078056	6.695262432	6.841611862	6.771444321	6.681934834	6.691049576	6.7552495	6.70164299	6.699491024	6.692329884	6.699362278	6.721765995	6.64646244	7.124436855	6.664803982
"ILMN_1653828"	10.68772316	10.81329632	10.9544096	10.8825264	10.99528885	10.92564964	10.60992146	10.29931641	10.57181835	10.52064228	10.72475815	10.44151211	10.81662846	10.5905714	10.442523	10.94018745	10.79221725	10.88445473	10.81224346	11.05611515	10.88110638	10.92435074	11.00652409	10.99655628	10.82739925	10.57135201	10.24326992	10.6966486	10.46169662	10.68418598	10.7191	10.92683411
"ILMN_1653856"	8.889332771	9.105469704	8.619865417	8.624670982	8.77812767	9.403261185	8.593416214	8.831954956	8.415808678	9.047198296	8.48667717	8.746427536	8.768562317	8.436159134	8.369790077	8.872209549	8.94827652	8.663661957	8.615439415	8.690680504	8.865634918	9.287158966	9.155527115	8.670714378	8.808739662	8.625102997	8.805585861	8.182845116	8.388925552	8.359223366	8.847369194	8.644680023
"ILMN_1653861"	7.533184528	7.617925644	7.684592247	7.514528751	7.619231701	7.617324829	7.555456638	7.24629879	7.832108498	7.57065773	7.783217907	7.429984093	7.546050549	7.720554352	7.607232571	7.591656208	7.682644844	7.833475113	7.550929546	7.633593559	7.646964073	7.669983387	7.771002293	7.774399757	7.61009264	7.329283714	7.531679153	7.858451843	7.592591763	7.6513381	7.833475113	7.651535988
"ILMN_1653871"	11.53054333	11.52719402	11.07915306	10.81573391	11.38955021	11.50751686	11.57481956	12.13696289	10.48240566	11.34956741	11.50404072	11.30519485	10.55875301	12.64808559	11.4199543	11.86850452	11.18494225	11.10089111	11.09688473	10.61671162	9.083305359	11.65229034	11.01612854	11.51326275	9.991085052	11.47681618	12.0563345	10.03591728	10.93656349	10.87453747	10.63150024	11.64430809
"ILMN_1653896"	7.639648438	7.968318462	7.651535988	7.781059742	7.747767925	7.730197906	7.596431255	7.184540272	7.851044655	7.313812256	7.762318134	7.364019394	7.899689198	7.56138134	7.381244183	7.801104069	7.480460644	7.795795441	7.565734386	7.877895355	7.578437805	7.638020515	7.738500118	7.759208202	7.840221405	7.517245293	7.335751057	7.740055561	7.666069508	7.679605961	7.787522316	7.689217091
"ILMN_1653904"	6.778102875	6.728517056	6.77872324	6.681461334	6.725091934	6.776218891	6.76934576	6.835119724	6.66649437	6.75307703	6.693893433	6.775304317	6.714594364	6.711966038	6.651318073	6.673925877	6.734405518	6.699584007	6.625216484	6.81354332	6.667104721	6.804795265	6.677853107	6.765262604	6.741577148	6.794167519	6.785027027	6.731668949	6.629660606	6.828066349	6.682806492	6.733725071
"ILMN_1654001"	7.301789761	7.138381958	7.099153519	7.237691402	7.272995472	7.35259676	7.281798363	7.162050724	7.375154018	7.086736679	7.319309711	7.47515583	7.508611202	6.888432026	6.918005943	7.275102139	7.309143543	7.310139179	7.256011009	6.958830833	7.651435852	7.474335194	6.882236004	6.83599329	6.89832592	7.175656319	7.101814747	6.941722393	6.900417328	7.004599571	6.844179153	6.722718716
"ILMN_1654010"	7.829689503	7.689827442	7.64274025	7.556184769	7.540351868	7.546850204	7.420220852	7.852793694	7.926692009	8.087356567	7.630148411	7.81410408	7.352712631	7.321700096	7.734937191	7.702225208	7.647254944	7.472626209	7.876300812	7.850816727	7.61852026	7.312350273	7.082818985	7.575222492	7.705745697	7.771802902	7.590965748	8.033009529	7.567671299	8.166254997	7.744817734	7.766572952
"ILMN_1654016"	13.21810722	13.00093174	12.96287537	12.98590088	12.89153194	12.84374046	13.20811176	13.17930317	13.10081863	12.91664505	13.2315731	13.18708611	13.06075001	13.02720547	13.22301102	12.95563126	13.3636055	13.20811176	12.46916866	12.42122936	12.95563126	12.84775543	12.92777157	12.76040363	12.77302361	13.23859501	13.12336349	12.14815712	12.71710587	12.51270008	12.66512203	12.39066601
"ILMN_1654032"	8.256538391	8.337860107	8.291648865	8.117533684	8.227746964	7.978182316	7.705257893	8.234127998	8.062869072	9.224980354	8.546649933	8.905739784	8.699596405	8.03895092	7.879045486	8.299340248	8.087018967	7.7727561	8.540915489	8.272714615	8.090200424	7.617492676	8.784282684	8.428325653	8.580777168	8.075035095	7.941659451	8.626758575	8.120351791	8.630434036	8.081660271	8.261061668
"ILMN_1654060"	9.933732986	10.34561825	9.84943676	10.16781521	9.973737717	9.848582268	9.960062027	10.32297707	9.742489815	10.03393555	10.73673725	9.796391487	10.58867168	9.909626961	10.08954144	9.854186058	10.01532364	10.38515282	10.95517063	10.15453815	9.818902016	9.446091652	9.746904373	10.4853735	10.78940678	10.00915051	10.31090927	11.01028347	10.49094772	10.53316021	9.51922226	10.39356709
"ILMN_1654065"	7.055669785	6.946553707	7.059848785	6.921983242	7.118989944	6.724140644	6.777092457	7.158682346	6.647433758	6.672003269	7.241684914	6.609000683	6.704946041	6.807740211	6.674175262	6.823316097	6.696755409	7.023075581	6.784832001	6.96019125	6.965566158	6.575927258	6.865586758	6.65967083	7.084461689	6.57079792	6.792040348	6.957936287	6.720553875	7.055138111	6.742191792	6.647399426
"ILMN_1654068"	7.035414219	7.324232101	7.12379694	7.087903976	7.019201756	7.070115566	7.085216522	7.089540958	7.147541523	7.070870399	7.334082127	7.012482643	7.096735001	7.141373634	7.173232555	7.072992325	7.036581516	7.302320004	6.975163937	7.06099844	7.068347931	7.202303886	7.112854481	6.903114319	7.172550678	7.128942013	7.005520344	7.005345345	6.923618793	7.295925617	7.20629549	7.192250252
"ILMN_1654074"	6.799085617	6.851496696	6.841709614	6.658964157	6.705688477	6.81189537	6.682543755	6.799830914	6.738857269	6.7635355	6.840572357	6.923189163	6.744064331	6.903196335	6.810765743	6.883997917	6.757211685	6.740792274	6.771088123	6.793908596	6.719076633	6.779911041	6.833254337	6.843182564	6.875395298	6.76369381	6.767920494	6.811937809	6.80004406	6.752868652	7.104456425	6.736818314
"ILMN_1654099"	7.078653336	7.05441761	7.352136612	7.106784344	7.321700096	7.473716259	7.237518311	7.127337933	7.266570568	7.079706669	7.13290596	7.15165329	7.158060551	7.214297295	7.577962399	7.212173939	7.281729221	7.432003021	7.539966583	7.188231468	7.423309326	7.470593929	7.170922279	7.522287369	7.186314106	7.333760262	7.373343468	7.375261307	7.243409157	7.26625967	7.282882214	7.458644867
"ILMN_1654112"	7.353511333	7.542942047	7.444094181	7.589744568	7.27216053	7.466041565	7.472096443	7.275864601	7.483347416	7.284537792	7.407084465	7.303500652	7.445681095	7.738981724	7.591695786	7.517737389	7.315555096	7.624937057	7.138796329	7.411232471	7.144416332	7.44382143	7.438436985	7.621248245	7.622020245	7.310922623	7.141768932	7.331843853	7.234133244	7.304430008	7.486631393	7.431453705
"ILMN_1654118"	14.1726265	11.84300423	13.77175617	12.35792255	12.22798729	12.47903347	12.63077354	13.88574028	12.90403557	14.17956257	12.92777157	14.42066956	14.00931263	10.90032578	13.16596794	12.69474602	13.33249855	12.45279694	14.30101967	13.58491421	13.72830296	12.22227859	13.96063042	13.39259529	12.90403557	13.17930317	13.17421436	14.00931263	13.63259411	13.30055428	12.9749155	13.38764477
"ILMN_1654151"	11.46142387	11.55989361	11.30628109	12.01030636	11.05280018	11.15316963	12.31571484	12.02031898	12.0943222	11.49364567	11.77104759	11.93469238	11.48911953	11.63559437	12.17549133	10.86988258	11.71554852	12.08907223	10.98559475	10.95962238	11.5713253	11.60043335	10.58171749	10.94244289	11.49045658	12.0943222	11.28438377	11.18933868	11.23617744	11.19315624	11.48464584	11.47838497
"ILMN_1654200"	6.843860149	6.840204716	6.759067059	6.994016171	6.871222973	6.844874382	6.895271301	6.831603527	6.864146709	6.747155666	6.817817688	6.805160999	6.937493324	6.715849876	6.749893188	6.701469421	6.844768524	6.872556686	6.979116917	6.950745583	6.895842552	6.766941547	6.7552495	6.75239706	7.242236137	7.043248177	6.943966866	7.156468391	6.874725819	7.076636314	6.900482178	6.869290829
"ILMN_1654210"	7.855255604	7.986421108	7.667971134	7.804871082	7.690850258	8.005386353	7.679790497	7.143548489	7.758637905	7.217497349	7.760149002	7.334545612	7.720666885	8.014148712	7.427710533	7.927154541	7.708163261	8.344754219	7.605623722	8.199097633	8.013770103	7.855131626	7.726921558	8.13602066	7.760053158	7.926896572	7.576140404	7.658999443	7.429837227	7.737853527	7.672410965	7.739135742
"ILMN_1654212"	7.114374638	6.960042953	7.052096367	7.006895065	6.988306046	7.165567875	6.9037714	6.908551216	7.052494049	7.007670879	7.087573528	6.981463432	7.002580643	6.927201748	6.86833477	6.930845737	7.052642345	6.930300713	6.977307796	7.025779247	6.939741135	6.996679783	7.021337032	7.006547928	7.181655884	6.880609512	6.934682369	6.858075142	6.981772423	7.112350464	6.891442776	6.809328079
"ILMN_1654246"	6.962766171	7.017261982	6.91123867	6.910476208	6.96186018	6.872556686	6.894105434	7.067397594	7.045445919	7.03173542	7.0646348	6.909007549	7.168962955	6.877243519	6.792209148	7.05902195	6.795959473	6.912796974	7.077731133	6.984375	6.906949997	6.895853043	7.215969086	6.959344864	7.49336338	6.965500355	6.997611523	6.943674564	6.850716591	7.023144245	7.020863056	6.688321114
"ILMN_1654262"	9.372662544	9.134469032	9.712329865	8.931517601	9.743128777	9.592494965	9.258717537	9.02719593	9.576395035	9.340478897	9.371796608	8.970568657	8.614964485	9.149432182	9.243045807	9.668872833	9.222159386	9.4174366	9.61554718	9.916670799	9.42341423	8.959129333	9.045872688	9.381885529	9.524173737	9.190459251	9.394396782	9.626310349	10.03591728	9.772274017	9.772274017	9.56180191
"ILMN_1654268"	9.431814194	8.793143272	8.688238144	8.956372261	8.783713341	8.725783348	9.543798447	9.785964966	8.402823448	8.937315941	8.765079498	9.453829765	9.392625809	9.506493568	9.318551064	8.660234451	8.698374748	8.692826271	8.167383194	7.915896893	8.703951836	9.395114899	8.273321152	8.310037613	8.188526154	9.181458473	9.257569313	7.531480789	7.951477051	8.122728348	8.070997238	8.528951645
"ILMN_1654287"	7.202712059	7.207128048	7.069355488	6.864844322	7.101531982	7.071001053	7.012962341	6.951740742	7.16490984	7.101943493	7.241684914	7.011844635	7.149956226	6.985965252	7.034565449	7.050580978	7.246519566	7.241180897	7.377930641	7.224461555	7.226680279	6.942985058	7.492324829	7.313344479	7.18071413	7.110851288	7.092226982	7.615338326	7.280505657	7.504499912	7.417340279	7.345005989
"ILMN_1654289"	8.313262939	8.444466591	8.537399292	8.590836525	8.423236847	8.438673973	8.490269661	8.36529541	8.535287857	8.449019432	8.55243206	8.396087646	8.756932259	8.499913216	8.334485054	8.37730217	8.296735764	8.42602253	8.372130394	8.655637741	8.557312965	8.384121895	8.545269012	8.589108467	8.402044296	8.431022644	8.307625771	8.450692177	8.502342224	8.534615517	8.798558235	8.432165146
"ILMN_1654313"	6.853922844	6.682850838	7.034934521	8.635754585	6.878283978	6.769861698	7.131135464	7.013868332	6.719714165	6.79539156	6.593151569	7.088808537	8.246299744	6.741803646	6.93211031	6.897983551	6.881752968	7.037144661	7.360513687	7.011817932	9.00470829	7.292393208	6.935036659	6.975126743	7.484848022	7.503139019	7.426028728	7.163673401	7.436214447	7.054227352	8.573773384	7.541429996
"ILMN_1654318"	7.04670763	7.123050213	7.215610027	7.07980299	7.262319565	7.142039299	7.010671139	7.125359535	7.261303902	7.156369686	7.38201046	7.140692711	7.35478878	6.992206573	7.20684576	7.098835945	7.201347828	7.14161396	7.830803871	7.418023586	7.357414246	6.893436432	7.409796715	7.204731941	7.892096043	7.404713631	7.339117527	7.834546566	7.554664135	7.426028728	7.18667841	7.233695984
"ILMN_1654319"	7.552185059	7.632343769	7.484359741	8.007247925	7.679522514	7.692213535	7.746305466	7.662255764	7.7318964	7.515163422	7.57315588	7.685019493	7.713204384	7.271669388	8.021196365	7.496205807	7.793574333	7.520529747	7.689620018	7.73875618	7.673709393	8.045440674	7.664923668	7.959515095	8.495482445	7.559418201	7.866325855	7.976156235	7.74294281	7.690633774	7.686699867	7.562630177
"ILMN_1654320"	9.698672295	11.03659534	10.27249527	10.77604485	10.43541527	10.20623589	10.5350275	10.34643459	10.46451664	9.791279793	10.77604485	10.22661018	10.35553646	10.69620895	10.78578949	10.19064999	9.650607109	10.45255089	9.903461456	9.993990898	9.431117058	10.45924282	9.726177216	10.64792919	11.08762646	10.54351807	9.805146217	11.1030302	10.36237717	10.80649281	10.81917477	11.19788074
"ILMN_1654322"	7.882266521	7.530067444	7.842253685	7.624166489	7.620803833	7.77499342	7.712053776	7.731559277	7.725068092	7.463763714	7.597793579	7.688929558	7.113511086	7.713912487	7.54449749	7.840221405	7.897835255	7.533296585	7.7200737	7.937281132	7.705095768	7.620723724	7.716904163	7.565119743	7.379410267	7.993614197	8.106815338	7.838094711	8.116594315	8.064105988	7.83725071	7.790485382
"ILMN_1654331"	6.840292454	6.843634129	6.838858128	6.904449463	6.873927116	6.754464149	6.760044098	6.777262688	6.936119556	6.807842255	6.817817688	6.823461056	6.960927963	6.844882965	6.680707455	7.02081871	6.835385323	6.867702484	6.912742615	6.980883598	6.983397007	6.845500469	7.060381413	6.95678997	6.97060585	6.787815094	6.89017725	6.821818829	6.850028992	6.829093933	6.674243927	6.781775951
"ILMN_1654357"	7.108605862	6.893617153	6.77872324	6.9316535	6.820921421	7.064351559	6.948670387	7.037840366	6.884176731	7.028758526	6.882167816	7.181373119	6.903233051	7.018789291	6.820637226	6.944605827	7.139002323	6.974235535	6.835535526	6.803462029	7.193139076	6.965095043	6.878462315	6.799085617	6.72743988	6.989059448	7.009882927	6.638488293	6.86065197	6.838993549	6.84912014	6.837181568
"ILMN_1654370"	8.320482254	7.899146557	7.793770313	8.164347649	8.390488625	7.793848038	8.050380707	8.063831329	7.7800107	8.050909996	7.66038847	8.087516785	8.035210609	8.181891441	8.185415268	8.023892403	8.095160484	7.989136696	8.071651459	8.230957985	7.815345764	8.089726448	8.255257607	8.219332695	7.718750954	7.790908813	7.810815334	7.892463207	7.693788528	8.140035629	7.735224724	8.334951401
"ILMN_1654385"	7.672972679	7.637867451	7.781292915	7.767447948	7.72885704	7.834010124	7.567410469	7.792218685	7.722048283	7.750011444	7.750946522	7.473513603	7.771113873	7.6814785	7.443989277	7.411349297	7.491618156	7.664830208	7.581078529	7.863704205	7.72641325	7.59879446	7.597630024	7.453942299	7.787345409	7.642895222	7.39004612	7.669866562	7.302526474	7.782192707	7.554664135	7.470829487
"ILMN_1654389"	7.520031929	7.017261982	6.935659409	7.145990372	7.242691994	7.017401218	6.940731049	7.343857765	7.219717026	8.331506729	7.082979202	8.166880608	7.297262192	8.914196014	6.852535725	7.408662319	7.091891289	6.887798309	7.204278469	7.621418476	6.74420166	7.604092121	7.355909824	7.533296585	7.092932224	6.993266106	7.212409496	6.884446144	6.853796005	7.220935822	6.923988819	7.225894451
"ILMN_1654392"	9.008453369	9.472466469	9.298163414	9.039144516	9.224364281	9.081938744	8.544880867	9.396618843	8.804972649	8.959336281	9.459210396	8.658055305	9.348852158	8.988253593	9.040705681	9.056465149	9.014151573	9.296138763	8.980108261	8.993401527	8.893797874	9.090949059	9.626616478	9.444488525	9.096885681	8.851931572	8.946722031	9.0420084	8.700188637	9.079717636	8.929545403	9.41080761
"ILMN_1654396"	13.82160854	14.30101967	14.08683109	13.55858707	14.12872601	14.20094585	13.34117317	13.46064758	13.47251701	13.86483479	13.8796339	13.2315731	13.55330944	14.20094585	13.19183254	14.23612213	13.98870182	13.66615486	13.94697762	13.95287228	13.80953312	13.85950851	14.05348969	14.3369379	13.50864601	13.48342896	13.65375042	14.25400448	13.95287228	14.21985054	14.08683109	14.31198215
"ILMN_1654398"	7.192320824	7.155805588	7.213284016	7.420449734	7.004658222	7.392681599	7.195556164	7.195612431	7.157545567	7.787121773	7.073458195	7.648416519	7.432661057	7.281173229	7.142290115	7.356786251	7.194340229	7.25532341	7.475244045	7.278205395	7.580825329	7.499124527	7.419223785	7.17342186	7.374214172	7.257898331	7.395222664	7.127548218	7.527500153	7.357926369	7.067017555	7.219895363
"ILMN_1654414"	6.896386623	6.74966383	6.638841629	6.814474583	7.037930489	6.830094814	6.881213188	6.766616344	6.82870388	6.973366737	6.79014492	6.748365402	6.763270855	7.099565983	6.73663187	6.843694687	6.844768524	6.988179207	6.882967949	6.846874237	6.845973969	6.99336195	6.706425667	6.973945141	6.868972301	6.877758026	6.829697609	6.829869747	6.889929771	6.761043072	6.858972549	6.888930798
"ILMN_1654421"	7.539209366	7.439013958	7.472626209	7.296318054	7.445598602	7.608647823	7.281124592	7.231945515	7.454078674	7.272995472	7.196396828	7.249074459	7.447672844	7.261537552	7.348050117	7.284153938	7.425863743	7.458644867	7.341289043	7.257060528	7.439518452	7.517245293	7.295503139	7.375492573	7.370960712	7.418395042	7.548796654	7.210530281	7.468503952	7.169164658	7.386184692	7.319584846
"ILMN_1654422"	7.055669785	7.311139107	7.075147629	7.225121498	7.177355766	7.045212269	7.17896843	7.249074459	7.115834236	7.139463902	7.155398846	7.019286156	7.299212456	7.251501083	6.90370512	7.253706932	7.039237976	7.138381958	7.089955807	7.168183804	6.972233295	7.063209057	7.130452633	7.123238564	7.02275753	7.205517292	7.163927078	7.104793549	7.091838837	7.224607468	7.076825619	7.012754917
"ILMN_1654441"	9.288385391	8.323105812	8.421052933	8.052980423	8.708110809	8.811096191	8.955205917	8.912231445	8.211513519	9.033508301	8.247868538	8.596644402	8.161259651	8.544725418	8.540112495	8.643701553	8.757299423	8.396650314	8.949981689	8.695394516	8.937738419	8.558026314	8.519503593	8.563759804	7.984616756	8.628147125	9.489717484	8.36529541	8.864279747	8.681004524	8.710163116	8.857481956
"ILMN_1654445"	8.430360794	8.345481873	8.223348618	9.91826725	8.508753777	8.074728012	9.707360268	9.438966751	9.303916931	9.135512352	8.935602188	9.250143051	9.251304626	8.239010811	10.06355476	8.061198235	8.401701927	8.6960783	8.723365784	8.631258011	9.066145897	8.860038757	8.568099976	8.488704681	10.18833351	9.129709244	9.133870125	9.049052238	8.898728371	9.117733955	8.674056053	8.362549782
"ILMN_1654457"	6.874024391	7.169904232	6.820405006	6.796976089	6.913332462	6.845844746	7.011871338	7.066405773	6.926366806	6.893973827	6.929772377	6.932795048	6.83677578	6.932362556	6.82462883	6.801001549	6.84635973	6.954547405	6.721951008	6.812157631	6.76333952	6.783694267	6.722819328	7.033324242	6.931466579	6.637239456	6.919790268	6.995948315	6.964978695	6.894238472	7.137610912	6.822519302
"ILMN_1654488"	7.908669472	7.436942577	7.631633759	7.662632465	8.107470512	7.958462715	8.237134933	7.960350513	8.023571014	7.743186474	7.698288918	8.302846909	8.201745033	7.841357708	8.108437538	8.547934532	8.125861168	7.97195673	7.824028492	8.150791168	7.812007904	8.540915489	8.335352898	8.399971962	7.733903885	7.770890713	8.436159134	7.679148197	7.944365501	7.708286762	7.928739548	8.271072388
"ILMN_1654493"	6.988938332	7.108605862	7.121888638	7.011471272	7.14133358	6.973292828	6.986852646	7.139463902	7.060692787	7.10560894	6.989092827	7.006038666	6.90771389	6.903196335	7.026320934	6.954582214	6.816855907	7.128446579	6.872429371	7.031570911	6.954197884	6.914845467	6.785702229	6.871170998	6.940079689	7.211505413	7.022220612	7.019236565	7.061934948	6.998004913	7.093374729	6.808330536
"ILMN_1654497"	8.012720108	7.33016634	7.632931232	7.531679153	7.704503536	7.778952122	8.263145447	8.041549683	7.792101383	7.750707626	7.281729221	8.000159264	7.667861462	7.647562504	8.160752296	7.735964775	8.076999664	7.848781109	7.843942642	7.320361614	8.15438652	8.294329643	7.591656208	7.569594383	7.305146694	7.685173512	8.564249992	7.344866276	7.858070374	7.430168152	7.952728271	7.706377983
"ILMN_1654516"	8.346528053	9.091357231	8.702282906	8.957324028	8.894429207	8.744171143	8.831337929	9.064062119	8.300506592	8.957156181	9.448474884	8.537399292	8.972273827	9.742201805	8.623215675	8.854674339	8.33471489	8.597637177	8.823496819	8.809514046	7.964992523	8.433290482	8.950827599	9.022035599	8.878894806	8.473659515	8.370188713	8.780974388	8.136525154	8.908836365	8.509479523	8.775214195
"ILMN_1654518"	10.18921089	11.4315834	10.8026104	10.54838371	11.7074337	11.36931419	10.13792706	9.960062027	10.28880596	9.814439774	10.50589085	9.23282814	9.885288239	11.08387089	9.770978928	11.28438377	10.74104786	11.19464874	10.39661026	10.87748909	9.740175247	10.76825809	10.35769749	11.44598484	10.55112553	9.896960258	9.663721085	10.94497967	10.63051701	10.64901352	11.01612854	11.39248943
"ILMN_1654541"	7.196416855	7.256602287	7.180397034	7.166857243	7.489689827	7.486988068	7.165293694	6.992316723	7.24752903	7.170954227	7.246333122	7.119228363	7.241844177	7.136613846	7.189555168	7.108605862	7.304164886	7.25532341	7.198970318	7.212173939	7.268945694	7.2500844	7.311872482	7.295405865	7.327981472	7.092932224	7.181842804	7.339744091	7.357467175	7.540800095	7.439013958	7.309756279
"ILMN_1654542"	9.463236809	9.014151573	9.470186234	9.174506187	8.87993145	9.029326439	9.163848877	9.36396122	9.132329941	9.136322021	9.161379814	9.271178246	9.3785429	9.273730278	9.158185959	9.224364281	9.220458984	9.28288269	8.792263031	8.808167458	9.257569313	9.295139313	9.118514061	9.058397293	9.075295448	9.24358654	8.881211281	8.718143463	8.786515236	8.720493317	9.111740112	8.923945427
"ILMN_1654543"	9.899936676	9.733699799	9.874203682	9.940587997	9.820853233	10.09052086	10.22843552	9.915350914	10.06289387	9.785964966	9.566508293	10.06594086	10.19790268	9.760828972	10.14504337	9.914000511	9.822156906	10.20465183	9.826325417	10.02859402	10.12749195	10.12908363	9.987381935	10.02820969	9.618609428	9.928497314	10.11682796	9.781069756	9.749419212	9.685379982	10.35734463	10.13047981
"ILMN_1654545"	8.153359413	8.691782951	9.016458511	8.42800045	8.622008324	9.06863308	7.918237209	7.616949081	8.343490601	8.053399086	8.646009445	7.80932188	8.257455826	8.58944416	8.145359039	9.131217003	8.475644112	8.370850563	8.32063961	8.458123207	8.50039959	8.813382149	8.612970352	8.410083771	8.476937294	8.043445587	7.530797482	8.856116295	8.054346085	8.469020844	8.512570381	8.744655609
"ILMN_1654552"	9.041536331	8.754942894	8.762346268	9.019979477	8.670367241	9.03231144	9.429891586	9.020532608	9.3910532	8.783274651	8.941743851	9.094246864	9.02428627	8.853726387	9.548818588	8.774738312	9.19900322	9.226646423	8.584505081	8.517336845	9.254999161	9.493603706	8.787331581	8.622385979	8.406562805	9.080209732	9.392082214	8.272215843	8.998051643	8.395066261	9.029495239	8.491780281
"ILMN_1654560"	10.2030201	9.465794563	9.807621002	9.739667892	9.996925354	10.16868114	9.679777145	10.2037611	9.144974709	9.708742142	9.758828163	9.442942619	8.673476219	10.62879181	9.684264183	10.39567852	9.795087814	9.611081123	9.875081062	9.511940002	8.544991493	10.207057	9.831742287	10.06355476	8.882070541	9.579756737	9.943996429	9.152576447	9.050333977	9.161379814	9.398637772	10.12396049
"ILMN_1654563"	6.940533161	7.155805588	7.087805271	7.077663422	7.007008553	7.004658222	6.909994602	6.93434763	7.146389484	7.121825218	7.12856245	7.157545567	7.188395023	7.079037666	6.742800236	6.994294167	7.053966999	6.965397358	7.030341625	7.202581882	7.126557827	6.927434921	7.427253723	7.235526562	7.116794586	7.072150707	6.929032326	7.136613846	7.120391369	7.195821762	7.317020416	7.155940056
"ILMN_1654566"	8.716248512	8.59996891	8.504042625	8.508753777	8.749735832	8.768079758	8.497806549	8.484934807	8.407738686	8.678720474	8.632482529	8.284150124	8.578448296	8.749918938	8.451041222	8.624670982	8.734636307	8.623066902	9.00823307	8.582695007	8.510966301	8.799563408	9.186729431	8.810896873	8.596938133	8.501795769	8.457310677	8.688379288	8.49680233	8.61509037	8.846229553	8.675801277
"ILMN_1654571"	8.319479942	8.607787132	8.653679848	8.137145996	8.94805336	8.460048676	7.886782169	8.317663193	8.274438858	8.408407211	8.845293045	8.007879257	8.585193634	8.311793327	8.015473366	8.572184563	8.562521935	8.529258728	8.784282684	8.556149483	8.099573135	7.821697712	8.90032196	8.868434906	8.772576332	8.143959045	8.12614727	8.937315941	8.224626541	8.637981415	7.901833534	8.370588303
"ILMN_1654583"	8.526883125	8.239201546	8.445156097	8.396650314	8.260033607	8.482506752	8.771998405	8.726765633	8.694283485	8.854494095	8.495630264	9.140779495	8.563494682	9.026968002	8.807892799	8.458123207	8.366807938	8.315408707	8.517178535	8.432770729	8.46584034	9.352578163	8.418787956	8.554865837	8.186772346	8.431615829	9.00539875	8.132357597	8.779335976	8.310699463	8.415255547	8.702906609
"ILMN_1654586"	7.654768467	8.109449387	7.783767223	7.585875988	7.985877991	8.273019791	7.820622444	7.651240349	8.114360809	7.562704563	8.066738129	7.688061714	7.889006138	7.61050415	7.797712803	8.15661335	7.934439659	7.87849617	7.94608736	7.915442467	7.946789742	7.781753063	8.460048676	8.078566551	7.877781868	7.829346657	8.032337189	8.412034988	8.282727242	8.021291733	7.918136597	7.897835255
"ILMN_1654609"	10.00065899	9.636896133	9.814986229	10.60992146	9.830606461	9.730780602	10.52148247	10.08880997	10.23764706	9.258954048	9.495664597	9.678696632	9.929833412	9.73992157	10.97635269	9.245744705	9.657801628	10.01717854	9.696166992	9.811405182	10.50169945	10.72885132	9.538208008	9.365143776	10.43223476	9.893342972	9.960062027	9.919613838	9.826325417	9.591579437	10.29046154	9.819685936
"ILMN_1654612"	8.668591499	9.2010746	9.107382774	8.986139297	8.846879005	8.607241631	8.41949749	8.051851273	9.218851089	8.695806503	8.961956978	8.690023422	8.950827599	8.660234451	9.469544411	8.841324806	8.705259323	9.021705627	8.73892498	8.921764374	8.914836884	8.52334404	9.135110855	8.99264431	9.246594429	9.234902382	8.00394249	9.092845917	9.14888382	8.588564873	8.765079498	8.469716072
"ILMN_1654629"	9.062387466	9.985215187	9.670241356	9.475590706	9.771726608	9.805706978	8.982978821	8.987753868	9.45703125	9.189967155	9.499419212	8.932088852	9.225568771	9.630556107	8.934138298	9.666481018	9.3435812	9.38470459	9.385438919	9.686421394	9.340991974	9.72277832	9.073086739	9.68491745	9.644902229	8.998949051	8.76705265	9.908906937	9.396313667	9.665581703	9.806178093	9.67611599
"ILMN_1654630"	7.22522974	7.645338535	7.515798569	7.18420887	7.717272282	7.63473177	7.257060528	7.200653553	7.275356293	7.256602287	7.67080307	7.111241817	7.333883762	7.57315588	7.298012257	7.654054642	7.406994343	7.47124958	7.358537674	7.559768677	7.298274517	7.388658524	7.690742016	7.766767502	7.544803143	7.274387836	7.165293694	7.700964928	7.2413311	7.52405262	7.279397011	7.402248383
"ILMN_1654634"	6.75520277	6.901326656	6.72658062	6.912040234	6.792373657	6.707343578	6.83319664	6.853578091	6.859104633	6.756083012	6.743116856	6.767695904	6.768363953	6.801026821	6.840539455	6.773534775	6.737764835	6.767516136	6.795742512	6.7289114	6.77603817	6.803755283	6.779951572	6.797426224	6.696904182	6.896649361	6.851378918	6.726671219	6.776700974	6.746315479	6.737988949	6.916729927
"ILMN_1654639"	9.315857887	9.212035179	9.238370895	8.741312981	9.289656639	8.95293045	8.791617393	8.437562943	10.15453815	8.809969902	9.056803703	10.71213341	8.983680725	9.076316833	8.796128273	9.102783203	9.01940918	8.876800537	9.057047844	9.011918068	9.447877884	9.096424103	8.707078934	9.061579704	9.199352264	8.952512741	8.393896103	8.954116821	9.074707031	9.252980232	8.844863892	8.768079758
"ILMN_1654653"	7.138663769	7.33244133	7.146341324	7.200274467	7.158751011	7.406747818	7.159708977	7.087931156	7.426775932	7.171834946	7.260364532	7.167798042	7.230754375	7.127271652	7.096735001	7.279983044	7.130053997	7.220603466	7.139578819	7.202581882	7.147609234	7.189958572	7.053910732	7.094419003	7.209838867	7.197270393	7.174880028	7.252733707	7.134073734	7.032895088	7.529138088	6.946919918
"ILMN_1654685"	7.76926136	7.911695957	7.670185566	7.876511574	7.659800529	8.104068756	7.171431065	8.047237396	7.686457634	8.33471489	7.801243305	8.311143875	7.81849432	8.55136776	7.460352898	8.039491653	7.916796684	7.457951069	7.535354137	8.042173386	7.645650387	8.290529251	8.036625862	7.860961914	7.443190098	7.655323982	8.024790764	6.984097004	7.633593559	7.375261307	7.303085804	7.942538738
"ILMN_1654689"	7.075950623	7.10490036	6.929047108	7.102988243	6.948410511	6.953934669	6.965707779	7.022523403	7.012123585	7.055770397	6.825579166	7.020498276	7.072992325	7.062571049	6.866213799	6.99847126	6.987864971	7.029061794	6.894453526	7.037088394	6.950162888	7.109271049	7.017663479	7.000471115	6.973644733	7.046465397	6.922818184	6.884446144	6.941348553	6.975384235	6.916135311	6.847196102
"ILMN_1654690"	9.081488609	9.052635193	9.326853752	9.412193298	9.04429245	9.470661163	9.486153603	8.964484215	9.255431175	9.153479576	9.376113892	9.132329941	9.478839874	9.183418274	9.248807907	8.959336281	9.023587227	9.333703995	9.195351601	9.497065544	9.797241211	9.502643585	9.098041534	9.23749733	9.225568771	9.130550385	9.185814857	9.419630051	9.298592567	9.280935287	9.692008018	9.142941475
"ILMN_1654691"	6.987794399	7.024954796	6.933999538	7.391518116	7.023313999	6.890787125	7.425238609	7.315275192	7.044324398	7.132855892	6.99656868	7.410069466	7.339295387	7.087805271	7.372415066	6.894791126	7.039237976	7.214752674	6.906500816	6.892066956	7.261586189	6.97827816	6.867739201	6.782505989	7.129073143	7.24148798	7.234185696	6.797083378	7.103116989	6.846250057	6.944620609	6.804498196
"ILMN_1654692"	7.288401604	7.704503536	7.004411221	7.461536407	7.937904835	7.630263329	7.312925816	7.109054565	7.703359604	7.276116848	7.340726376	7.12315464	7.529549599	7.293285847	7.423564911	7.400388718	7.144416332	7.727865219	7.484639645	7.650962353	7.277141094	7.558935642	6.779951572	7.489789009	7.885266304	7.501042366	7.328655243	7.627892017	6.957291126	7.418512821	7.463695526	7.652617931
"ILMN_1654697"	6.923027992	7.062674522	7.117731571	7.098051071	7.092319012	6.942777157	6.909994602	6.882967949	7.054379463	6.844076157	6.957602978	6.888154984	6.852127075	7.01096344	7.082979202	6.907178402	7.064079762	6.946678638	6.936203957	6.83570385	6.989973545	7.077663422	6.912138939	6.949697971	7.09395647	6.974321365	6.925003052	7.015564919	7.158653736	6.872978687	6.905635834	6.817965031
"ILMN_1654735"	10.16534901	10.48995209	10.35279751	10.12447739	10.95651436	10.39567852	9.9818964	10.18730164	9.870354652	10.11682796	10.19192219	9.679564476	9.435189247	10.58657646	10.13625622	10.69381809	10.41342258	10.0012455	10.27873898	10.27578926	9.421769142	9.714876175	10.26321697	10.35769749	10.07943249	10.22585392	10.27873898	10.60819626	10.2578125	10.67281055	9.696166992	10.48995209
"ILMN_1654737"	7.541125298	7.579585075	7.471932888	7.619431019	7.529781818	7.595658779	7.581715584	7.178008556	7.680807114	7.375911236	7.446577549	7.335259438	7.476867676	7.268741608	7.430047035	7.558523655	7.706287861	7.693657875	7.541077137	7.703861713	7.679241657	7.5072999	7.798183441	7.675458431	7.52405262	7.781059742	7.792914391	7.806748867	7.732759476	7.654371262	7.793770313	7.49166584
"ILMN_1654773"	7.153421879	6.924842358	7.217151642	7.16185379	7.035458088	7.266570568	7.224932671	7.126444817	7.245747089	7.059262276	7.092586994	6.953372955	7.029212952	7.158682346	7.225784779	7.12997818	7.270637512	7.470772266	7.105998039	7.144608974	7.240270615	7.489789009	7.097205639	7.219806194	6.989639759	7.090444565	7.24794054	7.085510731	7.151084423	6.970180511	6.95561552	7.045530796
"ILMN_1654778"	10.17898273	9.382732391	9.187316895	9.761989594	10.49769974	9.377376556	10.00293636	11.12018776	9.779089928	10.61076736	9.704120636	9.609636307	9.386426926	9.029495239	9.887830734	9.770978928	9.626310349	9.662110329	11.69401264	10.1198101	10.11148453	8.379386902	7.59341383	9.496865273	10.89550495	11.29456425	11.16134548	10.91423893	10.89550495	10.80765724	9.42421627	9.83898735
"ILMN_1654812"	8.142037392	8.372735023	8.124950409	8.033132553	8.675175667	8.300907135	7.990171432	8.192575455	8.224908829	8.246874809	7.870436668	8.631919861	8.031988144	8.240002632	7.623832703	8.329607964	8.35417366	7.862765789	8.597227097	8.392103195	7.985330582	8.272714615	6.856799126	8.530243874	8.006864548	8.450008392	8.404912949	8.378068924	8.390037537	8.804662704	7.782192707	8.406176567
"ILMN_1654819"	7.589551449	7.721626759	7.700256348	7.689017296	7.630879879	7.553745747	7.329363823	7.440464497	7.816977978	7.599802971	7.322136402	7.203664303	7.149210453	7.544221878	8.011358261	7.700779915	7.501391411	7.69494772	7.680115223	7.684327126	7.560291767	7.43325758	7.344559193	7.598193645	7.574964523	7.965363503	7.34552002	7.98859024	8.104969025	7.440714836	7.584531784	7.571094036
"ILMN_1654823"	6.952997208	7.294570923	6.912568092	6.983254433	7.049166679	6.916015148	6.881213188	7.039373875	6.826251984	7.116573334	6.94699955	7.557921886	6.973540783	6.957657337	7.009780884	6.924807072	7.331692696	6.835815907	6.791158676	6.73466444	7.037586689	6.931632996	6.993170261	6.978647709	6.800701141	6.898255348	6.938807964	7.131241322	6.831687927	6.821624279	6.715965271	6.844625473
"ILMN_1654851"	9.423945427	8.977879524	9.489315033	8.845843315	9.020532608	9.183981895	8.747369766	9.601037025	8.871767998	10.47362804	9.556563377	9.724220276	9.395114899	8.81459713	8.964300156	9.154860497	9.138982773	9.134267807	9.556344032	8.779146194	9.264746666	8.727719307	9.850711823	9.308130264	9.095112801	8.851427078	8.715270996	9.429643631	9.048749924	8.983927727	8.882886887	9.13363266
"ILMN_1654854"	6.932455063	7.171142578	7.156891346	6.995247841	6.994778156	6.888603687	7.024496078	6.830173969	7.049243927	6.989192009	7.311872482	7.200735569	7.191201687	7.412220955	6.928148746	7.102479935	7.16558218	7.14161396	7.050494194	7.003869057	7.043694019	6.989192009	7.049512386	7.148282051	7.112379074	7.153675556	7.013181686	7.099615574	7.114634991	7.158599854	7.057157516	7.151480675
"ILMN_1654858"	6.713653564	6.756144524	6.765655518	6.839180946	6.658459187	6.690690517	6.774187088	6.778303146	6.689395428	6.669095993	6.739186287	6.877161026	6.763270855	6.671784878	7.043850899	6.647879124	6.615549564	6.753270149	6.721951008	6.810006618	6.782110214	7.022220612	6.581552029	6.590420723	6.890470505	6.809105873	6.796976089	6.786009789	6.994733334	6.702675343	6.791783333	6.709319592
"ILMN_1654861"	8.253872871	8.565772057	8.582568169	8.380917549	8.26615715	8.298035622	8.078566551	8.258525848	8.412979126	8.707576752	8.614964485	8.206962585	8.006526947	7.919084072	7.913869858	8.338110924	8.15612793	8.170115471	8.585050583	8.469716072	8.45591259	7.767758369	8.231294632	8.413889885	8.603191376	8.291269302	8.279761314	8.99569416	8.665365219	8.956987381	8.144955635	8.51180172
"ILMN_1654864"	6.760802746	6.738213539	6.821691513	6.966888428	6.726430893	6.75219202	6.809153557	7.114290714	6.785586357	7.170954227	6.814049244	7.037512779	6.771954536	6.84105587	6.710538864	6.75185442	6.831840992	6.738213539	6.762273312	6.889306068	6.824351788	6.94135952	6.867739201	6.821237564	6.712253571	6.84069252	6.750058174	6.783778191	6.743362427	6.838993549	6.757033348	6.795176983
"ILMN_1654875"	12.18101692	10.48797703	10.8750248	12.11700058	10.85046577	12.21140766	12.65905571	11.4524641	10.90712357	11.97406387	13.51284122	12.87476635	11.72263813	11.26743031	12.80408573	10.32707787	11.81884575	11.71380997	11.84742641	10.98923779	11.31204128	11.29939079	11.53571415	10.58419418	12.24500179	12.55858994	11.15407467	10.07291317	10.13247108	11.25434113	10.99528885	10.35375118
"ILMN_1654890"	7.138663769	7.138381958	7.159104347	7.212237358	7.499257565	6.91168642	7.274152756	7.665860653	7.388100147	7.345359325	7.243246555	7.534817219	7.374674797	7.14654398	7.499518394	6.900066853	7.212173939	7.19567585	8.122266769	7.495128155	7.498089314	7.108424187	7.620130062	7.279149532	8.380060196	7.594513416	7.174880028	8.301324844	7.972147942	7.855531216	7.296856403	7.351965427
"ILMN_1654893"	7.562704563	8.085077286	7.969006538	7.910592556	8.054982185	7.884260178	7.611395836	7.597858906	7.982900143	8.036802292	8.287167549	7.79748106	8.310835838	7.850453854	7.800511837	7.978315353	7.880311489	8.013879776	8.061680794	8.014148712	7.903761387	7.50616312	8.035691261	8.177574158	8.201420784	7.973175049	7.796640396	8.108052254	7.854426384	7.813817501	7.72283411	7.813653469
"ILMN_1654915"	7.270039082	7.907074928	7.815841675	8.025927544	7.389807224	7.148919582	7.094585896	7.697245121	7.602928638	7.32448864	7.989821434	7.8220644	7.892233372	7.087805271	7.461406708	7.976494789	7.195775986	7.62925148	8.240002632	8.093929291	7.935182571	7.164092064	6.941722393	7.967322826	8.308047295	7.772837162	7.440273762	8.210033417	7.640592575	7.802622318	7.649611473	8.031524658
"ILMN_1654920"	8.395066261	7.639737606	8.016955376	8.224767685	8.35461998	8.284018517	8.607081413	8.855735779	8.259314537	8.321807861	7.951477051	8.747037888	8.171111107	8.302246094	9.020532608	8.266706467	8.280694008	7.976730824	8.362859726	8.02011776	8.226860046	8.99569416	8.326281548	8.03732872	7.503801823	8.013421059	8.979184151	7.728338242	8.471260071	7.97303009	8.256072044	8.403250694
"ILMN_1654939"	9.369654655	8.969014168	9.212249756	9.282223701	8.487216949	9.126522064	9.902344704	9.97505188	9.397751808	9.470661163	9.171751022	9.180197716	9.304159164	9.717402458	9.938117981	8.905312538	9.304858208	9.516167641	8.677927971	8.58784008	9.27210331	9.749419212	9.191252708	8.916134834	8.607241631	9.309597015	9.365570068	8.38601017	9.022536278	8.977065086	9.486783028	9.165929794
"ILMN_1654945"	6.996727943	6.925905704	6.841709614	7.278409004	7.184054375	7.077189922	7.086736679	7.062514305	6.946581364	6.88069725	6.798160076	7.002030373	7.084664822	6.928475857	7.396208286	7.180844307	7.111177444	7.228327274	7.268800259	7.196632385	7.106784344	7.240040779	6.757745266	7.154737473	7.071649075	7.375911236	7.200653553	7.337266445	7.255173206	7.147263527	7.48738575	7.423208237
"ILMN_1654946"	9.105882645	9.365570068	9.171003342	9.287419319	9.719635963	9.581666946	9.331770897	8.854836464	9.37071991	8.483818054	9.224980354	8.548130035	8.561231613	8.412195206	9.206184387	9.580382347	9.52713871	9.252090454	9.422054291	9.306230545	9.36396122	10.01222038	9.429396629	9.149652481	9.357193947	9.125175476	9.786911964	9.471138954	9.3291502	9.524173737	9.503167152	9.643063545
"ILMN_1655011"	8.313743591	8.001585007	8.392977715	8.248636246	8.520194054	8.463779449	8.327793121	8.128974915	8.624979019	7.905469418	8.030788422	7.87617588	7.834546566	8.078456879	8.446978569	7.972147942	8.299477577	8.758378029	8.370313644	8.311143875	8.373670578	8.418172836	7.616404057	7.897115231	8.285232544	8.522577286	8.195756912	8.060891151	8.332749367	8.173028946	8.487392426	8.1106987
"ILMN_1655039"	6.83395195	6.678022385	6.69905901	6.579147339	6.974925518	6.66795969	6.47401619	6.705162048	6.599249363	6.667470455	6.912250042	6.729278564	6.642549038	6.714437485	6.647262096	6.646732807	6.782919884	6.62523365	6.672969818	6.686273098	6.554228783	6.672106743	6.526786804	6.677779675	6.545080185	6.717166424	6.657070637	6.714120865	6.709355354	6.766679764	6.684214592	6.590662956
"ILMN_1655046"	7.329703331	7.490866661	7.298455715	7.328460693	7.130452633	7.281798363	7.271819592	7.568390846	7.62925148	7.562704563	7.574301243	7.536838055	7.559588432	7.613125324	7.583577633	7.141293526	7.224540234	7.321521759	7.231945515	7.19260788	7.180120468	7.320596218	7.424041748	7.41235733	7.593555927	7.457037926	7.364112854	7.443102837	7.249288082	7.388547897	7.520881653	7.435060024
"ILMN_1655051"	6.869540215	6.948377132	7.048541546	7.023690224	6.950714588	6.950703621	6.983691692	6.974249363	6.937292099	6.97087574	6.823283195	6.89002037	6.681616306	6.701264858	6.913146019	6.935911655	6.910775661	6.965397358	6.844841957	6.923589706	6.909007549	7.046465397	6.640028477	6.946896553	7.090798378	6.953409672	6.951188564	7.039018631	7.035414219	6.880856991	6.953976154	6.736818314
"ILMN_1655068"	7.407648563	7.830405235	7.680352688	7.671070099	7.624227524	7.603914261	7.196829796	7.214944363	7.525945187	7.438372612	7.626564026	7.264796734	7.439853191	7.678548813	6.97060585	7.791529179	7.404812813	7.421521664	7.368336678	7.271895885	7.22555542	7.260287285	7.354897499	7.356087208	7.490456581	7.39518261	6.993123055	7.290079594	7.178696632	7.531936646	7.23723793	7.756212234
"ILMN_1655077"	9.273965836	8.388925552	8.92551136	8.736005783	8.411772728	8.480732918	9.122058868	9.386671066	8.797948837	9.050333977	8.790373802	9.644902229	9.068376541	9.276221275	9.529326439	8.831783295	9.136688232	9.101049423	8.900921822	8.804662704	8.908362389	9.299105644	9.160905838	9.192564011	8.693135262	8.93877697	9.294574738	8.546649933	9.621994019	8.734830856	9.454316139	9.318953514
"ILMN_1655093"	6.921450615	7.021503925	6.96155405	7.240635395	7.01245594	7.02654171	7.091986656	6.915128231	6.961352348	6.896818161	6.811368942	7.038611412	7.078295231	6.818974495	7.027812958	6.923314095	6.881752968	6.899630547	6.989151955	6.964193821	7.111673355	6.917666912	6.790397644	6.8737216	7.040490627	7.078047276	7.187577248	6.780203819	6.974739075	7.137324333	6.894986629	7.064351559
"ILMN_1655114"	7.229644299	7.531146049	7.364783287	7.409060955	7.658433914	7.713119507	7.185194016	7.573758602	7.327508926	7.22561121	7.461915016	7.221525669	7.014257908	7.553622723	7.18071413	7.710937023	7.335751057	7.521422386	7.506697655	7.414703846	7.113215446	7.223526001	7.124752522	7.469826221	7.298079014	7.344658852	7.257939816	7.390105724	7.346475124	7.546996593	7.295777321	7.642817974
"ILMN_1655117"	7.894845009	7.688584805	7.817890167	7.782192707	8.262690544	8.061044693	7.804674149	7.751273632	7.833341122	7.403142929	7.557217121	7.583987236	7.811162472	7.749001503	7.918136597	7.93013525	7.924550533	8.187577248	7.950134754	7.915442467	7.969428062	8.632029533	8.33471489	7.955769062	7.713912487	7.874785423	7.84500742	7.949829102	7.862669945	7.656046867	7.941449165	8.038708687
"ILMN_1655126"	8.771312714	8.756932259	8.87536335	8.708327293	9.16364193	9.235791206	8.596417427	8.644680023	8.937063217	8.73966217	9.440382957	8.411607742	8.309025764	8.649080276	8.597637177	9.295618057	9.264746666	8.920721054	9.11055851	8.814919472	9.136154175	9.082805634	8.984153748	9.073086739	8.827409744	8.939761162	9.089915276	9.603049278	9.282051086	9.138982773	9.015295982	8.958745956
"ILMN_1655137"	8.082579613	7.652035713	8.037750244	8.070464134	8.363984108	8.2253685	8.2253685	8.100426674	8.13704586	7.743974686	7.714159966	7.954417229	8.150178909	7.810551167	8.406280518	8.236159325	8.27124691	8.144514084	8.3784132	8.229625702	8.147927284	8.309723854	8.453864098	8.468650818	7.903665543	8.169804573	8.67808342	8.418172836	8.630085945	8.138019562	8.49415493	8.409718513
"ILMN_1655154"	11.48911953	11.60587597	11.52593803	11.24953461	11.5978651	11.58575916	11.35034657	10.9610033	11.50751686	11.09131241	10.8825264	11.03981209	11.49929905	10.86860752	11.09834957	11.63559437	11.71725464	11.48911953	11.9299736	11.82220745	11.70579433	11.03368473	11.82743454	11.75227928	11.67674065	11.49549294	11.58956623	11.98163128	11.80041122	11.86484146	11.90793991	11.63171864
"ILMN_1655163"	12.15092182	12.1531992	12.1117506	11.79448605	12.06779003	12.06524181	11.90082359	11.8489399	12.2027998	12.32627487	11.46315479	11.77988243	11.91074848	11.89613342	11.65391064	12.5338068	12.23089504	11.92159176	12.11478519	12.5998621	12.23901463	11.801404	12.58071709	12.0943222	12.10412025	11.9605341	12.26450825	12.1947298	12.4060297	12.36790943	12.16715431	12.0514679
"ILMN_1655165"	7.503038883	6.887633801	7.067781448	7.14222908	6.800828457	7.106638432	7.55076313	7.782542229	7.368675709	7.398085117	7.251396656	7.103287697	7.329173565	7.504620075	7.748416424	6.662353516	7.148334503	7.127686501	6.853431225	6.751061916	7.389482498	7.828205585	6.97520113	6.734994411	6.777506351	7.094289303	6.850281239	6.479868889	6.945545673	6.702675343	7.01245594	6.825480938
"ILMN_1655167"	6.912360668	6.814474583	6.811945915	7.12616539	6.891455173	6.664489269	6.982741833	6.966542721	6.996763229	6.872556686	6.780570984	6.846414566	7.156135082	6.642755508	6.861532211	6.771267891	6.792612553	6.783677101	6.78875351	6.74966383	7.049512386	7.255631924	7.120360851	6.672510624	6.815154076	7.14277029	7.515478134	6.900717258	7.112947941	6.860439777	7.101209164	6.747508049
"ILMN_1655177"	9.939538002	10.3474226	10.29046154	10.07790089	10.47527599	10.60186863	9.796391487	9.705645561	10.25189781	9.682578087	10.24956322	9.610661507	9.820853233	9.991630554	9.784404755	10.55285549	10.15175915	10.17112923	10.48608303	10.3002367	10.30407143	10.02950764	10.44635105	10.42573357	9.999129295	10.05364418	10.00554466	10.84642506	10.67059135	10.44396877	10.47202206	10.17759705
"ILMN_1655190"	6.95186758	6.856986046	6.862438679	6.945982933	6.764612198	7.030784607	6.947757721	6.732460499	6.87741375	6.910615921	7.072169304	6.89277935	7.054273129	7.135251522	6.71580267	6.994294167	6.907885551	7.002066612	6.917450905	6.849080563	6.850281239	6.942985058	6.894060135	6.964679718	6.937009811	6.933371544	6.84923172	6.788198948	6.831687927	6.803755283	6.758598328	6.796900272
"ILMN_1655191"	8.243540764	8.904324532	8.755743027	8.240732193	8.52126503	8.709593773	7.895987034	8.109566689	8.390179634	8.492415428	8.583871841	8.192846298	8.71557045	8.924316406	8.010885239	8.936010361	8.486114502	8.491265297	8.602532387	8.565937996	8.089481354	8.434813499	8.830550194	8.835466385	8.349973679	8.234816551	8.091042519	8.45591259	8.200884819	8.45136261	8.616739273	8.73947525
"ILMN_1655194"	7.509049892	7.366996765	7.314296246	7.25551796	7.409890175	7.336266041	7.227493286	7.476629734	7.249856949	7.51763916	7.419692039	7.18905592	6.981757641	7.539209366	7.152799606	7.345607758	7.304164886	7.283813	7.327357292	7.071001053	7.162466049	7.60579586	7.384466171	7.511820793	7.141410828	7.315217495	7.530276299	7.576223373	7.34552002	7.502281189	7.397730827	7.528804779
"ILMN_1655195"	9.268792152	8.381239891	8.824415207	9.132329941	9.272688866	9.536781311	9.429396629	9.385180473	9.385919571	8.177815437	8.368000984	9.076316833	7.953510761	8.830166817	9.506493568	9.215798378	9.18977356	9.491592407	9.127818108	9.073800087	9.944553375	9.973072052	8.656012535	8.863744736	9.576181412	9.630884171	9.690700531	9.211618423	9.610411644	9.441728592	9.564470291	9.327279091
"ILMN_1655206"	9.438066483	8.681201935	8.814919472	8.928710938	9.160423279	9.482658386	9.256085396	9.5082407	8.550195694	9.140779495	9.053686142	9.198502541	8.871988297	9.494718552	9.136154175	9.399403572	9.431814194	8.941047668	8.931341171	9.065878868	8.428739548	9.508789063	9.649296761	9.370066643	8.214374542	8.673178673	8.917313576	8.45591259	8.780974388	8.473223686	8.704449654	9.202156067
"ILMN_1655225"	8.639761925	8.460199356	8.371584892	8.886145592	8.659205437	8.083742142	8.632255554	8.153359413	8.671924591	8.467564583	8.497449875	8.44319725	8.718015671	8.344911575	8.560598373	8.164992332	8.594285011	8.924998283	8.490619659	8.670367241	8.46497345	8.510361671	8.58944416	8.557312965	8.962155342	8.554865837	8.172492981	8.62131691	8.37542057	8.333280563	8.675580978	8.989041328
"ILMN_1655244"	8.234399796	8.206464767	8.390488625	8.301785469	8.166155815	8.224305153	8.259314537	7.64274025	8.242386818	7.973980427	8.181658745	7.941239834	8.173283577	8.10819149	8.07346344	8.248006821	8.576613426	8.48416996	8.188526154	8.284446716	8.595526695	8.160984993	8.554581642	8.222512245	8.330491066	8.176802635	8.284446716	8.388604164	8.334168434	8.232138634	8.625610352	8.09804821
"ILMN_1655245"	6.859418869	6.958621025	6.972090721	6.752868652	6.938807964	6.976207733	6.713699818	6.801939011	6.827307224	6.881925583	7.0860672	7.0588727	6.761948109	6.892829418	6.771909237	6.985879898	6.844768524	6.797960281	7.068548679	6.870760918	6.939741135	6.900352001	6.843860149	7.020344734	6.931466579	6.908527851	7.010862827	6.990105629	6.938369751	6.947825432	6.892217636	6.943579674
"ILMN_1655261"	8.664440155	8.529811859	8.67808342	8.43370533	8.681555748	8.644680023	8.738535881	8.620393753	8.790921211	8.400115013	8.555781364	7.982709408	8.312166214	8.66704464	8.617781639	8.759945869	8.666627884	8.403137207	9.127189636	8.568601608	8.522577286	8.488880157	8.765273094	8.305024147	8.784813881	8.427753448	8.434951782	8.793384552	8.562521935	8.367843628	8.196036339	8.272867203
"ILMN_1655283"	6.953976154	6.65981245	6.864020348	6.763987541	7.015856743	6.821014881	7.033942699	6.979021072	6.773304939	6.81588459	6.937611103	6.854866028	6.645059586	6.934962749	7.019448757	7.161735058	6.905974865	6.781392574	6.709810257	6.865766048	6.897733688	6.922961712	7.041837215	6.878843307	6.795209408	6.865539551	7.017156124	6.914001942	7.111581802	6.971196175	7.08094883	6.876912594
"ILMN_1655296"	7.626564026	7.684459686	7.473423004	7.315443993	7.834449291	7.954111576	7.385327339	7.711961269	7.611234665	7.444094181	7.61809063	7.334545612	7.158060551	7.993021011	7.616851807	7.998810768	7.554931164	7.860277653	7.669983387	7.473361969	7.655687332	7.75671339	7.479152203	7.56138134	7.395573139	7.532551765	7.642083645	7.47697258	7.564832211	7.661962032	7.984908104	7.912134647
"ILMN_1655307"	8.026114464	7.950970173	8.088693619	8.179305077	7.915668011	7.997812271	8.036932945	8.07780838	8.4682827	7.852915287	8.346413612	7.948071957	8.297615051	8.195343971	8.116897583	8.065361023	8.097791672	8.22978878	7.839493752	7.884644985	8.173156738	8.334485054	8.001088142	7.860961914	7.716715813	7.873465538	7.801104069	7.789641857	7.707245827	7.690633774	8.131573677	7.67036581
"ILMN_1655311"	8.023778915	7.811667919	8.046492577	8.133090973	7.755640984	7.782192707	8.246174812	8.437562943	7.961759567	8.465521812	8.262182236	8.088406563	8.113367081	7.873465538	8.299813271	7.641083241	8.070140839	8.126272202	8.167383194	8.089952469	8.081505775	7.999240398	8.101106644	7.742171764	8.171766281	8.228996277	8.074813843	7.922969341	8.054982185	7.925354481	7.972626209	7.539126873
"ILMN_1655312"	7.498336315	7.45186758	7.652430058	7.669048786	7.707245827	7.612641335	7.749150276	7.600000858	7.825273037	7.71444416	7.38020134	7.753633976	7.705420494	7.511734486	7.608740807	7.654054642	7.770890713	7.581078529	7.802507877	7.698288918	7.825870514	7.77499342	7.588834286	7.721483707	7.274075508	7.625329018	7.840287685	7.719454765	7.745845318	7.707422256	7.736100197	7.470829487
"ILMN_1655316"	9.61674118	9.018105507	8.881211281	9.541200638	8.565772057	9.349662781	9.74869442	9.629574776	9.206184387	9.565078735	8.85231781	9.74368763	9.093958855	9.485284805	9.781888008	9.082386017	9.447324753	9.430130959	8.497806549	8.239560127	9.692630768	9.695054054	8.017694473	8.292889595	8.359848976	9.483783722	9.654759407	7.658999443	8.367269516	7.867465973	8.587613106	8.504301071
"ILMN_1655329"	8.585050583	8.501795769	8.399776459	8.481323242	8.279567719	8.446381569	8.592017174	8.292889595	8.575078964	8.362859726	8.611560822	8.346528053	8.08923912	8.110970497	8.395907402	8.475931168	8.630434036	8.508451462	7.994079113	7.926973343	8.473938942	8.481525421	7.846768856	7.806338787	7.757243633	8.416437149	8.669330597	7.758070469	8.067439079	7.824914455	8.186609268	7.946475029
"ILMN_1655340"	11.37402439	11.12500477	10.81573391	11.39068508	11.24192715	11.02191925	11.34465218	10.68537521	11.21257973	11.13015842	11.43699741	11.21933174	11.14697742	11.31357765	11.0588274	10.89550495	10.94763279	11.38406849	11.04635143	11.49929905	11.14131451	11.06300831	11.08168411	10.84938812	11.48224449	10.99922752	10.77491665	10.69496632	10.9850893	11.14697742	11.15960789	10.93523312
"ILMN_1655377"	9.592788696	9.459663391	9.429396629	9.621994019	9.210139275	9.508789063	9.920840263	9.529872894	9.814713478	9.603590012	9.567052841	9.683094978	9.322173119	9.426519394	9.796131134	9.388846397	9.640561104	9.72252655	9.140097618	9.113600731	9.822156906	9.763595581	9.159631729	8.918546677	9.322973251	9.614136696	9.361375809	8.75211525	9.089915276	9.033277512	9.394953728	9.051377296
"ILMN_1655382"	6.798084259	6.799005508	6.959663868	6.823444366	6.675136566	6.960402489	6.65981245	7.013868332	6.66298008	6.711294174	6.730472088	6.822238922	6.895526409	6.796976089	6.689695358	6.69312048	6.853471756	6.888753891	6.723208904	6.926048279	6.863434315	6.797125816	6.692456722	7.088583469	6.613382816	6.88421011	6.88075161	6.880113125	6.773487091	6.800593376	6.762306213	6.747508049
"ILMN_1655413"	6.568818569	6.633102894	6.574253559	6.821515083	6.538580894	6.464001656	6.671052933	6.536791325	6.50205946	6.69562149	6.512516499	6.543143272	6.557899952	6.63735342	7.273080826	6.589625359	6.58211565	6.50233984	6.464846134	6.781508923	6.535747051	6.709914684	6.555232048	6.626532555	6.606758595	6.674623966	6.652175903	6.537142277	6.555290699	6.544438839	6.614215851	6.677443981
"ILMN_1655414"	10.75911331	11.17808056	10.56731129	10.66336441	10.87648678	10.63268852	10.35620975	10.69178486	9.840044975	10.21547222	10.55112553	10.64686871	10.45172596	10.93890858	10.61474895	10.72475815	10.53625011	10.64008427	10.62775326	10.88535404	9.396313667	10.6162405	10.35471249	10.77726936	10.78685093	10.58532906	10.35734463	10.67397308	10.19031906	10.61577034	10.15670013	10.67114544
"ILMN_1655418"	11.2243824	11.28091335	11.35263729	10.99655628	11.02337551	10.8310709	10.75069809	10.97907734	11.11121941	11.73616314	11.21077061	11.11239433	11.2709465	10.5694046	10.47940636	11.15537643	11.17935848	10.78578949	11.53254986	11.61110306	11.71380997	10.16955853	11.39593697	11.03610802	11.46315479	11.39248943	11.14937973	11.54614925	11.25639534	11.5713253	10.7630825	10.86175632
"ILMN_1655422"	9.708982468	9.124686241	9.661801338	9.882170677	9.869503021	9.954897881	10.23036098	10.06031418	10.28688812	9.375882149	9.495229721	9.390377045	8.833698273	9.451432228	10.53316021	9.437116623	9.899013519	10.20148087	8.925718307	9.010205269	9.840044975	9.843050957	8.696634293	8.897465706	9.299105644	10.1160717	9.899013519	8.638716698	9.016818047	8.695806503	9.176791191	8.71377182
"ILMN_1655429"	7.859336853	7.969006538	7.934004307	7.970521927	7.878642082	7.732526779	7.953429222	7.99386692	7.885193348	7.806176662	7.836176872	7.858451843	7.906219006	8.094292641	8.056143761	8.063968658	8.020545959	7.972626209	8.179730415	8.102280617	7.935182571	7.946702957	8.045988083	7.975049496	7.763767719	7.979671478	7.889629364	7.920807362	8.145167351	7.94323349	7.599878311	7.912843227
"ILMN_1655433"	6.947850227	6.86369276	7.104400158	6.852262974	6.813196182	6.962483883	7.067340851	7.104434013	6.884176731	7.020708084	7.030640602	6.843952656	6.891430855	6.762273312	6.844332218	6.909113407	6.993718147	7.003371716	6.95106411	7.000156403	6.979950428	6.845500469	7.047692299	6.816714287	6.870862007	6.943579674	6.975465775	7.039018631	7.01036787	7.080526829	6.838888645	6.789716244
"ILMN_1655444"	8.743985176	8.036625862	8.46584034	8.430196762	8.301324844	8.266583443	8.94827652	8.814164162	8.493076324	8.300764084	7.935914516	8.530243874	8.28580761	8.264550209	8.999417305	8.130970955	8.542193413	8.917451859	8.452077866	8.107304573	8.633724213	8.823806763	7.812135696	7.737382889	8.424550056	8.537399292	8.710793495	7.733173847	8.241386414	7.787522316	8.658467293	8.180423737
"ILMN_1655469"	7.768586636	7.556376457	7.611234665	7.688204288	7.788443565	7.968904972	8.56140995	7.771002293	8.252168655	7.56138134	7.369168282	7.577571869	7.209201813	7.567762375	8.264115334	7.896093369	7.833341122	7.755040646	7.818026066	8.11004734	8.289655685	7.747850418	7.30800581	7.411145687	7.321197033	8.13167572	8.251004219	8.028331757	7.738627911	8.030674934	7.99225378	7.697102547
"ILMN_1655474"	6.489533901	6.467757702	6.544275761	6.556892395	6.58184576	6.555454254	6.574253559	6.589625359	6.584907532	6.516548157	6.563861847	6.583194256	6.527889729	6.473576546	6.510127068	6.567369938	6.58211565	6.583968163	6.599400043	6.559436321	6.561526775	6.597830296	6.598315716	6.610940933	6.488554478	6.574300766	6.552595615	6.509677887	6.577293873	6.56724453	7.12997818	6.47459507
"ILMN_1655482"	8.352538109	8.754942894	8.302727699	8.552908897	8.68427372	8.348617554	8.128974915	8.396446228	8.349827766	8.614964485	8.709257126	8.101870537	8.10432148	8.681201935	7.979543686	8.757711411	8.336548805	8.29001236	8.466013908	8.295648575	7.98069334	8.180530548	8.722261429	8.360970497	8.540112495	8.559681892	8.535065651	8.438673973	8.590033531	8.751738548	8.234012604	8.544880867
"ILMN_1655485"	7.158599854	6.919869423	7.052096367	6.917023659	6.952224731	7.23378849	7.12997818	7.158682346	7.053255558	7.078653336	7.034166813	7.107108116	6.972541332	7.119716644	7.117861748	7.362864494	7.225306988	7.042575836	7.13810873	7.001925468	7.326153755	7.34706068	7.306931973	7.241958618	6.796976089	6.968605995	7.399600506	6.984097004	7.060911179	7.024073601	7.156891346	6.925997734
"ILMN_1655497"	11.9429493	12.15854168	12.05858135	12.26654434	11.99953556	12.16419411	12.22798729	11.96505547	12.39777756	11.97872257	12.00598526	11.35393333	12.55858994	11.7100172	12.17788124	11.97406387	12.20838261	12.35262775	12.40306091	11.96505547	12.69776535	11.91839123	11.71177769	11.86484146	12.00167847	12.06524181	12.22608852	12.22227859	12.21656132	11.98913288	12.46327782	11.9975338
"ILMN_1655525"	8.546278	7.213958263	7.63336277	7.029526711	7.349582195	7.050233841	7.466245651	8.166743279	7.3239007	7.436450005	7.638020515	8.282867432	7.609700203	7.080207825	7.300568104	7.493436813	7.419290543	7.033247948	7.430226326	7.240908146	7.236509323	6.985424995	7.466245651	7.14222908	7.492059708	7.442844868	6.992051601	7.66747427	7.156100273	8.175848007	7.040143013	7.77131319
"ILMN_1655549"	10.62443066	10.43029022	10.71801853	10.28374767	10.21464443	10.60819626	9.741913795	8.823651314	9.452301979	10.17723846	10.90363026	10.0161705	9.254055023	10.2578125	9.993990898	10.40302372	10.19790268	9.392347336	10.68772316	10.43762112	8.422304153	10.28064346	11.37709904	10.47111893	10.1401062	10.476017	10.32876015	10.48697567	9.474781036	10.94636822	9.539660454	10.7538271
"ILMN_1655557"	9.741203308	9.791757584	9.27210331	10.03352928	9.529043198	9.557321548	9.976812363	9.954301834	9.553333282	9.31465435	9.401148796	9.819937706	9.889967918	10.13276958	9.452301979	9.786361694	9.647782326	9.916018486	9.477215767	9.872955322	9.484978676	9.784404755	9.545136452	9.865166664	10.41504097	10.11907005	9.618914604	9.082595825	9.314218521	9.134267807	9.653347015	9.776587486
"ILMN_1655561"	13.06997871	12.78055763	12.76401711	12.80408573	13.06997871	12.91664505	12.87476635	13.19183254	12.70443726	12.96287537	12.54077053	12.74915695	12.0563345	12.96610451	12.87141037	13.04229832	13.16964245	12.66512203	12.17549133	12.39066601	12.67153263	12.07517815	12.43730259	12.11700058	12.18101692	13.00519466	13.09691143	12.05858135	12.1117506	12.48178673	12.02244091	12.24138165
"ILMN_1655563"	7.176600456	7.679522514	7.292141438	7.393551826	7.421380043	7.235617638	7.101735592	7.192250252	7.296777248	7.576542377	7.432661057	7.21423769	7.21516037	7.320304871	7.10062933	7.517737389	7.392806053	7.199530125	7.384889603	7.537221432	7.272251606	7.032103539	7.162369251	7.357795715	7.249698162	7.27069664	7.112947941	7.394138813	7.279397011	7.40347147	6.909155369	7.28848505
"ILMN_1655572"	7.747517109	8.488880157	8.654640198	7.861135006	8.064731598	7.85652256	7.71924305	7.339744091	8.07780838	7.559342861	8.518641472	7.630206108	8.145167351	8.10819149	7.800109863	7.990338802	7.944785118	8.400115013	7.913474083	8.01296711	7.703359604	7.871103287	8.014967918	7.719524384	7.965472698	7.98674202	7.542143822	7.94367981	8.074421883	7.822238445	7.796228886	7.989034176
"ILMN_1655577"	7.296777248	6.961117268	7.320157051	7.366663933	7.105464935	7.314228058	7.576660156	6.922221184	7.152201176	7.062752247	7.014332294	7.31180191	7.042478561	6.876008987	7.075028419	7.491713524	7.097992897	7.418512821	7.289944649	7.256446362	7.422003746	7.288097382	7.227069378	7.460764408	7.327981472	7.5701437	7.229185581	7.448270798	7.136255741	7.011882305	7.526477814	6.994162083
"ILMN_1655595"	7.470283985	7.889006138	7.304784298	7.362566948	7.001957417	7.857762814	7.581715584	7.388658524	7.268800259	7.498336315	7.163974762	7.281383038	7.666330814	6.803836823	7.594027996	7.627651691	7.758183479	7.533296585	7.872669697	7.663020611	7.537504196	7.889374733	7.332284927	7.526022434	7.537221432	7.501042366	7.776284695	7.577295303	7.285441875	7.37799263	7.205634594	7.117674351
"ILMN_1655608"	7.837521076	7.969006538	7.898636818	7.860277653	8.20628643	7.802828312	7.832213402	7.673213005	7.793196678	7.969882488	8.046390533	7.780838013	7.708802223	8.127879143	7.781292915	7.862765789	7.919964314	7.850816727	7.887354851	7.849227905	7.667254925	7.685752392	8.035691261	8.238818169	7.928318501	7.620060444	7.599088192	7.774152279	7.617492676	8.121367455	7.611531258	8.234555244
"ILMN_1655611"	7.839677811	7.763687611	8.131108284	8.67680645	8.244087219	8.192846298	7.815841675	7.631150246	7.744653225	7.599802971	7.76926136	7.75398159	7.406994343	7.373847485	7.596323967	7.709106445	7.742025375	7.764812469	7.974626064	8.310037613	8.132856369	8.251796722	7.798183441	7.56138134	8.367118835	8.036802292	7.598193645	8.169448853	8.397433281	8.069945335	7.689017296	8.090473175
"ILMN_1655612"	9.189153671	8.916548729	8.789427757	9.447601318	9.250544548	8.443919182	9.22304821	8.300391197	9.209427834	8.724526405	8.731054306	8.963151932	9.437667847	8.50962925	9.29194355	8.66949749	8.977460861	9.38093853	8.82545948	9.3291502	9.123951912	9.408083916	8.957872391	9.064062119	8.862722397	8.915430069	8.866303444	9.305845261	9.270791054	8.860247612	9.715250969	9.849760056
"ILMN_1655622"	9.971581459	9.053086281	9.3742342	9.65453434	8.882886887	9.193558693	9.975396156	9.966432571	9.41342926	9.395817757	8.985750198	9.777578354	9.815550804	9.639547348	10.2934494	8.897465706	10.11324692	10.04588413	9.27878952	8.823806763	10.15729618	10.31383705	9.464346886	9.096424103	8.825211525	9.417678833	9.861638069	8.397963524	9.334196091	8.619307518	9.896960258	9.290719032
"ILMN_1655625"	7.760574341	7.807355881	7.775382996	7.793097019	8.00891304	7.907198429	7.657905102	7.313720703	7.713204384	7.668623447	7.736965656	7.538968086	7.674254417	7.648470402	7.741029263	7.686160088	7.848137856	7.818574905	7.838561058	7.95168972	7.762433052	7.778849602	8.228363037	7.985453129	7.597858906	7.749830246	7.846847534	8.01232338	7.912134647	7.850179672	7.844103813	7.831892967
"ILMN_1655635"	8.634773254	8.41514492	8.912635803	8.530847549	9.03278923	8.850347519	8.845659256	8.528123856	8.656655312	8.492915154	8.34445858	8.477437973	8.298035622	8.42800045	8.985210419	8.896656036	8.972480774	8.874660492	9.049052238	8.969374657	9.251068115	8.790373802	9.201925278	8.751254082	8.56140995	8.713605881	8.90032196	9.01846981	9.230107307	8.921956062	9.124271393	8.939442635
"ILMN_1655645"	7.450309277	7.428145885	7.442033291	7.49014616	7.474261284	7.439460754	7.570541382	7.486471653	7.493762016	7.490974426	7.572266579	7.384631157	7.416327	7.497339249	7.534282207	7.479308128	7.438658714	7.365690708	7.468103886	7.552784443	7.662736893	7.533184528	7.592129707	7.481422424	7.332192898	7.48507452	7.361528397	7.392806053	7.306396961	7.381414413	7.605273247	7.325807095
"ILMN_1655654"	7.944061279	7.777720928	7.948330402	7.801455975	7.712053776	7.925101757	7.793972969	8.045578957	7.869801998	8.391257286	8.126797676	8.189934731	8.353322983	7.958739281	7.516259193	7.721340179	7.875921249	7.756833076	7.712716103	7.843942642	8.015069962	7.678204536	7.806418419	7.828456402	8.079693794	7.615747929	7.761744976	7.815015793	7.28437376	8.023427963	7.505984306	7.695104122
"ILMN_1655663"	7.670978546	7.767353535	7.554351807	7.201654434	7.867743015	7.338243008	7.334943771	7.651240349	7.22942543	7.154671192	7.61517477	7.267672539	7.542204857	7.906857967	7.77201128	7.579960823	7.565634727	7.72520256	7.895195484	7.619942665	7.512343884	7.379292965	7.476764202	7.305206299	7.390891552	7.211505413	7.320361614	7.817617893	7.806338787	7.966725349	7.984908104	7.725795269
"ILMN_1655684"	7.637183666	8.220050812	8.182549477	7.637183666	7.771531582	7.898791313	7.338398933	7.484590054	7.98519659	7.591534615	7.861452103	7.599878311	7.787433624	7.550699711	7.513320923	7.748416424	7.574146748	7.981565952	7.384045124	7.794934273	7.856419086	7.396632195	7.674020767	7.56138134	7.694394112	7.214297295	7.254935265	7.890436172	7.854758263	7.867843151	7.88141346	7.597793579
"ILMN_1655694"	8.929144859	9.583175659	9.075942039	8.744496346	9.660047531	9.224653244	8.528951645	8.278391838	8.927578926	8.606004715	9.132329941	8.345481873	8.983680725	9.074897766	8.307275772	9.241404533	8.999682426	9.085560799	8.801898003	9.219861031	8.485526085	8.810127258	8.868434906	9.40825367	8.87283802	8.598351479	8.436695099	9.332221985	8.794285774	9.150936127	9.289878845	9.355298996
"ILMN_1655702"	9.59750843	9.529600143	9.365357399	9.644902229	9.669124603	9.036680222	9.610911369	9.829042435	8.670191765	9.861638069	9.478839874	9.0576334	9.517269135	9.660762787	9.225568771	9.813780785	9.308564186	9.027691841	9.689792633	9.660387039	8.273519516	8.629141808	9.361375809	9.276221275	9.255431175	9.475808144	9.370066643	9.189153671	9.360855103	9.568776131	8.80060482	9.948862076
"ILMN_1655710"	9.239044189	8.821541786	8.992819786	10.76259422	8.919568062	8.334600449	11.21441269	10.38083267	10.04960537	10.07707977	9.544333458	10.09480667	10.16422272	8.994017601	11.62238312	8.419303894	8.931693077	9.312470436	9.515712738	9.058397293	10.54291153	9.42341423	8.754579544	8.561231613	10.76129818	10.41832352	11.05543423	9.16212368	9.73695755	9.595453262	9.313708305	8.798918724
"ILMN_1655720"	6.957112789	7.027191639	6.99656868	7.050634861	7.114992619	7.097318649	6.963159084	6.999732494	7.035119057	7.090141773	6.990105629	7.019286156	7.033438683	6.992206573	6.815851212	7.044942379	6.928995609	6.881021976	7.114801884	7.020420551	7.045445919	7.0768013	7.164299011	7.075850964	6.924956799	7.022147179	7.133507729	7.165596485	7.082067966	7.084725857	6.974321365	6.977851868
"ILMN_1655722"	6.712458611	6.631914139	6.752868652	6.758598328	6.671104908	6.692741394	6.717166424	6.78875351	6.754814148	7.059262276	6.691031456	6.772283554	6.789500237	6.693499088	6.642430782	6.689631462	6.705183029	6.708636761	6.717554092	6.696059704	6.720407963	6.698856354	6.783677101	6.664226532	6.717366695	6.683916092	6.722409248	6.665976048	6.609356403	6.645287514	6.732327461	6.732032299
"ILMN_1655733"	7.535776138	7.585316658	7.33244133	7.505670547	7.374022961	7.407525539	7.668838978	7.597195148	7.412713528	7.575505257	7.352464199	7.543613911	6.848185062	7.498392582	7.474298	7.381160736	7.21153307	7.113019466	7.120993137	7.657224655	7.381723881	7.167314529	7.012880325	7.254365921	7.215350151	7.611034393	7.648470402	7.443102837	7.42224741	7.464031696	7.486631393	7.519340515
"ILMN_1655734"	8.072759628	7.908779621	7.733273983	8.199097633	7.61525631	7.543708801	8.423236847	8.284298897	8.516046524	8.305587769	8.187961578	8.500228882	8.432770729	7.828205585	8.581398964	7.589211941	7.897835255	7.752719879	7.90758419	7.865114689	8.093448639	7.948330402	7.727787495	7.449145794	7.973273754	8.165219307	8.456628799	7.584319592	7.778243065	8.149396896	7.825415134	7.701923847
"ILMN_1655754"	6.735604286	6.814474583	6.851496696	6.912040234	6.858931541	6.919189453	6.858690262	6.741179943	6.795521736	6.853431225	6.904017448	6.815536022	6.786888599	7.009882927	6.728152752	6.968786716	6.720469952	6.851378918	6.775097847	6.781508923	6.819298267	6.808213711	6.829045296	6.923700809	6.924956799	6.858188629	6.766527176	6.794085979	6.727711678	6.713263512	6.704946041	6.713737011
"ILMN_1655765"	10.18463039	10.32629013	10.22333622	10.84542847	10.22843552	9.811405182	10.74765968	10.65962505	10.82138348	10.2945652	10.30176353	10.57860088	10.04893684	10.15022278	10.92564964	9.477000237	10.38998699	10.2578125	9.68491745	9.493603706	10.40491104	9.709758759	9.305350304	9.321429253	10.42134666	10.62443066	10.31547546	9.711284637	9.699863434	9.877897263	9.628669739	9.404224396
"ILMN_1655766"	6.623502731	6.554656029	6.59643507	6.670919418	6.600284576	6.701158524	6.614079475	6.877440929	6.586691856	7.092463493	6.622311115	6.483514309	6.633102894	6.693499088	6.742061615	6.580818176	6.612133026	6.538991451	6.602212429	6.594175816	6.569809437	6.747508049	6.684656143	6.83288765	6.559653282	6.58324337	6.684214592	6.550997734	6.592034817	6.614396572	6.713810444	6.567461967
"ILMN_1655796"	7.607012272	7.508852959	7.335478783	7.415995598	8.129640579	7.7065382	7.838180542	7.479230404	7.99386692	7.777837276	7.264252186	7.595731735	7.439853191	7.566326618	7.632931232	7.861452103	7.501981258	7.718362808	7.442121983	7.479011059	7.807113647	7.859514236	7.590497017	7.513749599	7.56088686	7.581215858	7.786067009	7.585316658	7.200900078	7.288600922	7.741667271	7.581451416
"ILMN_1655821"	7.363610268	7.907721996	7.383010864	7.507594109	7.445598602	7.423564911	7.499716282	7.933773041	7.38471365	8.001585007	7.908779621	7.877668858	7.696953773	7.750211239	7.299109936	7.457260132	7.355669975	7.270465851	7.185628414	7.901147366	7.601775646	7.175188065	7.491324902	7.277819157	7.826863766	7.373911858	7.389199257	7.644049644	7.54732275	8.087842941	7.258863449	7.284063816
"ILMN_1655827"	6.875116348	6.766358852	6.815826416	7.156169891	6.588981152	6.730043411	7.081622124	7.229912758	6.98974371	7.216100693	6.904017448	7.124235153	6.90771389	6.868911743	7.091379166	6.720553875	6.781229973	6.811916351	6.670311451	6.704719543	6.873896599	6.829816818	6.668843746	6.677779675	6.868972301	6.926025391	6.925003052	6.623979092	6.732192516	6.735762119	6.696176529	6.623949528
"ILMN_1655844"	6.950037956	6.992856979	6.904502392	6.918750763	6.811985016	6.843860149	6.990442276	7.061463356	6.926366806	7.002030373	6.896768093	7.035458088	6.874987125	7.050115108	6.765277386	6.838888645	6.982936382	6.893527031	6.857817173	6.870760918	6.971560955	6.927434921	7.109221935	6.968518257	6.97673893	7.0860672	6.982543945	6.911987782	6.997887135	7.054227352	6.82795763	7.345952034
"ILMN_1655864"	7.095543385	7.928869247	7.513841152	7.653465748	7.770414352	7.567491055	7.50650835	7.264348984	7.966340542	6.983027458	7.698288918	7.169259548	7.428802967	7.830182076	7.469316006	7.688061714	7.465138912	7.707557678	7.604741096	7.541429996	7.532083035	7.58001852	7.420796394	7.692395687	7.816260338	7.568784714	7.427710533	7.634822369	8.083349228	7.565971851	7.318693161	7.296777248
"ILMN_1655867"	6.656065464	6.751734257	6.791015148	6.762203217	6.729209423	6.777493477	6.911367416	7.231945515	6.82870388	7.386544228	6.994149208	7.108188152	6.904272079	6.826340675	7.131804943	6.833314896	6.852565289	6.633171558	6.805548191	6.966659069	6.86039257	6.681934834	7.011420727	6.762061596	6.683192253	6.911940575	6.851378918	6.795176983	6.76965189	6.895446301	6.687791824	6.658257484
"ILMN_1655876"	8.005613327	7.822882652	7.844511986	8.327114105	7.732871532	7.759967804	8.179217339	7.83289957	7.697245121	7.697998047	7.469758034	8.250462532	8.312166214	7.989740372	8.043330193	7.81494379	7.807355881	8.107635498	7.815544128	7.846847534	8.159508705	7.863187313	7.728225231	7.953510761	8.429838181	7.988295555	7.866968155	7.837347984	7.86356926	7.931125164	7.896988869	8.052251816
"ILMN_1655884"	7.2714715	7.202852249	7.462498188	7.145990372	7.387490273	7.406142712	7.278011322	7.206544876	7.163044453	7.3440485	7.032990932	7.158751011	6.993123055	6.98316288	7.423564911	7.474221706	7.553889275	7.163161755	7.506697655	7.368336678	7.404812813	7.216756344	7.405706882	7.496924877	7.240488529	7.225013256	7.522490501	7.630353451	7.479011059	7.579302788	7.291974068	7.145002365
"ILMN_1655913"	8.251339912	8.413749695	7.592864037	8.74886322	7.825415134	7.67080307	8.965828896	8.866096497	8.810698509	9.290502548	8.390321732	8.33471489	8.393104553	8.127879143	8.905739784	7.610708237	8.160752296	8.227021217	7.756284714	7.59020853	8.238045692	8.040740967	7.733273983	7.393636703	7.967814922	8.417225838	8.441297531	7.551032543	7.885710239	7.725592136	7.769120216	7.77201128
"ILMN_1655915"	6.789065838	6.916525841	6.76671505	6.918750763	6.86196804	6.848852634	6.868359089	6.681799889	7.173232555	6.82013607	6.787533283	6.811702728	6.94989872	6.656065464	6.758877277	6.78211832	6.850313663	6.96123457	6.841537476	6.914172173	6.897135735	6.969324112	6.649343967	6.804549694	6.963714123	6.876447201	6.925003052	7.170140266	6.812417984	6.922396183	7.222558022	6.795827866
"ILMN_1655921"	8.12667942	7.750211239	7.709448814	7.680214405	7.659180164	7.970950127	7.950762272	7.995570183	7.908286095	7.850453854	7.559493542	8.264406204	7.855255604	7.741667271	7.976042271	7.696848869	8.16034317	7.908041954	7.782648087	7.53021574	8.187193871	8.223589897	7.815624714	7.73446703	7.499425411	7.687776566	8.208329201	7.360361099	7.692890644	7.344736576	7.696000576	7.509497643
"ILMN_1655922"	9.911913872	10.60186863	10.20148087	10.47038174	10.37408352	10.70885468	9.725910187	9.811955452	10.15217972	9.36724472	10.20053577	9.946345329	10.15175915	10.13954544	10.33736992	10.30814362	9.869777679	10.46085453	10.19790268	10.66430759	10.13306808	10.2578125	9.681879044	10.23519039	10.74872875	10.24208069	9.723924637	10.91717052	10.24010372	10.72021198	10.43029022	10.494524
"ILMN_1655924"	7.566812038	7.181842804	7.234594345	7.309662342	7.157545567	7.197270393	7.657905102	7.601906776	7.637902737	7.501572609	7.188395023	7.888250828	7.5072999	7.286026478	7.61809063	7.344559193	7.631633759	7.430940628	7.359397411	7.138331413	7.588834286	7.615883827	7.191792488	7.096241474	7.161155224	7.397604942	7.67013216	6.999770164	7.290820599	7.123624802	7.402091503	7.060911179
"ILMN_1655930"	7.064288616	7.014101505	6.832764149	7.036068916	6.820921421	7.011113167	7.109320164	7.227069378	7.134465218	7.138381958	6.974321365	7.177828312	6.989092827	7.225784779	6.829093933	6.793337345	6.993202209	7.060210228	7.040633202	6.856840611	7.045445919	7.237351894	6.947909832	6.973945141	6.954342365	6.957736492	7.01245594	6.780203819	6.889129162	6.741644382	6.739138126	7.124102116
"ILMN_1655935"	8.042888641	7.750211239	8.10357666	7.724599838	7.734347343	8.50962925	7.950202942	8.125362396	8.031524658	7.736333847	7.942185402	7.99819231	7.580467224	8.060123444	7.939275742	8.293580055	7.998810768	7.855131626	8.102169037	8.005713463	8.160069466	8.193861008	8.025835037	8.166880608	7.30185461	7.792996883	8.336302757	7.885493755	8.50418663	8.066386223	8.306424141	8.146715164
"ILMN_1655941"	7.000243664	6.907178402	7.026448727	7.165844917	6.994778156	7.125159264	7.086736679	6.845438957	7.210530281	7.111990929	7.283112049	6.97034359	7.232285976	7.004060268	6.928148746	7.165293694	7.159355164	7.121239185	7.156914234	7.160964489	7.082922935	6.970143318	7.150534153	7.117825508	7.329872608	7.148475647	7.106724739	7.14116478	7.026281357	7.035881042	7.022914886	7.04670763
"ILMN_1655950"	6.766616344	6.803393364	6.790030003	6.568950176	6.787147999	6.654491425	6.679285049	6.793591499	6.607313633	6.807842255	6.755047321	6.737886906	6.929835796	6.711966038	7.270591259	6.785142899	6.782919884	6.864572525	6.689631462	6.757745266	6.694649696	6.672106743	6.832071304	6.724007607	6.667218685	6.744064331	6.669660091	6.678074837	6.723017693	6.606338501	6.965397358	6.617381096
"ILMN_1655952"	11.44442463	12.33166218	12.17788124	11.59092808	12.26654434	12.09686375	11.11709309	11.02995491	11.74439716	11.00533676	11.84300423	11.03610802	11.15316963	11.91735363	11.17300129	12.08653164	11.6094017	11.98913288	11.70579433	11.83608437	11.55074501	12.08907223	11.83426666	11.97872257	11.51652145	11.06300831	10.69381809	11.886549	11.50165081	11.51206112	12.0943222	11.70579433
"ILMN_1655961"	9.18752861	9.614900589	9.468637466	9.563132286	9.723618507	9.369107246	9.33823204	8.924998283	9.879232407	8.895965576	9.393844604	8.963829041	9.432753563	9.325154305	9.528759003	9.563657761	9.536781311	10.13542652	9.698672295	9.802737236	9.546638489	8.806809425	9.3891716	9.589258194	9.847100258	9.428103447	9.043962479	10.00915051	9.908094406	9.69100666	9.476161957	9.405359268
"ILMN_1655974"	7.141768932	6.941478729	6.986227989	7.213958263	7.08750248	6.949768543	7.139058113	7.075147629	7.186035633	7.08054924	6.820596695	6.982771873	6.970757961	6.776956558	7.204960346	7.313873291	7.108547211	7.060911179	7.138796329	7.0818367	7.313690186	7.143287659	6.696307659	7.112379074	7.158925056	7.185238838	7.031632423	7.129845142	7.032023907	6.973292828	6.987542629	6.795176983
"ILMN_1655983"	8.11575222	7.992342472	7.844103813	8.706384659	8.12667942	8.057492256	8.376795769	8.455345154	8.264550209	8.081151009	7.740681171	8.131108284	8.678239822	7.79447794	8.487078667	8.370588303	7.848137856	8.723686218	8.74071312	8.149979591	9.108944893	7.891958714	7.808600426	8.305024147	8.786250114	8.563137054	8.347335815	8.340233803	8.523046494	8.202388763	8.462360382	8.564585686
"ILMN_1655985"	6.811160564	6.852594852	6.837596893	6.9316535	6.903196335	6.831245422	6.992023945	6.811822414	6.973208427	6.871170998	6.875116348	6.879283905	6.843566418	6.876008987	6.808718681	6.831983089	6.894018173	6.875850677	6.934418678	6.878857136	6.890490055	6.887984753	6.871222973	6.890512943	6.95868206	7.065946579	6.868359089	6.855555058	6.926172733	6.852490425	6.739830971	6.680911064
"ILMN_1655987"	7.457547665	7.907721996	8.060509682	8.125362396	7.719524384	7.857139587	7.585672379	7.547228813	7.269668579	8.028840065	7.968424797	7.600605488	7.832108498	7.918237209	7.439518452	7.419759274	7.128208637	7.185238838	7.990861416	7.990748405	7.532083035	7.434075356	7.981287956	7.616404057	8.234816551	7.291456699	7.227432251	8.236524582	8.27248764	8.413609505	7.245665073	7.72641325
"ILMN_1655990"	8.456628799	9.006461143	9.144160271	8.761676788	9.007414818	9.182441711	8.438337326	8.363866806	8.607927322	8.175706863	9.238370895	8.702433586	8.900525093	9.967095375	8.296503067	8.997220039	8.73966217	8.891953468	9.121469498	8.967804909	9.069519043	9.428948402	9.059503555	9.008342743	8.564426422	8.787331581	8.575561523	9.069281578	8.459117889	8.670191765	8.941428185	8.780387878
"ILMN_1656011"	6.831961155	6.733466148	6.861185551	6.685310841	6.688977242	6.979701996	7.166378021	6.725221157	6.972221851	6.73131609	6.712162495	7.013528347	6.915053844	6.813732624	6.778102875	6.698912621	6.901084423	6.917784691	6.751691818	6.770505905	6.996174335	6.987826824	6.788032532	6.773133755	6.595449924	6.947800159	6.939683437	6.679285049	6.784807682	6.729815483	6.769518852	6.75280571
"ILMN_1656016"	7.888411045	8.118323326	7.929801464	7.909532547	7.989034176	8.138188362	7.760875702	7.529424667	7.71602869	7.679428577	7.460283756	7.468655586	7.449641228	7.522805214	7.490456581	8.147795677	7.966944218	7.706830025	7.987479687	7.801613331	8.099172592	7.601480961	7.612006664	7.886393547	7.667364597	8.11004734	8.334018707	8.187577248	8.199813843	8.35269165	8.177015305	8.231898308
"ILMN_1656042"	9.098041534	9.573922157	9.034338951	8.510016441	9.057878494	9.074897766	8.624979019	9.240937233	8.319131851	8.696962357	8.930216789	9.810159683	8.316963196	8.978613853	8.226860046	8.819332123	9.081488609	8.417423248	8.715046883	8.990750313	8.277972221	8.543860435	8.050909996	8.957598686	8.785486221	8.930384636	8.38508606	8.834088326	8.360571861	8.897195816	8.221520424	8.960759163
"ILMN_1656057"	6.822098732	6.991329193	6.83368063	6.927407742	6.836100578	7.166008472	6.857387066	6.73039484	6.82870388	6.906949997	6.699119568	6.715011597	6.773418903	6.702486515	6.6767416	6.836017609	6.910775661	6.742227077	6.796976089	6.836576939	6.691031456	6.808213711	7.013972759	6.778970718	6.846634865	6.475429535	6.810155869	6.638488293	6.819364548	6.694302559	6.679076195	6.897257328
"ILMN_1656066"	9.12813282	9.56180191	9.520054817	9.635827065	9.437392235	9.619218826	9.099020958	8.975881577	9.373352051	9.017713547	9.10124588	9.150936127	9.587567329	9.272396088	9.322173119	9.427350998	9.314218521	9.437116623	9.559891701	9.907588005	9.837586403	9.521336555	9.558711052	9.689270973	9.683652878	9.318953514	9.306714058	10.00430965	9.730487823	9.724514961	9.973072052	9.781069756
"ILMN_1656069"	6.711331367	6.751734257	6.826705456	6.715416908	6.774425507	6.825613499	6.783046246	6.908551216	6.826251984	6.824584007	6.788630486	6.842712879	6.786888599	6.765980244	6.671484947	6.744949341	6.75516367	6.692985058	6.773786545	6.909563065	6.699345589	6.694649696	6.88075161	6.859104633	6.678592682	6.813678265	6.66014576	6.751533985	6.80004406	6.773516655	6.767264366	6.925997734
"ILMN_1656079"	7.157249928	7.129882336	6.951887608	7.18420887	7.01245594	6.929922104	7.286715031	7.167913914	7.163879395	7.12427187	7.177616119	7.200735569	7.312263489	7.152525425	7.333292007	6.982375145	7.16802597	7.052362919	6.952978134	6.941075325	7.097836494	7.284411907	7.123735905	7.017261982	7.183720589	7.284063816	7.146875381	6.878869057	7.012303352	6.898295879	6.983737469	6.944859028
"ILMN_1656082"	14.72954941	14.44911766	14.70626163	14.41377831	14.69309616	14.77636242	14.54885197	14.37779808	14.60216808	14.50251198	14.7137661	14.40739822	14.63074017	14.4254179	14.10873127	14.61737442	14.56445599	14.68896866	14.7137661	14.74847984	14.57919216	14.44435501	14.17956257	14.60216808	14.27891827	14.59170818	14.5302763	14.56445599	14.61737442	14.50251198	14.37779808	14.57919216
"ILMN_1656111"	10.00915051	9.817660332	9.636896133	9.612317085	10.01417446	9.96213913	10.16422272	10.26567078	9.492163658	9.866746902	9.946604729	10.15406799	9.847100258	9.920243263	10.10788441	10.11828518	10.11682796	10.38448048	9.614647865	9.884171486	9.721141815	10.11389828	10.11682796	10.1297226	9.375117302	9.868531227	10.51974106	9.59083271	9.970487595	9.611250877	10.18127346	9.849760056
"ILMN_1656118"	6.794530392	6.681616306	6.663650036	6.767662525	6.764612198	6.740740299	6.907526493	6.873637676	6.774698734	6.865893364	6.795440674	6.961893082	6.841491222	6.619704723	6.929047108	6.730297565	6.735586643	6.791045189	7.286369324	6.979021072	6.906025887	6.850380421	6.850281239	6.785809517	7.067595959	6.903373241	6.986137867	7.157640457	7.165567875	6.888371468	6.892995834	6.950530529
"ILMN_1656129"	7.219662189	6.990659237	7.166857243	7.375744343	6.979834557	7.036068916	7.522659302	7.324568272	7.389109612	7.116573334	7.001748562	7.177306652	7.209590912	6.987542629	7.723813057	7.065618515	7.276740074	7.149329185	7.190114498	7.162117958	7.442751884	7.43325758	7.3489604	7.139536858	7.264568806	7.237948895	7.570727348	6.955303669	7.143127441	7.07956171	7.282882214	7.139998913
"ILMN_1656134"	9.511492729	9.85691452	9.692630768	9.794745445	9.627695084	9.726177216	10.01557922	9.860649109	9.884799004	9.457601547	9.996349335	9.679564476	9.449516296	9.720639229	9.936336517	9.591399193	9.342263222	9.610411644	9.650829315	9.78616333	9.9818964	9.591759682	9.189153671	9.329576492	10.18371582	9.920243263	10.12908363	10.01717854	9.993385315	9.961852074	9.883562088	9.367776871
"ILMN_1656136"	9.411394119	8.571990013	8.992468834	8.504301071	9.03422451	8.580166817	8.657601357	9.547550201	8.582155228	9.89966011	8.607927322	9.294003487	8.81459713	8.619307518	8.862553596	8.894216537	9.12501049	8.621671677	9.294754982	8.869063377	8.854674339	8.698595047	9.502360344	8.991727829	8.502811432	8.852521896	9.181458473	9.021705627	9.157731056	8.840314865	8.729507446	9.063464165
"ILMN_1656145"	8.396855354	8.531550407	8.468413353	8.084922791	8.386591911	8.223348618	8.317803383	8.073606491	8.356881142	8.189934731	8.021472931	8.119405746	8.329319954	7.968904972	8.160752296	8.316846848	8.456793785	8.475100517	8.62606144	8.480732918	8.841830254	8.2110672	8.337350845	8.396446228	8.431022644	8.420532227	8.429447174	8.550671577	8.719613075	8.523195267	8.799915314	8.258525848
"ILMN_1656159"	7.110984802	7.203775406	7.385718822	7.19260788	7.1004529	7.114634991	7.070246696	7.125359535	6.991996288	7.078653336	7.332947254	7.078968525	7.178174019	7.30025959	6.766783237	7.212173939	7.120993137	7.114012241	7.091324329	7.160964489	7.057590485	7.061134815	7.257846832	7.274627209	7.043286324	7.031748772	6.957936287	7.145061493	6.988232613	7.110851288	7.034635544	7.10540247
"ILMN_1656165"	8.905312538	9.366268158	9.035188675	8.891723633	9.186038017	9.166286469	8.640195847	8.686610222	8.711163521	9.101994514	9.119194984	8.535636902	8.745800018	9.068839073	8.453184128	9.333470345	9.165153503	8.744334221	8.778956413	8.672656059	8.558309555	9.207421303	9.248807907	9.221912384	8.773519516	8.726094246	8.80305481	8.657753944	8.807892799	8.580626488	8.87953949	9.040705681
"ILMN_1656184"	7.862355709	8.061860085	8.04628849	7.705565929	8.088693619	8.437705994	7.706198215	7.903473854	8.067054749	7.98148632	8.48459816	7.318805695	7.092463493	8.0213871	7.674167156	8.486280441	8.14639473	7.706008911	7.917235851	7.989034176	7.813177586	7.806338787	7.452748299	8.072692871	8.182991982	8.299015045	8.301464081	8.871167183	8.544436455	8.732134819	7.947464943	8.325763702
"ILMN_1656185"	7.593912601	7.538891792	7.410855293	7.939275742	7.341670513	7.565786839	7.850053787	7.684698582	7.457680702	7.415195942	7.784608364	7.656608105	7.549754143	7.862669945	7.576858997	7.460595608	7.409890175	7.583897591	7.279916763	7.610708237	7.441885471	7.727247715	7.534558296	7.495324612	7.87304163	7.465668678	7.398920536	7.425238609	7.185583115	7.526910305	7.487887859	7.467405319
"ILMN_1656186"	7.345291615	7.434393406	7.372282028	7.24941349	7.424637794	7.308058262	7.308671951	7.122062206	7.483347416	7.008948803	7.358616352	7.110579967	7.334795952	7.237351894	7.311480045	7.328977585	7.379787445	7.367414474	7.290820599	7.378898621	7.299664021	7.186775208	7.680692196	7.353466511	7.315023899	7.204297543	7.256748199	7.530721664	7.381244183	7.262502193	7.363913059	7.418684483
"ILMN_1656196"	7.816260338	7.882965565	8.107192993	7.634569168	7.740177155	8.015069962	7.798323631	7.7065382	8.075801849	7.871233463	8.075035095	7.789951801	7.937806129	7.806257725	7.565634727	8.00193882	8.050380707	7.962180614	7.877955437	7.701651573	7.991122246	8.161831856	8.15223217	7.822542191	8.103002548	7.7883358	7.644846916	7.688584805	7.854102612	7.646824837	7.977901459	7.710937023
"ILMN_1656232"	6.913847923	6.936177254	7.233574867	7.053328037	6.943685532	6.926048279	6.819506645	7.104434013	6.951640606	6.992665291	6.971957207	6.963714123	6.728550911	6.786707878	6.991677761	6.833314896	7.024166107	6.912796974	6.928012371	6.895134926	6.952693462	6.998643398	6.717710495	6.88927269	7.224096775	7.013464928	7.044831276	7.177616119	7.186872959	7.00779295	7.036068916	6.874024391
"ILMN_1656233"	13.70567131	14.13578224	13.8796339	13.93230629	13.97371197	14.16548061	14.02136803	13.70079327	13.93230629	13.3146553	14.02738667	13.70079327	13.75429153	14.00931263	13.85410213	14.01526928	13.73568535	14.07853889	13.82908535	14.15857887	13.68380451	13.91823483	13.47830105	14.12157345	14.00111294	13.85410213	13.8712492	14.20674515	14.03809738	14.08683109	13.98321247	14.21985054
"ILMN_1656254"	7.135148048	7.186256409	7.273804188	7.757393837	7.459277153	7.049479961	7.367737293	7.23986578	7.372415066	7.213354111	7.215610027	7.389427185	7.161566734	7.565424442	7.163782597	7.359797001	6.92663908	7.130251408	7.254533768	7.032166481	7.157545567	7.406747818	7.130452633	7.197340488	7.733903885	7.358452797	7.342416286	7.394138813	7.330685616	8.027692795	7.015140533	7.350687027
"ILMN_1656274"	8.086909294	8.178070068	8.31505394	8.091303825	8.228517532	8.345748901	8.228363037	7.975628376	8.169983864	8.064105988	8.102169037	8.095992088	8.13248539	8.188941002	8.068358421	8.202241898	8.189843178	8.253315926	7.932506084	7.84995985	7.8220644	8.395536423	8.167685509	8.144209862	7.870840549	8.068063736	8.113492966	7.867743015	7.947954178	7.990506649	8.080784798	8.523654938
"ILMN_1656285"	7.39747858	7.38839817	7.180397034	7.519340515	7.098900795	7.281798363	8.000443459	7.665073872	7.764005661	7.868740559	7.661426544	8.163301468	7.834101677	7.388100147	7.703977108	7.134916782	7.176845074	7.221506119	7.713629723	7.465668678	7.647562504	7.535120964	7.701733112	7.295405865	7.488826752	7.715004921	7.834010124	7.360361099	7.544139385	7.833028316	7.648362637	7.561519623
"ILMN_1656287"	11.53357601	12.08195686	12.02968121	11.32015896	11.82963085	11.82743454	11.67267132	10.73361778	11.74774456	10.68679905	10.91541767	10.49361515	11.52047348	10.74142075	11.26743031	11.87989426	12.03739452	11.99124622	11.55074501	12.00167847	12.08402634	11.77564907	12.12556458	11.9429493	11.7244091	11.49202633	11.93659782	12.5003767	12.13368893	12.0699091	12.75745201	12.16144657
"ILMN_1656292"	10.50992107	9.996349335	10.58532906	11.05970669	9.577902794	9.73859787	10.90712357	10.87063408	10.41940403	10.68316078	10.68208027	11.12656975	10.99528885	10.35375118	11.55429745	9.748028755	9.945854187	10.5664587	9.93310833	8.955998421	10.74765968	11.15537643	8.991727829	9.627450943	10.70341682	10.31210804	10.3891449	9.285554886	9.417192459	9.60014534	10.38218975	9.833729744
"ILMN_1656293"	7.639648438	7.417551994	7.811667919	7.727162361	7.658433914	7.631150246	7.941544056	8.139899254	7.994909763	7.640430927	7.768430233	8.028198242	7.544911861	7.743285656	7.76452446	7.749150276	7.563926697	7.701651573	7.521090031	7.523722172	7.640223503	7.674254417	7.446659088	7.350886822	7.621183395	7.706103325	7.748773098	7.604290962	7.70300293	7.600757599	7.684222698	7.437954903
"ILMN_1656297"	9.628445625	9.852074623	9.665581703	9.853365898	9.69449234	9.749419212	9.742489815	9.980561256	9.468048096	9.987381935	9.991630554	9.822777748	9.735134125	9.786911964	9.535427094	9.918634415	9.79665184	9.484679222	10.00293636	9.692008018	9.645409584	9.452876091	10.24893665	10.17858791	10.14422321	10.04807091	10.05855942	10.00293636	9.969305992	10.02387047	9.811405182	10.04161549
"ILMN_1656300"	7.493177891	7.239256382	7.598679543	7.50631094	7.367655754	7.359318733	7.293030262	7.011521816	7.580630302	7.170954227	7.583343029	7.376656532	7.292485237	7.519617081	7.158060551	7.403310776	7.306328773	7.143548489	7.345439911	7.32238245	7.495031357	7.21153307	7.372950554	7.14133358	7.368336678	7.309298515	7.281916142	7.340366364	7.215848446	7.361094475	7.245153904	7.144265652
"ILMN_1656310"	7.640592575	6.769948959	6.916308403	7.067216396	7.058123589	7.220003605	7.94470644	6.841835022	6.884176731	7.24037981	7.922969341	8.564744949	7.066065311	6.79113245	7.692965031	6.777868271	6.811627388	6.931425571	7.723630905	7.333547592	6.949370384	7.163401127	7.164299011	6.934786797	7.256503105	8.198391914	7.220070362	7.002103329	6.997887135	7.453850269	7.341199398	7.341199398
"ILMN_1656315"	7.279500008	7.244747639	7.187075615	7.316545486	7.129325867	7.380532265	7.218925953	7.080049992	7.160190105	7.004588127	7.263150215	7.203664303	7.336266041	7.299035072	6.967420578	7.352256298	7.101814747	7.277026653	6.94983387	7.271089077	6.972233295	7.290712357	7.247316837	7.432200909	7.209838867	7.196396828	7.073227882	7.040143013	7.018324375	7.031795979	7.137277126	7.097928524
"ILMN_1656316"	7.184540272	7.739927292	7.567410469	7.356337547	7.354680061	7.400767803	7.094585896	7.136806488	7.509581089	7.063984871	7.461915016	7.212059975	7.560011387	7.204556942	7.220386505	7.377573013	7.304164886	7.415702343	7.584319592	7.515729427	7.22555542	7.079597473	7.587110043	7.508543015	7.607958317	7.325970173	7.618918896	8.07688427	7.732759476	7.743439674	7.493974686	7.318421841
"ILMN_1656327"	7.077642918	7.184630394	7.090444565	7.023690224	7.114992619	7.075582027	6.930431843	7.303919792	7.015015602	7.320853233	7.266517162	7.156696796	7.414405823	7.537674427	7.34008503	7.05902195	7.265563011	6.940906525	7.208731174	7.030341625	6.871549606	6.979227066	7.686699867	7.290712357	7.222709179	6.88421011	6.92414093	7.10910511	6.93161869	7.289714813	7.095627785	7.171431065
"ILMN_1656335"	8.318996429	8.27124691	8.13325119	8.222807884	8.122502327	8.180312157	8.156965256	8.693511963	7.656608105	8.441447258	8.210781097	8.497449875	8.166055679	8.824780464	8.27818203	8.363075256	8.32435894	8.178220749	7.652617931	7.993021011	7.839030266	8.005889893	8.490468979	7.925751209	7.889863968	8.156788826	8.37193203	7.768586636	7.836176872	7.568208218	7.279983044	7.900507927
"ILMN_1656342"	6.881113052	6.823371887	6.723109722	7.047382832	6.832437038	6.794039249	6.895271301	6.764248848	6.831245422	6.787779808	6.79014492	6.712035179	6.860984802	6.994997025	6.748211384	6.799627781	6.72557497	6.8966012	6.848838329	7.000156403	7.015078068	6.970143318	6.805335999	6.938455105	7.059808254	6.961781502	6.990456581	6.961826801	6.882910252	6.870290756	6.815154076	6.740792274
"ILMN_1656361"	8.358618736	8.648933411	8.586932182	7.899506092	8.692530632	8.339647293	7.806338787	8.095623016	7.802507877	8.316684723	9.351354599	7.755400658	8.122392654	8.827613831	7.547228813	9.162952423	8.526093483	8.042888641	7.691555023	8.082391739	7.255827904	7.89286375	8.487216949	8.590836525	8.178640366	7.920525074	7.781876087	8.177280426	7.371451378	7.825661182	7.920617104	8.624027252
"ILMN_1656368"	6.894218445	7.215034962	6.968246937	6.969699383	6.837526321	6.985802174	6.935036659	6.748545647	7.061674118	7.10062933	7.081622124	6.86780405	6.83109045	7.017401218	6.778102875	6.870891571	7.014427662	6.852348804	6.958524704	6.968786716	6.901939869	6.927434921	7.290995598	7.148282051	6.986087799	6.968605995	6.869290829	7.034119606	6.982484341	7.150534153	7.310527802	6.8820467
"ILMN_1656372"	6.986004829	7.020420551	6.959663868	6.809403896	6.883963108	6.973292828	6.77571249	7.016182899	6.912666321	7.045544147	7.117119312	6.91190052	7.084664822	7.184879303	7.165293694	6.948723316	6.971446037	6.916015148	6.852218628	6.839200974	6.748545647	6.94424963	6.891897678	7.039125919	6.946026802	6.81547308	6.88075161	7.035335064	6.850028992	7.095237255	6.825945377	6.942545891
"ILMN_1656378"	8.273321152	8.335711479	8.131777763	8.372130394	7.987344742	8.143959045	8.563316345	7.968004704	8.746427536	7.768586636	7.955358982	8.31719017	8.592813492	7.646685123	8.672053337	8.048724174	8.147053719	8.494009972	8.330998421	8.497956276	8.463975906	8.109332085	7.787345409	8.090759277	9.482235909	8.720825195	8.506950378	8.586395264	8.494726181	8.286476135	8.413431168	8.054449081
"ILMN_1656380"	6.871274471	6.861346245	6.813006401	7.185361385	7.034482002	7.024580956	7.775382996	6.929380894	7.079719067	6.909155369	7.070911407	7.066065311	7.034662247	7.073057175	6.869225979	7.082006931	7.019055843	7.041342258	7.041937351	7.267672539	7.096027851	7.128102779	7.002707958	7.010887146	7.262838364	6.961781502	7.176546574	7.030461788	7.169904232	6.938950062	6.99847126	6.931488991
"ILMN_1656382"	8.084301949	8.495482445	8.176344872	8.014639854	7.761744976	8.221749306	7.717664242	8.266435623	8.401278496	8.124016762	8.4713974	8.009143829	7.898444176	8.03732872	7.650240898	8.134662628	8.198535919	7.789951801	7.905959606	7.978315353	7.926279068	7.586405277	6.712806225	8.043888092	8.189751625	7.952363968	7.952728271	8.055186272	8.148958206	8.624670982	8.002867699	7.619769096
"ILMN_1656386"	7.074961662	7.033730507	7.048541546	7.254100323	7.014417171	7.006623268	7.271819592	7.346542358	7.12697506	7.401538372	7.251396656	7.422457218	7.063132763	7.137587547	6.909974098	7.226938248	7.094992638	7.047498703	7.138796329	7.160964489	7.19490099	7.147642612	7.416884899	7.149677753	6.940079689	7.20629549	7.481196404	7.145061493	7.486888885	7.47574091	7.00463438	7.313410759
"ILMN_1656393"	7.468811512	8.049562454	7.492324829	8.122612	7.479531288	7.574903488	7.822297573	7.811047077	7.748190403	7.521317482	8.269370079	7.745360851	7.863310814	8.012063026	7.632931232	7.612232685	7.323671341	7.61809063	7.370363712	7.524620056	7.234880447	7.511734486	7.559001923	7.784086704	8.492584229	7.628816605	7.365172386	8.095754623	7.964888096	8.13248539	7.798481464	7.976042271
"ILMN_1656399"	8.6294384	8.096641541	8.180932045	8.582695007	8.080784798	8.066880226	9.138982773	8.72740078	8.795042038	8.545769691	8.390917778	8.835041046	8.760172844	8.121367455	9.078220367	7.935382843	8.297197342	8.414816856	8.009409904	8.136147499	8.841004372	8.453025818	8.292561531	7.937707424	8.634249687	8.64303112	8.787331581	8.028331757	8.261741638	8.321233749	8.223483086	7.959203243
"ILMN_1656404"	6.966888428	6.88927269	7.107837677	7.101426601	6.957346916	6.984097004	6.697301388	6.86780405	6.941458702	6.781775951	6.824462891	6.826251984	6.953747272	6.830786705	6.901196957	6.983737469	6.921249866	7.049325466	6.998570919	6.980883598	6.924807072	7.057898521	7.068243504	6.97243309	6.905898094	6.956412792	6.904891014	6.885768414	6.851496696	6.941324711	6.858133793	6.743362427
"ILMN_1656407"	6.721765995	6.733466148	6.734438896	6.720749378	6.743273258	6.699867725	6.671052933	6.698195934	6.629754066	6.56046772	6.740652084	6.746623516	6.73131609	6.644088268	6.704248905	6.683839798	6.72557497	6.728261471	6.741878033	6.694649696	6.75134182	6.711229324	6.653237343	6.70597744	6.749876976	6.794167519	6.748545647	6.729234219	6.710620403	6.793832779	6.673480988	6.66795969
"ILMN_1656413"	10.09917545	9.93183136	9.934243202	10.35100555	9.451432228	9.716836929	10.28140736	10.57312298	10.23036098	10.28775311	10.09374237	10.46666145	10.30176353	10.21211338	10.32707787	9.716217995	10.19064999	10.14739799	9.527848244	9.472720146	10.40771294	10.77726936	10.07009888	9.386671066	9.854186058	10.16345024	10.25864792	8.992819786	9.922821999	9.445602417	9.968959808	9.725910187
"ILMN_1656415"	7.590694904	7.395573139	7.587525845	7.540432453	7.294269085	7.401700974	7.559418201	7.850709438	7.533733845	7.988188744	7.586015224	7.618671417	7.179323673	7.479721546	7.632931232	7.343183041	7.452927113	7.320361614	7.269788742	7.228689671	7.550510883	7.452509403	7.173172951	7.013972759	7.409334183	7.412090778	7.554254532	7.064934731	7.297697544	7.163141251	6.986227989	7.171431065
"ILMN_1656420"	8.969014168	8.83759594	8.722421646	9.422587395	8.997014046	9.556783676	9.415501595	8.368741035	10.05905724	7.762498856	8.870585442	8.521828651	9.031039238	8.554308891	9.587182999	8.90672493	8.885798454	9.46483326	8.93680954	9.613431931	9.103563309	9.373561859	9.165153503	9.559891701	10.15430355	9.411394119	9.195351601	10.04807091	9.25259304	9.217011452	9.608768463	8.946310043
"ILMN_1656427"	8.119870186	7.627530098	8.335989952	7.450131893	7.594609737	7.745476723	7.369791031	8.077270508	7.394138813	8.358024597	7.804986477	7.962180614	7.880914688	7.629322052	7.554351807	7.873465538	7.841458797	7.680214405	8.349827766	7.711565018	8.162725449	7.359448433	8.366418839	7.78117609	7.668505669	7.576542377	7.569013596	7.866081238	7.749907494	7.953429222	7.572266579	7.665969849
"ILMN_1656434"	6.883114338	7.02299881	6.720842361	6.83599329	7.08750248	6.755778313	6.679285049	6.838543892	6.687393188	6.748611927	6.919857502	6.88075161	6.83109045	7.105487823	7.38546133	6.993634224	6.79430151	6.878979683	6.904948235	6.865766048	6.791564941	6.913527966	6.930970192	6.831391811	6.725786209	6.936351776	6.991170406	7.016894817	6.811610222	6.990027428	6.918811798	7.0282197
"ILMN_1656463"	6.754085064	6.963353157	6.767625809	6.883963108	6.714055061	6.680707455	7.038611412	6.896549225	6.963650703	6.958524704	6.934682369	7.092718124	7.019002438	6.823402882	6.934717178	6.706161022	6.790965557	6.806696415	6.682868958	6.703212738	6.840458393	6.824367523	6.878462315	6.83288765	6.924956799	6.850281239	6.842230797	6.780203819	6.839036942	6.863623619	7.0037117	6.82972908
"ILMN_1656477"	8.273321152	8.814919472	8.457310677	7.96233654	8.567155838	8.063292503	7.835230827	7.805800915	8.095992088	7.967909813	8.423852921	8.187835693	8.24956131	7.85859108	7.4445858	8.603645325	7.926279068	8.243540764	8.75385952	8.760172844	7.917541981	7.819502354	7.892463207	8.608758926	8.483677864	8.394600868	8.205946922	8.824213982	8.367686272	8.641263008	7.841971874	8.329750061
"ILMN_1656482"	9.651051521	10.02526093	9.733699799	9.780291557	10.07210159	9.817000389	9.569833755	9.818599701	9.298163414	9.657801628	9.988693237	9.353330612	9.686421394	10.07790089	9.477953911	9.849232674	9.693564415	9.478199005	9.716836929	9.894979477	8.975881577	9.533381462	9.902832985	9.946864128	9.622536659	9.489717484	9.268111229	9.609372139	9.599401474	9.696712494	9.31103611	10.05534267
"ILMN_1656487"	7.491713524	7.559854507	7.791425705	7.358695507	7.713729382	7.539553165	7.691772461	7.583577633	7.480728626	7.524703026	7.707609177	7.640430927	7.525339603	7.762814045	7.449501514	7.464670181	7.648470402	7.550981045	7.215097427	7.508112431	7.304909706	7.45873642	7.425863743	7.504187107	7.651154995	7.568784714	7.337765217	7.76432848	7.644161224	7.5887537	7.467767715	7.908041954
"ILMN_1656501"	8.739289284	8.011258125	8.393896103	7.583897591	7.912843227	7.778952122	8.283007622	7.500051498	8.649271965	8.106009483	8.084301949	9.125341415	8.849681854	8.043561935	8.027582169	8.407152176	8.57811451	8.252168655	8.444299698	8.32435894	9.156638145	8.383423805	8.509041786	8.07780838	7.844221592	8.274115562	8.357673645	8.052251816	8.947639465	8.337985039	8.218109131	8.016061783
"ILMN_1656504"	7.048624992	6.999049664	6.960655689	6.878880978	6.885317802	6.846776485	6.850356579	6.717467308	6.88898468	6.709774494	6.992856979	6.840326309	6.848185062	6.903196335	6.893048763	7.193693638	6.968383312	6.887798309	6.972898006	6.80890274	6.972829342	6.927434921	6.966362953	6.856332302	6.645880222	6.736932755	6.899812222	6.965316772	6.914110184	6.8181777	6.696176529	6.633102894
"ILMN_1656521"	7.408297539	7.470683098	7.682188034	7.407711983	7.14886713	7.265657902	6.943674564	7.305794239	7.509581089	7.317666054	7.409222603	7.457547665	7.125117302	7.389282227	7.522559166	7.239115715	7.721226215	7.547508717	7.255145073	7.408456802	7.16185379	7.263812065	6.933882713	7.357795715	6.839673519	7.389707088	7.44091177	7.28622818	7.260364532	7.659090042	7.44837904	7.117674351
"ILMN_1656530"	7.692213535	8.169804573	7.411687851	8.351825714	8.092165947	7.715598106	7.972755909	9.159831047	7.558011532	7.992646217	7.201602459	8.120491028	7.498745918	8.550074577	7.703091145	7.954524994	7.914715767	7.707557678	7.974626064	8.531348228	7.199159145	7.425115108	7.041837215	8.259464264	8.508451462	8.096641541	7.641545296	8.155021667	7.584398746	8.363750458	7.106145859	8.021472931
"ILMN_1656537"	10.16447639	10.13306808	10.03748512	10.30900669	10.05111122	10.10687351	10.65453339	10.09545898	10.56688499	9.873908997	9.805426598	9.82713604	9.202386856	9.624014854	10.62214851	10.24468136	10.37744522	10.44074726	9.984464645	10.12180901	10.45581341	9.907588005	9.333703995	9.628669739	10.03665066	10.58657646	10.88408089	10.42839241	10.70377541	10.00065899	10.43999195	9.471138954
"ILMN_1656540"	7.715875149	8.033257484	7.975049496	7.787940025	7.847135544	7.981169224	7.977165699	7.46423769	8.110413551	7.51763916	8.086018562	7.695781708	7.799067497	7.651535988	7.67013216	8.10357666	8.065710068	7.915540218	7.750011444	7.947850704	7.745718479	7.560011387	7.77598381	7.845628738	7.917235851	7.826489925	7.813817501	7.916987419	8.162279129	7.886597633	8.04706192	7.614423275
"ILMN_1656553"	6.731924534	6.791564941	6.709774494	6.784912109	6.744455814	6.828992367	6.779911041	6.75719738	6.74545145	6.756083012	6.909462929	6.873089314	6.839130402	6.7511096	6.91730547	6.883997917	6.813473701	7.070161343	6.7635355	6.788375854	6.796040535	6.807023048	6.815536022	6.933605194	6.975126743	6.733711243	6.817772865	6.872021198	6.775527477	6.817087173	6.79430151	6.732032299
"ILMN_1656560"	7.053309917	7.187909126	7.082979202	7.006895065	7.277141094	7.065618515	7.51717186	6.944489479	7.341107845	6.889032364	6.959022045	7.08107233	6.970757961	6.888432026	7.107661247	6.824367523	7.134073734	7.373847485	6.970447063	6.973775864	7.21846056	7.374266624	6.738930225	7.04637289	7.129073143	7.130966187	7.213861942	7.255363464	6.997157574	6.900108337	7.324568272	7.085704327
"ILMN_1656574"	7.429531574	6.940533161	7.112379074	7.001836777	6.8936553	7.247022152	7.588436604	7.408456802	7.252733707	7.062091351	6.931831837	7.305059433	7.13417387	7.227138519	7.578866959	7.118884087	7.474690437	7.199530125	7.181988716	6.912138939	7.473301411	7.399395466	7.128314018	7.107858658	6.910732269	7.163661003	7.436382294	6.937479019	7.185101509	7.058848381	7.232498646	7.043248177
"ILMN_1656621"	9.194257736	10.04088593	9.409433365	9.217200279	9.979077339	9.73441124	8.891554832	9.189967155	8.917590141	8.970191956	9.585861206	8.80328846	8.336722374	10.03867435	8.741528511	9.673986435	8.841004372	9.234672546	8.813382149	9.42864418	8.080470085	8.578651428	9.274149895	9.172358513	8.964906693	9.244916916	8.913272858	8.856116295	8.716648102	9.215636253	8.635169029	9.588154793
"ILMN_1656625"	11.91279888	12.0699091	11.50934696	12.55244541	10.59992504	9.00470829	12.16144657	12.30231285	12.42468452	11.96505547	11.95893574	11.40598011	11.56952477	12.39066601	12.4939661	10.86288643	11.7244091	12.0321846	10.12858963	9.819685936	11.67440701	11.58782578	10.42531109	9.968612671	11.52719402	12.11892891	11.76869392	10.10720539	10.08954144	10.88674641	11.21793461	10.85712147
"ILMN_1656628"	8.31719017	8.370718956	8.435113907	8.236322403	8.573282242	8.542666435	8.590681076	7.978664875	8.64303112	8.095754623	7.908155918	8.076274872	8.497628212	7.970061302	8.327661514	8.339963913	8.501934052	8.699728966	8.557211876	8.549089432	8.519197464	8.780974388	8.338421822	8.494009972	8.406562805	8.350420952	8.108543396	8.543147087	8.47642231	8.484532356	8.577982903	8.246483803
"ILMN_1656630"	7.124472618	6.621816635	7.000631809	6.9316535	7.256011009	6.953934669	7.385327339	7.227950096	7.183417797	7.068665504	6.800701141	7.243126869	6.802391529	7.272995472	7.371539116	6.992758274	7.034600735	7.199530125	7.210655212	7.047431946	7.188522816	7.472878933	7.050494194	7.030816555	6.926310062	6.892444611	7.515478134	7.106693268	7.210138798	6.876099586	7.167913914	6.84546423
"ILMN_1656656"	10.1297226	10.47769737	10.29775143	10.53999329	10.48995209	10.50589085	10.35375118	9.907588005	10.3399992	9.666481018	10.51593399	10.05169582	9.915350914	10.38829231	10.48797703	10.04474545	10.0371294	10.7069025	9.93183136	10.10753632	9.606675148	10.40147018	10.26784992	10.44151211	10.89071083	10.17029762	9.762737274	10.7030592	10.05855942	10.29931641	10.31040859	10.3944025
"ILMN_1656662"	13.10081863	12.52435493	12.81083393	13.3146553	13.19183254	12.59314442	13.18390083	13.25284863	13.04603958	12.76401711	12.60632992	12.89995098	13.22301102	12.34267807	13.41525555	12.50593185	13.03461075	13.01852417	12.93881226	12.50281811	13.32361412	13.06075001	12.47903347	12.25022125	13.31014061	13.03461075	13.13598919	12.29980087	12.89153194	12.63794613	12.77302361	12.18101692
"ILMN_1656670"	8.719969749	9.315634727	8.788644791	9.097565651	8.934360504	8.269007683	9.110759735	8.57311821	8.417679787	9.025733948	9.299511909	9.663090706	9.525795937	8.657905579	8.55087471	8.441297531	9.089031219	8.719969749	9.180371284	8.961956978	8.605743408	8.885640144	8.58707428	8.90733242	9.430130959	9.617981911	9.427350998	9.428103447	9.105171204	9.127641678	9.127415657	9.448176384
"ILMN_1656676"	10.81917477	11.30219555	11.01773739	10.72475815	11.60753155	11.32194138	10.39813709	10.22367859	10.73254967	11.00286579	10.96487904	9.929086685	10.70200539	11.11239433	10.32216167	11.06370735	10.86724663	11.06177998	11.26928234	11.07459068	10.31790161	10.54578972	11.08999538	11.51497555	11.53571415	10.7191	10.19433498	11.13804722	10.88110638	10.92500019	10.90363026	11.35393333
"ILMN_1656682"	9.491592407	8.624979019	9.008453369	8.873433113	8.862553596	9.379980087	9.589729309	9.786361694	8.884960175	9.239883423	8.778956413	9.465058327	9.273151398	9.775737762	9.884171486	8.918761253	9.333937645	9.206630707	9.217388153	8.793384552	9.690394402	9.97823143	9.290502548	8.999417305	8.306095123	8.777170181	9.505781174	8.449149132	9.041536331	8.670714378	9.456089973	9.015482903
"ILMN_1656691"	7.827762127	7.447341442	7.464759827	7.575312614	7.174368858	7.646467686	7.886782169	7.559001923	7.750115395	7.543883324	7.747411728	7.897748947	7.622350693	7.421203613	7.542942047	7.683333874	7.632836819	7.948574066	7.256930351	7.239761353	7.933649063	7.838561058	7.272066116	7.090522766	7.408297539	7.616949081	7.653974533	7.075095177	7.28437376	7.166517735	7.519279003	7.179195404
"ILMN_1656718"	7.466981411	7.505204678	7.532009602	7.591094017	7.48555851	7.4480443	7.495275021	7.745100498	7.33571291	7.732526779	7.653383255	7.507594109	7.408087254	7.485626698	7.743771553	7.365933895	7.38763237	7.408394814	7.298687458	7.32563591	7.163458347	7.389757156	7.510924816	7.431595802	7.705745697	7.439576626	7.383080006	7.261166096	7.251501083	7.449780464	7.312176704	7.327508926
"ILMN_1656791"	13.71633244	13.15805817	13.61569881	14.12157345	13.74318981	13.51657867	14.04525185	14.01526928	13.97371197	13.60463047	13.53448391	13.52863503	13.18708611	13.29239941	14.44911766	13.11833763	13.70079327	13.8796339	13.55330944	13.55330944	14.13578224	13.89895344	12.82247257	13.09691143	14.05348969	13.85950851	14.01526928	13.63259411	13.91823483	13.35772896	13.62617588	13.00881863
"ILMN_1656792"	6.883114338	7.074447632	6.885893345	7.052186966	7.05267334	6.81189537	6.905656815	6.958524704	7.005093098	6.938294411	7.020498276	6.779867649	6.917171001	7.037840366	6.82125473	6.866122723	6.896243572	6.997816563	6.940262794	6.806355	6.921751022	7.011910915	6.832071304	7.009325981	7.072980881	7.053466797	6.901909828	7.095627785	6.870862007	6.960825443	7.052072048	6.887798309
"ILMN_1656807"	12.8191967	12.37799549	13.12780094	13.47251701	12.47603703	12.43730259	13.22301102	13.20245171	13.10940075	12.73426437	12.97934246	12.65473843	12.28526115	12.83329487	13.53448391	11.92568874	13.08766174	13.22301102	12.29131031	11.94972897	13.16596794	13.92720222	12.74184322	12.38871193	13.34117317	12.94174862	12.5872488	12.11478519	12.5998621	12.12811661	13.24357891	12.40045738
"ILMN_1656818"	7.023690224	6.833287239	6.881881714	6.890247822	7.102479935	6.862438679	6.881213188	7.165727615	6.944386959	7.062752247	7.053640366	7.003218174	6.763270855	7.525556087	6.742061615	7.268037796	6.939369678	6.867702484	7.062139034	6.979021072	6.876099586	6.99130106	7.002707958	7.177762508	6.693499088	6.877758026	6.872589111	6.730472088	6.941997051	6.982700348	6.726714611	6.802563667
"ILMN_1656822"	9.56068325	10.015028	9.797241211	9.691501617	9.877043724	9.524173737	9.27511692	10.05169582	9.492163658	9.955496788	10.14250183	9.567052841	9.955906868	9.618914604	9.410357475	9.440948486	9.570410728	9.430130959	10.19339657	9.80384922	9.372662544	9.060019493	9.462483406	10.01557922	10.12908363	9.766902924	9.341485023	10.32803631	9.72700119	10.0165062	9.367776871	9.67510128
"ILMN_1656826"	6.805384159	6.746130943	6.815826416	6.870234966	6.749876976	6.790451527	6.967603683	6.817965031	6.842439175	6.787779808	6.883486271	7.024166107	7.01594305	6.773304939	6.710954666	6.870891571	6.860229492	6.810621262	6.930705547	6.855885506	7.016566277	6.758740902	6.810155869	6.90169239	6.796976089	7.039125919	6.854217052	6.714120865	6.737854004	6.772256374	6.77599144	6.717790604
"ILMN_1656840"	7.686160088	7.834010124	7.718858242	7.581920624	7.920185089	7.605544567	7.450131893	7.550699711	7.73458147	7.658772469	7.577127934	7.339744091	7.584240437	7.583409786	7.365812302	7.660674095	7.798940659	7.758903503	7.954022884	7.594706535	7.874045372	7.401405334	7.878569126	7.760574341	7.681816101	7.51211977	7.502391338	7.986502171	7.767353535	7.832108498	7.566812038	7.737853527
"ILMN_1656868"	13.00519466	13.26732826	13.43976116	13.1617794	13.63259411	13.65375042	12.74184322	12.68724918	13.09174919	12.5655098	12.77302361	12.42468452	12.96287537	12.65473843	12.78474903	13.37680721	13.2705555	13.49958229	13.35772896	13.3992548	13.3992548	12.9749155	13.2705555	13.62065125	13.32732487	13.35772896	13.04603958	13.88574028	13.64806175	13.3636055	13.83562374	13.72830296
"ILMN_1656869"	7.02923727	6.909306049	6.959663868	6.828660011	6.941478729	6.879355431	6.911367416	7.293030262	7.022147179	7.277307987	6.992856979	7.128314018	6.99422884	6.965679646	6.770643711	6.891955853	6.987175465	6.826673985	6.990987778	6.97099638	6.950910091	6.934220314	6.838543892	6.85772562	7.186314106	7.179735184	7.019369125	7.075095177	6.993953705	7.255058289	7.119329929	6.973644733
"ILMN_1656886"	7.510399818	7.60440731	7.455649376	7.528376579	7.650441647	7.322580814	7.413806915	7.416193962	7.266570568	7.5785923	7.782314777	7.49075222	7.665860653	7.657524109	7.46659565	7.502391338	7.394278049	7.374848366	7.437879562	7.433445454	7.326728821	7.144762039	7.584999084	7.592591763	7.765127659	7.480671406	7.309344769	7.655904293	7.379937649	7.615747929	7.309143543	7.566422939
"ILMN_1656900"	9.644637108	9.647106171	9.711284637	9.262583733	9.450018883	9.522629738	8.797066689	9.298163414	9.138728142	9.517269135	10.55788422	8.864484787	9.0420084	9.855554581	8.750741005	9.334958076	9.375384331	8.860038757	9.294394493	8.86721611	8.544991493	9.019269943	9.461216927	9.564171791	9.529326439	8.974632263	9.440130234	9.531289101	9.103778839	10.07370567	8.721114159	9.604987144
"ILMN_1656902"	7.842932701	8.247324944	8.01232338	7.665860653	7.893648148	8.008811951	7.63860178	7.492976665	7.824796677	8.136525154	7.962093353	7.795795441	7.7800107	7.971453667	7.292694092	8.164714813	7.956997395	7.865397453	8.025069237	8.0213871	7.928433895	7.778039455	8.276565552	8.086645126	7.834546566	7.691555023	7.482120037	8.086176872	7.843121529	7.854758263	8.10981369	7.889987469
"ILMN_1656904"	6.901622772	6.979814529	7.033262253	6.790088177	6.953582764	6.970070362	6.916919708	6.828054428	7.024166107	7.150211334	6.86862278	7.088808537	6.980690002	6.820392609	6.661164284	6.910433292	6.972283363	6.934972763	7.080118656	7.174576759	7.106784344	6.793460846	7.129096508	7.083702564	6.951337337	6.961781502	6.931704521	7.078406334	7.017670631	7.06232357	6.776549339	6.921044827
"ILMN_1656910"	7.118850231	6.858075142	6.838858128	6.83599329	6.970860481	6.953934669	6.725221157	6.839554787	7.056163311	7.166378021	6.876447201	7.532009602	6.946839333	7.367566109	6.654996872	6.85842514	6.778495789	6.65094614	6.827866077	6.832004547	6.797960281	7.203813553	6.824732304	6.880328655	6.712253571	6.795780659	6.802942276	6.718699932	6.756241798	6.965519905	6.772795677	6.747508049
"ILMN_1656913"	10.8930912	10.70973969	10.94636822	10.87862682	10.6293354	10.99184418	11.40151596	10.72568703	11.22531033	10.81224346	10.72828007	10.97907734	10.82417297	10.29855919	11.0311985	10.73254967	11.11876488	11.05159283	10.92683411	10.67511368	11.50087738	11.13379192	10.83452034	10.53396988	10.61577034	11.30219555	11.257658	10.52676964	11.18368721	10.93776417	11.15674782	10.66107559
"ILMN_1656920"	12.32886314	11.64591312	12.22227859	12.43730259	12.19140434	11.44757271	12.23566341	11.37083912	12.68407059	11.86484146	12.3730917	12.41574097	12.75337505	11.34008598	12.39066601	11.62052822	12.4060297	12.5444603	12.17788124	12.06289196	12.5872488	12.08653164	11.58956623	11.82743454	12.48178673	12.5783844	12.29702187	11.82743454	12.41804218	12.16419411	12.79255199	12.16419411
"ILMN_1656934"	9.962883949	10.53926373	9.573922157	9.980561256	10.12362385	10.02387047	9.063464165	9.778134346	9.309597015	9.929086685	10.63268852	9.606930733	9.70460701	10.58737946	9.334196091	10.41591358	10.18699074	9.387152672	10.08502007	9.78881073	8.317663193	9.257152557	10.40771294	10.289608	9.833191872	9.567625046	9.226646423	9.479673386	9.09664917	9.944553375	8.817093849	10.43029022
"ILMN_1656938"	7.955564976	8.438093185	8.088275909	8.028367996	7.959975719	8.20567894	7.426672459	7.269548893	7.88272953	7.927154541	7.928433895	7.747187614	7.752128601	8.015212059	7.259576321	7.965363503	7.753416061	7.782918453	7.715875149	8.052855492	7.756284714	7.657636166	8.038282394	8.018772125	7.527318954	7.625329018	7.383080006	8.007090569	7.668198109	8.223483086	8.027038574	8.027295113
"ILMN_1656940"	7.10661602	7.37799263	7.260015965	7.406283855	6.691910267	7.19070816	7.111929417	7.391611576	7.371415615	8.025145531	7.414653301	7.841104031	7.404034615	7.615338326	7.124944687	7.619713306	7.091350079	6.779911041	7.034288406	7.597711563	7.163458347	6.846776485	7.564742565	7.335478783	7.071649075	7.190312862	6.999604225	7.122832298	6.912836552	7.191394806	6.705510616	6.963714123
"ILMN_1656942"	6.949431896	6.873957157	6.847422123	6.850426674	6.734306335	6.870641232	6.850356579	6.823387623	7.150673389	7.02649498	6.919857502	6.909007549	6.909621239	6.84912014	6.840539455	6.708427906	6.849627972	6.71514082	6.974039078	6.884354115	6.885527611	6.766941547	7.172665596	6.894935131	7.111241817	6.879239082	6.951188564	7.061587334	6.959476471	6.94983387	7.07424593	6.82447958
"ILMN_1656951"	6.663715363	6.948377132	6.895359516	6.892041683	6.751318455	6.975091934	6.994402409	7.160891056	6.876099586	7.012825012	6.892884254	6.955796242	6.89901638	7.058538437	7.082979202	6.897983551	6.835385323	6.890661716	6.904948235	6.757745266	6.98921299	6.844269276	6.944030762	6.83434248	6.780975342	6.93819046	6.94157505	6.786009789	6.781977654	6.973292828	6.790791512	6.770884037
"ILMN_1656962"	14.22523403	14.27097797	14.15216637	14.47108173	14.05348969	14.13578224	14.35464096	14.15857887	14.27891827	14.1726265	14.2666111	14.2666111	14.47108173	14.05348969	14.72168732	13.8712492	14.12157345	14.3369379	13.98870182	14.29423714	14.47755146	14.39718151	14.02738667	14.24263859	14.4254179	14.15216637	14.28775883	14.41377831	14.20094585	14.4254179	14.5716114	14.24263859
"ILMN_1656977"	8.331936836	8.230095863	8.28458786	8.096641541	8.38107872	8.212260246	8.412034988	8.166743279	8.5300951	8.093793869	8.216585159	8.365937233	8.29383564	8.32461834	8.49201107	8.129137039	8.300013542	8.448340416	8.160984993	8.113367081	8.660030365	8.433290482	8.101106644	8.199362755	8.029835701	8.286141396	8.608915329	8.041799545	8.270607948	8.186501503	8.365411758	8.05403614
"ILMN_1657011"	8.444109917	9.038357735	8.680807114	9.182800293	8.998281479	8.906155586	8.622197151	8.362412453	9.234007835	8.202709198	8.859664917	8.162434578	8.564249992	8.242670059	8.972852707	8.612784386	8.659826279	8.7417593	8.718884468	8.73199749	8.627121925	8.639899254	8.685765266	8.614195824	9.222586632	8.58944416	8.178505898	9.299511909	8.672986984	8.569705009	8.790689468	8.653562546
"ILMN_1657039"	6.716129303	6.765079975	6.680971622	6.695595264	6.8181777	6.73735857	6.708574772	6.682896137	6.732588291	6.736932755	6.741944313	6.786707878	6.73389864	6.728357315	6.700249672	6.795521736	6.767755985	6.778784275	6.728775501	6.801859379	6.7289114	6.789550304	6.694988251	6.899216175	6.67352438	6.856522083	6.678074837	6.722987652	6.714046001	6.664579391	6.63735342	6.713055611
"ILMN_1657050"	6.879899502	6.892494678	7.097318649	6.877243519	6.942670822	7.006623268	7.026281357	6.963531017	6.955670834	6.65077877	6.784938335	6.940511227	6.89458847	6.782984257	6.946581364	6.974005699	6.975252151	6.940906525	6.96234417	6.946088314	6.985557079	6.839570045	6.917784691	6.813336372	7.014226913	7.209649563	7.013181686	6.980618954	7.095043182	6.851378918	6.897593975	6.933463573
"ILMN_1657064"	7.909462452	7.625036716	7.929801464	7.822419643	7.941449165	8.000443459	7.824279785	8.137410164	8.164224625	7.66758728	7.747411728	7.749907494	7.835679531	7.783405304	8.200345039	7.996818542	8.123530388	8.04972744	7.932506084	7.802622318	8.265856743	7.990338802	8.08059597	7.86218977	7.778360367	7.920525074	7.703359604	7.960518837	7.923471451	7.655323982	7.846768856	7.809067249
"ILMN_1657095"	7.391155243	8.049562454	7.360513687	7.769641876	7.752803326	7.630609512	7.642622948	7.421340466	7.714035988	7.094585896	7.489039421	7.462952614	7.69181633	7.903972149	7.601906776	7.513670921	7.507180691	7.802936554	7.606300831	7.64916563	7.315217495	7.571529865	7.805717468	7.912134647	8.197004318	7.926896572	7.562451363	8.009143829	7.861135006	7.965703964	7.467767715	7.901147366
"ILMN_1657129"	10.43350315	9.935290337	10.46759796	9.41014576	10.15175915	10.60915565	10.0165062	10.95739174	9.179472923	10.17029762	10.38258553	10.07943249	9.045742035	10.52148247	9.499419212	10.39356709	10.73482704	9.683374405	9.815550804	9.6708498	9.414708138	10.65864182	10.01997948	10.30472088	9.450671196	10.09785271	10.2945652	9.080378532	9.745793343	9.11055851	9.627207756	9.598005295
"ILMN_1657139"	9.191390038	9.553121567	8.98222065	8.8589077	9.523142815	9.304401398	8.863744736	8.70911026	8.995845795	8.978798866	9.168859482	8.929545403	8.736372948	8.982755661	8.796850204	9.134267807	9.130058289	9.00881958	9.184446335	9.257569313	8.932281494	8.985944748	8.900921822	9.152086258	9.21817112	9.193861008	9.003207207	9.590014458	9.081938744	9.389687538	8.878440857	9.456089973
"ILMN_1657144"	7.249034882	7.512456417	7.490307808	7.154808521	7.221229553	7.472878933	7.26940012	7.032968521	7.254935265	7.319756508	7.308223724	7.10661602	7.326592922	7.183776855	7.067340851	7.328977585	7.266316891	7.464510918	7.414476871	7.293082237	7.388344288	7.15470314	7.452748299	7.381965637	7.298864841	7.238773346	7.257939816	7.558605671	7.457840919	7.188130856	7.279397011	7.284063816
"ILMN_1657145"	7.241958618	7.07956171	7.134916782	7.217333794	6.971861839	7.185674191	7.398245335	6.947935581	7.173232555	6.921011925	7.122313976	7.13417387	6.922818184	6.937788963	7.146620274	7.209962368	7.223870754	7.034198761	7.071090221	7.273080826	7.219263554	7.239256382	7.094771862	7.062931538	7.114696503	6.949924946	7.086925507	6.842672348	7.078047276	6.919290066	7.010838509	7.148723602
"ILMN_1657153"	9.049431801	8.624486923	8.504042625	8.925718307	8.472686768	8.316846848	9.236706734	9.302761078	8.94478035	9.343057632	8.834503174	9.430616379	8.932088852	9.020532608	9.579569817	8.654640198	8.754240036	8.442284584	8.535287857	8.586183548	8.887442589	9.184214592	8.887442589	8.719225883	8.777523041	9.066542625	9.387655258	8.207967758	8.915154457	8.937315941	9.178792953	9.153307915
"ILMN_1657204"	10.76013279	11.11239433	10.9503479	10.92435074	10.90941429	10.99655628	11.21077061	10.50260735	11.28216934	10.50410652	10.77491665	10.38258553	11.15960789	10.48697567	10.79510021	10.81917477	11.00652409	11.20044804	10.75197601	11.15316963	11.15537643	10.8100338	10.91423893	10.77049446	11.04152107	11.00286579	10.86288643	10.95695305	11.07915306	11.00652409	11.23905087	10.70200539
"ILMN_1657237"	7.66708231	7.800773621	7.728112221	7.87249136	7.582892418	7.535828114	7.779181004	7.689105511	7.730015755	7.579221725	7.837347984	7.549296856	8.045701981	7.511734486	7.752449989	7.587196827	7.619129658	7.622632027	7.708802223	7.839182854	7.908923149	7.44725275	7.474261284	7.618002892	8.192118645	7.745287418	7.805717468	7.933649063	7.768743038	7.887931824	8.092988968	7.465591908
"ILMN_1657278"	6.976089001	6.871000767	6.80878973	6.862983227	6.754085064	6.721927166	6.814105034	7.012639523	6.736999512	6.806484222	6.89832592	6.79370451	6.81361866	7.190636158	6.750573158	6.95669508	6.745111942	6.797960281	6.832098961	6.851559162	6.954658985	6.726205349	6.932954311	6.740185261	6.739830971	6.598373413	6.601518154	6.872021198	6.917784691	6.843246937	6.786316395	6.82447958
"ILMN_1657283"	11.82422829	12.01287842	12.06524181	11.55989361	11.71554852	12.16949654	11.77988243	11.35861588	11.98913288	11.7074337	12.04915237	11.40436459	12.01030636	11.60043335	11.47838497	11.99589348	12.07300568	12.15586376	11.81884575	12.07760429	12.15092182	11.89523888	12.15092182	11.98163128	11.67267132	11.72263813	11.68106556	12.08402634	12.0943222	12.0514679	12.21961021	11.7922411
"ILMN_1657288"	8.009275436	8.250462532	7.858862877	8.378569603	7.83257246	7.818849087	8.011021614	8.048724174	7.864385128	7.384466171	7.474298	8.082391739	8.190560341	7.771900654	8.230503082	7.853017807	7.852565289	8.429218292	7.812135696	7.989821434	8.24852562	7.747068882	7.461129665	7.975928783	8.478783607	8.250244141	7.935914516	8.153055191	8.197893143	8.106109619	7.81410408	7.762881756
"ILMN_1657302"	7.02524519	6.768772125	7.072212219	6.821515083	6.891455173	6.94160223	6.943674564	7.026578903	7.014090061	6.989192009	6.929772377	6.826251984	6.737806797	7.091183186	7.42224741	6.895853043	6.766842365	6.833554745	6.911724091	7.109527588	6.97765255	6.983448029	6.675348759	6.794151306	6.822098732	6.923306465	7.175755501	7.104793549	7.078710079	6.972283363	6.946259022	6.87560606
"ILMN_1657317"	7.715875149	7.29610014	7.983063698	7.987479687	7.48266077	7.314228058	7.531328678	7.745845318	7.467338085	8.271421432	7.416925907	8.074532509	7.63873148	7.37504673	7.437715054	7.738981724	7.313873291	7.592591763	7.80333519	7.750505447	7.441286087	7.119819164	7.544696808	7.644717693	8.277972221	7.909532547	7.262596607	7.775891781	7.330685616	7.680465221	7.366127014	7.932240009
"ILMN_1657332"	6.822098732	6.966440201	6.943205357	7.045897961	6.679285049	6.85789299	6.823461056	6.907194138	6.917023659	7.028758526	7.188395023	6.89277935	6.947825432	6.739125729	7.361382961	6.916120052	6.894018173	6.793188572	6.813272476	7.074427128	6.873072624	6.874999046	6.813272476	6.890512943	6.996618271	6.863680363	6.904140472	6.888008595	6.882910252	6.680493355	7.036897182	6.798406124
"ILMN_1657347"	6.850281239	6.909306049	6.863188744	6.962785721	6.637893677	6.853312016	6.770907402	6.908551216	7.054379463	6.793649197	6.928590298	6.810415268	7.064079762	6.713200092	6.753973007	6.949671268	6.829093933	6.997816563	6.917450905	6.90827322	6.823452473	6.881021976	6.805335999	6.785809517	7.026974201	6.839200974	6.894173145	7.02299881	6.903959751	6.771133423	6.818304062	6.753692627
"ILMN_1657348"	7.462718964	7.526131153	7.8934865	7.385243416	7.639136314	8.445835114	7.358452797	7.72271347	7.374319077	7.532551765	8.009409904	7.274943829	7.065217018	7.855792999	7.284923553	8.068211555	7.71572113	7.589211941	7.366821766	7.542715073	7.343238831	7.824914455	7.743692398	8.042714119	6.991170406	7.271552563	7.28437376	7.41039753	7.519042015	7.324280739	7.50650835	7.756212234
"ILMN_1657358"	6.901622772	6.588908672	6.653009415	6.739278793	6.733007908	6.780803204	6.543487549	6.623949528	6.570770741	6.592735767	6.631927013	6.651461124	6.622784615	6.706161022	6.835364819	6.712769985	6.752969742	7.003371716	6.682868958	6.777420044	6.601721764	6.613603115	6.722819328	6.662710667	6.613382816	6.613528728	6.637640953	6.641132355	6.779911041	6.559211731	6.555454254	6.580572605
"ILMN_1657361"	9.799555779	9.787945747	9.797783852	10.12908363	10.21250153	10.04231071	10.15699768	10.00065899	9.733699799	9.342429161	10.05111122	9.382443428	10.1232872	9.86096096	10.53625011	9.97240448	10.14250183	10.29855919	10.11019325	10.07640839	9.892123222	10.18998814	10.40147018	10.29120827	10.13625622	9.593860626	10.44552231	10.55968285	10.53713131	10.03591728	10.34278774	10.35995197
"ILMN_1657373"	6.91697979	6.881925583	7.137277126	6.913799763	6.903196335	7.055669785	6.849286556	6.673327923	6.91162014	6.881925583	6.970331669	6.817670345	7.044897556	6.953016281	6.702392578	7.08032608	7.045445919	7.058198452	6.974039078	6.850356579	6.930152416	6.963017464	7.012880325	6.975126743	6.916452408	6.893753052	6.877386093	6.929886341	6.881183624	6.80704689	6.88374567	6.749893188
"ILMN_1657395"	8.859284401	8.799739838	9.210388184	8.956372261	9.008453369	9.319218636	9.001491547	9.098406792	8.534173965	8.829384804	8.800814629	8.670016289	8.852725029	9.07664299	8.583352089	9.317649841	9.051524162	8.757555962	8.718511581	8.744655609	8.459276199	9.470186234	9.57555294	9.124271393	8.547400475	8.656417847	8.987937927	8.497103691	8.909190178	8.499239922	8.787982941	9.101049423
"ILMN_1657398"	8.682173729	9.49862957	9.151563644	9.007219315	9.322173119	9.325613022	8.577033997	9.006836891	8.08100605	8.74620533	9.355814934	8.010607719	9.026233673	9.146681786	8.345615387	8.961758614	8.897465706	8.644680023	8.615439415	9.169278145	8.792419434	8.059584618	8.971885681	9.721449852	9.59083271	9.02532959	8.550315857	9.194952965	9.661137581	9.371796608	8.359498024	9.667171478
"ILMN_1657405"	7.126176834	7.278815746	7.401774883	7.381244183	7.165293694	7.215553284	7.187168121	7.374022961	7.13559103	7.265158176	7.48785162	7.109320164	7.258108139	7.368982792	6.959022045	7.292393208	7.27216053	7.244341373	7.297385216	7.323375702	7.150783539	7.104456425	7.247316837	7.280426025	7.269917011	7.293417931	7.058123589	7.352784634	7.178696632	7.327870369	7.197842598	7.088704586
"ILMN_1657406"	6.963493824	7.095126629	6.869481564	6.752868652	6.819506645	6.891897678	6.680860043	6.985925674	6.641132355	6.619360447	6.807572842	6.697236538	6.811160564	6.873019695	6.774819374	6.804356098	6.879059315	6.877114296	6.767533302	6.842906475	6.844432831	6.693265438	6.640028477	6.70597744	6.603559971	6.722409248	6.62816906	6.900717258	6.903114319	6.808102608	6.779224873	6.759214878
"ILMN_1657423"	9.442173958	9.584275246	9.521594048	9.337135315	9.675629616	9.975740433	9.447324753	9.761989594	9.073979378	9.324712753	9.250805855	8.92692852	7.890436172	9.704120636	9.565674782	9.610411644	9.48150444	9.342263222	9.058123589	9.513884544	9.112483978	9.080777168	9.199728966	9.38470459	8.742167473	9.456311226	9.748028755	9.482447624	8.882292747	9.438761711	9.462739944	9.491061211
"ILMN_1657436"	7.129570961	7.183541298	7.059848785	7.149997234	6.749876976	6.978494644	7.334171295	7.410855293	7.235260963	7.106907845	6.965425014	7.411232471	7.305985928	7.41609478	7.254870415	6.91396904	7.146969318	7.170437813	6.925997734	6.740377903	7.109992027	7.467550755	7.131241322	6.792299271	6.991170406	7.165661812	7.41078186	6.808072567	7.066887379	6.999367714	6.92663908	6.907281876
"ILMN_1657442"	6.794530392	6.789638042	6.686862469	6.944489479	6.811985016	6.902867794	6.791436195	6.688556194	6.967301369	6.783291817	6.716162205	6.799918175	7.049609184	6.855968475	6.696307659	7.099691391	6.792612553	7.004599571	6.702626705	6.752078056	6.945783615	6.963017464	6.73049593	6.753811836	7.054318428	7.119990826	6.875174999	6.805876732	6.794021606	6.55660677	6.694775105	6.796900272
"ILMN_1657446"	8.340099335	8.308569908	8.246974945	8.500732422	8.454566002	8.051651001	8.361672401	8.566074371	8.379090309	8.658841133	8.289745331	8.675958633	8.428560257	7.560445786	8.497956276	8.226471901	8.122392654	8.098920822	8.083885193	8.399776459	8.613832474	8.222512245	8.697655678	8.385852814	8.695941925	8.470154762	8.18020153	8.415655136	8.844615936	8.833343506	8.391594887	8.203032494
"ILMN_1657451"	7.559205532	7.783305645	7.984908104	7.636006832	7.907445908	8.118323326	7.444387436	7.442474842	7.667168617	7.379561424	7.568390846	7.362415314	7.113941193	7.593257427	7.783986568	7.973640442	7.700872421	7.625988007	7.690544128	8.109449387	7.599180222	7.471084595	7.602928638	7.909272194	7.420980453	7.765127659	7.818667412	8.185289383	8.201300621	7.863187313	7.905147552	7.976042271
"ILMN_1657455"	7.783886909	8.630601883	7.54732275	7.766170502	8.339036942	7.888091564	7.363079071	7.57987833	7.495128155	7.895881176	7.994501591	7.072992325	7.596145153	8.227880478	7.391918659	8.086490631	7.530952454	7.545413494	7.445991039	8.333731651	7.020545483	7.554121971	7.947747707	8.155917168	7.460595608	7.961759567	7.305146694	7.653202057	7.453356743	7.950134754	7.196929455	7.901587486
"ILMN_1657470"	8.422304153	7.914715767	8.046896935	8.29156971	7.750946522	8.080192566	8.596417427	8.625102997	8.064241409	8.308569908	8.29224968	8.475931168	8.109092712	8.665901184	8.490468979	7.896988869	8.090616226	7.955769062	7.909367085	7.747068882	8.206079483	8.80122757	8.092417717	8.00193882	7.704665184	8.010746956	8.283398628	7.376250744	8.080470085	7.669750214	7.975828648	8.317803383
"ILMN_1657475"	8.636080742	8.802197456	8.968588829	8.65680027	8.785146713	8.75157547	8.483537674	8.009835243	8.757115364	8.182271004	8.577673912	8.596073151	8.494726181	8.80122757	8.211788177	9.002110481	9.03540802	8.887102127	8.672986984	8.832126617	8.77812767	9.019763947	9.19900322	8.922916412	8.784098625	8.469153404	8.339647293	8.707576752	8.530977249	8.721811295	8.987382889	8.868434906
"ILMN_1657478"	7.149677753	7.193916798	7.191675186	7.243325233	7.173671246	7.404370308	7.063132763	7.00695467	7.162081718	7.164092064	7.41039753	7.179541588	7.18071413	7.45280838	6.795742512	7.05315733	7.154429913	7.284537792	7.024389267	7.177762508	7.068924904	7.165567875	7.186547756	7.314457893	7.097864151	7.17342186	6.996631145	7.213284016	6.985925674	7.157171726	7.20719862	7.110873222
"ILMN_1657483"	8.874660492	8.810896873	9.03278923	8.643870354	9.19229126	9.147100449	8.906517029	8.639899254	8.688982964	9.104774475	8.621671677	8.860922813	8.822357178	8.781851768	8.506217957	8.880308151	9.067444801	8.832456589	9.28288269	9.15682888	8.529605865	8.783038139	9.484378815	9.27210331	8.576815605	8.962985039	9.194671631	8.99425602	9.173656464	9.308790207	9.147988319	9.258481026
"ILMN_1657495"	9.383708954	9.9818964	9.944553375	9.644371986	9.686421394	9.78411293	9.859014511	9.330471992	10.14739799	9.925983429	9.898296356	9.369107246	9.807621002	9.479673386	9.385919571	9.543228149	9.732368469	9.676937103	10.02304173	10.1089201	9.938764572	9.189153671	9.926527977	9.640022278	9.93310833	9.921553612	9.755984306	10.2578125	10.08532715	10.24010372	9.752479553	9.855554581
"ILMN_1657497"	6.867506504	6.957318783	6.876099586	6.853883743	7.278155804	7.103287697	6.939271927	7.062514305	6.823543072	6.976207733	6.636052608	6.775304317	7.121888638	7.229002953	6.681368351	7.291676521	6.928995609	7.136613846	6.921308994	6.90827322	6.734438896	6.921751022	7.209962368	7.103537083	7.036912441	6.872619629	6.810155869	6.888008595	6.824068546	6.920258522	6.699621677	7.045530796
"ILMN_1657509"	8.406176567	8.839528084	9.067835808	8.331237793	8.418613434	8.47834301	8.383423805	7.992777824	8.50039959	7.747642517	8.767403603	8.020719528	9.157019615	8.53189373	8.464657784	8.560395241	8.592320442	8.747037888	9.192005157	8.624486923	8.86114502	8.210158348	8.986139297	8.590349197	9.091714859	8.494474411	8.425082207	9.035004616	8.986139297	8.623844147	8.734425545	8.392850876
"ILMN_1657515"	9.988693237	9.209890366	9.725235939	9.958208084	9.929086685	9.994420052	10.0564518	10.16167545	9.503167152	9.829042435	10.15430355	9.579756737	9.663090706	9.73107338	10.0921669	9.595982552	9.831742287	10.24081612	9.781353951	9.957585335	9.31465435	10.29046154	10.48240566	10.23187637	9.763841629	9.649296761	9.983961105	9.447877884	10.0012455	9.624700546	9.770451546	10.30338669
"ILMN_1657527"	7.072474003	6.876467228	7.037885189	6.790088177	7.015856743	6.91168642	6.858690262	7.041711807	6.67263031	6.994595528	6.72401619	7.082979202	6.969739914	7.050115108	6.725221157	7.037213802	6.861110687	6.799227715	6.701158524	7.016457081	6.812786102	6.99130106	6.860892773	6.740185261	6.784807682	6.924751282	6.80410099	6.780203819	6.991547108	6.812922001	6.876692772	6.848135948
"ILMN_1657547"	8.394076347	8.754942894	8.548282623	8.461905479	8.22978878	8.217146873	8.564073563	7.959865093	8.833698273	7.955007553	8.298840523	8.144342422	8.663804054	8.2892313	8.418319702	8.030674934	8.742167473	8.922753334	7.946702957	8.15323925	8.591872215	8.413889885	7.844898701	8.016061783	8.668126106	8.494474411	8.089952469	8.071172714	8.072479248	7.808540821	8.259065628	7.915540218
"ILMN_1657550"	7.487302303	7.932506084	7.899146557	7.552846909	7.382530212	7.299512863	7.288716793	7.283673286	7.721725464	7.377868176	7.825152874	7.504499912	8.065123558	7.466041565	7.309479713	7.562704563	7.49014616	7.485626698	7.741577148	7.466981411	7.651069641	7.26692009	7.671839714	7.417844296	7.927773952	7.493289471	7.44091177	7.821823597	7.777266502	7.712502003	7.431287766	7.481750965
"ILMN_1657554"	7.928739548	8.448518753	8.098745346	8.137145996	8.538097382	8.114295006	8.118925095	7.943052292	8.768967628	7.711868763	8.174012184	7.841550827	8.494474411	7.751992226	8.296503067	8.121541977	8.306780815	8.28004837	8.594064713	8.533358574	8.433948517	7.620723724	7.411757946	8.284729958	9.024478912	8.355465889	8.27371788	9.16906929	8.650607109	8.516724586	8.256072044	7.967581272
"ILMN_1657591"	6.852149963	7.037465096	6.979592323	6.728127956	6.897027969	6.772693157	6.877184868	6.696955204	6.986095428	6.75307703	7.045445919	7.069264889	7.036928177	7.11305809	6.927103043	6.919987679	6.845500469	6.920162678	6.869355202	6.798063755	6.862016678	6.824367523	6.903738022	7.040525913	6.867325306	7.00717783	7.103581429	6.856725693	6.840360165	6.847088814	6.882858753	7.085704327
"ILMN_1657612"	11.51497555	11.5676403	11.77813911	12.08653164	11.15795803	11.63381004	12.24777794	12.34267807	12.29980087	11.54788876	12.01287842	11.47522163	11.61868286	11.7244091	12.69776535	11.13925648	11.69179344	11.9939003	11.2243824	10.78361416	11.92568874	11.83762264	10.72568703	10.80390835	12.09878635	12.0699091	12.00598526	11.14697742	11.25019073	10.92135143	11.28216934	10.91177845
"ILMN_1657619"	7.078653336	6.757309914	6.771797657	7.059695244	6.868549824	6.971127033	7.254293919	7.142290115	6.891955853	7.065591812	6.72401619	7.289875984	7.012247086	6.838440418	7.293718815	6.865120411	6.929976463	7.097027779	7.004487514	6.962203979	7.167573452	6.965095043	6.921308994	6.839130402	6.879756927	7.122721195	7.330601692	6.870832443	7.224026203	6.874009132	6.853903294	6.86382246
"ILMN_1657624"	8.960559845	10.19950771	9.110135078	9.60591507	9.726444244	9.730780602	8.879231453	9.219070435	9.306472778	9.426695824	10.05330849	8.910063744	9.123127937	9.675629616	9.300009727	9.579944611	9.267476082	9.162817955	9.416010857	9.472720146	8.925303459	9.118743896	9.920840263	9.721449852	9.140779495	8.688238144	8.913272858	9.555141449	8.90672493	9.360548973	9.233818054	9.024682045
"ILMN_1657627"	7.050483227	7.05548811	6.904502392	7.598588467	7.003040314	6.878633976	6.925003052	7.242088795	6.835420609	7.05686903	6.908103466	7.12104845	7.659396172	6.938888073	7.320990562	6.902340412	6.977089405	7.093309879	7.019342899	7.16490984	7.215969086	6.942058086	7.141501904	7.047498703	7.464670181	7.148475647	7.017663479	7.27069664	7.082067966	7.228058815	7.03097868	7.189866543
"ILMN_1657632"	10.35995197	9.920243263	10.18371582	10.23261929	9.934243202	10.15670013	10.56833935	9.84392643	10.21592426	9.835630417	9.854186058	10.22235203	10.26401043	10.21829128	10.61773682	9.992179871	10.14739799	10.32534409	9.933732986	10.13542652	10.48697567	10.56152916	10.00362396	9.82713604	9.992179871	9.967494965	10.37159538	9.91456604	10.35100555	10.07009888	10.70885468	10.11019325
"ILMN_1657634"	6.836261272	7.053910732	6.941722393	7.114992619	7.205697536	6.947850227	6.920184135	6.894341469	7.014090061	6.863333225	6.887559891	6.854866028	6.924807072	6.759697437	6.712213993	7.074016094	6.822807312	7.050282955	7.001887798	6.939002991	6.997288227	6.865575314	6.836652756	7.07980299	7.226366043	7.0037117	6.811368942	7.151480675	6.835858822	7.125741959	6.831687927	7.04670763
"ILMN_1657673"	7.513841152	7.547228813	7.471011162	7.498844624	7.321700096	7.276788712	7.575312614	7.589211941	7.573758602	7.524233341	7.536586285	7.597793579	7.780948639	7.34706068	7.609942913	7.313873291	7.360416889	7.311410427	7.554005623	7.461892605	7.471730709	7.061134815	7.580951691	7.41235733	8.07258606	7.445284367	7.802725315	7.799239635	7.762318134	7.757825375	7.661962032	7.279500008
"ILMN_1657679"	8.213953018	8.149829865	8.060509682	7.717870235	8.033257484	8.290764809	8.015212059	8.147927284	7.779522419	8.074421883	8.136400223	8.023036003	7.937185764	8.472802162	7.613125324	8.249432564	8.107635498	8.002774239	8.09740448	7.764698029	8.050640106	8.330491066	8.486941338	8.130483627	7.619942665	7.928869247	8.145959854	7.741667271	7.940864086	7.836580753	7.849729538	7.980213165
"ILMN_1657680"	7.858862877	7.976156235	7.636653423	8.0446558	7.72089529	7.660581589	7.873670578	8.075642586	7.72917366	7.682863712	7.745476723	7.605110168	8.006864548	8.065242767	8.018772125	7.642278194	7.883955479	7.647926807	7.576140404	7.727602959	7.714295387	7.514886856	7.801455975	7.706198215	7.73719883	7.609700203	7.577370644	7.787233829	7.752584934	7.780838013	7.887354851	7.906950951
"ILMN_1657682"	7.903972149	7.664830208	7.877668858	7.718633652	7.616250038	7.803637505	7.816493511	7.709839344	8.035331726	7.704772472	7.58272171	7.959754467	7.878381729	7.643416882	7.619713306	7.853584766	8.191387177	8.027038574	7.863704205	7.814423561	8.344151497	8.196591377	7.986583233	7.726850033	7.643977642	7.90732193	8.10981369	7.765343666	7.969133854	7.71134901	8.251004219	7.737853527
"ILMN_1657683"	7.349452019	7.18109417	7.388769627	7.083023071	7.098900795	7.336266041	7.263922691	7.285441875	7.254935265	7.93949461	7.399479866	7.681816101	7.320747375	7.272995472	7.072150707	7.482907295	7.195252895	7.033247948	7.322136402	7.552784443	7.280201435	6.931632996	7.56088686	7.409544468	7.151937485	7.320361614	7.126176834	7.326592922	7.082067966	7.407648563	7.117119312	7.048677444
"ILMN_1657697"	8.436496735	8.563627243	8.267656326	8.976333618	8.194080353	8.195484161	8.998051643	8.70486927	8.783038139	8.832456589	9.129060745	8.841004372	9.110135078	8.693719864	9.065611839	8.294997215	8.29383564	8.487392426	8.432770729	8.301941872	8.362859726	8.586183548	8.563916206	8.477861404	8.758378029	8.822758675	8.960958481	8.279567719	8.702906609	8.550494194	8.622689247	8.626758575
"ILMN_1657701"	9.03373909	9.982581139	9.957027435	9.998808861	9.992520332	9.425317764	9.750559807	9.129883766	10.289608	9.021274567	9.224508286	9.254638672	9.017333031	8.927859306	9.65281105	9.118514061	8.50039959	10.3779583	10.30814362	9.622536659	9.094632149	9.853365898	7.792996883	10.34190655	11.14824772	10.2198019	9.270153046	10.93523312	10.61890697	10.3026123	9.886154175	10.37326431
"ILMN_1657708"	7.275305271	7.33016634	7.193296432	7.099997044	7.01245594	6.992051601	6.990442276	7.220462322	7.347350121	7.751348019	7.492059708	7.878267765	7.2544384	7.42991066	6.929047108	7.690454483	7.04718256	6.909445286	7.220386505	7.665722847	7.149405003	6.926241398	7.149893761	7.259576321	6.963714123	7.393147469	7.107156754	7.150484562	6.786725521	7.504499912	7.115268707	7.130251408
"ILMN_1657722"	11.54614925	10.96989822	11.2204504	12.5444603	10.63922024	10.51677322	12.4403677	12.38499355	11.86298943	11.71089745	11.60213661	11.92568874	11.86653233	11.85408211	12.84076595	10.07082367	11.16134548	11.46142387	10.83913803	10.4998312	12.03739452	12.5338068	10.32159042	10.18833351	12.07300568	11.76676655	11.86653233	10.3329277	11.15674782	10.87862682	11.91735363	10.89927673
"ILMN_1657728"	6.863584518	6.693762779	6.858075142	6.752868652	6.755189419	6.785918236	6.789874554	6.908551216	6.783967495	6.842741489	6.887559891	6.835430622	6.852127075	6.891137123	6.930816174	6.835377216	6.799293041	6.893527031	6.773786545	6.820311546	6.912488461	6.990105629	6.797083378	6.91162014	6.743273258	6.88421011	6.965849876	6.999770164	6.914110184	6.718122005	7.035363197	6.798406124
"ILMN_1657744"	8.683185577	8.655240059	8.873872757	8.714370728	8.955998421	8.699861526	8.568601608	8.537541389	8.70486927	8.30788517	8.772967339	8.312948227	8.354754448	8.739289284	8.919189453	8.675580978	8.662842751	8.998744965	8.831954956	8.668437004	8.798124313	8.539995193	8.721114159	8.694025993	8.696799278	8.51506424	8.514734268	8.770086288	8.763781548	8.743985176	8.597637177	8.652853966
"ILMN_1657746"	7.928102016	7.948574066	8.074728012	8.13248539	8.233358383	8.120164871	8.007404327	7.811047077	8.155917168	7.831892967	7.918237209	7.702914715	7.920295715	7.905352116	8.136147499	7.824664593	7.926692009	8.136626244	8.022623062	8.168542862	8.359360695	8.168701172	7.653465748	7.95477581	8.234816551	8.054552078	7.803883076	8.285517693	7.986502171	8.120351791	8.100243568	7.896370411
"ILMN_1657754"	7.692588806	7.435791492	7.711717129	7.995570183	7.709691048	7.697173595	8.100791931	7.735080719	7.766902924	7.526572704	7.217869759	7.804362774	7.974259377	7.534248352	8.228013039	7.635469437	7.941544056	8.243540764	7.827311516	7.675544739	8.391087532	8.218889236	7.590497017	7.826973438	8.062265396	7.955894947	8.074642181	7.879151821	8.134021759	7.579302788	8.201181412	7.846948147
"ILMN_1657760"	6.781610966	7.191201687	6.870370865	6.962785721	7.098900795	6.955397606	6.907526493	6.63520813	7.063753605	6.840326309	6.817817688	6.888154984	6.856332302	6.772125244	6.751240253	6.885350704	7.038492203	7.02393198	7.000813961	6.840405464	7.012519836	7.095543385	7.096576214	6.765262604	6.853300571	7.048915386	6.983737469	7.179195404	6.871828079	7.060096741	6.841229439	6.908484459
"ILMN_1657771"	7.683960438	7.977165699	7.8220644	7.942288399	7.883955479	7.609437466	7.993614197	8.211366653	7.809940338	8.061311722	8.020719528	7.890734196	8.097273827	7.799598217	8.38241291	7.707422256	7.543708801	7.568566322	8.145682335	8.029063225	7.691772461	7.490866661	7.451911449	8.205393791	8.117609024	8.112879753	8.098599434	8.643215179	8.043063164	8.583525658	7.590497017	8.217302322
"ILMN_1657790"	6.859418869	6.735921383	6.722042084	6.862983227	6.854724407	6.979701996	7.077367783	7.085809231	6.970107079	6.935368061	6.977089405	7.020498276	6.957465649	6.963353157	7.411466599	6.784201622	6.793539047	6.825376511	6.891418934	6.62234211	7.041781425	7.158730984	6.940533161	6.912836552	6.811480045	6.905974865	7.12947464	6.753959656	6.964978695	6.797287941	6.805548191	6.815112114
"ILMN_1657796"	7.653600693	7.739135742	7.764166832	7.555383205	7.623238564	7.662632465	7.736773014	7.441817284	7.905587196	7.444094181	7.631023884	7.607909203	7.680940151	7.449780464	7.536989212	7.595939159	7.844103813	7.723150253	7.536670208	7.409439564	7.616312504	7.585672379	7.656709194	7.613027573	7.861661434	7.726303577	7.664830208	7.529549599	7.772298813	7.510982037	7.553817272	7.640134335
"ILMN_1657797"	9.353079796	9.653347015	9.453611374	9.336100578	9.119819641	9.483783722	9.235593796	9.278191566	9.623067856	9.613431931	9.769580841	9.691501617	9.513310432	9.583725929	8.94512558	9.587861061	9.390377045	9.409040451	9.227115631	9.386914253	9.311197281	9.3934021	9.691254616	9.249796867	9.606930733	9.395114899	8.938171387	9.273151398	9.051795006	9.496664047	9.790578842	9.236455917
"ILMN_1657803"	6.631637573	6.747263432	6.951887608	6.898219585	6.76062727	6.727560043	6.931831837	6.745380878	6.814105034	6.837293625	6.967074871	6.905725956	7.036928177	6.81751585	6.95491457	7.044942379	6.870191574	6.814360619	6.896792889	6.713464737	6.994402409	6.840633392	6.715215206	6.83288765	6.703390121	6.926025391	6.80410099	6.79294014	7.0481143	6.831582546	6.850066662	6.790543556
"ILMN_1657810"	11.07139969	11.24310112	11.15316963	11.2709465	11.25639534	11.34956741	11.14824772	11.00592995	10.71329594	11.22183323	11.07025528	10.85431385	11.43298912	11.66378021	10.80883789	11.31204128	10.90032578	10.97349644	10.95739174	11.23178864	11.19637203	11.35263729	10.9544096	11.23322487	11.31514835	10.69496632	10.75598621	10.86624432	10.96744919	11.1628294	11.1716013	11.03368473
"ILMN_1657836"	6.868549824	6.956069946	6.94086647	6.969699383	6.977201462	6.96554327	6.864988327	6.870234966	7.049243927	6.836087227	6.866122723	6.944605827	6.73660183	6.796976089	6.720469952	6.991929054	6.860229492	6.969780445	7.117238522	7.084664822	7.034825802	6.810534477	7.229185581	7.14222908	6.946026802	6.968605995	6.91372776	7.08896637	6.912836552	6.967777729	6.821486473	6.999604225
"ILMN_1657837"	7.043656349	7.263844967	7.162198067	7.001836777	7.145440578	7.248535156	7.10539484	7.386544228	7.119484901	7.14974308	7.41039753	7.150673389	7.076636314	7.624089241	7.058774471	7.317020416	7.239304543	7.298614025	6.951887608	7.197598934	7.060911179	7.014090061	7.079490185	7.003284931	7.014226913	7.099023342	7.180956364	7.216631889	7.011291027	7.193581581	7.480460644	7.341199398
"ILMN_1657855"	6.7042799	6.603172779	6.701264858	6.56214571	6.6072855	6.631764889	6.695844173	6.646371365	6.762458801	6.742870808	6.678994656	6.802817822	6.665620327	6.648343086	6.604708672	6.633357048	6.717536449	6.644018173	6.734306335	6.628253937	6.654148102	6.64057827	6.62968874	6.750736713	6.569463253	6.697692394	6.616816998	6.651844978	6.629660606	6.6679883	7.243085861	6.662353516
"ILMN_1657857"	9.451649666	8.598734856	8.828377724	9.377950668	8.610879898	8.892923355	9.65424633	9.630556107	9.348540306	9.521079063	8.633057594	9.202386856	8.695806503	8.796634674	9.496189117	8.355465889	9.043492317	9.129709244	9.022035599	8.92692852	9.91456604	9.153136253	8.853502274	8.659578323	8.830739021	9.159631729	9.605192184	8.51112175	8.952512741	9.14040184	8.772197723	8.850347519
"ILMN_1657860"	7.107391357	7.340975285	6.972090721	6.920417786	7.003040314	7.011113167	6.988395214	6.983776093	7.196829796	6.919817924	7.001748562	6.97483778	7.258108139	6.857184887	6.905115128	7.15309763	6.975252151	7.192250252	7.095085144	7.131276131	7.086000443	7.070746422	6.726671219	7.10661602	7.3846035	7.143654823	7.014417171	7.136613846	7.231863976	7.041759491	7.179195404	6.776956558
"ILMN_1657862"	9.407572746	9.122250557	9.051377296	9.618914604	8.898127556	9.153307915	9.511492729	9.388119698	9.651652336	9.456533432	9.235132217	9.302027702	9.309597015	9.023212433	9.38093853	8.979963303	9.393844604	9.438966751	9.440666199	9.422054291	9.671650887	9.238370895	8.969374657	9.056465149	9.839464188	9.290190697	9.261097908	9.271178246	9.300009727	9.441728592	9.512392044	9.123951912
"ILMN_1657864"	9.222817421	9.320889473	9.233818054	9.333470345	9.485590935	9.584275246	9.008982658	9.444488525	9.017333031	9.413858414	9.473767281	9.105469704	9.066145897	9.470661163	9.175828934	9.461216927	9.186729431	9.002260208	9.797241211	9.506844521	8.895793915	9.105469704	9.72277832	9.573373795	9.161379814	9.15682888	9.051795006	9.476161957	9.100111961	9.239645004	8.907914162	9.294003487
"ILMN_1657868"	7.209962368	7.192250252	7.134916782	7.244465351	7.215350151	7.177107811	7.32694912	7.227950096	7.479230404	7.156369686	7.048644543	7.096735001	7.220705986	7.065686226	7.312683582	7.253706932	7.164988518	7.331692696	7.165049076	7.259138584	7.274152756	7.252487183	7.357106686	7.120131493	7.367161751	7.079706669	7.422457218	7.22331953	7.213099957	7.141584873	7.166716099	6.988232613
"ILMN_1657871"	9.465538979	7.893567085	8.169537544	7.281729221	8.348485947	7.464759827	8.10357666	7.707816124	10.84938812	8.64437294	7.849504471	12.07517815	8.452252388	9.85691452	7.486003876	7.890205383	7.931125164	7.102988243	8.090473175	8.26158905	7.746526241	10.19950771	7.798183441	8.100243568	7.348134041	7.844023228	7.308418751	7.341900826	8.517336845	8.894839287	7.471829891	8.310699463
"ILMN_1657873"	8.48667717	8.45136261	8.750616074	8.314898491	8.61827755	8.881403923	8.541520119	8.174631119	8.754579544	8.304437637	8.366418839	8.126561165	8.532619476	8.328436852	8.688097	8.592965126	8.672656059	8.637254715	8.745176315	8.871167183	9.022536278	9.042752266	8.806990623	8.795416832	8.451903343	8.437233925	8.729214668	8.801352501	8.840137482	8.703385353	9.071077347	8.665682793
"ILMN_1657884"	7.317666054	7.148633003	7.420506477	7.435986519	7.287984848	7.439460754	7.496995449	7.730197906	7.360513687	7.23802948	7.561692238	7.570986271	7.484095097	7.356534004	7.412024975	7.437566757	7.217615604	7.382601261	7.1004529	7.367339134	7.358616352	7.386432171	7.45413208	7.32706356	8.020893097	7.886393547	7.466348171	7.736412525	7.604524136	7.69127512	7.691997528	7.47634697
"ILMN_1657892"	10.57760906	9.842782021	10.17687893	10.03522205	10.19518661	10.73361778	10.05905724	10.17615223	9.57139492	10.22963238	10.22661018	10.35956001	10.0023241	11.13379192	9.753065109	10.41170788	10.46266174	10.41416836	10.33957672	10.44345284	9.129709244	11.34956741	10.93656349	10.65539169	9.434034348	9.985911369	10.16570377	9.428103447	9.631509781	10.26159477	10.23813152	10.62640572
"ILMN_1657893"	8.234972954	8.435896873	8.388604164	8.213879585	8.374480247	8.221315384	8.11634922	8.089603424	8.224908829	8.344754219	8.503628731	8.000159264	8.082906723	8.051179886	8.299178123	8.148524284	7.982314587	8.082579613	7.935705185	8.212533951	8.071172714	8.183783531	8.438506126	8.292109489	7.982900143	8.046390533	7.815544128	8.203288078	7.914601803	8.454011917	8.444466591	8.231460571
"ILMN_1657898"	6.906447887	7.14116478	7.162198067	7.014078617	6.836100578	6.938593388	6.967603683	6.949238777	7.003016472	6.922208786	7.032990932	6.976843834	6.925860882	6.973854542	7.059489727	6.970070362	7.164587975	7.097027779	7.078968525	6.937512398	6.965946674	6.945340157	6.879719257	6.839130402	7.276911736	6.900919914	6.894173145	6.922041416	6.817249775	6.825863838	7.087903976	6.910718918
"ILMN_1657913"	6.868549824	7.131686687	7.210459709	6.901262283	7.256748199	7.099089146	6.873032093	6.751691818	6.983345509	6.872556686	7.024580956	6.826251984	6.932497978	6.863333225	7.146620274	7.076442719	6.958200932	7.000019073	7.141229153	7.131276131	6.932908535	6.78246212	6.792745113	7.208374977	7.165092468	6.947800159	6.929032326	7.307770252	7.077113152	7.121384144	6.94124651	6.773534775
"ILMN_1657932"	6.926720619	6.915194035	7.136255741	6.832239151	6.810765743	6.902867794	6.950662613	6.871525288	6.736999512	7.147582531	7.140285015	7.000268459	6.971560955	6.879928589	6.979505539	6.751036167	6.765262604	6.793188572	6.858895302	6.789892197	6.804367065	6.79206419	6.813272476	6.827289104	7.346666336	6.931800365	6.858895302	6.870832443	6.791158676	7.135199547	6.91168642	7.160891056
"ILMN_1657949"	9.309985161	8.45136261	8.815761566	9.218510628	8.436892509	8.938171387	9.623609543	9.63315773	8.897465706	8.991727829	8.707411766	9.443686485	8.929869652	9.144551277	9.586184502	8.792419434	9.120030403	9.034820557	8.75157547	8.707576752	9.324712753	9.389496803	8.976624489	8.63290596	8.330998421	8.935441017	9.443686485	8.456959724	9.129709244	8.658467293	9.121866226	8.840846062
"ILMN_1657950"	6.789065838	7.096482277	7.094771862	7.298455715	6.943685532	6.92414093	6.809153557	7.264796734	6.84667778	7.015192032	6.983551502	7.05663681	6.860091209	7.584319592	6.672813892	6.78211832	6.795334816	7.268945694	6.618262291	6.984375	7.258787632	6.747508049	7.123104572	6.803222656	6.805160999	6.773534775	6.744455814	7.359009266	7.06307888	6.709462166	6.710538864	7.197548389
"ILMN_1657955"	6.857236385	6.851496696	6.870370865	6.717200756	6.815826416	7.057814598	6.781476498	6.73039484	6.864146709	6.754464149	6.769810677	6.749876976	6.767142773	6.642755508	6.83757019	6.868673801	6.816855907	6.759067059	6.909445286	6.984375	6.909563065	6.895308018	7.061382294	6.803222656	6.816996574	6.837526321	7.007833004	6.965316772	6.916339397	6.996123314	6.880050182	7.058774471
"ILMN_1657968"	10.79449177	10.98687267	11.16134548	10.80511093	10.65022755	10.95862675	10.6782341	10.88587952	10.92366314	11.40151596	11.30628109	11.10466862	11.21077061	10.5965147	10.83003426	10.78025723	10.92564964	10.74330711	11.31027889	11.00741386	11.09421825	10.17898273	10.59312439	11.03827953	11.43494797	11.20328236	10.9514246	11.62794876	11.10724735	11.33709812	10.45081139	10.63051701
"ILMN_1657977"	10.73959827	11.16554642	10.64169788	10.86988258	10.84423447	11.06300831	10.21743488	10.84174538	10.26718426	11.47012901	10.78940678	10.5350275	10.0921669	11.84300423	10.18921089	10.89980125	10.22333622	10.33193779	9.833191872	10.84642506	9.458827019	10.50325298	10.77491665	10.92024517	10.38083267	10.36762905	9.904474258	9.883562088	10.29046154	10.00915051	10.57860088	10.78149509
"ILMN_1657983"	9.60014534	9.18510437	9.686859131	9.072776794	9.238611221	9.769580841	9.533984184	9.466427803	9.438966751	9.497904778	9.684591293	9.603049278	9.655312538	9.201457024	9.29719162	9.760828972	9.59750843	9.434928894	9.603049278	9.540805817	10.06521606	9.483783722	9.829042435	9.425017357	9.10124588	9.344127655	9.896960258	9.512809753	9.775092125	9.57555294	9.551359177	9.452301979
"ILMN_1657993"	7.71924305	7.33244133	7.588638306	7.539553165	7.358695507	7.359318733	7.915998459	7.788769245	7.686457634	7.555071354	7.474298	7.771618366	7.62925148	7.568956375	8.130970955	7.527606964	7.645863056	7.613203049	7.821606159	7.72089529	8.001585007	8.074421883	7.967022896	7.64274025	7.593555927	7.604741096	8.152506828	8.00666523	8.107304573	7.988732338	7.861242771	7.69916153
"ILMN_1657996"	9.967494965	9.756604195	9.357635498	9.717402458	10.20590878	9.39910984	9.759525299	9.89966011	9.570410728	9.129060745	9.671943665	9.282051086	9.769868851	9.658400536	10.43802357	9.329786301	9.73859787	10.08677101	9.435964584	9.799021721	9.082386017	9.051524162	9.642579079	9.840499878	10.44552231	9.681879044	9.346143723	9.043492317	9.580382347	9.631212234	9.576608658	9.705645561
"ILMN_1658015"	6.998250484	6.86369276	6.869481564	6.933501244	6.681921959	6.845844746	7.182388783	7.084604263	7.099615574	7.025513649	7.050156593	7.260441303	7.129807949	6.965679646	7.127843857	6.900066853	6.888998508	6.854866028	6.906500816	6.926048279	7.023887157	7.043144703	6.933882713	6.728703499	6.91201067	7.008766174	7.093309879	6.765457153	6.93161869	6.984791279	6.804968834	6.75280571
"ILMN_1658016"	7.386898041	7.828330994	7.901147366	7.398551464	7.69021368	7.754724503	7.5890131	6.846634865	7.699581623	7.153675556	7.644272327	7.165293694	7.481361389	7.241684914	7.08002615	7.707422256	7.756475925	7.738117218	7.538771152	7.473795891	7.602539539	7.345291615	7.732526779	7.777460575	7.496924877	7.579690456	7.574057102	7.902261257	8.045146942	7.563926697	7.770344734	7.57905674
"ILMN_1658028"	7.38201046	7.39791441	7.456233978	7.197497845	7.568784714	7.617324829	7.189555168	7.403385639	7.321521759	7.595658779	7.530276299	7.522659302	7.055222988	8.10981369	7.248120308	7.497760773	7.4445858	7.094419003	7.440581322	7.332052231	7.017286777	7.491879463	7.562154293	7.799153805	7.191454411	7.14610672	7.150211334	7.425794601	7.368271828	7.304430008	6.94124651	7.664655209
"ILMN_1658044"	6.823283195	6.768772125	6.634140015	6.921983242	6.757833958	6.782905579	6.894105434	6.832945347	6.817326546	6.73131609	6.680221081	7.00420475	6.792040348	6.847800732	7.224755287	6.762334347	6.870972633	6.883147717	6.920567036	6.921077728	6.835440636	6.958214283	6.813272476	6.88927269	6.834721565	6.927343369	6.979900837	6.835031033	6.971362591	6.983714581	6.802449226	6.961452007
"ILMN_1658053"	9.899013519	10.16396809	10.14886856	10.01717854	10.04893684	9.864193916	9.890286446	10.23616791	10.13584137	9.795431137	10.24673271	10.08755112	9.233344078	10.1314621	10.16650581	10.07707977	9.957585335	9.949729919	9.643063545	9.915350914	9.741203308	9.431372643	9.124686241	9.72015667	10.04734421	10.15571785	9.964934349	9.957896233	10.0859766	10.1123085	9.911913872	9.852074623
"ILMN_1658071"	6.996727943	6.628109932	6.776549339	6.674623966	6.505002499	6.749849319	6.78610611	6.600397587	6.802775383	6.739997864	6.656727314	6.979678631	6.965500355	6.760818958	6.895526409	6.856413364	6.809048176	6.863320827	6.938060284	6.75342083	6.995240211	6.94424963	6.938669205	6.824584007	6.686701775	6.792597771	6.97333765	6.669446945	6.946581364	6.67677021	6.797251701	6.834310055
"ILMN_1658080"	8.843102455	9.340991974	8.806990623	9.115102768	9.601302147	9.501844406	9.362130165	8.751901627	9.79325676	8.444870949	8.824617386	8.398406029	8.659391403	8.513426781	9.560095787	9.120240211	9.06863308	9.723924637	9.666481018	9.390580177	9.788525581	9.478839874	8.684635162	9.415224075	9.610661507	9.038357735	9.311197281	9.912704468	10.22798347	9.255431175	9.459663391	9.024682045
"ILMN_1658083"	7.222633362	7.081946373	7.066641808	7.217333794	7.152831554	7.039991379	7.337528706	7.267626286	7.372415066	7.206167221	7.070911407	7.023109913	7.186752319	7.192641258	7.156369686	6.979981422	7.31325531	7.289054871	7.044365406	6.949550629	7.376157761	7.176630974	7.35390377	7.136613846	7.274075508	7.152275562	7.289452076	7.137587547	7.0296731	7.175326347	7.296856403	7.15470314
"ILMN_1658093"	6.836261272	6.821219921	6.878857136	6.918750763	6.955916405	6.768715382	6.901046276	6.859048367	6.878573418	6.845500469	6.94424963	6.999593735	6.90771389	6.820392609	6.99812746	6.787533283	6.797057629	6.952593327	6.865808487	6.958830833	6.976207733	6.886770725	6.824732304	6.615563869	6.927832603	7.015564919	6.918448925	6.815291405	6.955796242	6.942327976	6.769518852	6.849080563
"ILMN_1658094"	7.260287285	7.16544342	7.111774921	6.846990585	6.838920116	7.049479961	6.912373543	6.77603817	6.968138218	6.814474583	7.194437981	7.091067791	7.294705391	6.866066456	6.956653118	7.023690224	6.928995609	7.428478241	7.111699104	6.861626625	7.354115486	7.191088676	7.016698837	6.777420044	6.659002304	6.992010117	6.953372955	6.803755283	7.121717453	6.821624279	6.876692772	6.878021717
"ILMN_1658104"	6.796976089	6.685428143	6.781404495	6.834053516	6.882619858	6.804344654	6.939271927	6.889875889	6.864146709	6.712972164	6.848838329	6.962785721	6.801156044	6.706161022	6.807438374	6.811610222	6.899545193	6.868549824	6.756774426	6.642781734	6.894803524	6.958214283	6.712806225	6.774442673	6.879756927	6.809105873	6.770643711	6.780203819	6.76965189	6.772256374	6.766527176	6.706851482
"ILMN_1658110"	6.986004829	6.86632061	6.864988327	6.95678997	6.899744034	6.93956995	6.981259823	6.954547405	6.874919891	6.860822201	6.762582302	7.039991379	6.980690002	6.748758316	6.937292099	6.957700729	6.983807564	6.922465324	6.877636433	6.817864895	6.985557079	7.020271301	6.782522202	6.903114319	7.104400158	6.942482471	7.010862827	6.868722916	6.985217094	6.84098196	6.820072651	6.84379673
"ILMN_1658121"	9.520814896	10.16012383	9.813780785	9.569833755	9.885288239	9.79665184	9.700768471	10.04161549	9.500967026	10.21743488	10.05397987	9.678236008	9.997656822	9.631212234	9.090949059	9.801158905	9.57555294	9.365570068	9.925983429	9.717402458	9.362621307	8.749400139	10.4311285	10.2207613	10.3474226	10.02820969	9.766247749	9.794106483	9.644902229	10.46451664	9.261097908	9.850711823
"ILMN_1658143"	6.779299259	6.773498535	6.739706993	6.730043411	6.76934576	7.02856493	6.860091209	6.887933731	6.801224709	6.827096462	6.620794773	6.775304317	6.735372543	6.718637943	6.726356506	6.766697884	6.91730547	6.768615246	6.792331696	6.833457947	6.871549606	6.934220314	6.825945377	6.802017689	6.681799889	6.831305504	7.094204903	6.855555058	6.728775501	6.775918961	6.744272232	6.670407295
"ILMN_1658144"	7.6034832	7.777720928	7.807355881	7.606154919	7.747187614	7.896636963	7.766902924	7.422315598	7.677480698	7.564293861	7.962620735	7.64274025	7.650107861	7.903340816	7.563306808	7.910864353	7.843121529	7.756124496	7.545413494	7.656608105	7.770414352	7.719454765	7.928433895	7.885601997	7.762002945	7.81298399	7.706698895	7.674906254	7.791741371	7.677480698	7.747850418	7.703650951
"ILMN_1658160"	8.468888283	8.274438858	8.390037537	8.562267303	8.738535881	8.963574409	8.241059303	8.635658264	8.580777168	8.413889885	8.337676048	8.412579536	8.438337326	8.566209793	8.442037582	8.499913216	8.40356636	8.418319702	8.885955811	8.813741684	8.793785095	8.637423515	8.904497147	8.708327293	8.504042625	8.32063961	8.549594879	8.754942894	8.541664124	8.629606247	8.475219727	8.593844414
"ILMN_1658173"	6.781610966	6.904891014	6.807740211	6.859048367	6.909282684	6.869678974	6.783046246	6.912742615	6.860324383	6.728384972	6.832085133	6.766396999	6.947825432	6.652342319	6.718699932	7.025779247	6.879870415	6.774400234	6.83109045	6.789892197	6.818304062	7.051221848	6.714036942	6.88927269	6.865766048	6.738802433	7.076958656	6.814065933	6.816231251	6.993504047	6.807572842	6.706851482
"ILMN_1658175"	6.889473438	6.784109592	6.998369217	6.799085617	6.998530865	7.051540375	6.62039566	6.766616344	6.780940056	6.69562149	6.975991726	6.730650425	6.769631386	7.019836426	6.916178703	6.968786716	6.764236927	6.835815907	6.824584007	6.939002991	6.859704018	6.984611034	6.76026392	6.934786797	6.680366516	6.829919338	6.911808968	7.121384144	6.949117184	6.876099586	6.881213188	7.272845268
"ILMN_1658176"	7.098021984	7.35724926	7.44484663	7.033385754	7.195287704	7.20023632	7.082566738	7.258557796	7.040734768	6.908043385	7.287244797	7.12104845	7.296748161	7.415537834	6.922421932	7.235183239	7.253944397	7.008834362	7.338057995	7.048604965	7.187075615	7.095543385	7.914487362	7.318805695	6.97060585	7.047498703	7.006717205	7.369935989	7.104670048	7.258044243	7.086444378	7.044433594
"ILMN_1658182"	7.622447491	6.936971188	7.196416855	7.163661003	6.963860512	7.203999043	7.71924305	7.599134445	7.408805847	7.10062933	7.197443485	7.726650715	7.722684383	7.16903162	7.89011097	7.110579967	7.463368416	7.364066124	7.474221706	7.212173939	7.934589386	7.667168617	7.409796715	7.218674183	7.014226913	7.137524128	8.102704048	7.153244972	7.64916563	7.155230522	7.405047417	7.259797096
"ILMN_1658207"	6.91587019	6.981772423	6.962483883	6.752868652	6.824708462	6.90790987	6.809153557	7.28848505	6.882016659	6.800859451	6.94699955	6.742209435	6.812317371	6.98464489	6.780408859	6.819115639	6.879870415	6.885463238	6.909445286	6.842906475	6.848824024	6.849211216	6.805335999	6.863120079	6.813314438	6.859733582	6.819656849	6.819726467	6.850028992	6.916308403	6.767264366	6.891430855
"ILMN_1658221"	6.910106182	6.842484951	6.857236385	6.994016171	7.024580956	6.926048279	6.99639225	6.994425774	6.976922989	6.854883194	6.969101906	6.977836132	6.971560955	7.033104897	6.90849638	6.971617222	6.905092716	6.91903162	7.005136967	7.084664822	7.007670879	6.947522163	6.885305882	7.000471115	7.235465527	6.993266106	7.075922966	6.963898659	7.077113152	7.083685875	7.076164722	6.98983717
"ILMN_1658231"	6.762132168	6.933512211	6.889098167	6.819677353	6.856154919	6.865638256	6.829697609	7.012639523	6.860324383	7.104456425	6.795440674	6.904871941	6.935247421	6.884273529	6.753325462	6.876075745	6.751240253	6.810621262	7.141768932	6.930659294	6.786936283	6.768363953	7.126313686	6.900352001	7.203089714	6.999013901	6.908905506	7.066244602	7.097205639	7.102580547	6.768789768	6.795827866
"ILMN_1658243"	6.739312172	7.205753803	6.944276333	6.921983242	7.191514492	6.972233295	7.037256241	6.980867863	6.854565144	6.947746754	7.155398846	6.949163914	6.928220749	7.071820736	6.965343475	6.846874237	7.050634861	7.077731133	6.953747272	6.929131031	6.92642355	6.863188744	6.878462315	6.97243309	6.910732269	6.908527851	6.98974371	6.983318806	6.992155075	6.988025665	6.947707653	6.922057629
"ILMN_1658247"	8.555384636	8.01232338	8.172668457	6.763987541	7.974626064	7.876439571	7.488714218	7.525082111	9.549938202	8.710978508	8.548282623	10.69884586	8.308208466	9.017333031	7.641249657	8.375789642	8.488060951	7.4672575	8.099247932	8.796850204	7.842504501	9.644902229	8.644526482	6.942545891	8.032337189	6.947800159	7.563036919	8.00666523	8.535636902	8.017571449	7.687575817	8.484934807
"ILMN_1658259"	9.348540306	9.521079063	9.491863251	9.562297821	9.155713081	9.5082407	9.664871216	9.495664597	9.692008018	9.507656097	9.57139492	9.468858719	9.077395439	9.282396317	9.273151398	9.341485023	9.381885529	9.373770714	9.380448341	9.445602417	9.607187271	9.024884224	8.74379921	9.06863308	9.592200279	9.5082407	9.637998581	9.327279091	9.496664047	9.551638603	9.340478897	8.918068886
"ILMN_1658261"	6.910106182	6.984298706	6.941722393	7.107987881	7.20023632	7.00729847	6.918156624	6.740219116	6.945817947	6.765230179	6.960727692	7.057385445	6.998978138	6.850473404	6.78246212	6.878226757	6.955916405	6.938950062	6.926929474	7.088057518	7.027907848	6.728807926	6.716480732	7.101701736	7.217083931	7.063913822	6.817772865	7.307770252	7.135148048	6.978858471	6.791267872	7.002243519
"ILMN_1658271"	7.141768932	7.016012669	7.081544399	6.72623539	6.853414536	7.00288868	6.890164852	6.868919849	6.796976089	6.963353157	6.999116898	6.949163914	6.938455105	6.833254337	6.923314095	6.878226757	6.894018173	6.989908695	7.107858658	6.896323681	6.970808506	6.997768879	7.117314339	6.914001942	7.143247128	7.013464928	6.858895302	6.931288719	6.893070221	6.872978687	6.948847771	6.833343029
"ILMN_1658283"	12.90786076	12.21140766	12.66512203	13.20811176	11.60587597	11.91735363	13.48342896	13.30448151	13.29657841	12.74915695	12.65175343	12.70860291	12.51866436	12.64433289	13.5421648	11.45096779	13.10940075	13.02720547	10.90032578	10.87551308	12.93881226	12.66512203	10.73012447	10.31463242	12.275527	13.10498428	12.77302361	10.54578972	11.26928234	10.88482761	11.39068508	10.77170277
"ILMN_1658289"	9.386671066	9.765790939	9.59750843	9.328134537	9.669969559	9.543798447	9.638598442	8.718511581	10.02669716	8.914649963	9.584533691	8.97827816	9.82773304	9.392903328	9.706233978	9.887830734	9.772982597	10.09785271	9.824578285	9.812538147	9.994990349	9.627207756	9.41181469	9.728121758	10.06438351	9.718362808	9.439374924	9.765790939	9.718044281	9.646064758	10.0012455	9.521594048
"ILMN_1658290"	9.084133148	8.670016289	8.90032196	9.191765785	8.656944275	9.552685738	8.575921059	9.441953659	8.723686218	9.643063545	8.907914162	9.840711594	8.631919861	8.822558403	8.934936523	9.004173279	8.87647438	8.642286301	8.887906075	8.896118164	8.855251312	8.672183037	8.795218468	8.847594261	8.71557045	8.594468117	8.400257111	8.659578323	8.277162552	8.664440155	9.763841629	8.72098732
"ILMN_1658302"	6.895409107	6.928475857	6.947998524	7.00471735	6.941478729	6.94160223	6.918156624	7.041711807	6.974899769	6.887984753	7.208095074	6.856285572	7.175326347	7.04113102	7.141410828	6.924807072	6.988395214	7.024775505	6.940262794	6.977998734	6.924807072	7.18283844	7.04102087	7.016457081	7.068710327	6.930705547	6.892384529	6.821818829	6.89770174	7.015263081	6.866425037	6.770884037
"ILMN_1658327"	8.844615936	9.30092907	9.046722412	8.670191765	9.301355362	8.892183304	8.558026314	8.617307663	8.715869904	8.613462448	8.564073563	9.062206268	8.932880402	9.431372643	8.49111557	9.18510437	8.780011177	8.734636307	8.760923386	8.678239822	8.417853355	9.143141747	8.745617867	8.965144157	8.609605789	9.036680222	8.93919754	8.518464088	8.684064865	8.480732918	8.451542854	8.967535973
"ILMN_1658337"	8.783914566	8.330998421	8.556283951	8.533192635	8.730108261	8.769656181	8.757299423	8.806990623	8.256289482	8.472917557	8.003787041	8.43355751	7.471084595	8.461366653	8.991018295	8.690536499	8.726561546	8.614677429	8.345748901	8.784282684	8.235996246	8.69560051	7.621568203	8.54646492	8.066596985	9.109181404	9.13278389	8.734830856	8.908836365	8.617307663	8.694283485	8.679664612
"ILMN_1658351"	10.15795612	9.531474113	10.5350275	10.56833935	9.353079796	9.235791206	10.33736992	11.09552574	10.19518661	11.38406849	10.52305984	10.98559475	10.2945652	9.536781311	10.51309299	9.298592567	10.38515282	9.767193794	10.26864243	9.527321815	10.56464767	9.920243263	10.35916805	9.886398315	10.61367416	10.21592426	9.548264503	10.53926373	9.866392136	9.882680893	9.95114994	9.732913971
"ILMN_1658373"	7.653600693	7.803193569	7.985330582	7.720201492	8.185289383	8.127609253	7.450131893	7.46423769	8.254619598	7.491983891	7.893977165	7.409544468	7.765343666	7.658999443	8.164592743	7.979392052	7.990338802	7.960599422	7.871103287	7.971097469	7.918673992	8.092580795	8.259903908	8.058389664	7.834546566	7.781059742	7.797596931	8.245161057	8.130743027	7.97227335	8.226079941	8.189258575
"ILMN_1658383"	10.02820969	9.473380089	9.084566116	9.446091652	9.78411293	9.722275734	8.734213829	9.73805809	8.915286064	9.618609428	9.443936348	9.631212234	8.320298195	10.58171749	9.176573753	9.718044281	9.643707275	8.875514984	10.04893684	9.642579079	8.412034988	9.333470345	8.785816193	9.860337257	9.002409935	9.301794052	9.404958725	8.831783295	8.805160522	9.391817093	9.078598022	9.642579079
"ILMN_1658399"	10.48697567	9.551638603	11.08500862	9.908094406	9.814713478	9.973737717	10.77929306	9.380448341	11.17935848	9.846196175	10.52487373	10.59992504	10.96878242	10.05905724	11.03708172	10.42839241	11.06440639	12.13031387	11.90082359	10.5441246	11.35554981	10.52487373	9.880414009	10.85712147	11.18235779	11.20924282	11.03223801	10.03665066	11.65391064	10.50867939	11.09834957	11.1030302
"ILMN_1658407"	7.090201855	7.267672539	7.407587051	7.055138111	7.167773724	7.259194374	7.218925953	7.285441875	7.253774643	7.613203049	7.605888367	7.523938179	7.448660374	7.413161278	7.097992897	7.044242382	7.119203568	7.034198761	7.236166	7.234946251	7.350534439	6.967251778	7.757514954	7.313344479	7.179541588	7.350534439	7.238691807	7.375261307	7.430715084	7.750307083	7.034635544	7.225894451
"ILMN_1658411"	9.829042435	10.63448715	10.04960537	9.840499878	10.50733376	10.46842194	9.513884544	9.203307152	10.21829128	9.474781036	10.28440666	9.279335976	10.18463039	9.884171486	9.286169052	10.476017	10.1034193	10.13247108	10.35995197	10.44878101	10.07982922	9.320059776	10.277174	10.62443066	10.64792919	10.16167545	9.95114994	10.65864182	10.1755743	10.43885517	10.11828518	10.30932903
"ILMN_1658416"	9.816658974	9.414253235	9.479235649	9.761466026	9.590298653	9.393152237	9.969844818	10.16955853	9.948192596	9.933732986	9.528759003	10.20222855	9.760828972	9.772274017	10.47241879	9.354743958	9.857507706	9.840499878	9.047402382	8.732500076	9.89299202	9.573140144	9.015482903	8.698374748	9.192005157	9.791757584	9.79325676	8.4713974	8.64437294	9.115729332	8.935806274	8.750741005
"ILMN_1658420"	6.979116917	6.924842358	7.010587692	7.092586994	6.782026291	6.937493324	6.864988327	6.740219116	6.943506718	7.038492203	6.913923264	7.017010689	7.058664799	6.622272015	6.83599329	7.087841034	6.955162048	7.035253048	6.967301369	6.997033596	6.923298359	7.023109913	7.010605335	7.015488625	7.114696503	6.850281239	6.940262794	6.976510525	6.870862007	6.80271101	6.88069725	7.356337547
"ILMN_1658422"	6.826713562	6.871000767	7.089177132	6.821515083	6.655813694	6.866706371	6.677736282	6.704117298	6.845185757	6.921011925	6.765655518	6.816670418	6.981757641	6.769948959	6.822191238	6.781108379	6.751985073	6.831074715	6.748771191	6.803462029	6.855992794	6.817844868	6.844768524	6.831391811	6.965397358	6.885800362	6.735921383	6.827982903	6.827139378	6.75649786	6.796938419	6.706851482
"ILMN_1658425"	7.434907913	7.758183479	7.661783695	7.620723724	7.460145473	7.787233829	7.508766174	7.344866276	7.605948925	7.609602928	7.611134529	7.491324902	7.557703972	7.591937065	7.252180099	7.623832703	7.697468281	7.591816425	7.744902134	7.823748112	7.61933136	7.556453705	7.877383232	7.75671339	7.926973343	7.508289814	7.517245293	8.029673576	7.808111668	7.992494583	7.683695316	7.603129864
"ILMN_1658426"	6.942545891	6.983318806	6.934717178	6.950313091	6.974086761	6.984097004	7.035160065	6.897750378	7.003016472	6.996866226	6.967074871	6.89384222	7.147488594	6.807740211	7.171036243	6.935911655	6.964535236	7.00972271	6.917450905	6.906747341	7.221123695	6.999732494	6.842439175	7.126808167	7.434075356	7.215670586	7.007833004	7.191105366	7.014873505	6.88927269	7.061422825	6.903025627
"ILMN_1658437"	10.72425842	10.87862682	10.604146	11.11239433	10.86175632	10.53713131	10.87367344	11.10878849	10.26401043	10.45332527	10.31463242	11.14379501	10.71421337	10.97123432	10.90363026	10.78940678	10.55788422	10.99184418	10.24326992	10.87138653	10.15453815	10.86032009	10.61974812	11.29456425	10.9610033	10.97261715	10.78940678	10.91315079	10.44991779	11.01773739	10.57643223	10.88736629
"ILMN_1658439"	6.983737469	6.803393364	6.914696693	7.015685558	7.056979179	6.947850227	7.213658333	7.180914402	7.042836189	6.974263191	6.930725098	6.859630108	6.685673237	6.940377712	7.142290115	6.970070362	6.961278439	6.900610924	6.959557533	6.997033596	7.060911179	7.03667593	6.70746088	6.967276573	6.931466579	7.162081718	7.235014915	6.856725693	6.935266972	6.812922001	6.896485806	6.790543556
"ILMN_1658460"	8.917451859	8.40099144	8.786905289	9.00470829	8.848898888	8.942055702	8.851770401	8.888503075	8.780011177	8.132357597	8.184552193	8.719419479	8.43451786	8.486114502	9.218510628	8.809969902	8.581541061	9.112969398	8.524539948	8.657356262	9.079009056	9.214560509	8.248006821	8.545769691	8.819890976	9.029326439	9.055356026	8.835466385	8.768237114	8.679833412	8.970380783	8.595671654
"ILMN_1658464"	11.69401264	10.89671516	11.37914085	11.6710062	11.29258156	10.8825264	11.79448605	11.51087379	11.76869392	11.48005199	10.99777603	11.37083912	11.75640202	10.55788422	12.26967525	10.80649281	11.74076748	11.83426666	11.45823097	11.35112572	12.17788124	11.57481956	10.94244289	10.91177845	11.30840302	11.583745	11.34956741	11.115798	11.52593803	11.20472431	11.85186863	11.24310112
"ILMN_1658469"	7.154808521	7.137205601	7.35836792	7.433397293	7.208095074	7.022914886	7.377868176	7.19490099	7.366452694	7.135613441	7.374901772	7.441817284	7.142178059	7.214297295	7.300568104	7.220911503	7.28622818	7.373847485	7.389240742	7.104434013	7.25369072	7.287244797	7.243757725	7.152799606	7.619942665	7.288716793	7.224852562	7.118721485	7.32563591	7.051885128	7.096670628	7.049750805
"ILMN_1658472"	9.490228653	9.411394119	9.398004532	9.43962574	9.452083588	9.409040451	9.26524353	9.239645004	8.96711731	8.967535973	9.569833755	9.300717354	9.755382538	9.515712738	9.280935287	9.392347336	9.221272469	9.389877319	9.449006081	9.503167152	9.486783028	9.318551064	9.971581459	9.525795937	9.705055237	9.485590935	9.55430603	9.624014854	9.298163414	9.405949593	9.402289391	9.136878014
"ILMN_1658486"	9.837345123	9.641361237	9.466427803	9.976302147	9.281132698	9.347598076	9.837827682	9.587182999	9.549419403	9.789366722	9.78881073	9.757846832	9.512809753	9.083525658	9.889549255	9.069281578	9.038125992	9.559573174	9.408083916	9.658101082	9.554525375	9.329576492	9.011475563	9.243045807	9.805706978	9.318551064	9.095293045	9.321704865	9.432753563	9.528190613	9.874706268	9.252090454
"ILMN_1658494"	11.19788074	9.973737717	10.88587952	10.97123432	10.48797703	10.71213341	11.21618843	11.17461395	10.98302174	10.86175632	10.17898273	11.20790577	10.62162209	9.54802227	11.24832439	10.29977608	11.13534832	11.21933174	10.96989822	11.26413155	11.18368721	11.44267559	10.83553314	10.61367416	10.99777603	10.98142147	11.41649818	10.45493889	11.15795803	10.3891449	11.09967899	10.62824726
"ILMN_1658504"	7.531146049	7.478127956	7.709448814	7.413561821	7.629559994	7.876994133	7.480614662	7.358452797	7.581920624	7.401538372	7.88272953	7.233018398	7.657999516	7.405578613	7.445681095	7.648362637	7.397032261	7.613767624	7.495224953	7.71459341	7.521781921	7.585672379	7.844103813	7.632988453	7.442121983	7.432727814	7.455649376	7.658999443	7.299109936	7.533296585	7.690544128	7.650693417
"ILMN_1658513"	6.938369751	6.837709904	6.90192461	6.747155666	6.791267872	6.912883759	6.841537476	6.758109093	6.887933731	6.978858471	7.030640602	6.910805702	7.088565826	6.778139114	6.879796028	6.845844746	6.79020834	6.870538712	6.994744778	6.895134926	6.975031853	6.80044508	6.738930225	6.908770561	6.888920307	6.904675484	6.88075161	6.864284992	6.847242832	6.826962948	6.914793015	6.887798309
"ILMN_1658519"	6.892298222	6.945415497	6.864988327	7.018204689	7.025925636	7.000801086	6.916919708	6.851378918	6.801224709	7.008948803	6.857882977	6.930289268	6.904272079	6.795547962	6.738175392	6.942873001	6.925883293	6.879899502	6.832098961	6.877636433	6.858160973	6.920949936	6.881625652	7.133180618	7.012880325	6.899722576	6.964105606	6.925478458	6.844841957	6.812922001	6.762794018	7.109992027
"ILMN_1658526"	7.656709194	7.066008568	7.333207607	7.495324612	7.392309666	7.653894424	7.78117609	7.754292965	7.497842789	7.306110859	7.25524807	7.482907295	7.30000639	7.582295895	8.01296711	7.397139549	7.609520435	7.673044205	7.483188629	7.312925816	7.665224075	8.116222382	7.494140625	7.482120037	7.058825493	7.391019821	7.625036716	7.127548218	7.445516109	7.184398651	7.886782169	7.583409786
"ILMN_1658531"	7.265070438	7.086846828	7.079645634	7.770890713	6.996316433	6.994538307	7.890976906	7.877569199	7.528203011	7.478579044	7.570891857	7.446788311	7.387490273	7.379919052	7.773795605	6.946839333	6.97988224	7.143127441	6.783492565	6.791145325	7.234231949	7.348134041	6.865586758	6.846262455	7.363177776	7.671269417	7.373343468	6.883283615	6.869225979	7.012989044	7.152486801	7.060911179
"ILMN_1658576"	6.804356098	6.670850754	6.870370865	6.695595264	6.735517502	6.712213993	6.75686121	6.895499706	6.671104908	7.61809063	6.682896137	7.066934109	6.797057629	6.618243694	6.73663187	6.773534775	6.615549564	6.642643452	7.421742439	6.793908596	6.963879585	6.712682724	6.804319859	6.770072937	6.717366695	6.839200974	6.82425499	6.767755985	6.733466148	7.045129776	6.71650219	6.588643551
"ILMN_1658579"	7.578047752	8.552774429	8.002774239	8.088406563	8.439635277	8.768967628	7.559418201	7.547228813	8.065995216	7.263812065	7.495405197	7.283061028	7.389482498	8.495482445	8.09526825	8.485154152	8.238624573	8.27371788	8.337985039	7.929801464	7.875556946	7.897748947	7.911041737	8.872718811	7.455114841	7.645133972	7.879489899	8.782859802	8.687030792	7.743439674	7.836580753	7.938455105
"ILMN_1658607"	6.867506504	6.742904186	6.781404495	6.937644482	6.898424149	7.029526711	7.03030014	7.144762039	6.726205349	6.955751419	6.815424442	7.167185783	6.882815361	6.945783615	7.000219345	6.954582214	6.963860512	6.916015148	6.930705547	7.088934898	7.080970287	7.379956722	6.789366245	6.965753555	6.940079689	6.879239082	7.217151642	6.929886341	7.007873058	6.7635355	6.864463806	6.986872196
"ILMN_1658624"	12.82974148	11.45823097	12.64147949	12.18597507	11.04530716	11.69756603	11.98163128	13.03178692	11.38724327	13.51657867	11.99589348	13.61025715	12.50281811	10.69007015	12.19140434	11.3632946	11.97650909	11.09967899	12.51270008	11.21257973	12.5998621	11.42840195	10.48337364	12.4403677	12.30231285	11.6866293	11.74774456	12.5872488	11.50540829	12.34951782	11.82220745	12.37655926
"ILMN_1658628"	7.094771862	6.904103756	7.125266552	6.972221851	7.005919933	6.966578484	7.209838867	6.847766876	7.075651169	6.995948315	7.202506542	7.179541588	7.02450943	7.13257885	7.022220612	7.139002323	7.087805271	7.039125919	6.918505669	6.918774605	6.988820553	7.224540234	6.917784691	6.971033573	7.235465527	6.93819046	6.947757721	6.745884418	6.900417328	6.691910267	6.808072567	6.791529655
"ILMN_1658631"	6.583355427	6.58184576	6.674243927	6.896818161	6.712682724	6.605560303	6.81297493	6.595106125	6.773304939	6.652528763	6.626446724	6.715011597	6.94989872	6.675806046	6.604708672	6.671784878	6.638029575	6.685673237	6.7635355	6.65719223	7.039329052	6.803755283	6.729234219	6.702890873	6.652751446	6.704848766	6.578385353	6.84474659	6.632240295	6.659632206	6.795086384	6.706851482
"ILMN_1658632"	6.977089405	7.113136768	6.91123867	7.080890656	7.07956171	6.92414093	7.193998337	7.12315464	7.006155968	7.081850529	7.044451714	7.169259548	6.970757961	7.252733707	7.079037666	6.955751419	7.060033321	7.031694412	7.054998398	7.121239185	6.922465324	6.891716003	7.042508125	7.077189922	7.096272945	7.069596291	6.998643398	7.006855011	6.995707035	6.846250057	6.873927116	6.936177254
"ILMN_1658636"	6.879899502	6.964474678	6.933999538	6.961426258	7.030929565	7.015846252	7.04261446	6.936403275	7.053255558	7.020145893	6.915751934	7.055340767	6.999770164	6.805196762	6.816714287	6.926025391	6.872619629	7.093309879	7.19320488	7.0818367	7.117314339	7.105487823	6.904716492	7.204731941	7.453356743	7.253841877	7.055461407	7.668198109	7.274200439	6.916308403	6.88069725	7.30025959
"ILMN_1658639"	9.207130432	9.42283535	9.284893036	9.346887589	9.634457588	9.405949593	9.459663391	9.513310432	9.744839668	9.497565269	9.463236809	8.970191956	8.74071312	9.598589897	9.41792202	9.41181469	9.424487114	9.247010231	9.566508293	9.403261185	9.957585335	9.486783028	9.729030609	9.280736923	9.488911629	9.262583733	9.276416779	9.468048096	9.531104088	9.508789063	9.381617546	9.059058189
"ILMN_1658677"	7.300518036	7.542082787	7.721927166	7.203559399	7.636890411	7.34935379	7.238893986	7.244465351	7.50740242	7.199374676	7.435928822	7.164018631	7.440523148	7.405578613	7.20684576	7.445991039	7.834010124	7.299629211	7.740597725	7.409439564	7.692395687	7.074278355	8.055296898	7.185674191	7.756124496	7.51211977	7.613676071	7.758070469	8.031848907	7.447740555	7.365505695	6.951572418
"ILMN_1658678"	8.503336906	8.448022842	8.581086159	8.101552963	8.496975899	8.500565529	8.652853966	8.309723854	8.594285011	8.284150124	8.193101883	8.27883625	8.611078262	8.211216927	8.678720474	8.424768448	8.447670937	8.668591499	8.428163528	8.551222801	8.841486931	8.448888779	8.205244064	8.150509834	8.335532188	8.419835091	8.67536068	7.784717083	8.55243206	8.42535305	8.524069786	8.433290482
"ILMN_1658684"	6.991494179	7.169904232	7.308058262	7.134259224	7.183104038	7.241958618	7.368776798	7.03695488	7.219717026	7.120360851	7.288247108	6.992023945	7.222378731	7.232352734	7.156369686	7.075282097	7.331692696	7.227432251	7.012989044	7.492793083	7.017286777	7.208374977	7.478284836	7.26085043	7.284749031	7.102713585	7.064421654	7.268085957	6.997157574	7.130129337	7.431287766	7.292978287
"ILMN_1658697"	7.00463438	7.21914196	6.894133568	7.370571613	7.291456699	7.369168282	7.207530975	7.593069077	6.886548996	7.27069664	6.951704979	7.068548679	6.768363953	7.503473759	6.95491457	7.186592579	7.04818058	6.857387066	7.130500793	7.533113956	6.994402409	7.096090317	6.997418404	7.345661163	7.311927795	7.054896355	6.987982273	7.978395462	7.108703136	7.519129753	6.962303162	7.399311066
"ILMN_1658702"	8.666119576	8.620013237	8.672517776	9.014842033	8.744171143	8.50316906	9.079323769	9.425317764	8.663520813	9.047198296	9.060403824	9.005898476	8.479824066	9.00539875	8.94827652	8.8589077	8.644926071	8.325138092	8.36151123	8.516383171	8.474920273	8.485814095	8.472917557	8.548130035	8.928510666	8.567914963	8.65680027	8.694469452	8.440693855	8.505188942	8.360571861	8.319610596
"ILMN_1658706"	7.83232975	8.210781097	7.816765785	8.046611786	8.20472908	8.154874802	7.493854046	8.002961159	7.704503536	7.79018259	8.318996429	7.667861462	7.952445984	8.456498146	7.358273029	8.330491066	8.03732872	7.699684143	7.787590027	7.748530865	6.96476841	7.647787094	8.267788887	8.260350227	7.809809208	7.692134857	7.86558342	7.925751209	7.466492176	7.871103287	7.310527802	8.140676498
"ILMN_1658717"	7.459027767	7.545295238	7.42653513	7.476764202	7.755640984	7.602632046	7.419223785	7.258557796	7.527024746	7.363828182	7.691663742	7.329872608	7.617492676	7.604524136	7.651240349	7.562704563	7.556990623	7.665455818	7.63048172	7.550636292	7.587323189	7.618741035	7.754179001	7.69817543	7.645449638	7.421203613	7.404479504	7.615338326	7.446099281	7.446847439	7.522559166	7.715265751
"ILMN_1658728"	7.021473408	7.100026608	7.062374115	7.245448589	6.955916405	7.197842598	7.26695013	7.324568272	7.266570568	6.992665291	7.087573528	6.941527843	7.006623268	7.091183186	7.571094036	7.134052753	7.245665073	7.239440918	7.129049301	7.114883423	7.403049946	7.3422122	7.110486507	7.17342186	7.040490627	7.147488594	7.185194016	7.234946251	7.224803925	7.080526829	7.192361832	6.968167305
"ILMN_1658740"	6.954957008	6.964474678	6.983807564	6.83599329	6.820921421	6.872556686	6.853228569	7.083405018	6.742191792	6.941450596	6.899981499	6.872156143	6.898265839	6.944059849	6.77603817	6.916120052	6.862168312	6.828881741	6.739312172	6.820311546	6.727735519	6.848061562	6.881625652	6.699651718	6.662353516	6.916681767	6.788006783	6.892712116	6.834111691	6.916308403	7.05548811	6.912360668
"ILMN_1658743"	8.270325661	8.00891304	8.158466339	7.738383293	8.027295113	8.054191589	7.828834534	9.01790905	7.625695705	8.393404007	8.125362396	8.07258606	7.129807949	8.280976295	8.155917168	8.231127739	7.905147552	7.669523716	7.72283411	7.696225166	7.520382881	7.681204796	8.189172745	7.784086704	7.30185461	8.255976677	8.007784843	7.595658779	7.656258106	7.917541981	7.934589386	8.344596863
"ILMN_1658759"	8.251070976	8.264829636	7.974112988	8.367552757	8.188941002	8.177147865	8.240226746	8.120351791	8.24420166	8.115889549	8.197004318	8.229477882	8.184552193	8.279374123	8.342564583	7.952445984	8.425656319	8.237365723	8.166430473	8.231618881	8.315577507	8.215436935	8.479212761	8.248844147	8.316339493	8.236952782	8.374480247	8.206079483	8.242033958	8.058943748	8.372735023	8.091958046
"ILMN_1658798"	8.271421432	8.2687397	7.992165565	8.426954269	8.645299911	8.287574768	8.395907402	8.954319954	7.680115223	8.727560043	8.537683487	8.369195938	8.234816551	8.401402473	8.286309242	8.294524193	8.243288994	8.178220749	8.710474968	8.771312714	7.445207119	8.146105766	9.141387939	8.763781548	8.797631264	8.365003586	8.27883625	8.322147369	8.423089027	8.423852921	7.6034832	8.652077675
"ILMN_1658800"	8.616218567	8.927298546	8.547400475	8.471907616	8.712368011	8.784813881	8.299015045	8.360035896	8.410757065	8.810492516	8.802047729	8.351624489	8.659391403	8.659702301	8.581813812	8.616617203	8.76147747	8.652732849	8.752973557	8.833001137	8.206642151	8.459276199	9.05457592	8.993401527	8.26158905	8.357849121	8.430839539	8.743985176	8.640035629	8.557110786	8.829172134	8.98634243
"ILMN_1658802"	10.92801476	11.23178864	11.32887173	11.03610802	10.90811062	11.38106251	10.98302174	10.5905714	11.15316963	10.59773731	11.16428661	10.72475815	10.98559475	11.04530716	10.98142147	11.05679607	11.04530716	11.60587597	10.79510021	10.77278519	11.08168411	11.37709904	11.20185375	10.80649281	11.29780102	10.71213341	10.68418598	10.7191	10.67951775	10.60915565	11.53054333	10.90811062
"ILMN_1658805"	6.901622772	7.074447632	6.934717178	6.945982933	6.957346916	7.033262253	6.879415035	6.936403275	6.898219585	6.976207733	7.09036684	6.83650732	6.879127979	6.799510002	6.800101757	6.949671268	6.985436916	6.969780445	6.926929474	7.097864151	6.924807072	6.734526157	7.072237015	7.097205639	6.965397358	6.910718918	6.949431896	6.985086441	6.904675484	7.061134815	6.797251701	6.93007803
"ILMN_1658807"	6.83395195	7.075894833	6.915410042	6.857387066	6.845144749	6.713464737	6.829697609	6.973026752	6.94508791	6.858188629	6.970331669	6.843952656	6.923589706	6.861123562	6.882802963	6.826502323	6.938164711	6.904177666	6.856450558	6.771810532	6.900252342	6.803755283	7.144883156	6.83599329	6.861123562	6.829919338	6.750058174	7.013224602	6.847242832	6.835440636	7.052560329	6.771926403
"ILMN_1658821"	7.110005379	7.217151642	7.23780632	7.441885471	7.258179665	7.047489643	7.249288082	7.176546574	7.411828041	6.952224731	7.200409889	7.224096775	7.555741787	6.894258976	7.438372612	7.114942074	7.227138519	7.278106689	7.582892418	7.280585289	7.588834286	7.045530796	7.114874363	7.262075424	8.136275291	7.585672379	7.392461777	8.057224274	7.976730824	7.552060604	7.419603348	7.159761906
"ILMN_1658830"	9.11722374	9.205942154	9.173420906	8.978798866	9.098406792	9.287585258	9.095112801	9.362902641	8.725141525	8.953295708	9.100111961	8.66914463	8.340099335	9.319483757	8.893393517	9.174265862	9.419630051	9.13804245	8.975174904	8.994922638	8.776200294	8.71557045	8.822054863	9.007023811	8.649080276	9.123653412	8.896791458	9.033277512	8.825688362	8.878440857	8.671308517	8.912031174
"ILMN_1658834"	7.394196033	7.775699139	7.59020853	7.49014616	7.514826298	7.484015942	7.169186592	7.240709782	7.391019821	7.367339134	7.563926697	7.369462967	7.637867451	7.480849743	6.922421932	7.647856712	7.45224905	7.472035885	7.498943329	7.571768284	7.440369129	7.379956722	7.87617588	7.987823963	7.55076313	7.419910908	7.515478134	7.766093731	7.614980698	7.777590752	7.756284714	7.824534893
"ILMN_1658847"	7.121739864	7.140160084	7.034934521	7.25551796	7.020498276	6.893617153	7.051846504	7.602928638	7.130966187	7.348893642	7.163974762	7.373967648	7.138331413	7.277915001	7.286132336	7.002780437	6.973049641	6.895499706	7.04718256	6.974925518	6.978445053	7.324934959	7.145990372	7.087805271	7.291731834	7.082865238	7.074064732	7.19825983	7.21153307	7.203999043	7.324568272	6.976148605
"ILMN_1658858"	7.389109612	7.84752512	7.735080719	7.743362904	7.9187994	7.699029922	7.809223652	7.534214497	8.142774582	7.490974426	7.549139977	7.645650387	7.464334011	7.659702301	7.811773777	7.477900028	7.664923668	7.579221725	7.640044689	7.922128677	7.592591763	7.42832613	7.232193947	7.551395416	7.823566914	7.633152485	7.616755009	8.138641357	7.737853527	7.851044655	7.740948677	7.607958317
"ILMN_1658861"	6.910106182	6.839036942	6.772560596	6.777378559	6.833612442	6.800031662	6.841537476	6.956637383	6.871364117	6.661518097	6.748545647	6.736542225	6.786888599	6.67677021	6.753325462	6.882922649	6.795959473	6.746078014	6.826705456	6.963206768	6.891170502	6.966184616	6.762488365	6.878843307	6.951337337	6.865539551	6.761451244	6.899744034	6.735586643	7.02918911	6.729234219	6.943579674
"ILMN_1658883"	9.083305359	9.916018486	9.642579079	9.093198776	9.49413681	9.741203308	8.925303459	9.123127937	9.369107246	9.310233116	9.843050957	8.978613853	9.204345703	9.73441124	8.670954704	9.905283928	8.937738419	9.315410614	9.359015465	9.249796867	8.769537926	9.102783203	9.169733047	9.607440948	9.491863251	9.255653381	8.597802162	9.426519394	8.957324028	9.333470345	9.487466812	9.450956345
"ILMN_1658884"	7.835786819	7.530067444	7.652430058	7.510924816	7.671269417	7.83500433	7.661962032	7.934813499	7.456233978	7.567410469	7.660936356	7.687575817	7.496549129	8.025352478	7.753633976	7.952077389	7.817890167	7.556900501	7.603319168	7.621418476	7.53832531	8.23677063	7.882266521	7.766767502	7.160045624	7.602739334	7.723813057	7.261823177	7.618178844	7.406354427	7.703555584	7.802086353
"ILMN_1658885"	8.697124481	9.478444099	9.29093647	9.172167778	9.159433365	9.19229126	8.691356659	8.625102997	9.047402382	8.901418686	9.039552689	8.663661957	8.843867302	9.036680222	8.664440155	9.224980354	8.717886925	9.072507858	8.869813919	9.121289253	8.611560822	8.867067337	9.419208527	9.220113754	9.239044189	8.909704208	8.691552162	9.596701622	9.117479324	9.301794052	8.996826172	9.298849106
"ILMN_1658902"	7.846333504	8.19321537	7.841357708	8.082112312	8.24185276	8.070464134	7.933304787	8.058618546	8.110413551	7.848566055	8.038708687	7.895881176	8.419133186	7.866662025	8.054191589	7.98322773	8.107192993	8.305441856	8.305768013	8.262038231	8.125191689	7.828205585	8.130148888	8.232559204	8.442169189	8.083742142	7.917791367	8.401278496	8.058834076	8.031988144	8.018565178	7.761043549
"ILMN_1658909"	6.975126743	6.875128269	6.862438679	7.099997044	6.97872591	6.809835434	7.218925953	7.016182899	7.016598701	7.073967457	6.843161106	6.798797131	6.907178402	6.756218433	6.926083565	6.876075745	6.89002037	6.930300713	7.096735001	7.118954182	7.239115715	7.044919968	6.685822964	6.753811836	7.052717209	7.114779949	7.244234562	7.026126385	7.312533855	7.034134865	6.870429993	6.827469349
"ILMN_1658911"	8.451542854	7.910728455	8.196591377	8.184914589	8.249923706	8.321440697	8.554059982	8.877883911	8.081400871	8.424925804	8.063831329	8.275163651	7.478369713	8.556149483	8.596417427	8.201745033	8.285232544	8.151574135	7.884052753	7.958847523	8.209792137	8.159012794	8.09650898	7.884260178	7.418998241	8.276953697	8.564916611	7.922969341	7.928318501	7.887931824	8.089481354	8.291648865
"ILMN_1658928"	8.828121185	8.689166069	8.401873589	8.922138214	8.831783295	8.516550064	8.823369026	9.108688354	8.639000893	9.541003227	9.140097618	9.03231144	9.391570091	9.227758408	8.932678223	9.023212433	8.953704834	8.558441162	9.052427292	8.818902016	8.258242607	8.400115013	9.350597382	9.285954475	9.017522812	9.127641678	8.928084373	9.043962479	8.804465294	9.111740112	8.591273308	9.003541946
"ILMN_1658950"	8.931891441	9.002603531	9.038357735	8.466188431	8.845475197	9.010440826	8.235996246	8.536367416	8.70650959	9.027422905	8.943944931	8.594766617	8.415455818	8.912231445	8.560598373	9.194812775	9.170557022	8.87647438	9.021490097	8.883171082	8.555547714	8.742344856	9.342263222	9.147750854	8.251948357	8.731755257	8.763066292	8.974412918	8.900525093	8.955205917	8.904497147	9.105171204
"ILMN_1658951"	6.95186758	6.898536682	6.923647404	6.940377712	6.846662521	6.879355431	6.860091209	6.893361568	6.770320415	7.003371716	6.896768093	6.882236004	6.917171001	7.398706436	7.136613846	6.955751419	6.815738201	6.843586922	6.877636433	6.876099586	6.774333477	6.846776485	6.982543945	6.936119556	6.937009811	6.868549824	6.893361568	6.882167816	6.807672977	7.079037666	6.910718918	6.898556709
"ILMN_1658957"	7.09342289	8.086645126	7.770890713	7.38676405	7.455550194	7.041342258	7.896370411	7.357106686	7.461471558	7.722684383	8.418319702	7.89011097	7.457192421	7.691555023	8.02493	7.630308628	7.924550533	7.142504215	7.319694996	8.758861542	8.275855064	7.228267193	7.437321186	7.651154995	7.445598602	8.241386414	7.608925819	8.359223366	7.413287163	7.811880112	7.288318157	7.609700203
"ILMN_1658962"	8.060509682	7.685173512	7.823243618	7.637183666	7.994846344	7.919619083	7.947329998	8.103122711	7.653383255	7.965096951	7.88593626	7.98690033	7.524383545	8.201032639	8.035331726	8.097536087	7.946210384	7.697468281	8.129982948	7.936536312	7.597553253	8.088144302	8.216089249	8.370064735	7.632229805	7.923793793	8.151685715	8.196847916	8.166254997	8.152643204	8.037196159	8.107925415
"ILMN_1658978"	7.138663769	6.947443962	7.045780182	7.378394604	7.020498276	7.081892967	7.226160526	7.343099117	7.157545567	7.061463356	6.99656868	7.0481143	7.016894817	6.89832592	7.362977505	7.207647324	7.18283844	7.217615604	7.30219841	7.410230637	7.460893631	7.293138027	6.92428112	7.133180618	7.770274639	7.526572704	7.437321186	7.428478241	7.48097086	7.466492176	7.36937952	7.663712025
"ILMN_1658986"	6.503525257	6.700690746	6.570320129	6.609678745	6.681921959	6.556892395	6.5374856	6.726356506	6.61209774	6.643086433	6.687090874	6.651461124	6.587080002	6.588340282	6.80410099	6.556911945	6.627552032	6.661314487	6.589281082	6.684749126	6.567194462	6.580521584	6.677853107	6.615563869	6.601995468	6.749684334	6.653914452	6.602903366	6.57865572	6.619902134	7.150803566	6.697632313
"ILMN_1658992"	10.10687351	9.463479042	9.608768463	9.922128677	9.252980232	9.802737236	10.40572166	10.08532715	9.717402458	9.667171478	9.604491234	10.1852293	9.849027634	9.888456345	10.3029995	9.543798447	9.847788811	10.0401392	8.910869598	8.970191956	9.844129562	9.93310833	8.938952446	8.984153748	8.971703529	9.857211113	9.779089928	8.534257889	8.974412918	8.68229866	9.239883423	9.088871002
"ILMN_1658995"	8.765273094	8.466316223	8.554865837	8.304895401	8.688097	8.397963524	8.555043221	8.563137054	8.476083755	8.70911026	8.467564583	9.042976379	8.063458443	8.976624489	8.057939529	9.043726921	8.741096497	8.284729958	8.329173088	8.594881058	8.601673126	8.383423805	8.323533058	8.349973679	8.2888937	9.02428627	8.915286064	8.336548805	8.459117889	8.85663414	8.681801796	8.81687355
"ILMN_1659017"	7.156567097	7.012684822	6.924807072	7.114109516	6.791267872	6.961426258	6.952997208	7.36172533	7.050332069	7.325453758	7.106971264	7.3440485	6.995258808	7.446496487	7.048541546	6.806556225	7.24037981	7.158710957	6.83109045	6.659871101	7.008733749	7.111516953	6.801939011	6.753811836	6.803590775	7.047498703	6.870972633	6.726671219	6.69698143	6.76006937	6.664517879	6.641255856
"ILMN_1659024"	7.877296448	7.263189316	8.030426025	7.038789272	7.094495773	7.156339169	7.117788792	8.040740967	7.134465218	8.84950161	7.994501591	8.537683487	8.338921547	6.855968475	7.494303703	7.086846828	7.264905453	6.955751419	8.074097633	7.443530083	7.646125317	6.870943546	8.047237396	7.480460644	7.528603077	7.36046505	7.205049038	7.472035885	7.448442936	7.445284367	7.127073288	7.261586189
"ILMN_1659026"	6.849100113	6.765079975	6.770831108	6.87198782	6.687501431	6.814786911	6.980199337	6.94669342	6.902997494	6.903204441	6.775162697	7.092718124	6.907178402	6.774460316	6.985704899	6.820288658	6.751985073	6.979021072	6.775097847	6.73466444	6.914592266	6.723338604	6.782522202	6.868301868	6.84311533	6.992010117	6.898935318	6.700712681	6.775527477	6.955751419	6.793439388	6.794167519
"ILMN_1659027"	9.039552689	8.548130035	8.886663437	8.564585686	8.588731766	8.481121063	8.553044319	9.117733955	8.50165844	9.502076149	8.936439514	8.862891197	8.895435333	8.443720818	8.754761696	8.838723183	8.66486454	8.611078262	9.033277512	8.618114471	8.541376114	8.573609352	9.060019493	8.882514954	8.410899162	8.519503593	8.406280518	8.701645851	8.930216789	8.690536499	8.924636841	8.668126106
"ILMN_1659029"	8.579993248	8.627637863	8.787982941	8.534173965	8.310321808	8.593416214	8.525772095	8.211366653	8.422304153	8.74379921	8.742500305	8.628900528	8.381845474	8.667969704	7.712793827	8.44788456	8.289405823	8.353899002	8.040435791	8.987937927	8.15223217	8.503898621	8.3784132	8.290647507	8.562521935	8.116897583	7.98674202	8.20761013	8.152506828	8.651454926	8.644926071	8.719225883
"ILMN_1659047"	10.97349644	10.88674641	10.14125347	10.98021603	11.24832439	10.57181835	11.29089737	11.38106251	10.46350002	11.39389324	11.66758633	11.76676655	10.18026161	11.74774456	10.78149509	11.53254986	10.79667664	10.99295425	10.86032009	11.17935848	9.69449234	10.70973969	10.06031418	10.80511093	10.86924458	10.8930912	10.99389076	10.5633173	10.87862682	10.45293808	9.105882645	10.39502621
"ILMN_1659052"	6.485276699	6.547641277	6.548465252	6.662539482	6.600284576	6.561236382	6.604615688	6.676881313	6.644174099	6.670622349	6.627929688	6.571247101	6.567129135	6.586952686	7.549139977	6.626167297	6.618058205	6.630548	6.610940933	6.591149807	6.597472668	6.629220009	6.656065464	6.683997154	6.67677021	6.616745472	6.693983078	6.669446945	6.667973995	6.491500854	6.612409592	6.683227539
"ILMN_1659054"	8.643701553	8.715158463	8.937954903	8.821333885	9.157529831	8.84428215	8.479212761	9.125175476	8.750102043	8.826284409	8.596417427	8.499417305	8.339420319	8.992034912	8.976107597	9.055919647	8.811470985	8.695394516	9.120240211	8.918546677	8.779644966	8.543860435	8.621080399	8.889611244	8.808030128	8.73788929	8.836314201	8.98343277	9.021274567	8.954116821	8.552908897	9.0008564
"ILMN_1659058"	8.29001236	8.679183006	8.448161125	8.301324844	8.597967148	8.323105812	8.116805077	8.464816093	8.222036362	8.645112991	8.511277199	8.362412453	8.524202347	8.442580223	8.033257484	8.680429459	8.573609352	8.333595276	8.898728371	8.61330986	8.12881279	7.98045826	8.964064598	8.841004372	8.790079117	8.584706306	8.378908157	9.124112129	8.518464088	8.958569527	8.033257484	8.431786537
"ILMN_1659075"	8.640919685	9.388319016	8.746427536	8.919911385	9.546348572	9.208062172	9.318091393	8.185162544	9.716527939	8.544991493	8.52126503	8.348970413	9.091535568	8.029287338	9.199903488	8.993589401	9.141156197	9.3742342	9.640292168	9.36724472	9.71942234	9.412003517	8.529118538	8.921956062	9.268330574	9.35682869	9.249241829	9.627695084	8.672986984	9.482235909	9.240730286	9.177008629
"ILMN_1659077"	8.081505775	7.920410633	7.753416061	7.999158382	8.050909996	7.820794106	8.353512764	7.703359604	8.100974083	7.31325531	7.543160915	7.769641876	8.228363037	7.402091503	8.492753029	7.996818542	7.977286816	8.058834076	7.87326479	8.196847916	8.126272202	7.87304163	8.142037392	7.97303009	8.362549782	8.313743591	8.160984993	8.204565048	8.417225838	8.281567574	8.491597176	7.910864353
"ILMN_1659082"	6.965519905	6.79752779	7.025106907	6.95678997	6.905103683	6.903975964	7.080252647	7.005640984	6.882016659	6.97087574	6.871341228	7.137447834	7.047304153	6.98316288	7.032371521	6.67683506	6.953582764	6.859349251	6.951887608	6.902216911	6.950162888	7.241958618	7.053910732	6.88927269	6.686701775	6.742167473	7.022220612	6.858075142	6.872698784	6.766679764	6.863773823	6.910718918
"ILMN_1659086"	6.715011597	6.773498535	6.801156044	6.655544758	6.733007908	7.032477379	6.743930817	6.793591499	6.71033144	6.716033459	6.608204842	6.999593735	6.898265839	6.692245007	6.749893188	6.88898468	6.872619629	6.782522202	6.735586643	6.801859379	6.873072624	6.634847641	6.813272476	6.758663654	6.859630108	6.708174229	6.658547401	6.795176983	6.772407532	6.743930817	6.981623173	6.674199104
"ILMN_1659095"	13.89895344	13.48961067	13.8712492	13.82908535	13.94697762	13.86483479	14.05348969	13.75930309	14.071702	13.7835989	13.82908535	13.45567799	13.8488493	13.55858707	14.18739128	13.96733761	13.9948864	14.06518936	13.83562374	13.81634617	14.27891827	13.86483479	13.8488493	13.58491421	14.06518936	13.96063042	14.05348969	13.93230629	13.89288425	13.57993889	14.11592865	13.51284122
"ILMN_1659099"	7.891676903	8.072360992	7.855662346	7.773899078	7.964678288	7.831892967	7.739609241	7.737593174	7.920185089	8.060761452	7.974259377	8.053141594	7.660936356	7.699419022	7.903665543	7.88593626	7.711961269	7.62925148	8.148785591	8.220050812	7.795686245	7.60579586	7.716904163	7.947747707	7.87637043	7.911129475	7.770274639	8.11276722	8.237134933	8.21340847	7.578437805	7.943389893
"ILMN_1659110"	7.215390205	7.466901302	7.26885891	7.294969082	7.315023899	7.222447395	7.244575977	7.544056416	7.389109612	7.312473774	7.319309711	7.149142265	7.325721264	7.591337204	7.073945522	7.389707088	7.337341785	7.224461555	7.340726376	7.274317741	7.059489727	7.354022026	7.496854782	7.423653603	7.446577549	7.248189449	7.230031967	7.083487988	7.20297718	7.066504002	6.959228516	7.381344795
"ILMN_1659156"	7.198572159	7.375442028	7.185944557	7.112698078	7.166045189	7.363516331	7.220670223	7.110873222	7.392309666	7.163141251	7.41039753	6.904871941	7.239304543	7.104456425	7.069776058	7.455856323	7.141448021	7.245239735	7.27216053	7.338182449	7.222775459	7.310139179	7.208683014	7.352375507	7.335343361	7.170238018	7.181842804	7.307770252	7.167509556	7.170849323	7.26917696	7.275532246
"ILMN_1659158"	9.252980232	9.009565353	9.4174366	7.784826279	8.878440857	9.169506073	8.897465706	8.314258575	9.10174942	8.215051651	8.729706764	8.699037552	9.326592445	8.724301338	9.104512215	9.210388184	9.732913971	9.627695084	9.613431931	8.885093689	9.91826725	8.844449043	9.151367188	8.731513023	8.685922623	8.964668274	9.561271667	8.930553436	9.582504272	8.713000298	8.998051643	8.685139656
"ILMN_1659189"	9.367776871	8.791087151	9.199540138	9.373561859	9.213507652	9.115102768	9.109582901	9.390127182	8.899796486	9.623067856	9.414036751	9.199177742	9.265936852	9.288637161	9.19900322	9.244916916	8.950827599	8.977879524	9.301141739	9.316964149	8.493450165	8.889978409	9.56068325	9.277647018	9.359992027	9.110135078	8.962637901	9.110346794	8.958227158	9.030843735	8.612627029	9.148225784
"ILMN_1659206"	11.49364567	11.68106556	11.19049072	11.2243824	12.00401306	11.12347317	10.90363026	10.92951488	11.40151596	11.19049072	11.29089737	11.07791901	11.6866293	11.29456425	11.16876125	11.80891514	11.43021584	11.29456425	11.58782578	11.57311058	11.10878849	10.90941429	11.25912189	11.83762264	11.52355862	11.49929905	11.12500477	11.69756603	11.48005199	11.68323135	11.04942131	11.46496201
"ILMN_1659227"	8.779828072	9.254638672	8.332289696	8.972066879	9.874203682	9.108944893	9.872955322	8.759239197	10.68772316	8.295349121	8.72167778	8.099861145	9.18977356	7.915540218	9.581437111	9.081488609	8.902021408	9.510203362	9.270153046	9.209035873	9.416947365	8.856116295	7.600661755	8.70486927	10.00554466	9.916018486	10.12778759	10.31790161	8.651689529	9.437116623	9.598297119	9.246183395
"ILMN_1659240"	10.73361778	11.46315479	10.93523312	11.00052547	11.21077061	11.01292801	10.57090282	10.52849102	10.9544096	10.80649281	11.02191925	10.49094772	10.65747738	10.75598621	10.45172596	11.13379192	11.05794811	10.95739174	10.50589085	10.88674641	10.45255089	10.75598621	11.23905087	11.29780102	10.69381809	10.86288643	10.72259235	11.14327049	10.59535027	10.84365368	10.79510021	10.93776417
"ILMN_1659255"	8.40099144	7.308974743	7.211167336	7.580825329	7.322902203	7.822542191	8.068463326	8.210033417	7.434075356	7.507742405	7.260364532	8.142904282	7.384575844	8.021805763	8.082391739	7.7065382	7.862023354	7.575123787	7.637832642	7.68326664	7.586288929	8.33172226	7.239731789	7.835679531	6.991170406	7.586925983	8.303137779	7.197291374	7.540432453	7.360361099	7.616495132	7.906219006
"ILMN_1659257"	8.281692505	8.159012794	7.968424797	8.390488625	8.286701202	8.309025764	8.248006821	8.35461998	8.100974083	8.253444672	8.361160278	8.495482445	8.250244141	8.050775528	7.857915401	8.059077263	8.089726448	7.67036581	8.121541977	8.282727242	8.395066261	7.905703068	8.607081413	8.00262928	8.593629837	8.397433281	8.219071388	8.275388718	7.93621397	8.680429459	7.979934692	8.2439785
"ILMN_1659259"	7.307674885	7.686160088	7.41235733	6.986004829	7.439460754	7.591656208	7.236701965	7.078760147	7.379007339	7.21450901	7.096090317	7.023109913	6.81361866	6.916198254	6.865575314	7.394888401	7.138244629	7.073458195	7.359397411	7.204861164	7.183279991	6.821907043	6.750058174	7.176412106	7.373343468	7.410993576	7.491713524	7.87326479	7.602847099	7.671269417	7.598297119	7.549405575
"ILMN_1659265"	6.879899502	6.890459061	6.820405006	6.964043617	6.827469349	6.689395428	7.011871338	6.836294174	6.822206974	6.807842255	6.758937359	7.030341625	7.388658524	6.703808784	6.844943523	6.73449564	6.783778191	6.866641998	7.101209164	6.860512733	7.233520508	6.852982521	6.779951572	6.868301868	7.370960712	6.888248444	6.948595524	6.878869057	6.877264977	6.870290756	6.802449226	6.932330608
"ILMN_1659273"	7.066405773	6.970681667	7.151987076	7.101426601	7.112194061	7.207898617	7.004060268	6.949238777	7.0712533	7.044433594	7.213658333	6.971362591	6.93161869	6.834563255	7.218362808	6.962483883	7.122877121	7.192250252	7.247316837	7.034198761	7.120131493	6.967251778	7.224500656	6.790397644	7.085745811	7.00120163	6.992051601	6.92757082	6.880328655	7.096165657	6.83599329	6.976148605
"ILMN_1659285"	8.182016373	8.082252502	7.932240009	8.198391914	7.577903748	7.893567085	8.334951401	8.11017704	8.246049881	8.238188744	8.177815437	8.529811859	8.015829086	7.810551167	8.283293724	7.903091908	8.196166039	8.051851273	7.743186474	7.845777035	8.230503082	7.852329731	7.706198215	7.587259769	8.025145531	8.20567894	8.309880257	7.712307453	8.025835037	7.893977165	8.009690285	7.740774632
"ILMN_1659339"	7.421106339	7.505204678	7.567762375	7.375744343	7.557812691	7.574903488	7.511648178	7.307312489	7.600227356	7.563596725	7.534869194	7.454797745	7.680940151	7.438933372	7.352106094	7.524383545	7.661345959	7.652844429	7.450309277	7.653103828	7.622632027	7.41039753	7.627408504	7.66616869	7.597858906	7.692134857	7.786067009	7.600000858	7.657524109	7.644419193	7.677678585	7.151480675
"ILMN_1659343"	10.88110638	10.40771294	10.90467072	10.96744919	10.1755743	10.71801853	10.94497967	10.6226759	11.12174797	10.38829231	10.88408089	11.16134548	10.91177845	10.61474895	11.30219555	10.31547546	10.80649281	11.19247723	10.46549702	10.26159477	11.04530716	11.33893204	10.19606018	10.40345097	11.36931419	10.7654705	10.64578915	10.35100555	10.17485905	10.44552231	11.11015701	10.13306808
"ILMN_1659350"	7.07053566	7.052968502	6.947174072	7.200274467	7.004658222	7.125159264	7.275751591	7.320434093	7.272596359	7.121131897	7.048644543	7.135251522	6.939182281	7.062571049	7.251142979	7.163331985	6.996763229	6.937048435	7.024389267	7.237042904	7.088600636	7.06588459	6.966362953	6.998250484	7.209838867	7.121311665	7.262596607	7.201347828	7.283061028	7.047498703	7.202367783	6.969324112
"ILMN_1659364"	8.050510406	7.93819952	8.161385536	7.847221851	7.941449165	8.059077263	8.200780869	8.02670002	8.057794571	7.908416271	7.855455399	7.961193085	8.033009529	8.09933567	7.953185558	7.956596851	8.215051651	7.993614197	7.905003548	7.940031528	8.141910553	8.347764015	8.138785362	8.33922863	7.87435627	7.997705936	8.245651245	8.04117775	8.219802856	7.787522316	8.259903908	7.83638382
"ILMN_1659365"	7.928739548	6.992051601	7.777266502	8.541520119	7.603010178	8.106209755	7.428478241	8.411442757	7.356250763	8.120630264	8.097791672	7.638508797	7.050471783	7.576140404	7.037885189	6.9316535	8.254016876	7.729246616	7.339117527	7.255691051	7.600000858	7.423564911	7.795414448	7.271089077	8.12614727	7.412090778	7.470516205	7.304990768	7.379937649	7.464031696	8.285232544	7.003529072
"ILMN_1659401"	6.703001976	6.710663795	6.59643507	6.708427906	6.608670712	6.691565037	6.695844173	6.673327923	6.699867725	6.658576012	6.680221081	6.646885872	6.684214592	6.605924606	7.13783741	6.58324337	6.547774315	6.615549564	6.606338501	6.679012775	6.647850037	6.723338604	6.572047234	6.598164558	6.715713024	6.623502731	6.673132896	6.574300766	6.601469517	6.718122005	6.618243694	6.581790447
"ILMN_1659405"	9.580998421	9.008342743	8.988400459	10.61367416	8.125362396	8.319610596	10.81448078	10.65633202	10.36860466	10.08880997	9.993123055	10.20850658	9.68491745	9.522052765	11.41649818	8.13757515	9.222586632	9.522052765	7.899387836	7.928972721	9.869228363	9.867236137	8.057115555	7.914601803	9.713298798	10.22963238	9.492779732	8.021196365	8.476937294	8.376459122	8.758619308	8.055076599
"ILMN_1659411"	8.358024597	9.180197716	8.582568169	8.455345154	8.664323807	8.472802162	8.566454887	8.321807861	9.278191566	8.120630264	8.432770729	8.323533058	8.208577156	8.961561203	8.524539948	8.664006233	8.529811859	8.865102768	8.290957451	8.801687241	8.646596909	8.776489258	9.60014534	9.610661507	8.896118164	8.940838814	8.470154762	8.766850471	8.653679848	8.271526337	8.533660889	8.20567894
"ILMN_1659415"	9.866037369	8.877883911	9.038918495	9.634757042	9.148402214	9.351143837	10.19914913	10.44151211	9.038125992	9.705939293	8.953295708	10.00065899	9.462032318	9.768183708	10.24208069	9.414469719	9.746904373	9.685379982	8.850837708	8.764512062	9.185276031	9.682836533	9.179666519	8.927113533	8.449149132	9.447601318	10.19127274	8.296356201	9.098807335	8.614677429	8.839346886	9.171525955
"ILMN_1659426"	6.699345589	6.79752779	6.806946754	6.762203217	6.737946033	6.722878933	6.737129211	6.804344654	6.62638998	6.683959007	6.692566872	6.775304317	6.645059586	6.693499088	6.652005672	6.811610222	6.853471756	6.736932755	6.828912735	6.733315468	6.735604286	6.703001976	6.824732304	6.744992256	6.684861183	6.672795773	6.714871883	6.758886337	6.768742085	7.06232357	6.731198788	6.614761829
"ILMN_1659437"	10.87648678	10.52305984	10.34335518	11.15537643	10.14777946	10.17687893	11.29780102	11.26248646	10.60313416	10.87862682	10.57643223	11.22863674	10.80156803	11.01499081	11.37238503	10.08954144	10.60992146	10.91177845	9.95194912	9.889549255	10.46842194	10.90162086	10.12396049	9.979077339	10.49273968	11.02191925	10.62726021	9.484378815	9.859014511	9.843387604	10.07370567	9.981184006
"ILMN_1659444"	7.042908669	7.392915726	7.048541546	7.551866055	7.521527767	7.198786736	6.925003052	7.122062206	6.850162506	7.000019073	6.757620811	7.370506763	8.031524658	7.423497677	7.042058468	7.217556477	7.071780205	7.073458195	7.267579556	7.28848505	7.211963654	7.106383324	7.090642929	7.502056599	7.511437893	7.31845665	7.020459175	7.353929043	7.12879467	7.288600922	6.930860043	7.463922024
"ILMN_1659462"	10.38829231	10.07533932	10.16499519	10.68537521	10.16396809	10.06060886	10.57860088	10.49644089	10.18153477	10.46085453	10.59312439	10.47701263	10.8288126	10.43541527	10.49361515	10.22843552	10.22753143	10.44734764	10.07563877	10.33074379	10.19064999	10.08022499	10.2290287	10.24141312	10.55678177	10.19518661	10.29606533	9.911913872	9.990449905	10.23519039	10.3391552	10.19258118
"ILMN_1659463"	10.04302979	9.633908272	9.870354652	9.845795631	10.39086914	10.27249527	10.207057	10.67772293	9.472720146	9.948192596	9.644902229	10.1401062	10.03926754	10.03013229	9.929833412	10.18337536	10.36237717	9.99944973	10.2207613	10.03867435	9.619218826	10.21101284	10.79720974	10.68087006	9.373106003	9.650062561	10.19606018	9.845396042	10.04161549	9.936973572	9.679351807	10.7173624
"ILMN_1659470"	6.978141785	6.981772423	6.927945614	6.942985058	6.808279991	7.095085144	6.925003052	6.882967949	6.879796028	6.918598175	6.871341228	6.90066433	6.862016678	6.773304939	6.763999939	7.182388783	6.958200932	6.928148746	6.871427059	7.011817932	6.963115692	7.081892967	7.063697815	6.987826824	6.946026802	6.875233173	7.092226982	6.944926262	7.135148048	7.012989044	6.906820297	6.995366573
"ILMN_1659490"	9.522629738	10.69291782	10.20921993	10.22235203	10.64467239	10.05169582	9.181015968	9.238611221	10.00033569	9.902832985	10.32629013	9.238148689	9.777578354	10.24395275	8.633209229	10.08565235	9.693564415	10.30060196	10.1629324	10.47432518	9.469312668	9.407319069	9.870670319	10.54578972	10.77170277	10.04513741	8.823242188	10.26864243	9.795431137	10.3975153	9.751886368	10.40302372
"ILMN_1659495"	6.901622772	6.703118801	6.923647404	7.003328323	6.747177124	6.765343189	6.958621025	7.013868332	6.845185757	6.796976089	6.730472088	7.196704388	7.315094471	6.67677021	6.770643711	6.722855091	6.778495789	7.039125919	6.839421272	6.792444706	7.219806194	6.855181694	6.675348759	6.878843307	6.838069916	6.892444611	6.968952656	6.741786957	6.839036942	6.655761242	6.796138287	6.779951572
"ILMN_1659523"	9.450018883	9.33895874	9.459018707	9.513310432	9.260587692	9.52713871	9.321152687	9.019548416	9.584533691	9.394953728	9.351354599	9.245538712	9.428948402	9.473380089	9.16440773	9.100111961	9.424487114	9.231278419	9.42864418	9.617981911	9.427350998	9.291155815	9.608937263	9.389877319	9.354743958	9.401148796	9.321704865	9.381617546	9.269406319	9.318551064	9.425017357	9.253250122
"ILMN_1659524"	7.362864494	7.239256382	7.2429142	7.207530975	7.137544155	7.269104958	7.478369713	7.267626286	7.342875004	7.386544228	7.286180496	7.467550755	7.119484901	7.195499897	7.146620274	7.231723309	7.463368416	7.302320004	7.244624138	7.096482277	7.548676014	7.180120468	7.201736927	7.066065311	7.099097729	7.352914333	7.472268105	7.169259548	7.146696568	7.037256241	7.246568203	7.023050785
"ILMN_1659536"	6.994756699	6.844818115	7.040198326	7.086314678	7.007968903	6.976207733	6.89857626	6.840661526	6.979491711	6.807842255	6.931831837	7.025017262	6.969739914	7.005451679	6.99812746	6.947825432	7.04637289	6.9709692	6.931537628	7.049829006	7.009262085	6.897733688	7.030609131	6.906322002	6.872556686	7.073246002	6.962058544	6.940759182	6.907217026	6.811676025	6.820072651	6.871525288
"ILMN_1659537"	7.819997311	7.853584766	7.932864189	7.754901886	7.950134754	7.942413807	7.785305977	7.828059673	7.822649479	7.851815701	7.736965656	7.836667061	7.459467888	7.737082481	7.70036459	7.926794052	7.894721985	7.728451252	7.956375599	7.815624714	7.628924847	7.575846195	7.684592247	7.788769245	7.687698364	7.782648087	7.867527008	7.870343685	7.628479958	7.833908558	7.852072239	7.75398159
"ILMN_1659544"	10.53227901	10.17485905	9.995602608	10.12396049	10.24721432	10.52305984	10.30472088	10.45745564	9.299511909	10.05791664	10.26567078	10.53713131	9.927886963	11.11015701	10.56782532	10.47111893	10.30096722	10.23861694	9.953940392	9.978654861	8.686231613	10.69620895	10.56152916	10.66430759	9.215465546	9.767834663	9.787652016	9.449260712	9.589729309	9.496189117	9.483187675	10.50410652
"ILMN_1659550"	12.21656132	11.45641136	12.09179878	12.88284588	11.9605341	11.6490984	12.95030689	12.94174862	12.47248077	12.12352753	11.87989426	11.93228531	11.08500862	11.81631088	13.3992548	11.50934696	12.02968121	12.40045738	11.85846996	11.91942883	12.95959091	12.52774811	10.99295425	11.24953461	12.59314442	12.4403677	12.42122936	11.93228531	12.37042141	12.16144657	12.58380127	11.65229034
"ILMN_1659553"	8.373797417	8.357849121	8.456498146	8.254717827	8.528372765	7.820121765	8.220376968	8.251796722	8.061999321	7.817753792	8.449601173	8.070590973	7.864129543	8.097916603	8.440142632	8.267788887	8.265688896	8.025069237	8.452799797	8.067439079	8.022768974	8.02602005	8.565087318	8.234012604	7.800511837	8.364415169	8.094769478	8.22978878	8.122392654	8.276164055	7.876994133	8.212533951
"ILMN_1659564"	10.18303394	10.83553314	10.96487904	10.56519318	10.7311945	10.99057484	10.09187603	9.865479469	10.67721081	10.30965042	10.70885468	10.16095829	10.68878651	10.40491104	10.24924946	10.87862682	10.604146	10.80156803	10.7630825	10.86988258	10.83003426	10.5350275	10.62061977	10.81224346	10.9666872	10.40235233	10.25633717	10.95479012	10.66430759	10.88918304	10.8986721	10.58657646
"ILMN_1659583"	7.074961662	7.083685875	6.700249672	6.926025391	6.878283978	7.020318508	7.051846504	6.752747536	7.120425701	6.845500469	6.994149208	7.031632423	7.072992325	7.135251522	7.05227232	6.819115639	6.956728458	6.866641998	6.828912735	7.062348843	6.931632996	7.007983208	7.076904297	7.144313335	7.099097729	7.149405003	7.006717205	7.21153307	7.145737171	7.240488529	6.867702484	6.811456203
"ILMN_1659599"	6.894218445	6.897135735	6.915410042	6.968138218	7.018097878	6.933635235	6.78610611	6.897750378	6.902997494	6.802340984	6.94424963	6.941527843	6.977038383	6.914929867	6.770643711	6.991929054	6.944620609	6.994402409	6.970447063	7.003869057	6.963115692	6.87387991	7.034543991	6.914001942	7.052717209	6.898255348	6.82075882	7.116526127	7.172852993	6.984791279	7.027191639	6.848135948
"ILMN_1659610"	7.348569393	7.547935009	7.390208721	7.496924877	7.814423561	7.433397293	7.425863743	6.863652229	7.489327908	7.144844532	7.48708725	7.249074459	7.486384392	6.899996281	7.414476871	7.318421841	7.356384277	7.652844429	7.314457893	7.502561569	7.735273361	7.509581089	7.279850006	7.690010071	7.915998459	7.369277	7.285838127	7.564832211	7.337341785	7.464997292	7.651535988	7.361528397
"ILMN_1659620"	7.21813345	7.090201855	7.018476486	7.163661003	7.09096384	7.045212269	7.000471115	7.208706856	7.152201176	7.292240143	7.073458195	7.169904232	7.183293343	7.482328415	6.984740257	7.008028507	7.146969318	7.195322037	6.995722294	6.903254032	7.117314339	7.174256325	7.173849106	6.927984715	7.10540247	7.021207333	7.083685875	6.814065933	6.887358665	6.974123478	6.859922409	6.836073875
"ILMN_1659627"	6.664833546	6.626774311	6.655294895	6.551649094	6.77571249	6.653262615	6.837181568	6.717467308	6.708636761	6.871170998	6.637604237	6.913749695	7.072992325	6.684426308	6.817087173	6.692090511	6.680663109	6.65743351	6.6767416	6.826962948	6.768686295	6.805876732	6.73049593	6.753811836	6.751459122	6.667357922	7.064421654	6.633171558	6.742277622	6.630292892	6.678186417	6.717790604
"ILMN_1659659"	7.54982233	7.747850418	7.494303703	7.339744091	7.341670513	7.415537834	7.352640152	7.673213005	7.383262634	7.279028416	7.80333519	7.1261096	7.321700096	7.862669945	7.741029263	7.463922024	7.379115582	7.539352417	7.211404324	7.414703846	7.244287968	7.306931973	7.215969086	7.243126869	7.526131153	7.300644875	7.51646471	7.489174843	7.488939285	7.555635929	7.767876625	7.824534893
"ILMN_1659682"	7.057089329	6.879854679	7.065282822	7.087903976	6.974086761	7.104456425	6.9037714	6.918685913	6.988494396	6.97087574	6.83347559	6.862037182	7.009670734	6.779550076	6.741049767	7.146831512	7.027907848	7.43629837	6.926929474	6.972283363	7.207790852	6.804795265	6.778736115	6.892066956	6.754786015	7.015564919	7.101029396	6.965316772	7.058198452	7.103350163	7.002474785	6.801726341
"ILMN_1659688"	7.458229065	7.971544266	7.373847485	7.643768787	7.624227524	7.65892458	7.485626698	7.46659565	8.260710716	7.87849617	7.241684914	8.176138878	7.107879162	7.659702301	7.337614059	7.542204857	7.402942657	7.125296593	8.109566689	8.057939529	7.373224735	7.517245293	6.995722294	7.619027138	8.21598053	7.588251591	7.514198303	8.286588669	7.708039284	8.118481636	7.707557678	7.501667976
"ILMN_1659692"	6.676170826	6.788530827	6.597699165	6.819677353	6.826162815	6.822098732	6.841537476	6.718664646	6.793908596	6.69562149	6.634603024	6.80410099	6.870832443	6.691031456	6.666595459	6.73449564	6.717536449	6.761451244	6.645059586	7.12379694	6.963115692	6.627744675	6.692456722	6.744992256	7.046465397	6.863680363	6.886260986	7.314558506	7.018789291	7.09172678	6.745884418	6.815112114
"ILMN_1659703"	8.387122154	8.21648407	8.138785362	8.367552757	8.028198242	8.363750458	8.213058472	8.235865593	8.169537544	8.254312515	8.223070145	8.325138092	8.295528412	8.425656319	8.02493	8.468153	8.347335815	8.308485985	7.786633015	7.94470644	7.975410938	8.443523407	8.399396896	8.038405418	8.016371727	8.130970955	8.071780205	7.916113853	7.990748405	8.137245178	7.805270195	8.072360992
"ILMN_1659725"	8.156524658	8.360970497	8.553521156	8.6960783	8.448161125	8.59915638	9.140968323	8.546278	8.838723183	8.531550407	8.562965393	8.422942162	8.57250309	8.177280426	8.280553818	8.338921547	8.531163216	8.602122307	8.367552757	8.646463394	8.563494682	8.303395271	8.305024147	8.477861404	9.049945831	8.594468117	8.539152145	8.607787132	8.326969147	8.539752007	8.536723137	8.253315926
"ILMN_1659727"	7.609520435	8.014014244	7.835894108	7.682047844	8.117783546	7.836894512	7.628119469	7.202237129	7.741577148	7.616495132	7.718362808	7.210789204	7.701651573	7.608833313	7.336301804	7.821823597	7.726052761	7.768322468	7.702344418	7.793972969	7.695479393	7.581285	7.756124496	7.84500742	7.727865219	7.789848328	7.48555851	7.927050114	7.785879612	7.765127659	7.823007584	7.881629467
"ILMN_1659752"	7.12264967	6.740524769	6.866102219	7.090261459	6.765655518	6.805457592	7.139058113	7.462146282	6.919583797	7.277307987	6.626446724	7.112761021	7.353916168	6.826340675	7.154808521	6.987682819	6.977851868	6.923753738	6.94882822	6.963206768	7.158956051	6.934220314	6.77662468	6.736706734	7.055474758	6.939182281	7.333123684	6.991677761	7.054949284	6.923569202	7.138158321	7.067850113
"ILMN_1659753"	10.36237717	10.06289387	10.00065899	9.741913795	10.72375774	10.17029762	9.915350914	10.46002388	9.537372589	10.29815578	9.840923309	10.09785271	9.653347015	10.1755743	9.803199768	10.64265251	10.24625206	9.626616478	10.43384647	10.40878105	9.240937233	9.563657761	10.81917477	10.53316021	9.75097084	10.16911983	10.81448078	10.13111115	10.48797703	10.48337364	9.28385067	10.41591358
"ILMN_1659761"	7.71134901	7.969006538	7.928102016	7.592328548	8.013310432	8.356607437	7.652771473	7.536838055	7.435986519	7.562060833	7.720666885	7.363300323	7.804518223	7.702654839	6.936177254	8.025069237	7.783648014	7.87172699	7.570425034	7.729871273	7.944496155	7.488714218	7.880173683	8.045701981	7.316184044	7.799153805	7.928972721	8.214026451	7.664655209	7.92439127	7.930214405	7.909705162
"ILMN_1659762"	13.78950691	12.60263348	13.48961067	13.27906322	12.93146229	13.18390083	13.46064758	13.63259411	13.06075001	13.46064758	12.78474903	13.77758217	13.66615486	12.5998621	13.42377853	13.11412239	13.66095734	13.40441799	13.40441799	12.97934246	13.74318981	13.01852417	13.10940075	12.83329487	12.87963676	13.2276659	13.46619225	13.04603958	13.03178692	12.93589592	13.18390083	12.86307812
"ILMN_1659766"	7.798323631	7.86135006	8.027692795	8.039962769	7.802393436	8.078901291	7.852915287	7.525751591	7.806030273	7.555071354	7.603389263	7.587323189	7.786410809	7.528443813	7.441993713	8.123384476	7.958739281	7.690633774	7.773238182	8.050247192	7.918136597	7.879489899	8.076151848	7.968802929	8.222512245	8.012720108	8.13167572	8.322610855	8.41514492	7.971453667	8.258684158	7.959203243
"ILMN_1659771"	13.9948864	13.82160854	14.05348969	14.24867153	13.93230629	13.96063042	14.12872601	14.10873127	14.12157345	13.73568535	14.15216637	13.93982697	14.10189247	13.74923801	14.47755146	13.72195339	14.02136803	14.21236801	13.81634617	13.92720222	14.17956257	14.16548061	13.77758217	13.68898487	14.2666111	13.97371197	13.96733761	13.83562374	13.84288311	13.93982697	14.01526928	13.75429153
"ILMN_1659777"	8.510966301	8.820267677	8.577828407	8.75157547	8.686231613	8.627809525	8.345052719	8.379090309	8.73085022	9.298592567	8.580166817	8.8499403	8.251948357	8.790532112	8.314258575	8.594993591	8.529399872	8.222036362	8.632029533	9.165358543	8.574940681	8.24363327	8.905312538	8.566332817	8.528578758	8.470580101	8.446022034	8.59915638	8.187193871	8.770655632	8.388604164	8.683470726
"ILMN_1659782"	8.209305763	8.734213829	8.638716698	8.579174995	8.932678223	8.705259323	8.131777763	8.091702461	8.022902489	8.234555244	8.46958828	8.392263412	8.499769211	8.604510307	8.117783546	8.668774605	8.49845314	8.608382225	8.225917816	8.321647644	8.142644882	8.624670982	8.575561523	8.570676804	8.242955208	8.093123436	8.055979729	8.351825714	8.25666523	8.188418388	8.364679337	8.418172836
"ILMN_1659786"	7.788207531	7.076904297	7.504620075	7.495324612	7.501981258	7.688929558	8.117459297	7.932864189	8.008682251	7.450753212	7.344814301	7.801993847	7.352712631	7.613767624	8.267198563	7.469448566	7.984753132	7.837153435	7.701733112	7.295777321	8.098178864	8.842650414	7.514826298	7.374118805	7.311927795	7.644588947	8.181891441	7.373847485	8.246391296	7.125741959	7.852793694	7.610399723
"ILMN_1659800"	6.984611034	7.12637949	6.985169411	6.947455406	7.162626743	7.113333225	7.214561939	6.784854412	7.351243496	7.311139107	6.918660164	6.98979044	6.845524788	6.764819145	7.008692741	7.022942543	6.94157505	7.019301414	6.967301369	7.251434326	7.099153519	7.18802166	7.009953022	6.84474659	6.937009811	7.190312862	7.183065891	7.28622818	6.912836552	7.126707077	7.112981319	7.188099861
"ILMN_1659801"	8.519503593	8.654452324	8.413251877	8.363984108	8.589893341	8.38508606	8.151574135	8.606004715	8.391257286	8.960759163	8.706384659	8.188526154	8.201032639	9.3435812	8.306424141	8.589276314	8.512308121	7.878141403	8.547400475	8.093929291	8.282727242	8.324212074	8.494916916	8.421052933	8.224908829	8.225917816	8.366613388	7.975628376	7.958336353	8.043196678	8.141321182	8.196591377
"ILMN_1659843"	7.511342525	7.603914261	7.369462967	7.428478241	7.504620075	7.332284927	7.361939907	7.539209366	7.202764988	7.468841553	7.607649803	7.617925644	7.712793827	8.12881279	7.035994053	7.608647823	7.650107861	7.414405823	7.23937273	7.113818169	6.982753277	7.447926521	7.636111736	7.417551994	7.181655884	7.534558296	7.292106152	7.095627785	7.114634991	7.13417387	7.120029926	7.478454113
"ILMN_1659845"	9.064208984	8.740198135	9.071573257	9.16212368	9.472720146	9.073800087	9.200078011	8.811470985	9.219608307	8.375255585	8.666627884	8.587386131	8.741990089	8.845843315	9.165358543	9.208062172	9.088133812	9.319218636	9.116493225	9.069519043	9.346613884	9.516628265	9.3435812	9.339403152	9.014151573	8.896118164	9.312208176	9.415224075	9.593298912	8.87993145	9.233344078	9.149652481
"ILMN_1659854"	9.030192375	9.484978676	9.249241829	9.020704269	9.421021461	9.368601799	8.493450165	8.808540344	8.436496735	8.576815605	8.904497147	9.122731209	8.646959305	9.164196968	8.094528198	9.554087639	8.992034912	8.890364647	9.256293297	9.114710808	9.398004532	8.729214668	8.788205147	9.164619446	8.57811451	9.233344078	9.134267807	9.175566673	8.904943466	9.073662758	8.647122383	9.084720612
"ILMN_1659857"	8.697525024	8.305768013	7.769120216	8.13248539	8.469716072	8.712692261	8.66486454	8.135332108	8.492753029	8.440426826	8.531163216	8.569705009	8.251205444	8.624979019	8.057224274	8.375789642	8.38241291	8.172580719	8.504042625	8.527481079	7.971453667	8.045440674	8.164714813	8.355176926	8.061680794	8.631919861	8.790226936	8.768079758	8.536367416	9.114062309	8.663520813	7.865490437
"ILMN_1659874"	8.100120544	8.532034874	8.402478218	8.415655136	8.631258011	8.510361671	8.167383194	7.993273735	8.212397575	8.086645126	7.993021011	8.373534203	8.357059479	7.871233463	8.135332108	8.579021454	8.394076347	8.486114502	8.969374657	8.833881378	8.8471241	7.844023228	9.075942039	8.679002762	9.02285862	8.916437149	8.443523407	9.335579872	9.136505127	8.907485962	8.560005188	8.648588181
"ILMN_1659878"	7.242691994	6.79497242	7.312263489	7.389807224	7.707245827	7.440464497	7.484095097	7.607649803	6.882016659	7.101943493	6.860763073	7.348629475	7.210771561	7.344866276	7.28556633	7.304122925	7.191105366	7.0818367	7.075582027	7.053219318	7.187075615	7.884370804	6.913923264	7.671839714	7.052717209	6.986539364	7.238691807	6.902947903	7.055461407	6.821624279	7.373028278	7.435060024
"ILMN_1659888"	9.556783676	9.375117302	9.826057434	9.774004936	10.10547829	9.551638603	9.709440231	9.394396782	9.585538864	9.606675148	9.737636566	9.278191566	9.605192184	9.847788811	9.353079796	9.808551788	9.416947365	9.696166992	9.73441124	9.721756935	9.174942017	9.67510128	9.485590935	9.997656822	10.06738663	9.594302177	9.124112129	9.533984184	9.402289391	9.330705643	9.288068771	9.69100666
"ILMN_1659894"	6.887933731	6.994538307	7.004411221	7.014078617	6.981521606	6.929922104	6.895271301	7.03387928	6.936119556	6.953470707	7.045445919	6.856285572	7.001914501	7.114634991	6.904449463	6.902340412	6.938164711	7.040231228	6.926929474	6.944767475	6.897733688	7.086736679	6.905725956	6.897971153	6.901715755	6.963206768	6.986137867	6.943674564	6.885800362	6.930914402	6.83960104	6.765655518
"ILMN_1659895"	12.52435493	13.34651566	13.25284863	12.25293064	13.05026722	13.07447529	12.03739452	12.18101692	12.64808559	12.65473843	12.88739967	12.14815712	12.82669544	12.35262775	11.67674065	13.49412155	12.98309898	12.51555252	13.3992548	13.07853127	12.97069263	11.86568737	13.89288425	13.2276659	12.55858994	12.81487846	12.63077354	13.25284863	13.06997871	13.3146553	12.45620823	12.95563126
"ILMN_1659913"	12.70109749	12.81083393	12.45949173	12.24777794	12.57064056	12.85507584	12.42986298	12.0699091	12.70109749	12.18597507	12.51866436	12.84775543	12.97069263	12.44327545	12.26184845	12.65175343	12.4939661	12.66252136	12.02968121	12.24138165	11.63878536	12.66819859	12.5655098	12.22227859	12.0514679	12.42669773	12.18101692	12.28815746	12.13696289	12.11892891	12.32886314	12.58071709
"ILMN_1659923"	8.051562309	7.749210358	7.657748222	7.677776337	8.047746658	8.112282753	7.548594952	8.061553001	7.518559933	7.810186863	7.611760139	7.547706604	7.372672081	8.34170723	7.687575817	8.369790077	8.059077263	7.634569168	7.905959606	8.052369118	7.674167156	8.136728287	7.950535774	8.227316856	7.187909126	7.792218685	8.268605232	7.787800312	7.70998764	7.840221405	7.785305977	8.032600403
"ILMN_1659936"	10.99922752	11.29258156	10.92801476	10.79388332	11.42344475	11.1520052	10.91541767	10.26247978	10.33579731	10.30338669	10.95962238	10.62061977	11.24581242	11.23178864	10.49185562	11.29089737	11.21077061	11.0311985	10.39956665	10.79169464	9.771726608	10.84307289	11.17623711	11.22311878	10.31210804	10.46350002	10.72475815	10.2636137	10.24208069	10.31383705	10.10687351	10.98623371
"ILMN_1659937"	8.336722374	8.468413353	8.422787666	8.457666397	8.392263412	8.61635685	8.363075256	7.869801998	8.587230682	8.035763741	8.297009468	8.216585159	8.49845314	8.070140839	8.463975906	8.302846909	8.260710716	8.463582993	8.293453217	8.302395821	8.501795769	8.6960783	8.404743195	8.248334885	8.652610779	8.326281548	8.395066261	8.318376541	8.455169678	8.202095985	8.500933647	8.361160278
"ILMN_1659943"	6.820311546	6.799005508	6.770831108	6.877243519	6.942670822	6.942777157	6.957736492	6.853578091	7.035119057	6.711294174	6.925787449	6.856285572	6.824584007	6.871525288	6.848185062	6.812663078	6.857236385	6.822807312	6.929474831	6.980883598	6.914592266	6.864451408	6.724183559	6.887984753	6.901715755	6.902155876	6.938807964	7.159761906	7.000862122	7.06829977	7.117119312	7.242602348
"ILMN_1659952"	6.895409107	7.171142578	7.159104347	6.69905901	6.977201462	7.062458038	6.80044508	6.763303757	7.122062206	7.075451851	7.175592422	6.961893082	6.912930965	7.000631809	6.800101757	7.176467896	7.070787907	7.077731133	6.926929474	7.091838837	7.036981583	7.017655849	7.146922588	7.004335403	7.115611076	6.944634914	6.835255146	7.015564919	6.972258568	7.204886436	7.066385269	6.907281876
"ILMN_1659975"	7.351373196	7.207872391	7.333940983	7.006895065	7.082766056	7.208949566	7.111929417	7.053505421	7.113019466	7.21450901	7.356637001	7.271971703	7.396829605	7.510868073	7.207589149	7.184540272	7.245665073	7.633045673	7.173892021	7.113818169	7.268037796	7.173282623	7.470283985	7.171300888	7.343979359	7.071001053	6.965849876	7.001217365	7.120391369	7.188130856	7.09395647	7.276441097
"ILMN_1659976"	8.343209267	8.417027473	8.536723137	8.129277229	8.624486923	8.576099396	8.181775093	8.212397575	8.24363327	8.424210548	8.303137779	8.288038254	8.555547714	8.475100517	8.084733009	8.649780273	8.58317852	8.375255585	8.523938179	8.426391602	8.239726067	8.072242737	8.855251312	8.604510307	8.253444672	8.49111557	8.430360794	8.349191666	8.506342888	8.261894226	8.346641541	8.295349121
"ILMN_1659985"	6.842906475	6.652023792	6.793176651	6.915223598	6.783446789	6.631764889	6.723587513	6.904606819	6.931831837	7.138381958	6.83641386	7.625121593	6.897211552	7.162895679	6.697768211	7.050580978	6.788404942	6.791045189	6.775097847	6.830513954	6.7289114	6.926241398	6.877307892	6.770072937	6.587509155	6.744064331	6.851378918	6.656065464	6.781015396	6.781171322	6.692643166	6.903025627
"ILMN_1660000"	9.974374771	9.926527977	9.653079033	10.27082062	9.821811676	9.911913872	10.65962505	10.30562401	10.41416836	9.626310349	9.497315407	9.586607933	8.577033997	9.514978409	10.48240566	9.81733036	10.03926754	10.0615015	9.612915993	9.936033249	10.01717854	9.809608459	8.783511162	9.353582382	9.899936676	10.6293354	10.79449177	10.16955853	10.34643459	9.911130905	10.20623589	9.648180962
"ILMN_1660017"	7.683960438	7.517008305	7.835894108	7.3343153	7.264386654	7.274678707	7.175457478	7.564647675	7.22555542	7.746526241	7.266517162	7.559932709	7.092463493	6.957657337	7.409111023	7.455856323	7.315848827	7.460595608	7.927773952	7.469316006	7.426879406	7.05196619	6.799416065	7.784826279	7.502056599	7.531621456	7.783986568	8.148436546	7.455025673	7.860123634	7.716837406	7.757514954
"ILMN_1660021"	11.47367668	11.66549587	11.49202633	11.19637203	11.68323135	11.85408211	11.01292801	11.22183323	11.13015842	11.79648399	11.48382568	11.19934368	11.18802738	12.29549313	10.80649281	12.04606152	11.31027889	11.01176262	11.39735985	11.7074337	10.6966486	11.08387089	11.44948769	11.70357227	11.21793461	11.54614925	11.56425858	11.64028454	11.45336437	11.79648399	11.28940582	11.82653713
"ILMN_1660027"	7.579139233	7.05099535	7.094771862	7.154808521	7.724448681	7.563846111	7.233574867	7.709337234	7.403385639	7.229739666	7.463263035	8.139365196	7.132280827	7.640868664	7.71459341	8.122965813	7.825661182	8.146715164	7.121952057	7.363079071	6.967420578	8.124299049	7.508611202	7.574057102	7.246639729	7.152275562	7.24794054	7.156468391	7.330685616	7.178802013	7.098115921	7.400132656
"ILMN_1660031"	7.055669785	7.011595249	6.873927116	6.998607159	6.794464111	6.956459522	6.907526493	6.832945347	6.848037243	6.868318558	6.963650703	7.045873642	6.880328655	6.924364567	6.83599329	6.85204649	6.863623619	6.803755283	6.904948235	6.935368061	6.899499893	6.761414528	7.011910915	6.910305977	7.252911568	6.898255348	6.828199863	6.94989872	7.090002537	6.982700348	6.996456623	6.799293041
"ILMN_1660063"	10.72259235	10.6782341	10.48079395	11.09834957	10.16868114	10.3792696	10.99922752	10.93280792	11.07536125	11.09967899	10.79926109	10.94910049	10.86860752	11.03368473	11.27649689	9.936973572	10.71329594	11.15316963	10.09545898	10.29192352	10.90467072	10.87698746	10.40049839	10.22267246	10.92951488	10.86724663	10.35010815	9.834574699	10.14816093	10.10304165	10.74669552	10.32876015
"ILMN_1660079"	8.896656036	9.035004616	9.114062309	8.678239822	8.882514954	9.246388435	8.579021454	8.718511581	8.57811451	8.54282856	9.157933235	8.198270798	8.721943855	9.108431816	8.766287804	9.220458984	9.331995964	9.056634903	9.050333977	8.850837708	8.526883125	8.792107582	9.756604195	9.430370331	8.462710381	8.954116821	9.193256378	9.302761078	9.026402473	9.051377296	8.982978821	8.975012779
"ILMN_1660104"	6.800213337	7.062674522	6.846634865	6.962785721	6.929047108	7.037586689	6.639459133	6.610692024	6.773304939	6.716033459	6.795440674	6.943736553	6.639856815	6.640086651	6.669411659	7.090483665	6.877052307	6.900610924	6.998570919	7.037955284	6.958301067	6.815752029	6.73387146	7.037840366	7.006717205	6.834252834	7.094204903	7.10910511	6.995247841	7.005520344	6.78099823	7.198572159
"ILMN_1660111"	8.868021011	8.482506752	8.343079567	8.649930954	8.417423248	8.571080208	8.980588913	8.746667862	8.985944748	8.900921822	8.578836441	9.135512352	8.780387878	8.496071815	8.653017044	8.38035202	8.725276947	8.559681892	8.334326744	8.512570381	8.93458271	8.615439415	8.327259064	8.03732872	8.699861526	8.795964241	9.063464165	8.122014046	8.270607948	8.47834301	8.640533447	8.049562454
"ILMN_1660114"	6.991494179	7.049031258	7.04237318	7.045897961	6.941478729	7.080832958	6.9037714	6.86780405	7.028177738	7.84905386	7.024580956	7.576305866	7.103493214	7.084804058	6.923314095	7.395646095	7.017756462	6.881021976	7.093460083	7.73748827	6.988179207	7.171142578	7.359009266	7.107858658	6.915128231	7.072150707	6.864400387	6.761132717	6.694649696	7.056163311	6.805548191	6.800180435
"ILMN_1660125"	6.898495674	7.025955677	6.978818893	7.121311665	6.84912014	6.875793934	6.818033218	6.825726509	6.871364117	6.748611927	6.978141785	7.10098362	7.548053265	6.694815636	6.97060585	6.877161026	7.003961563	7.207718849	6.940262794	6.958830833	7.267177105	6.870943546	7.549890518	6.973945141	7.608560562	7.045544147	6.741691589	7.149677753	6.925528049	7.052864552	7.076825619	7.052494049
"ILMN_1660144"	6.91587019	6.944276333	6.968246937	6.857387066	7.055770397	7.082911015	6.924253464	6.807740211	6.882016659	6.821739197	6.806282043	6.748365402	6.799892902	6.894258976	6.79339838	7.108605862	7.00729847	7.008834362	6.904948235	6.866922855	6.870155811	6.961966991	6.972157001	6.942545891	7.055474758	7.132003784	6.879239082	7.076238632	6.989946365	6.930914402	6.82075882	7.035363197
"ILMN_1660186"	10.08502007	10.08168221	9.875455856	10.03665066	9.846196175	10.10943604	9.866746902	9.871688843	9.898296356	9.916670799	10.04807091	10.06217861	10.34492302	10.46933746	10.00095177	10.12103367	10.02669716	10.16262436	9.439374924	9.541200638	9.520054817	10.10227394	9.922821999	9.648180962	9.680912971	10.10943604	9.937279701	9.142456055	9.562824249	9.517269135	9.641055107	9.581437111
"ILMN_1660193"	8.11575222	7.732098103	7.826863766	8.150650978	7.774549007	8.045988083	8.475100517	8.072360992	8.420900345	7.9259305	7.860277653	7.980997562	8.387557983	7.865951538	8.674990654	7.93013525	8.367419243	8.528123856	8.108052254	8.025658607	8.416880608	8.797631264	7.955667019	7.8526721	7.957806587	8.13248539	8.254957199	7.973372459	8.167219162	7.688399315	8.414457321	7.8526721
"ILMN_1660199"	8.106209755	8.214026451	8.08100605	7.927050114	7.913869858	8.02670002	8.025835037	7.975049496	8.145167351	8.167931557	8.170387268	8.166880608	8.042173386	8.208329201	8.377166748	8.138906479	8.157868385	7.850306034	7.995175362	8.167685509	8.355730057	8.148436546	8.346077919	7.991368294	7.702558994	8.152849197	8.21191597	8.051473618	8.381544113	8.119250298	8.248844147	8.027295113
"ILMN_1660204"	7.119716644	7.500476837	7.428869724	7.580825329	7.386487961	7.469826221	7.165293694	7.150933266	7.444041729	7.290363789	7.294837952	7.101769447	7.240908146	7.23095417	7.483512402	7.434907913	7.337934017	7.437715054	7.19320488	7.294969082	7.417952061	7.079597473	7.353293419	7.415368557	8.109930038	7.2302351	7.116911888	7.441953659	7.521090031	7.362100601	7.271669388	7.2357831
"ILMN_1660227"	7.114801884	7.151387215	7.0779953	7.143342495	7.310638905	7.248013973	7.041724682	7.738981724	6.843860149	7.23802948	7.17871666	6.958830833	6.962495804	7.518344402	6.774819374	7.485348225	7.12379694	7.076958656	7.161918163	7.38546133	6.959272385	7.131937504	6.980899334	7.210789204	7.213423729	7.233574867	7.076636314	7.328072548	7.025350571	7.237042904	6.894986629	7.337341785
"ILMN_1660232"	8.909858704	9.36396122	9.319218636	9.258717537	9.152576447	9.511492729	8.857099533	8.723526001	9.013287544	8.761875153	9.380448341	8.73031044	9.309016228	9.153479576	9.016271591	9.323507309	9.209890366	9.187983513	9.064062119	9.183783531	9.019979477	9.158952713	9.074158669	9.264113426	8.815761566	8.842291832	9.212249756	9.162817955	9.425619125	8.891723633	9.368237495	9.200078011
"ILMN_1660270"	7.379561424	7.278815746	7.317513466	7.671070099	7.313950062	7.292191029	7.752357483	7.688718319	7.76047039	7.694034576	7.473513603	7.67275238	7.503546715	7.352464199	7.875185966	7.140437126	7.456959724	7.31845665	7.416413784	7.442033291	7.707245827	7.344658852	7.488527775	7.152799606	7.313720703	7.601603031	7.79447794	7.241288662	7.35478878	7.439340591	7.278722286	7.212776661
"ILMN_1660275"	7.661645412	7.425863743	7.873538494	7.856669903	7.67581892	7.69021368	7.836272717	7.625206947	7.80038166	7.715875149	7.563926697	7.627732277	7.624166489	7.482328415	8.065361023	7.689827442	7.691772461	7.716444969	7.599510193	7.777953625	8.072692871	7.879045486	7.392148018	7.543160915	7.629033566	7.660266399	7.534027576	7.532551765	7.794934273	7.605273247	7.433859825	7.526311398
"ILMN_1660277"	7.630353451	7.709225655	7.728112221	8.00262928	7.515587807	7.834010124	7.616312504	7.251890182	7.725068092	7.280725002	7.475840569	7.269032478	7.286275387	7.642426968	7.61809063	7.918136597	7.358320713	7.984616756	7.788443565	7.888942242	7.887064934	7.798726559	7.182583332	7.65892458	7.569797993	7.798016071	7.469448566	7.782095909	7.856079102	7.647787094	7.930799007	7.908923149
"ILMN_1660282"	7.07053566	7.276850224	7.383509636	7.009027958	7.114012241	7.140437126	6.92807436	7.050233841	7.139663696	7.127337933	7.214944363	7.05227232	6.974788666	7.265070438	7.149074078	7.13783741	7.091350079	7.11522913	7.193916798	7.057385445	7.22947216	7.049243927	7.161432743	7.123238564	7.143247128	6.993266106	6.950357914	7.166716099	7.095043182	7.088057518	6.94124651	6.985557079
"ILMN_1660292"	8.413609505	8.577673912	8.780011177	8.40099144	8.773854256	8.978798866	8.568601608	8.588067055	8.777913094	8.396855354	8.627293587	8.028946877	7.789951801	8.535964966	8.645112991	8.935602188	8.744171143	8.731513023	8.68859005	8.494315147	8.810492516	8.772771835	8.416733742	8.518641472	8.589108467	8.466683388	8.497449875	8.820487022	8.93475914	8.436892509	8.642847061	8.494726181
"ILMN_1660305"	7.82390213	7.423653603	7.703457355	7.537138939	7.362566948	7.609437466	7.408805847	7.576858997	7.710484982	7.61809063	7.397192001	7.651435852	7.710120201	7.710484982	7.531621456	7.347727299	7.797222137	7.880448818	7.618810654	7.231181145	7.956130505	8.010885239	7.67470789	7.484989643	7.388344288	7.598059177	7.649254322	7.201347828	7.721725464	7.514283657	7.811047077	7.526311398
"ILMN_1660315"	6.930590153	6.888409138	6.91962719	6.609678745	6.850380421	6.780803204	6.758451939	6.748545647	6.951640606	6.711294174	6.713607311	6.779867649	6.760429859	6.728357315	6.901196957	6.933821201	6.957504749	6.937048435	6.924807072	6.760614872	6.948606491	6.845500469	6.810155869	6.961352348	6.825685978	6.943579674	6.961128235	7.174880028	7.097205639	7.13417387	6.916135311	6.949238777
"ILMN_1660317"	6.846113205	6.648290157	6.734438896	6.806257248	6.913332462	6.674415112	6.909994602	6.698195934	6.788508415	6.78030014	6.769810677	7.125197887	6.979505539	6.714437485	6.778102875	7.01245594	6.789228439	6.66397047	6.963353157	7.051486492	6.821000576	6.690565109	6.76026392	6.866369724	6.883963108	6.731693268	6.854217052	6.744404316	6.750929832	6.848144054	6.656152725	7.002243519
"ILMN_1660320"	6.920606136	7.057980537	7.348330975	7.296318054	6.990255833	7.15120697	7.100596428	7.092932224	6.861552238	6.991903782	6.792745113	7.317304134	7.244402885	6.867465019	7.061513901	7.176467896	7.074406147	7.443362713	7.121952057	7.338182449	7.301482677	7.072606087	7.67286253	7.535776138	7.554121971	7.564647675	7.041781425	7.565734386	7.17950058	7.214195251	7.292393208	7.39507246
"ILMN_1660341"	8.123530388	9.024884224	8.252376556	8.711508751	8.379239082	8.774252892	8.408407211	8.126561165	8.857666969	8.412579536	8.944590569	8.460199356	8.80385685	9.741203308	8.418787956	8.892531395	8.917590141	8.756515503	8.618828773	8.433948517	8.167050362	8.564585686	9.432753563	9.224653244	8.479212761	8.560199738	8.119763374	8.8139534	8.568462372	8.29172802	7.999322891	8.120785713
"ILMN_1660343"	7.973372459	7.254365921	7.876050949	8.000443459	7.80973196	8.022902489	8.038405418	7.928972721	7.886393547	7.492793083	7.757693768	8.017259598	7.813086987	7.379919052	8.042551041	7.509414196	7.796759129	8.244827271	8.265111923	7.94470644	8.753158569	8.407012939	7.547706604	7.765417099	8.113791466	7.875808716	8.093583107	7.640430927	7.993988991	7.96429348	8.773519516	8.113492966
"ILMN_1660345"	8.124155045	7.776993275	8.109930038	7.646824837	7.801993847	8.049051285	8.104803085	8.088406563	7.976846695	7.994846344	7.615747929	7.861048222	7.350444794	7.822649479	7.988954544	7.919521809	8.004940033	7.923156261	7.758559227	7.803637505	8.064836502	7.79418087	7.52718544	7.737382889	7.597858906	8.066386223	7.974259377	7.664405823	8.001372337	7.610708237	7.860533237	7.662446022
"ILMN_1660357"	7.47697258	7.443717003	7.635084152	7.906219006	7.957274914	7.929801464	7.501476765	7.609437466	7.264496326	7.228868961	7.524233341	7.555306911	7.887265682	7.621183395	7.396208286	7.757393837	7.541028976	7.771002293	7.550929546	7.685404301	7.512343884	7.653974533	7.508289814	7.758183479	7.668505669	7.855662346	7.629142284	7.793196678	7.770414352	7.647254944	7.502561569	7.928001404
"ILMN_1660359"	7.305059433	7.127478123	7.435432434	7.291731834	7.371976852	7.426672459	7.274152756	7.470008373	7.256446362	7.257378578	7.256524086	7.572324753	7.458229065	7.260015965	7.304321289	7.461594582	7.320808887	7.382601261	7.398245335	7.363079071	7.403831005	7.358537674	7.464387417	7.348004818	7.423653603	7.149405003	7.276567936	7.343809128	7.304020882	7.467298031	7.153618336	7.467405319
"ILMN_1660364"	12.73044682	12.84076595	12.26450825	12.39439964	12.92364216	12.64147949	11.9429493	11.84538364	12.10873222	12.0699091	12.72730255	12.03419113	12.32886314	13.27490902	11.96505547	13.20811176	12.74593735	12.53084564	12.65175343	12.75337505	11.83262348	12.91232395	13.45146847	13.32361412	12.4854908	12.00785351	12.0514679	12.2723999	11.90082359	12.49138737	12.28526115	12.75337505
"ILMN_1660368"	8.919739723	9.372859955	9.632540703	8.750359535	9.072238922	9.595982552	9.039552689	8.341283798	9.146006584	8.418172836	9.149432182	8.430017471	9.161379814	8.836314201	8.825211525	9.450387001	9.201265335	9.3891716	9.314435959	9.350358963	9.389877319	9.470900536	9.316755295	9.664495468	8.946894646	9.254638672	8.788093567	9.72015667	9.295618057	9.38093853	9.42341423	9.393844604
[truncated: 6,839,778 more chars]
