# Supplementary material for: Identification of immune related cells and crucial genes in the peripheral blood of ankylosing spondylitis by integrated bioinformatics analysis
Source: PeerJ. 2021 Sep 7;9:e12125. doi: 10.7717/peerj.12125 (PMC8432305; doi:10.7717/peerj.12125)
Supplement: Supplemental Information 8 [file peerj-09-12125-s008.zip › GSE18781_series_matrix.txt]

!Series_title	Gene Expression in Inflammatory Diseases
!Series_geo_accession	GSE18781
!Series_status	Public on Nov 04 2009
!Series_submission_date	Oct 28 2009
!Series_last_update_date	Mar 25 2019
!Series_pubmed_id	19900269
!Series_summary	We hypothesized that patients with sarcoidosis have characteristic mRNA profiles. Microarray analysis of gene expression was done on peripheral blood. Comparing peripheral blood from patients with sarcoidosis to controls, 872 transcripts were upregulated and 1039 were downregulated at >1.5-fold change and a significant q value. Several transcripts associated with interferon and STAT1 were upregul…
!Series_summary	This study tested the hypothesis that SpA is characterized by a distinct pattern of gene expression in peripheral blood of affected individuals compared with healthy controls. High-density, human GeneChip® probe arrays were used to profile mRNA of peripheral blood cells from 18 subjects with SpA and 25 normal individuals. Samples were processed as two separate sets at different times. Blood sampl…
!Series_overall_design	Peripheral blood was collected from diseased and control subjects. The sarcoidosis portion of the study included 12 patients and 12 control subjects. The spondyloarthropathy study was done in two independent sets. The first set included 11 patients and the same 12 control subjects used for the sarcoidosis study. The second set included 7 patients and 13 control subjects. For each sample, total RN…
!Series_type	Expression profiling by array
!Series_contributor	James,T,Rosenbaum
!Series_contributor	Stephen,R,Planck
!Series_contributor	Justine,R,Smith
!Series_contributor	Christina,A,Harrington
!Series_contributor	Dongseok,,Choi
!Series_contributor	Sirichai,,Pasadhika
!Series_contributor	Srilakshmi,M,Sharma
!Series_sample_id	GSM465907 GSM465908 GSM465909 GSM465910 GSM465911 GSM465912 GSM465913 GSM465914 GSM465915 GSM465916 GSM465917 GSM465918 GSM465919 GSM465920 GSM465921 GSM465922 GSM465923 GSM465924 GSM465925 GSM465926 GSM465927 GSM465928 GSM465929 GSM465930 GSM465931 GSM465932 GSM465933 GSM465934 GSM465935 GSM465936 GSM465937 GSM465938 GSM465939 GSM465940 GSM465941 GSM465942 GSM465943 GSM465944 GSM465945 GSM465946…
!Series_contact_name	James,,Rosenbaum
!Series_contact_email	rosenbaj@ohsu.edu
!Series_contact_phone	503-494-5023
!Series_contact_department	Casey Eye Institute
!Series_contact_institute	Oregon Health & Science University
!Series_contact_address	3181 SW Sam Jackson Park Road
!Series_contact_city	Portland
!Series_contact_state	OR
!Series_contact_zip/postal_code	97239
!Series_contact_country	USA
!Series_supplementary_file	ftp://ftp.ncbi.nlm.nih.gov/geo/series/GSE18nnn/GSE18781/suppl/GSE18781_RAW.tar
!Series_platform_id	GPL570
!Series_platform_taxid	9606
!Series_sample_taxid	9606
!Series_relation	BioProject: https://www.ncbi.nlm.nih.gov/bioproject/PRJNA121251
!Sample_title	Blood - Axial Spondyloarthropathy - 015A	Blood - Axial Spondyloarthropathy - 019A	Blood - Axial Spondyloarthropathy - 029A	Blood - Axial Spondyloarthropathy - 030A	Blood - Axial Spondyloarthropathy - 033A	Blood - Axial Spondyloarthropathy - 058A	Blood - Axial Spondyloarthropathy - 062A	Blood - Axial Spondyloarthropathy - 066A	Blood - Axial Spondyloarthropathy - 069A	Blood - Axial Spondyloarthropathy - 074A	Blood - Axial Spondyloarthropathy - 083A	Blood - Axial Spondyloarthropathy - 083B	Blood - Axial Spondyloarthropathy - 089A	Blood - Axial Spondyloarthropathy - 096A	Blood - Axial Spondyloarthropathy - 097A	Blood - Axial Spondyloarthropathy - 152A	Blood - Axial Spondyloarthropathy - 159A	Blood - Axial Spondyloarthropathy - 162A	Blood - Control - 017A	Blood - Control - 020A	Blood - Control - 021A	Blood - Control - 022A	Blood - Control - 023A	Blood - Control - 032A	Blood - Control - 051A	Blood - Control - 052A	Blood - Control - 055A	Blood - Control - 056A	Blood - Control - 065A	Blood - Control - 067A	Blood - Control - 088A	Blood - Control - 090A	Blood - Control - 092A	Blood - Control - 111A	Blood - Control - 112A	Blood - Control - 138A	Blood - Control - 140A	Blood - Control - 141A	Blood - Control - 153A	Blood - Control - 154A	Blood - Control - 155A	Blood - Control - 156A	Blood - Control - 157A	Blood - Sarcoidosis - 001A	Blood - Sarcoidosis - 003A	Blood - Sarcoidosis - 005A	Blood - Sarcoidosis - 013A	Blood - Sarcoidosis - 031A	Blood - Sarcoidosis - 034A
!Sample_geo_accession	GSM465907	GSM465908	GSM465909	GSM465910	GSM465911	GSM465912	GSM465913	GSM465914	GSM465915	GSM465916	GSM465917	GSM465918	GSM465919	GSM465920	GSM465921	GSM465922	GSM465923	GSM465924	GSM465925	GSM465926	GSM465927	GSM465928	GSM465929	GSM465930	GSM465931	GSM465932	GSM465933	GSM465934	GSM465935	GSM465936	GSM465937	GSM465938	GSM465939	GSM465940	GSM465941	GSM465942	GSM465943	GSM465944	GSM465945	GSM465946	GSM465947	GSM465948	GSM465949	GSM465950	GSM465951	GSM465952	GSM465953	GSM465954	GSM465955
!Sample_status	Public on Nov 04 2009	Public on Nov 04 2009	Public on Nov 04 2009	Public on Nov 04 2009	Public on Nov 04 2009	Public on Nov 04 2009	Public on Nov 04 2009	Public on Nov 04 2009	Public on Nov 04 2009	Public on Nov 04 2009	Public on Nov 04 2009	Public on Nov 04 2009	Public on Nov 04 2009	Public on Nov 04 2009	Public on Nov 04 2009	Public on Nov 04 2009	Public on Nov 04 2009	Public on Nov 04 2009	Public on Nov 04 2009	Public on Nov 04 2009	Public on Nov 04 2009	Public on Nov 04 2009	Public on Nov 04 2009	Public on Nov 04 2009	Public on Nov 04 2009	Public on Nov 04 2009	Public on Nov 04 2009	Public on Nov 04 2009	Public on Nov 04 2009	Public on Nov 04 2009	Public on Nov 04 2009	Public on Nov 04 2009	Public on Nov 04 2009	Public on Nov 04 2009	Public on Nov 04 2009	Public on Nov 04 2009	Public on Nov 04 2009	Public on Nov 04 2009	Public on Nov 04 2009	Public on Nov 04 2009	Public on Nov 04 2009	Public on Nov 04 2009	Public on Nov 04 2009	Public on Nov 04 2009	Public on Nov 04 2009	Public on Nov 04 2009	Public on Nov 04 2009	Public on Nov 04 2009	Public on Nov 04 2009
!Sample_submission_date	Oct 28 2009	Oct 28 2009	Oct 28 2009	Oct 28 2009	Oct 28 2009	Oct 28 2009	Oct 28 2009	Oct 28 2009	Oct 28 2009	Oct 28 2009	Oct 28 2009	Oct 28 2009	Oct 28 2009	Oct 28 2009	Oct 28 2009	Oct 28 2009	Oct 28 2009	Oct 28 2009	Oct 28 2009	Oct 28 2009	Oct 28 2009	Oct 28 2009	Oct 28 2009	Oct 28 2009	Oct 28 2009	Oct 28 2009	Oct 28 2009	Oct 28 2009	Oct 28 2009	Oct 28 2009	Oct 28 2009	Oct 28 2009	Oct 28 2009	Oct 28 2009	Oct 28 2009	Oct 28 2009	Oct 28 2009	Oct 28 2009	Oct 28 2009	Oct 28 2009	Oct 28 2009	Oct 28 2009	Oct 28 2009	Oct 28 2009	Oct 28 2009	Oct 28 2009	Oct 28 2009	Oct 28 2009	Oct 28 2009
!Sample_last_update_date	Aug 28 2018	Aug 28 2018	Aug 28 2018	Aug 28 2018	Aug 28 2018	Aug 28 2018	Aug 28 2018	Aug 28 2018	Aug 28 2018	Aug 28 2018	Aug 28 2018	Aug 28 2018	Aug 28 2018	Aug 28 2018	Aug 28 2018	Aug 28 2018	Aug 28 2018	Aug 28 2018	Aug 28 2018	Aug 28 2018	Aug 28 2018	Aug 28 2018	Aug 28 2018	Aug 28 2018	Aug 28 2018	Aug 28 2018	Aug 28 2018	Aug 28 2018	Aug 28 2018	Aug 28 2018	Aug 28 2018	Aug 28 2018	Aug 28 2018	Aug 28 2018	Aug 28 2018	Aug 28 2018	Aug 28 2018	Aug 28 2018	Aug 28 2018	Aug 28 2018	Aug 28 2018	Aug 28 2018	Aug 28 2018	Aug 28 2018	Aug 28 2018	Aug 28 2018	Aug 28 2018	Aug 28 2018	Aug 28 2018
!Sample_type	RNA	RNA	RNA	RNA	RNA	RNA	RNA	RNA	RNA	RNA	RNA	RNA	RNA	RNA	RNA	RNA	RNA	RNA	RNA	RNA	RNA	RNA	RNA	RNA	RNA	RNA	RNA	RNA	RNA	RNA	RNA	RNA	RNA	RNA	RNA	RNA	RNA	RNA	RNA	RNA	RNA	RNA	RNA	RNA	RNA	RNA	RNA	RNA	RNA
!Sample_channel_count	1	1	1	1	1	1	1	1	1	1	1	1	1	1	1	1	1	1	1	1	1	1	1	1	1	1	1	1	1	1	1	1	1	1	1	1	1	1	1	1	1	1	1	1	1	1	1	1	1
!Sample_source_name_ch1	peripheral blood	peripheral blood	peripheral blood	peripheral blood	peripheral blood	peripheral blood	peripheral blood	peripheral blood	peripheral blood	peripheral blood	peripheral blood	peripheral blood	peripheral blood	peripheral blood	peripheral blood	peripheral blood	peripheral blood	peripheral blood	peripheral blood	peripheral blood	peripheral blood	peripheral blood	peripheral blood	peripheral blood	peripheral blood	peripheral blood	peripheral blood	peripheral blood	peripheral blood	peripheral blood	peripheral blood	peripheral blood	peripheral blood	peripheral blood	peripheral blood	peripheral blood	peripheral blood	peripheral blood	peripheral blood	peripheral blood	peripheral blood	peripheral blood	peripheral blood	peripheral blood	peripheral blood	peripheral blood	peripheral blood	peripheral blood	peripheral blood
!Sample_organism_ch1	Homo sapiens	Homo sapiens	Homo sapiens	Homo sapiens	Homo sapiens	Homo sapiens	Homo sapiens	Homo sapiens	Homo sapiens	Homo sapiens	Homo sapiens	Homo sapiens	Homo sapiens	Homo sapiens	Homo sapiens	Homo sapiens	Homo sapiens	Homo sapiens	Homo sapiens	Homo sapiens	Homo sapiens	Homo sapiens	Homo sapiens	Homo sapiens	Homo sapiens	Homo sapiens	Homo sapiens	Homo sapiens	Homo sapiens	Homo sapiens	Homo sapiens	Homo sapiens	Homo sapiens	Homo sapiens	Homo sapiens	Homo sapiens	Homo sapiens	Homo sapiens	Homo sapiens	Homo sapiens	Homo sapiens	Homo sapiens	Homo sapiens	Homo sapiens	Homo sapiens	Homo sapiens	Homo sapiens	Homo sapiens	Homo sapiens
!Sample_characteristics_ch1	uveitis status: No uveitis	uveitis status: Uveitis	uveitis status: No uveitis	uveitis status: No uveitis	uveitis status: Uveitis	uveitis status: Uveitis	uveitis status: No uveitis	uveitis status: Uveitis	uveitis status: Uveitis	uveitis status: Uveitis	uveitis status: Uveitis	uveitis status: Uveitis	uveitis status: Uveitis	uveitis status: Uveitis	uveitis status: Uveitis	uveitis status: Uveitis	uveitis status: Uveitis	uveitis status: Uveitis	uveitis status: No uveitis	uveitis status: No uveitis	uveitis status: No uveitis	uveitis status: No uveitis	uveitis status: No uveitis	uveitis status: No uveitis	uveitis status: No uveitis	uveitis status: No uveitis	uveitis status: No uveitis	uveitis status: No uveitis	uveitis status: No uveitis	uveitis status: No uveitis	uveitis status: No uveitis	uveitis status: No uveitis	uveitis status: No uveitis	uveitis status: No uveitis	uveitis status: No uveitis	uveitis status: No uveitis	uveitis status: No uveitis	uveitis status: No uveitis	uveitis status: No uveitis	uveitis status: No uveitis	uveitis status: No uveitis	uveitis status: No uveitis	uveitis status: No uveitis	uveitis status: Uveitis	uveitis status: No uveitis	uveitis status: Uveitis	uveitis status: Uveitis	uveitis status: Uveitis	uveitis status: Uveitis
!Sample_characteristics_ch1	gender: Male	gender: Male	gender: Female	gender: Female	gender: Male	gender: Male	gender: Male	gender: Male	gender: Male	gender: Male	gender: Male	gender: Male	gender: Female	gender: Female	gender: Female	gender: Male	gender: Male	gender: Male	gender: Female	gender: Female	gender: Female	gender: Male	gender: Female	gender: Male	gender: Male	gender: Female	gender: Female	gender: Male	gender: Female	gender: Female	gender: Female	gender: Female	gender: Female	gender: Female	gender: Female	gender: Female	gender: Female	gender: Female	gender: Female	gender: Female	gender: Male	gender: Female	gender: Female	gender: Male	gender: Male	gender: Female	gender: Female	gender: Female	gender: Female
!Sample_characteristics_ch1	age: 39	age: 37	age: 37	age: 45	age: 62	age: 35	age: 67	age: 68	age: 58	age: 61	age: 51	age: 51	age: 32	age: 33	age: 51	age: 63	age: 34	age: 63	age: 68	age: 69	age: 59	age: 57	age: 83	age: 70	age: 32	age: 22	age: 36	age: 41	age: 25	age: 23	age: 34	age: 49	age: 24	age: 25	age: 24	age: 47	age: 32	age: 27	age: 29	age: 33	age: 45	age: 45	age: 45	age: 49	age: 45	age: 48	age: 41	age: 68	age: 59
!Sample_characteristics_ch1	set: 1	set: 1	set: 1	set: 1	set: 1	set: 1	set: 1	set: 1	set: 1	set: 1	set: 1	set: 2	set: 2	set: 2	set: 2	set: 2	set: 2	set: 2	set: 1	set: 1	set: 1	set: 1	set: 1	set: 1	set: 1	set: 1	set: 1	set: 1	set: 1	set: 1	set: 2	set: 2	set: 2	set: 2	set: 2	set: 2	set: 2	set: 2	set: 2	set: 2	set: 2	set: 2	set: 2	set: 1	set: 1	set: 1	set: 1	set: 1	set: 1
!Sample_characteristics_ch1	tissue: Blood	tissue: Blood	tissue: Blood	tissue: Blood	tissue: Blood	tissue: Blood	tissue: Blood	tissue: Blood	tissue: Blood	tissue: Blood	tissue: Blood	tissue: Blood	tissue: Blood	tissue: Blood	tissue: Blood	tissue: Blood	tissue: Blood	tissue: Blood	tissue: Blood	tissue: Blood	tissue: Blood	tissue: Blood	tissue: Blood	tissue: Blood	tissue: Blood	tissue: Blood	tissue: Blood	tissue: Blood	tissue: Blood	tissue: Blood	tissue: Blood	tissue: Blood	tissue: Blood	tissue: Blood	tissue: Blood	tissue: Blood	tissue: Blood	tissue: Blood	tissue: Blood	tissue: Blood	tissue: Blood	tissue: Blood	tissue: Blood	tissue: Blood	tissue: Blood	tissue: Blood	tissue: Blood	tissue: Blood	tissue: Blood
!Sample_characteristics_ch1	disease state: Axial Spondyloarthropathy	disease state: Axial Spondyloarthropathy	disease state: Axial Spondyloarthropathy	disease state: Axial Spondyloarthropathy	disease state: Axial Spondyloarthropathy	disease state: Axial Spondyloarthropathy	disease state: Axial Spondyloarthropathy	disease state: Axial Spondyloarthropathy	disease state: Axial Spondyloarthropathy	disease state: Axial Spondyloarthropathy	disease state: Axial Spondyloarthropathy	disease state: Axial Spondyloarthropathy	disease state: Axial Spondyloarthropathy	disease state: Axial Spondyloarthropathy	disease state: Axial Spondyloarthropathy	disease state: Axial Spondyloarthropathy	disease state: Axial Spondyloarthropathy	disease state: Axial Spondyloarthropathy	disease state: Control	disease state: Control	disease state: Control	disease state: Control	disease state: Control	disease state: Control	disease state: Control	disease state: Control	disease state: Control	disease state: Control	disease state: Control	disease state: Control	disease state: Control	disease state: Control	disease state: Control	disease state: Control	disease state: Control	disease state: Control	disease state: Control	disease state: Control	disease state: Control	disease state: Control	disease state: Control	disease state: Control	disease state: Control	disease state: Sarcoidosis	disease state: Sarcoidosis	disease state: Sarcoidosis	disease state: Sarcoidosis	disease state: Sarcoidosis	disease state: Sarcoidosis
!Sample_treatment_protocol_ch1	Whole blood was collected and incubated in 4 PAXGene tubes/subject (PreAnalytiX, a Qiagen BD Company, Valencia, CA, USA) for two hours and stored frozen at -80C until the RNA was isolated.	Whole blood was collected and incubated in 4 PAXGene tubes/subject (PreAnalytiX, a Qiagen BD Company, Valencia, CA, USA) for two hours and stored frozen at -80C until the RNA was isolated.	Whole blood was collected and incubated in 4 PAXGene tubes/subject (PreAnalytiX, a Qiagen BD Company, Valencia, CA, USA) for two hours and stored frozen at -80C until the RNA was isolated.	Whole blood was collected and incubated in 4 PAXGene tubes/subject (PreAnalytiX, a Qiagen BD Company, Valencia, CA, USA) for two hours and stored frozen at -80C until the RNA was isolated.	Whole blood was collected and incubated in 4 PAXGene tubes/subject (PreAnalytiX, a Qiagen BD Company, Valencia, CA, USA) for two hours and stored frozen at -80C until the RNA was isolated.	Whole blood was collected and incubated in 4 PAXGene tubes/subject (PreAnalytiX, a Qiagen BD Company, Valencia, CA, USA) for two hours and stored frozen at -80C until the RNA was isolated.	Whole blood was collected and incubated in 4 PAXGene tubes/subject (PreAnalytiX, a Qiagen BD Company, Valencia, CA, USA) for two hours and stored frozen at -80C until the RNA was isolated.	Whole blood was collected and incubated in 4 PAXGene tubes/subject (PreAnalytiX, a Qiagen BD Company, Valencia, CA, USA) for two hours and stored frozen at -80C until the RNA was isolated.	Whole blood was collected and incubated in 4 PAXGene tubes/subject (PreAnalytiX, a Qiagen BD Company, Valencia, CA, USA) for two hours and stored frozen at -80C until the RNA was isolated.	Whole blood was collected and incubated in 4 PAXGene tubes/subject (PreAnalytiX, a Qiagen BD Company, Valencia, CA, USA) for two hours and stored frozen at -80C until the RNA was isolated.	Whole blood was collected and incubated in 4 PAXGene tubes/subject (PreAnalytiX, a Qiagen BD Company, Valencia, CA, USA) for two hours and stored frozen at -80C until the RNA was isolated.	Whole blood was collected and incubated in 4 PAXGene tubes/subject (PreAnalytiX, a Qiagen BD Company, Valencia, CA, USA) for two hours and stored frozen at -80C until the RNA was isolated.	Whole blood was collected and incubated in 4 PAXGene tubes/subject (PreAnalytiX, a Qiagen BD Company, Valencia, CA, USA) for two hours and stored frozen at -80C until the RNA was isolated.	Whole blood was collected and incubated in 4 PAXGene tubes/subject (PreAnalytiX, a Qiagen BD Company, Valencia, CA, USA) for two hours and stored frozen at -80C until the RNA was isolated.	Whole blood was collected and incubated in 4 PAXGene tubes/subject (PreAnalytiX, a Qiagen BD Company, Valencia, CA, USA) for two hours and stored frozen at -80C until the RNA was isolated.	Whole blood was collected and incubated in 4 PAXGene tubes/subject (PreAnalytiX, a Qiagen BD Company, Valencia, CA, USA) for two hours and stored frozen at -80C until the RNA was isolated.	Whole blood was collected and incubated in 4 PAXGene tubes/subject (PreAnalytiX, a Qiagen BD Company, Valencia, CA, USA) for two hours and stored frozen at -80C until the RNA was isolated.	Whole blood was collected and incubated in 4 PAXGene tubes/subject (PreAnalytiX, a Qiagen BD Company, Valencia, CA, USA) for two hours and stored frozen at -80C until the RNA was isolated.	Whole blood was collected and incubated in 4 PAXGene tubes/subject (PreAnalytiX, a Qiagen BD Company, Valencia, CA, USA) for two hours and stored frozen at -80C until the RNA was isolated.	Whole blood was collected and incubated in 4 PAXGene tubes/subject (PreAnalytiX, a Qiagen BD Company, Valencia, CA, USA) for two hours and stored frozen at -80C until the RNA was isolated.	Whole blood was collected and incubated in 4 PAXGene tubes/subject (PreAnalytiX, a Qiagen BD Company, Valencia, CA, USA) for two hours and stored frozen at -80C until the RNA was isolated.	Whole blood was collected and incubated in 4 PAXGene tubes/subject (PreAnalytiX, a Qiagen BD Company, Valencia, CA, USA) for two hours and stored frozen at -80C until the RNA was isolated.	Whole blood was collected and incubated in 4 PAXGene tubes/subject (PreAnalytiX, a Qiagen BD Company, Valencia, CA, USA) for two hours and stored frozen at -80C until the RNA was isolated.	Whole blood was collected and incubated in 4 PAXGene tubes/subject (PreAnalytiX, a Qiagen BD Company, Valencia, CA, USA) for two hours and stored frozen at -80C until the RNA was isolated.	Whole blood was collected and incubated in 4 PAXGene tubes/subject (PreAnalytiX, a Qiagen BD Company, Valencia, CA, USA) for two hours and stored frozen at -80C until the RNA was isolated.	Whole blood was collected and incubated in 4 PAXGene tubes/subject (PreAnalytiX, a Qiagen BD Company, Valencia, CA, USA) for two hours and stored frozen at -80C until the RNA was isolated.	Whole blood was collected and incubated in 4 PAXGene tubes/subject (PreAnalytiX, a Qiagen BD Company, Valencia, CA, USA) for two hours and stored frozen at -80C until the RNA was isolated.	Whole blood was collected and incubated in 4 PAXGene tubes/subject (PreAnalytiX, a Qiagen BD Company, Valencia, CA, USA) for two hours and stored frozen at -80C until the RNA was isolated.	Whole blood was collected and incubated in 4 PAXGene tubes/subject (PreAnalytiX, a Qiagen BD Company, Valencia, CA, USA) for two hours and stored frozen at -80C until the RNA was isolated.	Whole blood was collected and incubated in 4 PAXGene tubes/subject (PreAnalytiX, a Qiagen BD Company, Valencia, CA, USA) for two hours and stored frozen at -80C until the RNA was isolated.	Whole blood was collected and incubated in 4 PAXGene tubes/subject (PreAnalytiX, a Qiagen BD Company, Valencia, CA, USA) for two hours and stored frozen at -80C until the RNA was isolated.	Whole blood was collected and incubated in 4 PAXGene tubes/subject (PreAnalytiX, a Qiagen BD Company, Valencia, CA, USA) for two hours and stored frozen at -80C until the RNA was isolated.	Whole blood was collected and incubated in 4 PAXGene tubes/subject (PreAnalytiX, a Qiagen BD Company, Valencia, CA, USA) for two hours and stored frozen at -80C until the RNA was isolated.	Whole blood was collected and incubated in 4 PAXGene tubes/subject (PreAnalytiX, a Qiagen BD Company, Valencia, CA, USA) for two hours and stored frozen at -80C until the RNA was isolated.	Whole blood was collected and incubated in 4 PAXGene tubes/subject (PreAnalytiX, a Qiagen BD Company, Valencia, CA, USA) for two hours and stored frozen at -80C until the RNA was isolated.	Whole blood was collected and incubated in 4 PAXGene tubes/subject (PreAnalytiX, a Qiagen BD Company, Valencia, CA, USA) for two hours and stored frozen at -80C until the RNA was isolated.	Whole blood was collected and incubated in 4 PAXGene tubes/subject (PreAnalytiX, a Qiagen BD Company, Valencia, CA, USA) for two hours and stored frozen at -80C until the RNA was isolated.	Whole blood was collected and incubated in 4 PAXGene tubes/subject (PreAnalytiX, a Qiagen BD Company, Valencia, CA, USA) for two hours and stored frozen at -80C until the RNA was isolated.	Whole blood was collected and incubated in 4 PAXGene tubes/subject (PreAnalytiX, a Qiagen BD Company, Valencia, CA, USA) for two hours and stored frozen at -80C until the RNA was isolated.	Whole blood was collected and incubated in 4 PAXGene tubes/subject (PreAnalytiX, a Qiagen BD Company, Valencia, CA, USA) for two hours and stored frozen at -80C until the RNA was isolated.	Whole blood was collected and incubated in 4 PAXGene tubes/subject (PreAnalytiX, a Qiagen BD Company, Valencia, CA, USA) for two hours and stored frozen at -80C until the RNA was isolated.	Whole blood was collected and incubated in 4 PAXGene tubes/subject (PreAnalytiX, a Qiagen BD Company, Valencia, CA, USA) for two hours and stored frozen at -80C until the RNA was isolated.	Whole blood was collected and incubated in 4 PAXGene tubes/subject (PreAnalytiX, a Qiagen BD Company, Valencia, CA, USA) for two hours and stored frozen at -80C until the RNA was isolated.	Whole blood was collected and incubated in 4 PAXGene tubes/subject (PreAnalytiX, a Qiagen BD Company, Valencia, CA, USA) for two hours and stored frozen at -80C until the RNA was isolated.	Whole blood was collected and incubated in 4 PAXGene tubes/subject (PreAnalytiX, a Qiagen BD Company, Valencia, CA, USA) for two hours and stored frozen at -80C until the RNA was isolated.	Whole blood was collected and incubated in 4 PAXGene tubes/subject (PreAnalytiX, a Qiagen BD Company, Valencia, CA, USA) for two hours and stored frozen at -80C until the RNA was isolated.	Whole blood was collected and incubated in 4 PAXGene tubes/subject (PreAnalytiX, a Qiagen BD Company, Valencia, CA, USA) for two hours and stored frozen at -80C until the RNA was isolated.	Whole blood was collected and incubated in 4 PAXGene tubes/subject (PreAnalytiX, a Qiagen BD Company, Valencia, CA, USA) for two hours and stored frozen at -80C until the RNA was isolated.	Whole blood was collected and incubated in 4 PAXGene tubes/subject (PreAnalytiX, a Qiagen BD Company, Valencia, CA, USA) for two hours and stored frozen at -80C until the RNA was isolated.
!Sample_molecule_ch1	total RNA	total RNA	total RNA	total RNA	total RNA	total RNA	total RNA	total RNA	total RNA	total RNA	total RNA	total RNA	total RNA	total RNA	total RNA	total RNA	total RNA	total RNA	total RNA	total RNA	total RNA	total RNA	total RNA	total RNA	total RNA	total RNA	total RNA	total RNA	total RNA	total RNA	total RNA	total RNA	total RNA	total RNA	total RNA	total RNA	total RNA	total RNA	total RNA	total RNA	total RNA	total RNA	total RNA	total RNA	total RNA	total RNA	total RNA	total RNA	total RNA
!Sample_extract_protocol_ch1	Total RNA isolation was performed using the PAXgene Blood RNA Isolation System (PreAnalytiX, a Qiagen BD Company, Valencia, CA, USA) following the manufacturer's recommendations. Following RNA isolation, DNase-treatment was performed as per PAXGene manufacturer’s recommendation. RNA recovery and quality was then assessed by examining UV 260/280 absorbance ratios and RNA size distribution on RNA N…	Total RNA isolation was performed using the PAXgene Blood RNA Isolation System (PreAnalytiX, a Qiagen BD Company, Valencia, CA, USA) following the manufacturer's recommendations. Following RNA isolation, DNase-treatment was performed as per PAXGene manufacturer’s recommendation. RNA recovery and quality was then assessed by examining UV 260/280 absorbance ratios and RNA size distribution on RNA N…	Total RNA isolation was performed using the PAXgene Blood RNA Isolation System (PreAnalytiX, a Qiagen BD Company, Valencia, CA, USA) following the manufacturer's recommendations. Following RNA isolation, DNase-treatment was performed as per PAXGene manufacturer’s recommendation. RNA recovery and quality was then assessed by examining UV 260/280 absorbance ratios and RNA size distribution on RNA N…	Total RNA isolation was performed using the PAXgene Blood RNA Isolation System (PreAnalytiX, a Qiagen BD Company, Valencia, CA, USA) following the manufacturer's recommendations. Following RNA isolation, DNase-treatment was performed as per PAXGene manufacturer’s recommendation. RNA recovery and quality was then assessed by examining UV 260/280 absorbance ratios and RNA size distribution on RNA N…	Total RNA isolation was performed using the PAXgene Blood RNA Isolation System (PreAnalytiX, a Qiagen BD Company, Valencia, CA, USA) following the manufacturer's recommendations. Following RNA isolation, DNase-treatment was performed as per PAXGene manufacturer’s recommendation. RNA recovery and quality was then assessed by examining UV 260/280 absorbance ratios and RNA size distribution on RNA N…	Total RNA isolation was performed using the PAXgene Blood RNA Isolation System (PreAnalytiX, a Qiagen BD Company, Valencia, CA, USA) following the manufacturer's recommendations. Following RNA isolation, DNase-treatment was performed as per PAXGene manufacturer’s recommendation. RNA recovery and quality was then assessed by examining UV 260/280 absorbance ratios and RNA size distribution on RNA N…	Total RNA isolation was performed using the PAXgene Blood RNA Isolation System (PreAnalytiX, a Qiagen BD Company, Valencia, CA, USA) following the manufacturer's recommendations. Following RNA isolation, DNase-treatment was performed as per PAXGene manufacturer’s recommendation. RNA recovery and quality was then assessed by examining UV 260/280 absorbance ratios and RNA size distribution on RNA N…	Total RNA isolation was performed using the PAXgene Blood RNA Isolation System (PreAnalytiX, a Qiagen BD Company, Valencia, CA, USA) following the manufacturer's recommendations. Following RNA isolation, DNase-treatment was performed as per PAXGene manufacturer’s recommendation. RNA recovery and quality was then assessed by examining UV 260/280 absorbance ratios and RNA size distribution on RNA N…	Total RNA isolation was performed using the PAXgene Blood RNA Isolation System (PreAnalytiX, a Qiagen BD Company, Valencia, CA, USA) following the manufacturer's recommendations. Following RNA isolation, DNase-treatment was performed as per PAXGene manufacturer’s recommendation. RNA recovery and quality was then assessed by examining UV 260/280 absorbance ratios and RNA size distribution on RNA N…	Total RNA isolation was performed using the PAXgene Blood RNA Isolation System (PreAnalytiX, a Qiagen BD Company, Valencia, CA, USA) following the manufacturer's recommendations. Following RNA isolation, DNase-treatment was performed as per PAXGene manufacturer’s recommendation. RNA recovery and quality was then assessed by examining UV 260/280 absorbance ratios and RNA size distribution on RNA N…	Total RNA isolation was performed using the PAXgene Blood RNA Isolation System (PreAnalytiX, a Qiagen BD Company, Valencia, CA, USA) following the manufacturer's recommendations. Following RNA isolation, DNase-treatment was performed as per PAXGene manufacturer’s recommendation. RNA recovery and quality was then assessed by examining UV 260/280 absorbance ratios and RNA size distribution on RNA N…	Total RNA isolation was performed using the PAXgene Blood RNA Isolation System (PreAnalytiX, a Qiagen BD Company, Valencia, CA, USA) following the manufacturer's recommendations. Following RNA isolation, DNase-treatment was performed as per PAXGene manufacturer’s recommendation. RNA recovery and quality was then assessed by examining UV 260/280 absorbance ratios and RNA size distribution on RNA N…	Total RNA isolation was performed using the PAXgene Blood RNA Isolation System (PreAnalytiX, a Qiagen BD Company, Valencia, CA, USA) following the manufacturer's recommendations. Following RNA isolation, DNase-treatment was performed as per PAXGene manufacturer’s recommendation. RNA recovery and quality was then assessed by examining UV 260/280 absorbance ratios and RNA size distribution on RNA N…	Total RNA isolation was performed using the PAXgene Blood RNA Isolation System (PreAnalytiX, a Qiagen BD Company, Valencia, CA, USA) following the manufacturer's recommendations. Following RNA isolation, DNase-treatment was performed as per PAXGene manufacturer’s recommendation. RNA recovery and quality was then assessed by examining UV 260/280 absorbance ratios and RNA size distribution on RNA N…	Total RNA isolation was performed using the PAXgene Blood RNA Isolation System (PreAnalytiX, a Qiagen BD Company, Valencia, CA, USA) following the manufacturer's recommendations. Following RNA isolation, DNase-treatment was performed as per PAXGene manufacturer’s recommendation. RNA recovery and quality was then assessed by examining UV 260/280 absorbance ratios and RNA size distribution on RNA N…	Total RNA isolation was performed using the PAXgene Blood RNA Isolation System (PreAnalytiX, a Qiagen BD Company, Valencia, CA, USA) following the manufacturer's recommendations. Following RNA isolation, DNase-treatment was performed as per PAXGene manufacturer’s recommendation. RNA recovery and quality was then assessed by examining UV 260/280 absorbance ratios and RNA size distribution on RNA N…	Total RNA isolation was performed using the PAXgene Blood RNA Isolation System (PreAnalytiX, a Qiagen BD Company, Valencia, CA, USA) following the manufacturer's recommendations. Following RNA isolation, DNase-treatment was performed as per PAXGene manufacturer’s recommendation. RNA recovery and quality was then assessed by examining UV 260/280 absorbance ratios and RNA size distribution on RNA N…	Total RNA isolation was performed using the PAXgene Blood RNA Isolation System (PreAnalytiX, a Qiagen BD Company, Valencia, CA, USA) following the manufacturer's recommendations. Following RNA isolation, DNase-treatment was performed as per PAXGene manufacturer’s recommendation. RNA recovery and quality was then assessed by examining UV 260/280 absorbance ratios and RNA size distribution on RNA N…	Total RNA isolation was performed using the PAXgene Blood RNA Isolation System (PreAnalytiX, a Qiagen BD Company, Valencia, CA, USA) following the manufacturer's recommendations. Following RNA isolation, DNase-treatment was performed as per PAXGene manufacturer’s recommendation. RNA recovery and quality was then assessed by examining UV 260/280 absorbance ratios and RNA size distribution on RNA N…	Total RNA isolation was performed using the PAXgene Blood RNA Isolation System (PreAnalytiX, a Qiagen BD Company, Valencia, CA, USA) following the manufacturer's recommendations. Following RNA isolation, DNase-treatment was performed as per PAXGene manufacturer’s recommendation. RNA recovery and quality was then assessed by examining UV 260/280 absorbance ratios and RNA size distribution on RNA N…	Total RNA isolation was performed using the PAXgene Blood RNA Isolation System (PreAnalytiX, a Qiagen BD Company, Valencia, CA, USA) following the manufacturer's recommendations. Following RNA isolation, DNase-treatment was performed as per PAXGene manufacturer’s recommendation. RNA recovery and quality was then assessed by examining UV 260/280 absorbance ratios and RNA size distribution on RNA N…	Total RNA isolation was performed using the PAXgene Blood RNA Isolation System (PreAnalytiX, a Qiagen BD Company, Valencia, CA, USA) following the manufacturer's recommendations. Following RNA isolation, DNase-treatment was performed as per PAXGene manufacturer’s recommendation. RNA recovery and quality was then assessed by examining UV 260/280 absorbance ratios and RNA size distribution on RNA N…	Total RNA isolation was performed using the PAXgene Blood RNA Isolation System (PreAnalytiX, a Qiagen BD Company, Valencia, CA, USA) following the manufacturer's recommendations. Following RNA isolation, DNase-treatment was performed as per PAXGene manufacturer’s recommendation. RNA recovery and quality was then assessed by examining UV 260/280 absorbance ratios and RNA size distribution on RNA N…	Total RNA isolation was performed using the PAXgene Blood RNA Isolation System (PreAnalytiX, a Qiagen BD Company, Valencia, CA, USA) following the manufacturer's recommendations. Following RNA isolation, DNase-treatment was performed as per PAXGene manufacturer’s recommendation. RNA recovery and quality was then assessed by examining UV 260/280 absorbance ratios and RNA size distribution on RNA N…	Total RNA isolation was performed using the PAXgene Blood RNA Isolation System (PreAnalytiX, a Qiagen BD Company, Valencia, CA, USA) following the manufacturer's recommendations. Following RNA isolation, DNase-treatment was performed as per PAXGene manufacturer’s recommendation. RNA recovery and quality was then assessed by examining UV 260/280 absorbance ratios and RNA size distribution on RNA N…	Total RNA isolation was performed using the PAXgene Blood RNA Isolation System (PreAnalytiX, a Qiagen BD Company, Valencia, CA, USA) following the manufacturer's recommendations. Following RNA isolation, DNase-treatment was performed as per PAXGene manufacturer’s recommendation. RNA recovery and quality was then assessed by examining UV 260/280 absorbance ratios and RNA size distribution on RNA N…	Total RNA isolation was performed using the PAXgene Blood RNA Isolation System (PreAnalytiX, a Qiagen BD Company, Valencia, CA, USA) following the manufacturer's recommendations. Following RNA isolation, DNase-treatment was performed as per PAXGene manufacturer’s recommendation. RNA recovery and quality was then assessed by examining UV 260/280 absorbance ratios and RNA size distribution on RNA N…	Total RNA isolation was performed using the PAXgene Blood RNA Isolation System (PreAnalytiX, a Qiagen BD Company, Valencia, CA, USA) following the manufacturer's recommendations. Following RNA isolation, DNase-treatment was performed as per PAXGene manufacturer’s recommendation. RNA recovery and quality was then assessed by examining UV 260/280 absorbance ratios and RNA size distribution on RNA N…	Total RNA isolation was performed using the PAXgene Blood RNA Isolation System (PreAnalytiX, a Qiagen BD Company, Valencia, CA, USA) following the manufacturer's recommendations. Following RNA isolation, DNase-treatment was performed as per PAXGene manufacturer’s recommendation. RNA recovery and quality was then assessed by examining UV 260/280 absorbance ratios and RNA size distribution on RNA N…	Total RNA isolation was performed using the PAXgene Blood RNA Isolation System (PreAnalytiX, a Qiagen BD Company, Valencia, CA, USA) following the manufacturer's recommendations. Following RNA isolation, DNase-treatment was performed as per PAXGene manufacturer’s recommendation. RNA recovery and quality was then assessed by examining UV 260/280 absorbance ratios and RNA size distribution on RNA N…	Total RNA isolation was performed using the PAXgene Blood RNA Isolation System (PreAnalytiX, a Qiagen BD Company, Valencia, CA, USA) following the manufacturer's recommendations. Following RNA isolation, DNase-treatment was performed as per PAXGene manufacturer’s recommendation. RNA recovery and quality was then assessed by examining UV 260/280 absorbance ratios and RNA size distribution on RNA N…	Total RNA isolation was performed using the PAXgene Blood RNA Isolation System (PreAnalytiX, a Qiagen BD Company, Valencia, CA, USA) following the manufacturer's recommendations. Following RNA isolation, DNase-treatment was performed as per PAXGene manufacturer’s recommendation. RNA recovery and quality was then assessed by examining UV 260/280 absorbance ratios and RNA size distribution on RNA N…	Total RNA isolation was performed using the PAXgene Blood RNA Isolation System (PreAnalytiX, a Qiagen BD Company, Valencia, CA, USA) following the manufacturer's recommendations. Following RNA isolation, DNase-treatment was performed as per PAXGene manufacturer’s recommendation. RNA recovery and quality was then assessed by examining UV 260/280 absorbance ratios and RNA size distribution on RNA N…	Total RNA isolation was performed using the PAXgene Blood RNA Isolation System (PreAnalytiX, a Qiagen BD Company, Valencia, CA, USA) following the manufacturer's recommendations. Following RNA isolation, DNase-treatment was performed as per PAXGene manufacturer’s recommendation. RNA recovery and quality was then assessed by examining UV 260/280 absorbance ratios and RNA size distribution on RNA N…	Total RNA isolation was performed using the PAXgene Blood RNA Isolation System (PreAnalytiX, a Qiagen BD Company, Valencia, CA, USA) following the manufacturer's recommendations. Following RNA isolation, DNase-treatment was performed as per PAXGene manufacturer’s recommendation. RNA recovery and quality was then assessed by examining UV 260/280 absorbance ratios and RNA size distribution on RNA N…	Total RNA isolation was performed using the PAXgene Blood RNA Isolation System (PreAnalytiX, a Qiagen BD Company, Valencia, CA, USA) following the manufacturer's recommendations. Following RNA isolation, DNase-treatment was performed as per PAXGene manufacturer’s recommendation. RNA recovery and quality was then assessed by examining UV 260/280 absorbance ratios and RNA size distribution on RNA N…	Total RNA isolation was performed using the PAXgene Blood RNA Isolation System (PreAnalytiX, a Qiagen BD Company, Valencia, CA, USA) following the manufacturer's recommendations. Following RNA isolation, DNase-treatment was performed as per PAXGene manufacturer’s recommendation. RNA recovery and quality was then assessed by examining UV 260/280 absorbance ratios and RNA size distribution on RNA N…	Total RNA isolation was performed using the PAXgene Blood RNA Isolation System (PreAnalytiX, a Qiagen BD Company, Valencia, CA, USA) following the manufacturer's recommendations. Following RNA isolation, DNase-treatment was performed as per PAXGene manufacturer’s recommendation. RNA recovery and quality was then assessed by examining UV 260/280 absorbance ratios and RNA size distribution on RNA N…	Total RNA isolation was performed using the PAXgene Blood RNA Isolation System (PreAnalytiX, a Qiagen BD Company, Valencia, CA, USA) following the manufacturer's recommendations. Following RNA isolation, DNase-treatment was performed as per PAXGene manufacturer’s recommendation. RNA recovery and quality was then assessed by examining UV 260/280 absorbance ratios and RNA size distribution on RNA N…	Total RNA isolation was performed using the PAXgene Blood RNA Isolation System (PreAnalytiX, a Qiagen BD Company, Valencia, CA, USA) following the manufacturer's recommendations. Following RNA isolation, DNase-treatment was performed as per PAXGene manufacturer’s recommendation. RNA recovery and quality was then assessed by examining UV 260/280 absorbance ratios and RNA size distribution on RNA N…	Total RNA isolation was performed using the PAXgene Blood RNA Isolation System (PreAnalytiX, a Qiagen BD Company, Valencia, CA, USA) following the manufacturer's recommendations. Following RNA isolation, DNase-treatment was performed as per PAXGene manufacturer’s recommendation. RNA recovery and quality was then assessed by examining UV 260/280 absorbance ratios and RNA size distribution on RNA N…	Total RNA isolation was performed using the PAXgene Blood RNA Isolation System (PreAnalytiX, a Qiagen BD Company, Valencia, CA, USA) following the manufacturer's recommendations. Following RNA isolation, DNase-treatment was performed as per PAXGene manufacturer’s recommendation. RNA recovery and quality was then assessed by examining UV 260/280 absorbance ratios and RNA size distribution on RNA N…	Total RNA isolation was performed using the PAXgene Blood RNA Isolation System (PreAnalytiX, a Qiagen BD Company, Valencia, CA, USA) following the manufacturer's recommendations. Following RNA isolation, DNase-treatment was performed as per PAXGene manufacturer’s recommendation. RNA recovery and quality was then assessed by examining UV 260/280 absorbance ratios and RNA size distribution on RNA N…	Total RNA isolation was performed using the PAXgene Blood RNA Isolation System (PreAnalytiX, a Qiagen BD Company, Valencia, CA, USA) following the manufacturer's recommendations. Following RNA isolation, DNase-treatment was performed as per PAXGene manufacturer’s recommendation. RNA recovery and quality was then assessed by examining UV 260/280 absorbance ratios and RNA size distribution on RNA N…	Total RNA isolation was performed using the PAXgene Blood RNA Isolation System (PreAnalytiX, a Qiagen BD Company, Valencia, CA, USA) following the manufacturer's recommendations. Following RNA isolation, DNase-treatment was performed as per PAXGene manufacturer’s recommendation. RNA recovery and quality was then assessed by examining UV 260/280 absorbance ratios and RNA size distribution on RNA N…	Total RNA isolation was performed using the PAXgene Blood RNA Isolation System (PreAnalytiX, a Qiagen BD Company, Valencia, CA, USA) following the manufacturer's recommendations. Following RNA isolation, DNase-treatment was performed as per PAXGene manufacturer’s recommendation. RNA recovery and quality was then assessed by examining UV 260/280 absorbance ratios and RNA size distribution on RNA N…	Total RNA isolation was performed using the PAXgene Blood RNA Isolation System (PreAnalytiX, a Qiagen BD Company, Valencia, CA, USA) following the manufacturer's recommendations. Following RNA isolation, DNase-treatment was performed as per PAXGene manufacturer’s recommendation. RNA recovery and quality was then assessed by examining UV 260/280 absorbance ratios and RNA size distribution on RNA N…	Total RNA isolation was performed using the PAXgene Blood RNA Isolation System (PreAnalytiX, a Qiagen BD Company, Valencia, CA, USA) following the manufacturer's recommendations. Following RNA isolation, DNase-treatment was performed as per PAXGene manufacturer’s recommendation. RNA recovery and quality was then assessed by examining UV 260/280 absorbance ratios and RNA size distribution on RNA N…	Total RNA isolation was performed using the PAXgene Blood RNA Isolation System (PreAnalytiX, a Qiagen BD Company, Valencia, CA, USA) following the manufacturer's recommendations. Following RNA isolation, DNase-treatment was performed as per PAXGene manufacturer’s recommendation. RNA recovery and quality was then assessed by examining UV 260/280 absorbance ratios and RNA size distribution on RNA N…
!Sample_label_ch1	biotin	biotin	biotin	biotin	biotin	biotin	biotin	biotin	biotin	biotin	biotin	biotin	biotin	biotin	biotin	biotin	biotin	biotin	biotin	biotin	biotin	biotin	biotin	biotin	biotin	biotin	biotin	biotin	biotin	biotin	biotin	biotin	biotin	biotin	biotin	biotin	biotin	biotin	biotin	biotin	biotin	biotin	biotin	biotin	biotin	biotin	biotin	biotin	biotin
!Sample_label_protocol_ch1	Affymetrix one-cycle cDNA synthesis/Affymetrix IVT with PNA treatment of total RNA: The standard Affymetrix amplification and labeling was performed following the Affymetrix GeneChip Expression Analysis Technical Manual, rev. 5 (http://www.affymetrix.com/support/technical/manual/expression_manual.affx (3 µg of total RNA as input), with the following modification: four peptide nucleic acid (PNA) o…	Affymetrix one-cycle cDNA synthesis/Affymetrix IVT with PNA treatment of total RNA: The standard Affymetrix amplification and labeling was performed following the Affymetrix GeneChip Expression Analysis Technical Manual, rev. 5 (http://www.affymetrix.com/support/technical/manual/expression_manual.affx (3 µg of total RNA as input), with the following modification: four peptide nucleic acid (PNA) o…	Affymetrix one-cycle cDNA synthesis/Affymetrix IVT with PNA treatment of total RNA: The standard Affymetrix amplification and labeling was performed following the Affymetrix GeneChip Expression Analysis Technical Manual, rev. 5 (http://www.affymetrix.com/support/technical/manual/expression_manual.affx (3 µg of total RNA as input), with the following modification: four peptide nucleic acid (PNA) o…	Affymetrix one-cycle cDNA synthesis/Affymetrix IVT with PNA treatment of total RNA: The standard Affymetrix amplification and labeling was performed following the Affymetrix GeneChip Expression Analysis Technical Manual, rev. 5 (http://www.affymetrix.com/support/technical/manual/expression_manual.affx (3 µg of total RNA as input), with the following modification: four peptide nucleic acid (PNA) o…	Affymetrix one-cycle cDNA synthesis/Affymetrix IVT with PNA treatment of total RNA: The standard Affymetrix amplification and labeling was performed following the Affymetrix GeneChip Expression Analysis Technical Manual, rev. 5 (http://www.affymetrix.com/support/technical/manual/expression_manual.affx (3 µg of total RNA as input), with the following modification: four peptide nucleic acid (PNA) o…	Affymetrix one-cycle cDNA synthesis/Affymetrix IVT with PNA treatment of total RNA: The standard Affymetrix amplification and labeling was performed following the Affymetrix GeneChip Expression Analysis Technical Manual, rev. 5 (http://www.affymetrix.com/support/technical/manual/expression_manual.affx (3 µg of total RNA as input), with the following modification: four peptide nucleic acid (PNA) o…	Affymetrix one-cycle cDNA synthesis/Affymetrix IVT with PNA treatment of total RNA: The standard Affymetrix amplification and labeling was performed following the Affymetrix GeneChip Expression Analysis Technical Manual, rev. 5 (http://www.affymetrix.com/support/technical/manual/expression_manual.affx (3 µg of total RNA as input), with the following modification: four peptide nucleic acid (PNA) o…	Affymetrix one-cycle cDNA synthesis/Affymetrix IVT with PNA treatment of total RNA: The standard Affymetrix amplification and labeling was performed following the Affymetrix GeneChip Expression Analysis Technical Manual, rev. 5 (http://www.affymetrix.com/support/technical/manual/expression_manual.affx (3 µg of total RNA as input), with the following modification: four peptide nucleic acid (PNA) o…	Affymetrix one-cycle cDNA synthesis/Affymetrix IVT with PNA treatment of total RNA: The standard Affymetrix amplification and labeling was performed following the Affymetrix GeneChip Expression Analysis Technical Manual, rev. 5 (http://www.affymetrix.com/support/technical/manual/expression_manual.affx (3 µg of total RNA as input), with the following modification: four peptide nucleic acid (PNA) o…	Affymetrix one-cycle cDNA synthesis/Affymetrix IVT with PNA treatment of total RNA: The standard Affymetrix amplification and labeling was performed following the Affymetrix GeneChip Expression Analysis Technical Manual, rev. 5 (http://www.affymetrix.com/support/technical/manual/expression_manual.affx (3 µg of total RNA as input), with the following modification: four peptide nucleic acid (PNA) o…	Affymetrix one-cycle cDNA synthesis/Affymetrix IVT with PNA treatment of total RNA: The standard Affymetrix amplification and labeling was performed following the Affymetrix GeneChip Expression Analysis Technical Manual, rev. 5 (http://www.affymetrix.com/support/technical/manual/expression_manual.affx (3 µg of total RNA as input), with the following modification: four peptide nucleic acid (PNA) o…	Affymetrix one-cycle cDNA synthesis/Affymetrix IVT with PNA treatment of total RNA: The standard Affymetrix amplification and labeling was performed following the Affymetrix GeneChip Expression Analysis Technical Manual, rev. 5 (http://www.affymetrix.com/support/technical/manual/expression_manual.affx (3 µg of total RNA as input), with the following modification: four peptide nucleic acid (PNA) o…	Affymetrix one-cycle cDNA synthesis/Affymetrix IVT with PNA treatment of total RNA: The standard Affymetrix amplification and labeling was performed following the Affymetrix GeneChip Expression Analysis Technical Manual, rev. 5 (http://www.affymetrix.com/support/technical/manual/expression_manual.affx (3 µg of total RNA as input), with the following modification: four peptide nucleic acid (PNA) o…	Affymetrix one-cycle cDNA synthesis/Affymetrix IVT with PNA treatment of total RNA: The standard Affymetrix amplification and labeling was performed following the Affymetrix GeneChip Expression Analysis Technical Manual, rev. 5 (http://www.affymetrix.com/support/technical/manual/expression_manual.affx (3 µg of total RNA as input), with the following modification: four peptide nucleic acid (PNA) o…	Affymetrix one-cycle cDNA synthesis/Affymetrix IVT with PNA treatment of total RNA: The standard Affymetrix amplification and labeling was performed following the Affymetrix GeneChip Expression Analysis Technical Manual, rev. 5 (http://www.affymetrix.com/support/technical/manual/expression_manual.affx (3 µg of total RNA as input), with the following modification: four peptide nucleic acid (PNA) o…	Affymetrix one-cycle cDNA synthesis/Affymetrix IVT with PNA treatment of total RNA: The standard Affymetrix amplification and labeling was performed following the Affymetrix GeneChip Expression Analysis Technical Manual, rev. 5 (http://www.affymetrix.com/support/technical/manual/expression_manual.affx (3 µg of total RNA as input), with the following modification: four peptide nucleic acid (PNA) o…	Affymetrix one-cycle cDNA synthesis/Affymetrix IVT with PNA treatment of total RNA: The standard Affymetrix amplification and labeling was performed following the Affymetrix GeneChip Expression Analysis Technical Manual, rev. 5 (http://www.affymetrix.com/support/technical/manual/expression_manual.affx (3 µg of total RNA as input), with the following modification: four peptide nucleic acid (PNA) o…	Affymetrix one-cycle cDNA synthesis/Affymetrix IVT with PNA treatment of total RNA: The standard Affymetrix amplification and labeling was performed following the Affymetrix GeneChip Expression Analysis Technical Manual, rev. 5 (http://www.affymetrix.com/support/technical/manual/expression_manual.affx (3 µg of total RNA as input), with the following modification: four peptide nucleic acid (PNA) o…	Affymetrix one-cycle cDNA synthesis/Affymetrix IVT with PNA treatment of total RNA: The standard Affymetrix amplification and labeling was performed following the Affymetrix GeneChip Expression Analysis Technical Manual, rev. 5 (http://www.affymetrix.com/support/technical/manual/expression_manual.affx (3 µg of total RNA as input), with the following modification: four peptide nucleic acid (PNA) o…	Affymetrix one-cycle cDNA synthesis/Affymetrix IVT with PNA treatment of total RNA: The standard Affymetrix amplification and labeling was performed following the Affymetrix GeneChip Expression Analysis Technical Manual, rev. 5 (http://www.affymetrix.com/support/technical/manual/expression_manual.affx (3 µg of total RNA as input), with the following modification: four peptide nucleic acid (PNA) o…	Affymetrix one-cycle cDNA synthesis/Affymetrix IVT with PNA treatment of total RNA: The standard Affymetrix amplification and labeling was performed following the Affymetrix GeneChip Expression Analysis Technical Manual, rev. 5 (http://www.affymetrix.com/support/technical/manual/expression_manual.affx (3 µg of total RNA as input), with the following modification: four peptide nucleic acid (PNA) o…	Affymetrix one-cycle cDNA synthesis/Affymetrix IVT with PNA treatment of total RNA: The standard Affymetrix amplification and labeling was performed following the Affymetrix GeneChip Expression Analysis Technical Manual, rev. 5 (http://www.affymetrix.com/support/technical/manual/expression_manual.affx (3 µg of total RNA as input), with the following modification: four peptide nucleic acid (PNA) o…	Affymetrix one-cycle cDNA synthesis/Affymetrix IVT with PNA treatment of total RNA: The standard Affymetrix amplification and labeling was performed following the Affymetrix GeneChip Expression Analysis Technical Manual, rev. 5 (http://www.affymetrix.com/support/technical/manual/expression_manual.affx (3 µg of total RNA as input), with the following modification: four peptide nucleic acid (PNA) o…	Affymetrix one-cycle cDNA synthesis/Affymetrix IVT with PNA treatment of total RNA: The standard Affymetrix amplification and labeling was performed following the Affymetrix GeneChip Expression Analysis Technical Manual, rev. 5 (http://www.affymetrix.com/support/technical/manual/expression_manual.affx (3 µg of total RNA as input), with the following modification: four peptide nucleic acid (PNA) o…	Affymetrix one-cycle cDNA synthesis/Affymetrix IVT with PNA treatment of total RNA: The standard Affymetrix amplification and labeling was performed following the Affymetrix GeneChip Expression Analysis Technical Manual, rev. 5 (http://www.affymetrix.com/support/technical/manual/expression_manual.affx (3 µg of total RNA as input), with the following modification: four peptide nucleic acid (PNA) o…	Affymetrix one-cycle cDNA synthesis/Affymetrix IVT with PNA treatment of total RNA: The standard Affymetrix amplification and labeling was performed following the Affymetrix GeneChip Expression Analysis Technical Manual, rev. 5 (http://www.affymetrix.com/support/technical/manual/expression_manual.affx (3 µg of total RNA as input), with the following modification: four peptide nucleic acid (PNA) o…	Affymetrix one-cycle cDNA synthesis/Affymetrix IVT with PNA treatment of total RNA: The standard Affymetrix amplification and labeling was performed following the Affymetrix GeneChip Expression Analysis Technical Manual, rev. 5 (http://www.affymetrix.com/support/technical/manual/expression_manual.affx (3 µg of total RNA as input), with the following modification: four peptide nucleic acid (PNA) o…	Affymetrix one-cycle cDNA synthesis/Affymetrix IVT with PNA treatment of total RNA: The standard Affymetrix amplification and labeling was performed following the Affymetrix GeneChip Expression Analysis Technical Manual, rev. 5 (http://www.affymetrix.com/support/technical/manual/expression_manual.affx (3 µg of total RNA as input), with the following modification: four peptide nucleic acid (PNA) o…	Affymetrix one-cycle cDNA synthesis/Affymetrix IVT with PNA treatment of total RNA: The standard Affymetrix amplification and labeling was performed following the Affymetrix GeneChip Expression Analysis Technical Manual, rev. 5 (http://www.affymetrix.com/support/technical/manual/expression_manual.affx (3 µg of total RNA as input), with the following modification: four peptide nucleic acid (PNA) o…	Affymetrix one-cycle cDNA synthesis/Affymetrix IVT with PNA treatment of total RNA: The standard Affymetrix amplification and labeling was performed following the Affymetrix GeneChip Expression Analysis Technical Manual, rev. 5 (http://www.affymetrix.com/support/technical/manual/expression_manual.affx (3 µg of total RNA as input), with the following modification: four peptide nucleic acid (PNA) o…	Affymetrix one-cycle cDNA synthesis/Affymetrix IVT with PNA treatment of total RNA: The standard Affymetrix amplification and labeling was performed following the Affymetrix GeneChip Expression Analysis Technical Manual, rev. 5 (http://www.affymetrix.com/support/technical/manual/expression_manual.affx (3 µg of total RNA as input), with the following modification: four peptide nucleic acid (PNA) o…	Affymetrix one-cycle cDNA synthesis/Affymetrix IVT with PNA treatment of total RNA: The standard Affymetrix amplification and labeling was performed following the Affymetrix GeneChip Expression Analysis Technical Manual, rev. 5 (http://www.affymetrix.com/support/technical/manual/expression_manual.affx (3 µg of total RNA as input), with the following modification: four peptide nucleic acid (PNA) o…	Affymetrix one-cycle cDNA synthesis/Affymetrix IVT with PNA treatment of total RNA: The standard Affymetrix amplification and labeling was performed following the Affymetrix GeneChip Expression Analysis Technical Manual, rev. 5 (http://www.affymetrix.com/support/technical/manual/expression_manual.affx (3 µg of total RNA as input), with the following modification: four peptide nucleic acid (PNA) o…	Affymetrix one-cycle cDNA synthesis/Affymetrix IVT with PNA treatment of total RNA: The standard Affymetrix amplification and labeling was performed following the Affymetrix GeneChip Expression Analysis Technical Manual, rev. 5 (http://www.affymetrix.com/support/technical/manual/expression_manual.affx (3 µg of total RNA as input), with the following modification: four peptide nucleic acid (PNA) o…	Affymetrix one-cycle cDNA synthesis/Affymetrix IVT with PNA treatment of total RNA: The standard Affymetrix amplification and labeling was performed following the Affymetrix GeneChip Expression Analysis Technical Manual, rev. 5 (http://www.affymetrix.com/support/technical/manual/expression_manual.affx (3 µg of total RNA as input), with the following modification: four peptide nucleic acid (PNA) o…	Affymetrix one-cycle cDNA synthesis/Affymetrix IVT with PNA treatment of total RNA: The standard Affymetrix amplification and labeling was performed following the Affymetrix GeneChip Expression Analysis Technical Manual, rev. 5 (http://www.affymetrix.com/support/technical/manual/expression_manual.affx (3 µg of total RNA as input), with the following modification: four peptide nucleic acid (PNA) o…	Affymetrix one-cycle cDNA synthesis/Affymetrix IVT with PNA treatment of total RNA: The standard Affymetrix amplification and labeling was performed following the Affymetrix GeneChip Expression Analysis Technical Manual, rev. 5 (http://www.affymetrix.com/support/technical/manual/expression_manual.affx (3 µg of total RNA as input), with the following modification: four peptide nucleic acid (PNA) o…	Affymetrix one-cycle cDNA synthesis/Affymetrix IVT with PNA treatment of total RNA: The standard Affymetrix amplification and labeling was performed following the Affymetrix GeneChip Expression Analysis Technical Manual, rev. 5 (http://www.affymetrix.com/support/technical/manual/expression_manual.affx (3 µg of total RNA as input), with the following modification: four peptide nucleic acid (PNA) o…	Affymetrix one-cycle cDNA synthesis/Affymetrix IVT with PNA treatment of total RNA: The standard Affymetrix amplification and labeling was performed following the Affymetrix GeneChip Expression Analysis Technical Manual, rev. 5 (http://www.affymetrix.com/support/technical/manual/expression_manual.affx (3 µg of total RNA as input), with the following modification: four peptide nucleic acid (PNA) o…	Affymetrix one-cycle cDNA synthesis/Affymetrix IVT with PNA treatment of total RNA: The standard Affymetrix amplification and labeling was performed following the Affymetrix GeneChip Expression Analysis Technical Manual, rev. 5 (http://www.affymetrix.com/support/technical/manual/expression_manual.affx (3 µg of total RNA as input), with the following modification: four peptide nucleic acid (PNA) o…	Affymetrix one-cycle cDNA synthesis/Affymetrix IVT with PNA treatment of total RNA: The standard Affymetrix amplification and labeling was performed following the Affymetrix GeneChip Expression Analysis Technical Manual, rev. 5 (http://www.affymetrix.com/support/technical/manual/expression_manual.affx (3 µg of total RNA as input), with the following modification: four peptide nucleic acid (PNA) o…	Affymetrix one-cycle cDNA synthesis/Affymetrix IVT with PNA treatment of total RNA: The standard Affymetrix amplification and labeling was performed following the Affymetrix GeneChip Expression Analysis Technical Manual, rev. 5 (http://www.affymetrix.com/support/technical/manual/expression_manual.affx (3 µg of total RNA as input), with the following modification: four peptide nucleic acid (PNA) o…	Affymetrix one-cycle cDNA synthesis/Affymetrix IVT with PNA treatment of total RNA: The standard Affymetrix amplification and labeling was performed following the Affymetrix GeneChip Expression Analysis Technical Manual, rev. 5 (http://www.affymetrix.com/support/technical/manual/expression_manual.affx (3 µg of total RNA as input), with the following modification: four peptide nucleic acid (PNA) o…	Affymetrix one-cycle cDNA synthesis/Affymetrix IVT with PNA treatment of total RNA: The standard Affymetrix amplification and labeling was performed following the Affymetrix GeneChip Expression Analysis Technical Manual, rev. 5 (http://www.affymetrix.com/support/technical/manual/expression_manual.affx (3 µg of total RNA as input), with the following modification: four peptide nucleic acid (PNA) o…	Affymetrix one-cycle cDNA synthesis/Affymetrix IVT with PNA treatment of total RNA: The standard Affymetrix amplification and labeling was performed following the Affymetrix GeneChip Expression Analysis Technical Manual, rev. 5 (http://www.affymetrix.com/support/technical/manual/expression_manual.affx (3 µg of total RNA as input), with the following modification: four peptide nucleic acid (PNA) o…	Affymetrix one-cycle cDNA synthesis/Affymetrix IVT with PNA treatment of total RNA: The standard Affymetrix amplification and labeling was performed following the Affymetrix GeneChip Expression Analysis Technical Manual, rev. 5 (http://www.affymetrix.com/support/technical/manual/expression_manual.affx (3 µg of total RNA as input), with the following modification: four peptide nucleic acid (PNA) o…	Affymetrix one-cycle cDNA synthesis/Affymetrix IVT with PNA treatment of total RNA: The standard Affymetrix amplification and labeling was performed following the Affymetrix GeneChip Expression Analysis Technical Manual, rev. 5 (http://www.affymetrix.com/support/technical/manual/expression_manual.affx (3 µg of total RNA as input), with the following modification: four peptide nucleic acid (PNA) o…	Affymetrix one-cycle cDNA synthesis/Affymetrix IVT with PNA treatment of total RNA: The standard Affymetrix amplification and labeling was performed following the Affymetrix GeneChip Expression Analysis Technical Manual, rev. 5 (http://www.affymetrix.com/support/technical/manual/expression_manual.affx (3 µg of total RNA as input), with the following modification: four peptide nucleic acid (PNA) o…	Affymetrix one-cycle cDNA synthesis/Affymetrix IVT with PNA treatment of total RNA: The standard Affymetrix amplification and labeling was performed following the Affymetrix GeneChip Expression Analysis Technical Manual, rev. 5 (http://www.affymetrix.com/support/technical/manual/expression_manual.affx (3 µg of total RNA as input), with the following modification: four peptide nucleic acid (PNA) o…
!Sample_taxid_ch1	9606	9606	9606	9606	9606	9606	9606	9606	9606	9606	9606	9606	9606	9606	9606	9606	9606	9606	9606	9606	9606	9606	9606	9606	9606	9606	9606	9606	9606	9606	9606	9606	9606	9606	9606	9606	9606	9606	9606	9606	9606	9606	9606	9606	9606	9606	9606	9606	9606
!Sample_hyb_protocol	Labeled cRNA targets were chemically fragmented at 95C for 35 min as per Affymetrix’s recommendations. The fragmented material was combined with Affymetrix hybridization controls: biotinylated control oligomer (B2) and biotinylated control cRNAs for BioB, BioC, BioD and CreX (Affymetrix) in hybridization buffer. Following the manufacturer’s recommendations, 6.5 µg of target were hybridized with t…	Labeled cRNA targets were chemically fragmented at 95C for 35 min as per Affymetrix’s recommendations. The fragmented material was combined with Affymetrix hybridization controls: biotinylated control oligomer (B2) and biotinylated control cRNAs for BioB, BioC, BioD and CreX (Affymetrix) in hybridization buffer. Following the manufacturer’s recommendations, 6.5 µg of target were hybridized with t…	Labeled cRNA targets were chemically fragmented at 95C for 35 min as per Affymetrix’s recommendations. The fragmented material was combined with Affymetrix hybridization controls: biotinylated control oligomer (B2) and biotinylated control cRNAs for BioB, BioC, BioD and CreX (Affymetrix) in hybridization buffer. Following the manufacturer’s recommendations, 6.5 µg of target were hybridized with t…	Labeled cRNA targets were chemically fragmented at 95C for 35 min as per Affymetrix’s recommendations. The fragmented material was combined with Affymetrix hybridization controls: biotinylated control oligomer (B2) and biotinylated control cRNAs for BioB, BioC, BioD and CreX (Affymetrix) in hybridization buffer. Following the manufacturer’s recommendations, 6.5 µg of target were hybridized with t…	Labeled cRNA targets were chemically fragmented at 95C for 35 min as per Affymetrix’s recommendations. The fragmented material was combined with Affymetrix hybridization controls: biotinylated control oligomer (B2) and biotinylated control cRNAs for BioB, BioC, BioD and CreX (Affymetrix) in hybridization buffer. Following the manufacturer’s recommendations, 6.5 µg of target were hybridized with t…	Labeled cRNA targets were chemically fragmented at 95C for 35 min as per Affymetrix’s recommendations. The fragmented material was combined with Affymetrix hybridization controls: biotinylated control oligomer (B2) and biotinylated control cRNAs for BioB, BioC, BioD and CreX (Affymetrix) in hybridization buffer. Following the manufacturer’s recommendations, 6.5 µg of target were hybridized with t…	Labeled cRNA targets were chemically fragmented at 95C for 35 min as per Affymetrix’s recommendations. The fragmented material was combined with Affymetrix hybridization controls: biotinylated control oligomer (B2) and biotinylated control cRNAs for BioB, BioC, BioD and CreX (Affymetrix) in hybridization buffer. Following the manufacturer’s recommendations, 6.5 µg of target were hybridized with t…	Labeled cRNA targets were chemically fragmented at 95C for 35 min as per Affymetrix’s recommendations. The fragmented material was combined with Affymetrix hybridization controls: biotinylated control oligomer (B2) and biotinylated control cRNAs for BioB, BioC, BioD and CreX (Affymetrix) in hybridization buffer. Following the manufacturer’s recommendations, 6.5 µg of target were hybridized with t…	Labeled cRNA targets were chemically fragmented at 95C for 35 min as per Affymetrix’s recommendations. The fragmented material was combined with Affymetrix hybridization controls: biotinylated control oligomer (B2) and biotinylated control cRNAs for BioB, BioC, BioD and CreX (Affymetrix) in hybridization buffer. Following the manufacturer’s recommendations, 6.5 µg of target were hybridized with t…	Labeled cRNA targets were chemically fragmented at 95C for 35 min as per Affymetrix’s recommendations. The fragmented material was combined with Affymetrix hybridization controls: biotinylated control oligomer (B2) and biotinylated control cRNAs for BioB, BioC, BioD and CreX (Affymetrix) in hybridization buffer. Following the manufacturer’s recommendations, 6.5 µg of target were hybridized with t…	Labeled cRNA targets were chemically fragmented at 95C for 35 min as per Affymetrix’s recommendations. The fragmented material was combined with Affymetrix hybridization controls: biotinylated control oligomer (B2) and biotinylated control cRNAs for BioB, BioC, BioD and CreX (Affymetrix) in hybridization buffer. Following the manufacturer’s recommendations, 6.5 µg of target were hybridized with t…	Labeled cRNA targets were chemically fragmented at 95C for 35 min as per Affymetrix’s recommendations. The fragmented material was combined with Affymetrix hybridization controls: biotinylated control oligomer (B2) and biotinylated control cRNAs for BioB, BioC, BioD and CreX (Affymetrix) in hybridization buffer. Following the manufacturer’s recommendations, 6.5 µg of target were hybridized with t…	Labeled cRNA targets were chemically fragmented at 95C for 35 min as per Affymetrix’s recommendations. The fragmented material was combined with Affymetrix hybridization controls: biotinylated control oligomer (B2) and biotinylated control cRNAs for BioB, BioC, BioD and CreX (Affymetrix) in hybridization buffer. Following the manufacturer’s recommendations, 6.5 µg of target were hybridized with t…	Labeled cRNA targets were chemically fragmented at 95C for 35 min as per Affymetrix’s recommendations. The fragmented material was combined with Affymetrix hybridization controls: biotinylated control oligomer (B2) and biotinylated control cRNAs for BioB, BioC, BioD and CreX (Affymetrix) in hybridization buffer. Following the manufacturer’s recommendations, 6.5 µg of target were hybridized with t…	Labeled cRNA targets were chemically fragmented at 95C for 35 min as per Affymetrix’s recommendations. The fragmented material was combined with Affymetrix hybridization controls: biotinylated control oligomer (B2) and biotinylated control cRNAs for BioB, BioC, BioD and CreX (Affymetrix) in hybridization buffer. Following the manufacturer’s recommendations, 6.5 µg of target were hybridized with t…	Labeled cRNA targets were chemically fragmented at 95C for 35 min as per Affymetrix’s recommendations. The fragmented material was combined with Affymetrix hybridization controls: biotinylated control oligomer (B2) and biotinylated control cRNAs for BioB, BioC, BioD and CreX (Affymetrix) in hybridization buffer. Following the manufacturer’s recommendations, 6.5 µg of target were hybridized with t…	Labeled cRNA targets were chemically fragmented at 95C for 35 min as per Affymetrix’s recommendations. The fragmented material was combined with Affymetrix hybridization controls: biotinylated control oligomer (B2) and biotinylated control cRNAs for BioB, BioC, BioD and CreX (Affymetrix) in hybridization buffer. Following the manufacturer’s recommendations, 6.5 µg of target were hybridized with t…	Labeled cRNA targets were chemically fragmented at 95C for 35 min as per Affymetrix’s recommendations. The fragmented material was combined with Affymetrix hybridization controls: biotinylated control oligomer (B2) and biotinylated control cRNAs for BioB, BioC, BioD and CreX (Affymetrix) in hybridization buffer. Following the manufacturer’s recommendations, 6.5 µg of target were hybridized with t…	Labeled cRNA targets were chemically fragmented at 95C for 35 min as per Affymetrix’s recommendations. The fragmented material was combined with Affymetrix hybridization controls: biotinylated control oligomer (B2) and biotinylated control cRNAs for BioB, BioC, BioD and CreX (Affymetrix) in hybridization buffer. Following the manufacturer’s recommendations, 6.5 µg of target were hybridized with t…	Labeled cRNA targets were chemically fragmented at 95C for 35 min as per Affymetrix’s recommendations. The fragmented material was combined with Affymetrix hybridization controls: biotinylated control oligomer (B2) and biotinylated control cRNAs for BioB, BioC, BioD and CreX (Affymetrix) in hybridization buffer. Following the manufacturer’s recommendations, 6.5 µg of target were hybridized with t…	Labeled cRNA targets were chemically fragmented at 95C for 35 min as per Affymetrix’s recommendations. The fragmented material was combined with Affymetrix hybridization controls: biotinylated control oligomer (B2) and biotinylated control cRNAs for BioB, BioC, BioD and CreX (Affymetrix) in hybridization buffer. Following the manufacturer’s recommendations, 6.5 µg of target were hybridized with t…	Labeled cRNA targets were chemically fragmented at 95C for 35 min as per Affymetrix’s recommendations. The fragmented material was combined with Affymetrix hybridization controls: biotinylated control oligomer (B2) and biotinylated control cRNAs for BioB, BioC, BioD and CreX (Affymetrix) in hybridization buffer. Following the manufacturer’s recommendations, 6.5 µg of target were hybridized with t…	Labeled cRNA targets were chemically fragmented at 95C for 35 min as per Affymetrix’s recommendations. The fragmented material was combined with Affymetrix hybridization controls: biotinylated control oligomer (B2) and biotinylated control cRNAs for BioB, BioC, BioD and CreX (Affymetrix) in hybridization buffer. Following the manufacturer’s recommendations, 6.5 µg of target were hybridized with t…	Labeled cRNA targets were chemically fragmented at 95C for 35 min as per Affymetrix’s recommendations. The fragmented material was combined with Affymetrix hybridization controls: biotinylated control oligomer (B2) and biotinylated control cRNAs for BioB, BioC, BioD and CreX (Affymetrix) in hybridization buffer. Following the manufacturer’s recommendations, 6.5 µg of target were hybridized with t…	Labeled cRNA targets were chemically fragmented at 95C for 35 min as per Affymetrix’s recommendations. The fragmented material was combined with Affymetrix hybridization controls: biotinylated control oligomer (B2) and biotinylated control cRNAs for BioB, BioC, BioD and CreX (Affymetrix) in hybridization buffer. Following the manufacturer’s recommendations, 6.5 µg of target were hybridized with t…	Labeled cRNA targets were chemically fragmented at 95C for 35 min as per Affymetrix’s recommendations. The fragmented material was combined with Affymetrix hybridization controls: biotinylated control oligomer (B2) and biotinylated control cRNAs for BioB, BioC, BioD and CreX (Affymetrix) in hybridization buffer. Following the manufacturer’s recommendations, 6.5 µg of target were hybridized with t…	Labeled cRNA targets were chemically fragmented at 95C for 35 min as per Affymetrix’s recommendations. The fragmented material was combined with Affymetrix hybridization controls: biotinylated control oligomer (B2) and biotinylated control cRNAs for BioB, BioC, BioD and CreX (Affymetrix) in hybridization buffer. Following the manufacturer’s recommendations, 6.5 µg of target were hybridized with t…	Labeled cRNA targets were chemically fragmented at 95C for 35 min as per Affymetrix’s recommendations. The fragmented material was combined with Affymetrix hybridization controls: biotinylated control oligomer (B2) and biotinylated control cRNAs for BioB, BioC, BioD and CreX (Affymetrix) in hybridization buffer. Following the manufacturer’s recommendations, 6.5 µg of target were hybridized with t…	Labeled cRNA targets were chemically fragmented at 95C for 35 min as per Affymetrix’s recommendations. The fragmented material was combined with Affymetrix hybridization controls: biotinylated control oligomer (B2) and biotinylated control cRNAs for BioB, BioC, BioD and CreX (Affymetrix) in hybridization buffer. Following the manufacturer’s recommendations, 6.5 µg of target were hybridized with t…	Labeled cRNA targets were chemically fragmented at 95C for 35 min as per Affymetrix’s recommendations. The fragmented material was combined with Affymetrix hybridization controls: biotinylated control oligomer (B2) and biotinylated control cRNAs for BioB, BioC, BioD and CreX (Affymetrix) in hybridization buffer. Following the manufacturer’s recommendations, 6.5 µg of target were hybridized with t…	Labeled cRNA targets were chemically fragmented at 95C for 35 min as per Affymetrix’s recommendations. The fragmented material was combined with Affymetrix hybridization controls: biotinylated control oligomer (B2) and biotinylated control cRNAs for BioB, BioC, BioD and CreX (Affymetrix) in hybridization buffer. Following the manufacturer’s recommendations, 6.5 µg of target were hybridized with t…	Labeled cRNA targets were chemically fragmented at 95C for 35 min as per Affymetrix’s recommendations. The fragmented material was combined with Affymetrix hybridization controls: biotinylated control oligomer (B2) and biotinylated control cRNAs for BioB, BioC, BioD and CreX (Affymetrix) in hybridization buffer. Following the manufacturer’s recommendations, 6.5 µg of target were hybridized with t…	Labeled cRNA targets were chemically fragmented at 95C for 35 min as per Affymetrix’s recommendations. The fragmented material was combined with Affymetrix hybridization controls: biotinylated control oligomer (B2) and biotinylated control cRNAs for BioB, BioC, BioD and CreX (Affymetrix) in hybridization buffer. Following the manufacturer’s recommendations, 6.5 µg of target were hybridized with t…	Labeled cRNA targets were chemically fragmented at 95C for 35 min as per Affymetrix’s recommendations. The fragmented material was combined with Affymetrix hybridization controls: biotinylated control oligomer (B2) and biotinylated control cRNAs for BioB, BioC, BioD and CreX (Affymetrix) in hybridization buffer. Following the manufacturer’s recommendations, 6.5 µg of target were hybridized with t…	Labeled cRNA targets were chemically fragmented at 95C for 35 min as per Affymetrix’s recommendations. The fragmented material was combined with Affymetrix hybridization controls: biotinylated control oligomer (B2) and biotinylated control cRNAs for BioB, BioC, BioD and CreX (Affymetrix) in hybridization buffer. Following the manufacturer’s recommendations, 6.5 µg of target were hybridized with t…	Labeled cRNA targets were chemically fragmented at 95C for 35 min as per Affymetrix’s recommendations. The fragmented material was combined with Affymetrix hybridization controls: biotinylated control oligomer (B2) and biotinylated control cRNAs for BioB, BioC, BioD and CreX (Affymetrix) in hybridization buffer. Following the manufacturer’s recommendations, 6.5 µg of target were hybridized with t…	Labeled cRNA targets were chemically fragmented at 95C for 35 min as per Affymetrix’s recommendations. The fragmented material was combined with Affymetrix hybridization controls: biotinylated control oligomer (B2) and biotinylated control cRNAs for BioB, BioC, BioD and CreX (Affymetrix) in hybridization buffer. Following the manufacturer’s recommendations, 6.5 µg of target were hybridized with t…	Labeled cRNA targets were chemically fragmented at 95C for 35 min as per Affymetrix’s recommendations. The fragmented material was combined with Affymetrix hybridization controls: biotinylated control oligomer (B2) and biotinylated control cRNAs for BioB, BioC, BioD and CreX (Affymetrix) in hybridization buffer. Following the manufacturer’s recommendations, 6.5 µg of target were hybridized with t…	Labeled cRNA targets were chemically fragmented at 95C for 35 min as per Affymetrix’s recommendations. The fragmented material was combined with Affymetrix hybridization controls: biotinylated control oligomer (B2) and biotinylated control cRNAs for BioB, BioC, BioD and CreX (Affymetrix) in hybridization buffer. Following the manufacturer’s recommendations, 6.5 µg of target were hybridized with t…	Labeled cRNA targets were chemically fragmented at 95C for 35 min as per Affymetrix’s recommendations. The fragmented material was combined with Affymetrix hybridization controls: biotinylated control oligomer (B2) and biotinylated control cRNAs for BioB, BioC, BioD and CreX (Affymetrix) in hybridization buffer. Following the manufacturer’s recommendations, 6.5 µg of target were hybridized with t…	Labeled cRNA targets were chemically fragmented at 95C for 35 min as per Affymetrix’s recommendations. The fragmented material was combined with Affymetrix hybridization controls: biotinylated control oligomer (B2) and biotinylated control cRNAs for BioB, BioC, BioD and CreX (Affymetrix) in hybridization buffer. Following the manufacturer’s recommendations, 6.5 µg of target were hybridized with t…	Labeled cRNA targets were chemically fragmented at 95C for 35 min as per Affymetrix’s recommendations. The fragmented material was combined with Affymetrix hybridization controls: biotinylated control oligomer (B2) and biotinylated control cRNAs for BioB, BioC, BioD and CreX (Affymetrix) in hybridization buffer. Following the manufacturer’s recommendations, 6.5 µg of target were hybridized with t…	Labeled cRNA targets were chemically fragmented at 95C for 35 min as per Affymetrix’s recommendations. The fragmented material was combined with Affymetrix hybridization controls: biotinylated control oligomer (B2) and biotinylated control cRNAs for BioB, BioC, BioD and CreX (Affymetrix) in hybridization buffer. Following the manufacturer’s recommendations, 6.5 µg of target were hybridized with t…	Labeled cRNA targets were chemically fragmented at 95C for 35 min as per Affymetrix’s recommendations. The fragmented material was combined with Affymetrix hybridization controls: biotinylated control oligomer (B2) and biotinylated control cRNAs for BioB, BioC, BioD and CreX (Affymetrix) in hybridization buffer. Following the manufacturer’s recommendations, 6.5 µg of target were hybridized with t…	Labeled cRNA targets were chemically fragmented at 95C for 35 min as per Affymetrix’s recommendations. The fragmented material was combined with Affymetrix hybridization controls: biotinylated control oligomer (B2) and biotinylated control cRNAs for BioB, BioC, BioD and CreX (Affymetrix) in hybridization buffer. Following the manufacturer’s recommendations, 6.5 µg of target were hybridized with t…	Labeled cRNA targets were chemically fragmented at 95C for 35 min as per Affymetrix’s recommendations. The fragmented material was combined with Affymetrix hybridization controls: biotinylated control oligomer (B2) and biotinylated control cRNAs for BioB, BioC, BioD and CreX (Affymetrix) in hybridization buffer. Following the manufacturer’s recommendations, 6.5 µg of target were hybridized with t…	Labeled cRNA targets were chemically fragmented at 95C for 35 min as per Affymetrix’s recommendations. The fragmented material was combined with Affymetrix hybridization controls: biotinylated control oligomer (B2) and biotinylated control cRNAs for BioB, BioC, BioD and CreX (Affymetrix) in hybridization buffer. Following the manufacturer’s recommendations, 6.5 µg of target were hybridized with t…	Labeled cRNA targets were chemically fragmented at 95C for 35 min as per Affymetrix’s recommendations. The fragmented material was combined with Affymetrix hybridization controls: biotinylated control oligomer (B2) and biotinylated control cRNAs for BioB, BioC, BioD and CreX (Affymetrix) in hybridization buffer. Following the manufacturer’s recommendations, 6.5 µg of target were hybridized with t…	Labeled cRNA targets were chemically fragmented at 95C for 35 min as per Affymetrix’s recommendations. The fragmented material was combined with Affymetrix hybridization controls: biotinylated control oligomer (B2) and biotinylated control cRNAs for BioB, BioC, BioD and CreX (Affymetrix) in hybridization buffer. Following the manufacturer’s recommendations, 6.5 µg of target were hybridized with t…
!Sample_scan_protocol	The distribution of fluorescent material on the processed array was determined using the Affymetrix 3000 GeneArray laser scanner with the 7G upgrade. Image inspection was performed manually immediately following each scan. The array image scan was processed with Affymetrix Microarray Suite, version 5.0, (MAS 5.0) software.	The distribution of fluorescent material on the processed array was determined using the Affymetrix 3000 GeneArray laser scanner with the 7G upgrade. Image inspection was performed manually immediately following each scan. The array image scan was processed with Affymetrix Microarray Suite, version 5.0, (MAS 5.0) software.	The distribution of fluorescent material on the processed array was determined using the Affymetrix 3000 GeneArray laser scanner with the 7G upgrade. Image inspection was performed manually immediately following each scan. The array image scan was processed with Affymetrix Microarray Suite, version 5.0, (MAS 5.0) software.	The distribution of fluorescent material on the processed array was determined using the Affymetrix 3000 GeneArray laser scanner with the 7G upgrade. Image inspection was performed manually immediately following each scan. The array image scan was processed with Affymetrix Microarray Suite, version 5.0, (MAS 5.0) software.	The distribution of fluorescent material on the processed array was determined using the Affymetrix 3000 GeneArray laser scanner with the 7G upgrade. Image inspection was performed manually immediately following each scan. The array image scan was processed with Affymetrix Microarray Suite, version 5.0, (MAS 5.0) software.	The distribution of fluorescent material on the processed array was determined using the Affymetrix 3000 GeneArray laser scanner with the 7G upgrade. Image inspection was performed manually immediately following each scan. The array image scan was processed with Affymetrix Microarray Suite, version 5.0, (MAS 5.0) software.	The distribution of fluorescent material on the processed array was determined using the Affymetrix 3000 GeneArray laser scanner with the 7G upgrade. Image inspection was performed manually immediately following each scan. The array image scan was processed with Affymetrix Microarray Suite, version 5.0, (MAS 5.0) software.	The distribution of fluorescent material on the processed array was determined using the Affymetrix 3000 GeneArray laser scanner with the 7G upgrade. Image inspection was performed manually immediately following each scan. The array image scan was processed with Affymetrix Microarray Suite, version 5.0, (MAS 5.0) software.	The distribution of fluorescent material on the processed array was determined using the Affymetrix 3000 GeneArray laser scanner with the 7G upgrade. Image inspection was performed manually immediately following each scan. The array image scan was processed with Affymetrix Microarray Suite, version 5.0, (MAS 5.0) software.	The distribution of fluorescent material on the processed array was determined using the Affymetrix 3000 GeneArray laser scanner with the 7G upgrade. Image inspection was performed manually immediately following each scan. The array image scan was processed with Affymetrix Microarray Suite, version 5.0, (MAS 5.0) software.	The distribution of fluorescent material on the processed array was determined using the Affymetrix 3000 GeneArray laser scanner with the 7G upgrade. Image inspection was performed manually immediately following each scan. The array image scan was processed with Affymetrix Microarray Suite, version 5.0, (MAS 5.0) software.	The distribution of fluorescent material on the processed array was determined using the Affymetrix 3000 GeneArray laser scanner with the 7G upgrade. Image inspection was performed manually immediately following each scan. The array image scan was processed with Affymetrix Microarray Suite, version 5.0, (MAS 5.0) software.	The distribution of fluorescent material on the processed array was determined using the Affymetrix 3000 GeneArray laser scanner with the 7G upgrade. Image inspection was performed manually immediately following each scan. The array image scan was processed with Affymetrix Microarray Suite, version 5.0, (MAS 5.0) software.	The distribution of fluorescent material on the processed array was determined using the Affymetrix 3000 GeneArray laser scanner with the 7G upgrade. Image inspection was performed manually immediately following each scan. The array image scan was processed with Affymetrix Microarray Suite, version 5.0, (MAS 5.0) software.	The distribution of fluorescent material on the processed array was determined using the Affymetrix 3000 GeneArray laser scanner with the 7G upgrade. Image inspection was performed manually immediately following each scan. The array image scan was processed with Affymetrix Microarray Suite, version 5.0, (MAS 5.0) software.	The distribution of fluorescent material on the processed array was determined using the Affymetrix 3000 GeneArray laser scanner with the 7G upgrade. Image inspection was performed manually immediately following each scan. The array image scan was processed with Affymetrix Microarray Suite, version 5.0, (MAS 5.0) software.	The distribution of fluorescent material on the processed array was determined using the Affymetrix 3000 GeneArray laser scanner with the 7G upgrade. Image inspection was performed manually immediately following each scan. The array image scan was processed with Affymetrix Microarray Suite, version 5.0, (MAS 5.0) software.	The distribution of fluorescent material on the processed array was determined using the Affymetrix 3000 GeneArray laser scanner with the 7G upgrade. Image inspection was performed manually immediately following each scan. The array image scan was processed with Affymetrix Microarray Suite, version 5.0, (MAS 5.0) software.	The distribution of fluorescent material on the processed array was determined using the Affymetrix 3000 GeneArray laser scanner with the 7G upgrade. Image inspection was performed manually immediately following each scan. The array image scan was processed with Affymetrix Microarray Suite, version 5.0, (MAS 5.0) software.	The distribution of fluorescent material on the processed array was determined using the Affymetrix 3000 GeneArray laser scanner with the 7G upgrade. Image inspection was performed manually immediately following each scan. The array image scan was processed with Affymetrix Microarray Suite, version 5.0, (MAS 5.0) software.	The distribution of fluorescent material on the processed array was determined using the Affymetrix 3000 GeneArray laser scanner with the 7G upgrade. Image inspection was performed manually immediately following each scan. The array image scan was processed with Affymetrix Microarray Suite, version 5.0, (MAS 5.0) software.	The distribution of fluorescent material on the processed array was determined using the Affymetrix 3000 GeneArray laser scanner with the 7G upgrade. Image inspection was performed manually immediately following each scan. The array image scan was processed with Affymetrix Microarray Suite, version 5.0, (MAS 5.0) software.	The distribution of fluorescent material on the processed array was determined using the Affymetrix 3000 GeneArray laser scanner with the 7G upgrade. Image inspection was performed manually immediately following each scan. The array image scan was processed with Affymetrix Microarray Suite, version 5.0, (MAS 5.0) software.	The distribution of fluorescent material on the processed array was determined using the Affymetrix 3000 GeneArray laser scanner with the 7G upgrade. Image inspection was performed manually immediately following each scan. The array image scan was processed with Affymetrix Microarray Suite, version 5.0, (MAS 5.0) software.	The distribution of fluorescent material on the processed array was determined using the Affymetrix 3000 GeneArray laser scanner with the 7G upgrade. Image inspection was performed manually immediately following each scan. The array image scan was processed with Affymetrix Microarray Suite, version 5.0, (MAS 5.0) software.	The distribution of fluorescent material on the processed array was determined using the Affymetrix 3000 GeneArray laser scanner with the 7G upgrade. Image inspection was performed manually immediately following each scan. The array image scan was processed with Affymetrix Microarray Suite, version 5.0, (MAS 5.0) software.	The distribution of fluorescent material on the processed array was determined using the Affymetrix 3000 GeneArray laser scanner with the 7G upgrade. Image inspection was performed manually immediately following each scan. The array image scan was processed with Affymetrix Microarray Suite, version 5.0, (MAS 5.0) software.	The distribution of fluorescent material on the processed array was determined using the Affymetrix 3000 GeneArray laser scanner with the 7G upgrade. Image inspection was performed manually immediately following each scan. The array image scan was processed with Affymetrix Microarray Suite, version 5.0, (MAS 5.0) software.	The distribution of fluorescent material on the processed array was determined using the Affymetrix 3000 GeneArray laser scanner with the 7G upgrade. Image inspection was performed manually immediately following each scan. The array image scan was processed with Affymetrix Microarray Suite, version 5.0, (MAS 5.0) software.	The distribution of fluorescent material on the processed array was determined using the Affymetrix 3000 GeneArray laser scanner with the 7G upgrade. Image inspection was performed manually immediately following each scan. The array image scan was processed with Affymetrix Microarray Suite, version 5.0, (MAS 5.0) software.	The distribution of fluorescent material on the processed array was determined using the Affymetrix 3000 GeneArray laser scanner with the 7G upgrade. Image inspection was performed manually immediately following each scan. The array image scan was processed with Affymetrix Microarray Suite, version 5.0, (MAS 5.0) software.	The distribution of fluorescent material on the processed array was determined using the Affymetrix 3000 GeneArray laser scanner with the 7G upgrade. Image inspection was performed manually immediately following each scan. The array image scan was processed with Affymetrix Microarray Suite, version 5.0, (MAS 5.0) software.	The distribution of fluorescent material on the processed array was determined using the Affymetrix 3000 GeneArray laser scanner with the 7G upgrade. Image inspection was performed manually immediately following each scan. The array image scan was processed with Affymetrix Microarray Suite, version 5.0, (MAS 5.0) software.	The distribution of fluorescent material on the processed array was determined using the Affymetrix 3000 GeneArray laser scanner with the 7G upgrade. Image inspection was performed manually immediately following each scan. The array image scan was processed with Affymetrix Microarray Suite, version 5.0, (MAS 5.0) software.	The distribution of fluorescent material on the processed array was determined using the Affymetrix 3000 GeneArray laser scanner with the 7G upgrade. Image inspection was performed manually immediately following each scan. The array image scan was processed with Affymetrix Microarray Suite, version 5.0, (MAS 5.0) software.	The distribution of fluorescent material on the processed array was determined using the Affymetrix 3000 GeneArray laser scanner with the 7G upgrade. Image inspection was performed manually immediately following each scan. The array image scan was processed with Affymetrix Microarray Suite, version 5.0, (MAS 5.0) software.	The distribution of fluorescent material on the processed array was determined using the Affymetrix 3000 GeneArray laser scanner with the 7G upgrade. Image inspection was performed manually immediately following each scan. The array image scan was processed with Affymetrix Microarray Suite, version 5.0, (MAS 5.0) software.	The distribution of fluorescent material on the processed array was determined using the Affymetrix 3000 GeneArray laser scanner with the 7G upgrade. Image inspection was performed manually immediately following each scan. The array image scan was processed with Affymetrix Microarray Suite, version 5.0, (MAS 5.0) software.	The distribution of fluorescent material on the processed array was determined using the Affymetrix 3000 GeneArray laser scanner with the 7G upgrade. Image inspection was performed manually immediately following each scan. The array image scan was processed with Affymetrix Microarray Suite, version 5.0, (MAS 5.0) software.	The distribution of fluorescent material on the processed array was determined using the Affymetrix 3000 GeneArray laser scanner with the 7G upgrade. Image inspection was performed manually immediately following each scan. The array image scan was processed with Affymetrix Microarray Suite, version 5.0, (MAS 5.0) software.	The distribution of fluorescent material on the processed array was determined using the Affymetrix 3000 GeneArray laser scanner with the 7G upgrade. Image inspection was performed manually immediately following each scan. The array image scan was processed with Affymetrix Microarray Suite, version 5.0, (MAS 5.0) software.	The distribution of fluorescent material on the processed array was determined using the Affymetrix 3000 GeneArray laser scanner with the 7G upgrade. Image inspection was performed manually immediately following each scan. The array image scan was processed with Affymetrix Microarray Suite, version 5.0, (MAS 5.0) software.	The distribution of fluorescent material on the processed array was determined using the Affymetrix 3000 GeneArray laser scanner with the 7G upgrade. Image inspection was performed manually immediately following each scan. The array image scan was processed with Affymetrix Microarray Suite, version 5.0, (MAS 5.0) software.	The distribution of fluorescent material on the processed array was determined using the Affymetrix 3000 GeneArray laser scanner with the 7G upgrade. Image inspection was performed manually immediately following each scan. The array image scan was processed with Affymetrix Microarray Suite, version 5.0, (MAS 5.0) software.	The distribution of fluorescent material on the processed array was determined using the Affymetrix 3000 GeneArray laser scanner with the 7G upgrade. Image inspection was performed manually immediately following each scan. The array image scan was processed with Affymetrix Microarray Suite, version 5.0, (MAS 5.0) software.	The distribution of fluorescent material on the processed array was determined using the Affymetrix 3000 GeneArray laser scanner with the 7G upgrade. Image inspection was performed manually immediately following each scan. The array image scan was processed with Affymetrix Microarray Suite, version 5.0, (MAS 5.0) software.	The distribution of fluorescent material on the processed array was determined using the Affymetrix 3000 GeneArray laser scanner with the 7G upgrade. Image inspection was performed manually immediately following each scan. The array image scan was processed with Affymetrix Microarray Suite, version 5.0, (MAS 5.0) software.	The distribution of fluorescent material on the processed array was determined using the Affymetrix 3000 GeneArray laser scanner with the 7G upgrade. Image inspection was performed manually immediately following each scan. The array image scan was processed with Affymetrix Microarray Suite, version 5.0, (MAS 5.0) software.	The distribution of fluorescent material on the processed array was determined using the Affymetrix 3000 GeneArray laser scanner with the 7G upgrade. Image inspection was performed manually immediately following each scan. The array image scan was processed with Affymetrix Microarray Suite, version 5.0, (MAS 5.0) software.
!Sample_description	n/a	n/a	n/a	n/a	n/a	n/a	n/a	n/a	n/a	n/a	n/a	n/a	n/a	n/a	n/a	n/a	n/a	n/a	n/a	n/a	n/a	n/a	n/a	n/a	n/a	n/a	n/a	n/a	n/a	n/a	n/a	n/a	n/a	n/a	n/a	n/a	n/a	n/a	n/a	n/a	n/a	n/a	n/a	n/a	n/a	n/a	n/a	n/a	n/a
!Sample_data_processing	R2.4.0 64bit locally compiled by Sun compilers on Solaris 64/Bioconductor, gcrma background correction + invariant normalization + median polishing using PM only. Significance Analysis of Microarray (SAM) was utilized for statistical testing using samr package within R2.4.0 on Solaris 64. Sets 1 and 2 were normalized independently, and each normalization set included additional array data from su…	R2.4.0 64bit locally compiled by Sun compilers on Solaris 64/Bioconductor, gcrma background correction + invariant normalization + median polishing using PM only. Significance Analysis of Microarray (SAM) was utilized for statistical testing using samr package within R2.4.0 on Solaris 64. Sets 1 and 2 were normalized independently, and each normalization set included additional array data from su…	R2.4.0 64bit locally compiled by Sun compilers on Solaris 64/Bioconductor, gcrma background correction + invariant normalization + median polishing using PM only. Significance Analysis of Microarray (SAM) was utilized for statistical testing using samr package within R2.4.0 on Solaris 64. Sets 1 and 2 were normalized independently, and each normalization set included additional array data from su…	R2.4.0 64bit locally compiled by Sun compilers on Solaris 64/Bioconductor, gcrma background correction + invariant normalization + median polishing using PM only. Significance Analysis of Microarray (SAM) was utilized for statistical testing using samr package within R2.4.0 on Solaris 64. Sets 1 and 2 were normalized independently, and each normalization set included additional array data from su…	R2.4.0 64bit locally compiled by Sun compilers on Solaris 64/Bioconductor, gcrma background correction + invariant normalization + median polishing using PM only. Significance Analysis of Microarray (SAM) was utilized for statistical testing using samr package within R2.4.0 on Solaris 64. Sets 1 and 2 were normalized independently, and each normalization set included additional array data from su…	R2.4.0 64bit locally compiled by Sun compilers on Solaris 64/Bioconductor, gcrma background correction + invariant normalization + median polishing using PM only. Significance Analysis of Microarray (SAM) was utilized for statistical testing using samr package within R2.4.0 on Solaris 64. Sets 1 and 2 were normalized independently, and each normalization set included additional array data from su…	R2.4.0 64bit locally compiled by Sun compilers on Solaris 64/Bioconductor, gcrma background correction + invariant normalization + median polishing using PM only. Significance Analysis of Microarray (SAM) was utilized for statistical testing using samr package within R2.4.0 on Solaris 64. Sets 1 and 2 were normalized independently, and each normalization set included additional array data from su…	R2.4.0 64bit locally compiled by Sun compilers on Solaris 64/Bioconductor, gcrma background correction + invariant normalization + median polishing using PM only. Significance Analysis of Microarray (SAM) was utilized for statistical testing using samr package within R2.4.0 on Solaris 64. Sets 1 and 2 were normalized independently, and each normalization set included additional array data from su…	R2.4.0 64bit locally compiled by Sun compilers on Solaris 64/Bioconductor, gcrma background correction + invariant normalization + median polishing using PM only. Significance Analysis of Microarray (SAM) was utilized for statistical testing using samr package within R2.4.0 on Solaris 64. Sets 1 and 2 were normalized independently, and each normalization set included additional array data from su…	R2.4.0 64bit locally compiled by Sun compilers on Solaris 64/Bioconductor, gcrma background correction + invariant normalization + median polishing using PM only. Significance Analysis of Microarray (SAM) was utilized for statistical testing using samr package within R2.4.0 on Solaris 64. Sets 1 and 2 were normalized independently, and each normalization set included additional array data from su…	R2.4.0 64bit locally compiled by Sun compilers on Solaris 64/Bioconductor, gcrma background correction + invariant normalization + median polishing using PM only. Significance Analysis of Microarray (SAM) was utilized for statistical testing using samr package within R2.4.0 on Solaris 64. Sets 1 and 2 were normalized independently, and each normalization set included additional array data from su…	R2.4.0 64bit locally compiled by Sun compilers on Solaris 64/Bioconductor, gcrma background correction + invariant normalization + median polishing using PM only. Significance Analysis of Microarray (SAM) was utilized for statistical testing using samr package within R2.4.0 on Solaris 64. Sets 1 and 2 were normalized independently, and each normalization set included additional array data from su…	R2.4.0 64bit locally compiled by Sun compilers on Solaris 64/Bioconductor, gcrma background correction + invariant normalization + median polishing using PM only. Significance Analysis of Microarray (SAM) was utilized for statistical testing using samr package within R2.4.0 on Solaris 64. Sets 1 and 2 were normalized independently, and each normalization set included additional array data from su…	R2.4.0 64bit locally compiled by Sun compilers on Solaris 64/Bioconductor, gcrma background correction + invariant normalization + median polishing using PM only. Significance Analysis of Microarray (SAM) was utilized for statistical testing using samr package within R2.4.0 on Solaris 64. Sets 1 and 2 were normalized independently, and each normalization set included additional array data from su…	R2.4.0 64bit locally compiled by Sun compilers on Solaris 64/Bioconductor, gcrma background correction + invariant normalization + median polishing using PM only. Significance Analysis of Microarray (SAM) was utilized for statistical testing using samr package within R2.4.0 on Solaris 64. Sets 1 and 2 were normalized independently, and each normalization set included additional array data from su…	R2.4.0 64bit locally compiled by Sun compilers on Solaris 64/Bioconductor, gcrma background correction + invariant normalization + median polishing using PM only. Significance Analysis of Microarray (SAM) was utilized for statistical testing using samr package within R2.4.0 on Solaris 64. Sets 1 and 2 were normalized independently, and each normalization set included additional array data from su…	R2.4.0 64bit locally compiled by Sun compilers on Solaris 64/Bioconductor, gcrma background correction + invariant normalization + median polishing using PM only. Significance Analysis of Microarray (SAM) was utilized for statistical testing using samr package within R2.4.0 on Solaris 64. Sets 1 and 2 were normalized independently, and each normalization set included additional array data from su…	R2.4.0 64bit locally compiled by Sun compilers on Solaris 64/Bioconductor, gcrma background correction + invariant normalization + median polishing using PM only. Significance Analysis of Microarray (SAM) was utilized for statistical testing using samr package within R2.4.0 on Solaris 64. Sets 1 and 2 were normalized independently, and each normalization set included additional array data from su…	R2.4.0 64bit locally compiled by Sun compilers on Solaris 64/Bioconductor, gcrma background correction + invariant normalization + median polishing using PM only. Significance Analysis of Microarray (SAM) was utilized for statistical testing using samr package within R2.4.0 on Solaris 64. Sets 1 and 2 were normalized independently, and each normalization set included additional array data from su…	R2.4.0 64bit locally compiled by Sun compilers on Solaris 64/Bioconductor, gcrma background correction + invariant normalization + median polishing using PM only. Significance Analysis of Microarray (SAM) was utilized for statistical testing using samr package within R2.4.0 on Solaris 64. Sets 1 and 2 were normalized independently, and each normalization set included additional array data from su…	R2.4.0 64bit locally compiled by Sun compilers on Solaris 64/Bioconductor, gcrma background correction + invariant normalization + median polishing using PM only. Significance Analysis of Microarray (SAM) was utilized for statistical testing using samr package within R2.4.0 on Solaris 64. Sets 1 and 2 were normalized independently, and each normalization set included additional array data from su…	R2.4.0 64bit locally compiled by Sun compilers on Solaris 64/Bioconductor, gcrma background correction + invariant normalization + median polishing using PM only. Significance Analysis of Microarray (SAM) was utilized for statistical testing using samr package within R2.4.0 on Solaris 64. Sets 1 and 2 were normalized independently, and each normalization set included additional array data from su…	R2.4.0 64bit locally compiled by Sun compilers on Solaris 64/Bioconductor, gcrma background correction + invariant normalization + median polishing using PM only. Significance Analysis of Microarray (SAM) was utilized for statistical testing using samr package within R2.4.0 on Solaris 64. Sets 1 and 2 were normalized independently, and each normalization set included additional array data from su…	R2.4.0 64bit locally compiled by Sun compilers on Solaris 64/Bioconductor, gcrma background correction + invariant normalization + median polishing using PM only. Significance Analysis of Microarray (SAM) was utilized for statistical testing using samr package within R2.4.0 on Solaris 64. Sets 1 and 2 were normalized independently, and each normalization set included additional array data from su…	R2.4.0 64bit locally compiled by Sun compilers on Solaris 64/Bioconductor, gcrma background correction + invariant normalization + median polishing using PM only. Significance Analysis of Microarray (SAM) was utilized for statistical testing using samr package within R2.4.0 on Solaris 64. Sets 1 and 2 were normalized independently, and each normalization set included additional array data from su…	R2.4.0 64bit locally compiled by Sun compilers on Solaris 64/Bioconductor, gcrma background correction + invariant normalization + median polishing using PM only. Significance Analysis of Microarray (SAM) was utilized for statistical testing using samr package within R2.4.0 on Solaris 64. Sets 1 and 2 were normalized independently, and each normalization set included additional array data from su…	R2.4.0 64bit locally compiled by Sun compilers on Solaris 64/Bioconductor, gcrma background correction + invariant normalization + median polishing using PM only. Significance Analysis of Microarray (SAM) was utilized for statistical testing using samr package within R2.4.0 on Solaris 64. Sets 1 and 2 were normalized independently, and each normalization set included additional array data from su…	R2.4.0 64bit locally compiled by Sun compilers on Solaris 64/Bioconductor, gcrma background correction + invariant normalization + median polishing using PM only. Significance Analysis of Microarray (SAM) was utilized for statistical testing using samr package within R2.4.0 on Solaris 64. Sets 1 and 2 were normalized independently, and each normalization set included additional array data from su…	R2.4.0 64bit locally compiled by Sun compilers on Solaris 64/Bioconductor, gcrma background correction + invariant normalization + median polishing using PM only. Significance Analysis of Microarray (SAM) was utilized for statistical testing using samr package within R2.4.0 on Solaris 64. Sets 1 and 2 were normalized independently, and each normalization set included additional array data from su…	R2.4.0 64bit locally compiled by Sun compilers on Solaris 64/Bioconductor, gcrma background correction + invariant normalization + median polishing using PM only. Significance Analysis of Microarray (SAM) was utilized for statistical testing using samr package within R2.4.0 on Solaris 64. Sets 1 and 2 were normalized independently, and each normalization set included additional array data from su…	R2.4.0 64bit locally compiled by Sun compilers on Solaris 64/Bioconductor, gcrma background correction + invariant normalization + median polishing using PM only. Significance Analysis of Microarray (SAM) was utilized for statistical testing using samr package within R2.4.0 on Solaris 64. Sets 1 and 2 were normalized independently, and each normalization set included additional array data from su…	R2.4.0 64bit locally compiled by Sun compilers on Solaris 64/Bioconductor, gcrma background correction + invariant normalization + median polishing using PM only. Significance Analysis of Microarray (SAM) was utilized for statistical testing using samr package within R2.4.0 on Solaris 64. Sets 1 and 2 were normalized independently, and each normalization set included additional array data from su…	R2.4.0 64bit locally compiled by Sun compilers on Solaris 64/Bioconductor, gcrma background correction + invariant normalization + median polishing using PM only. Significance Analysis of Microarray (SAM) was utilized for statistical testing using samr package within R2.4.0 on Solaris 64. Sets 1 and 2 were normalized independently, and each normalization set included additional array data from su…	R2.4.0 64bit locally compiled by Sun compilers on Solaris 64/Bioconductor, gcrma background correction + invariant normalization + median polishing using PM only. Significance Analysis of Microarray (SAM) was utilized for statistical testing using samr package within R2.4.0 on Solaris 64. Sets 1 and 2 were normalized independently, and each normalization set included additional array data from su…	R2.4.0 64bit locally compiled by Sun compilers on Solaris 64/Bioconductor, gcrma background correction + invariant normalization + median polishing using PM only. Significance Analysis of Microarray (SAM) was utilized for statistical testing using samr package within R2.4.0 on Solaris 64. Sets 1 and 2 were normalized independently, and each normalization set included additional array data from su…	R2.4.0 64bit locally compiled by Sun compilers on Solaris 64/Bioconductor, gcrma background correction + invariant normalization + median polishing using PM only. Significance Analysis of Microarray (SAM) was utilized for statistical testing using samr package within R2.4.0 on Solaris 64. Sets 1 and 2 were normalized independently, and each normalization set included additional array data from su…	R2.4.0 64bit locally compiled by Sun compilers on Solaris 64/Bioconductor, gcrma background correction + invariant normalization + median polishing using PM only. Significance Analysis of Microarray (SAM) was utilized for statistical testing using samr package within R2.4.0 on Solaris 64. Sets 1 and 2 were normalized independently, and each normalization set included additional array data from su…	R2.4.0 64bit locally compiled by Sun compilers on Solaris 64/Bioconductor, gcrma background correction + invariant normalization + median polishing using PM only. Significance Analysis of Microarray (SAM) was utilized for statistical testing using samr package within R2.4.0 on Solaris 64. Sets 1 and 2 were normalized independently, and each normalization set included additional array data from su…	R2.4.0 64bit locally compiled by Sun compilers on Solaris 64/Bioconductor, gcrma background correction + invariant normalization + median polishing using PM only. Significance Analysis of Microarray (SAM) was utilized for statistical testing using samr package within R2.4.0 on Solaris 64. Sets 1 and 2 were normalized independently, and each normalization set included additional array data from su…	R2.4.0 64bit locally compiled by Sun compilers on Solaris 64/Bioconductor, gcrma background correction + invariant normalization + median polishing using PM only. Significance Analysis of Microarray (SAM) was utilized for statistical testing using samr package within R2.4.0 on Solaris 64. Sets 1 and 2 were normalized independently, and each normalization set included additional array data from su…	R2.4.0 64bit locally compiled by Sun compilers on Solaris 64/Bioconductor, gcrma background correction + invariant normalization + median polishing using PM only. Significance Analysis of Microarray (SAM) was utilized for statistical testing using samr package within R2.4.0 on Solaris 64. Sets 1 and 2 were normalized independently, and each normalization set included additional array data from su…	R2.4.0 64bit locally compiled by Sun compilers on Solaris 64/Bioconductor, gcrma background correction + invariant normalization + median polishing using PM only. Significance Analysis of Microarray (SAM) was utilized for statistical testing using samr package within R2.4.0 on Solaris 64. Sets 1 and 2 were normalized independently, and each normalization set included additional array data from su…	R2.4.0 64bit locally compiled by Sun compilers on Solaris 64/Bioconductor, gcrma background correction + invariant normalization + median polishing using PM only. Significance Analysis of Microarray (SAM) was utilized for statistical testing using samr package within R2.4.0 on Solaris 64. Sets 1 and 2 were normalized independently, and each normalization set included additional array data from su…	R2.4.0 64bit locally compiled by Sun compilers on Solaris 64/Bioconductor, gcrma background correction + invariant normalization + median polishing using PM only. Significance Analysis of Microarray (SAM) was utilized for statistical testing using samr package within R2.4.0 on Solaris 64. Sets 1 and 2 were normalized independently, and each normalization set included additional array data from su…	R2.4.0 64bit locally compiled by Sun compilers on Solaris 64/Bioconductor, gcrma background correction + invariant normalization + median polishing using PM only. Significance Analysis of Microarray (SAM) was utilized for statistical testing using samr package within R2.4.0 on Solaris 64. Sets 1 and 2 were normalized independently, and each normalization set included additional array data from su…	R2.4.0 64bit locally compiled by Sun compilers on Solaris 64/Bioconductor, gcrma background correction + invariant normalization + median polishing using PM only. Significance Analysis of Microarray (SAM) was utilized for statistical testing using samr package within R2.4.0 on Solaris 64. Sets 1 and 2 were normalized independently, and each normalization set included additional array data from su…	R2.4.0 64bit locally compiled by Sun compilers on Solaris 64/Bioconductor, gcrma background correction + invariant normalization + median polishing using PM only. Significance Analysis of Microarray (SAM) was utilized for statistical testing using samr package within R2.4.0 on Solaris 64. Sets 1 and 2 were normalized independently, and each normalization set included additional array data from su…	R2.4.0 64bit locally compiled by Sun compilers on Solaris 64/Bioconductor, gcrma background correction + invariant normalization + median polishing using PM only. Significance Analysis of Microarray (SAM) was utilized for statistical testing using samr package within R2.4.0 on Solaris 64. Sets 1 and 2 were normalized independently, and each normalization set included additional array data from su…	R2.4.0 64bit locally compiled by Sun compilers on Solaris 64/Bioconductor, gcrma background correction + invariant normalization + median polishing using PM only. Significance Analysis of Microarray (SAM) was utilized for statistical testing using samr package within R2.4.0 on Solaris 64. Sets 1 and 2 were normalized independently, and each normalization set included additional array data from su…
!Sample_platform_id	GPL570	GPL570	GPL570	GPL570	GPL570	GPL570	GPL570	GPL570	GPL570	GPL570	GPL570	GPL570	GPL570	GPL570	GPL570	GPL570	GPL570	GPL570	GPL570	GPL570	GPL570	GPL570	GPL570	GPL570	GPL570	GPL570	GPL570	GPL570	GPL570	GPL570	GPL570	GPL570	GPL570	GPL570	GPL570	GPL570	GPL570	GPL570	GPL570	GPL570	GPL570	GPL570	GPL570	GPL570	GPL570	GPL570	GPL570	GPL570	GPL570
!Sample_contact_name	James,,Rosenbaum	James,,Rosenbaum	James,,Rosenbaum	James,,Rosenbaum	James,,Rosenbaum	James,,Rosenbaum	James,,Rosenbaum	James,,Rosenbaum	James,,Rosenbaum	James,,Rosenbaum	James,,Rosenbaum	James,,Rosenbaum	James,,Rosenbaum	James,,Rosenbaum	James,,Rosenbaum	James,,Rosenbaum	James,,Rosenbaum	James,,Rosenbaum	James,,Rosenbaum	James,,Rosenbaum	James,,Rosenbaum	James,,Rosenbaum	James,,Rosenbaum	James,,Rosenbaum	James,,Rosenbaum	James,,Rosenbaum	James,,Rosenbaum	James,,Rosenbaum	James,,Rosenbaum	James,,Rosenbaum	James,,Rosenbaum	James,,Rosenbaum	James,,Rosenbaum	James,,Rosenbaum	James,,Rosenbaum	James,,Rosenbaum	James,,Rosenbaum	James,,Rosenbaum	James,,Rosenbaum	James,,Rosenbaum	James,,Rosenbaum	James,,Rosenbaum	James,,Rosenbaum	James,,Rosenbaum	James,,Rosenbaum	James,,Rosenbaum	James,,Rosenbaum	James,,Rosenbaum	James,,Rosenbaum
!Sample_contact_email	rosenbaj@ohsu.edu	rosenbaj@ohsu.edu	rosenbaj@ohsu.edu	rosenbaj@ohsu.edu	rosenbaj@ohsu.edu	rosenbaj@ohsu.edu	rosenbaj@ohsu.edu	rosenbaj@ohsu.edu	rosenbaj@ohsu.edu	rosenbaj@ohsu.edu	rosenbaj@ohsu.edu	rosenbaj@ohsu.edu	rosenbaj@ohsu.edu	rosenbaj@ohsu.edu	rosenbaj@ohsu.edu	rosenbaj@ohsu.edu	rosenbaj@ohsu.edu	rosenbaj@ohsu.edu	rosenbaj@ohsu.edu	rosenbaj@ohsu.edu	rosenbaj@ohsu.edu	rosenbaj@ohsu.edu	rosenbaj@ohsu.edu	rosenbaj@ohsu.edu	rosenbaj@ohsu.edu	rosenbaj@ohsu.edu	rosenbaj@ohsu.edu	rosenbaj@ohsu.edu	rosenbaj@ohsu.edu	rosenbaj@ohsu.edu	rosenbaj@ohsu.edu	rosenbaj@ohsu.edu	rosenbaj@ohsu.edu	rosenbaj@ohsu.edu	rosenbaj@ohsu.edu	rosenbaj@ohsu.edu	rosenbaj@ohsu.edu	rosenbaj@ohsu.edu	rosenbaj@ohsu.edu	rosenbaj@ohsu.edu	rosenbaj@ohsu.edu	rosenbaj@ohsu.edu	rosenbaj@ohsu.edu	rosenbaj@ohsu.edu	rosenbaj@ohsu.edu	rosenbaj@ohsu.edu	rosenbaj@ohsu.edu	rosenbaj@ohsu.edu	rosenbaj@ohsu.edu
!Sample_contact_phone	503-494-5023	503-494-5023	503-494-5023	503-494-5023	503-494-5023	503-494-5023	503-494-5023	503-494-5023	503-494-5023	503-494-5023	503-494-5023	503-494-5023	503-494-5023	503-494-5023	503-494-5023	503-494-5023	503-494-5023	503-494-5023	503-494-5023	503-494-5023	503-494-5023	503-494-5023	503-494-5023	503-494-5023	503-494-5023	503-494-5023	503-494-5023	503-494-5023	503-494-5023	503-494-5023	503-494-5023	503-494-5023	503-494-5023	503-494-5023	503-494-5023	503-494-5023	503-494-5023	503-494-5023	503-494-5023	503-494-5023	503-494-5023	503-494-5023	503-494-5023	503-494-5023	503-494-5023	503-494-5023	503-494-5023	503-494-5023	503-494-5023
!Sample_contact_department	Casey Eye Institute	Casey Eye Institute	Casey Eye Institute	Casey Eye Institute	Casey Eye Institute	Casey Eye Institute	Casey Eye Institute	Casey Eye Institute	Casey Eye Institute	Casey Eye Institute	Casey Eye Institute	Casey Eye Institute	Casey Eye Institute	Casey Eye Institute	Casey Eye Institute	Casey Eye Institute	Casey Eye Institute	Casey Eye Institute	Casey Eye Institute	Casey Eye Institute	Casey Eye Institute	Casey Eye Institute	Casey Eye Institute	Casey Eye Institute	Casey Eye Institute	Casey Eye Institute	Casey Eye Institute	Casey Eye Institute	Casey Eye Institute	Casey Eye Institute	Casey Eye Institute	Casey Eye Institute	Casey Eye Institute	Casey Eye Institute	Casey Eye Institute	Casey Eye Institute	Casey Eye Institute	Casey Eye Institute	Casey Eye Institute	Casey Eye Institute	Casey Eye Institute	Casey Eye Institute	Casey Eye Institute	Casey Eye Institute	Casey Eye Institute	Casey Eye Institute	Casey Eye Institute	Casey Eye Institute	Casey Eye Institute
!Sample_contact_institute	Oregon Health & Science University	Oregon Health & Science University	Oregon Health & Science University	Oregon Health & Science University	Oregon Health & Science University	Oregon Health & Science University	Oregon Health & Science University	Oregon Health & Science University	Oregon Health & Science University	Oregon Health & Science University	Oregon Health & Science University	Oregon Health & Science University	Oregon Health & Science University	Oregon Health & Science University	Oregon Health & Science University	Oregon Health & Science University	Oregon Health & Science University	Oregon Health & Science University	Oregon Health & Science University	Oregon Health & Science University	Oregon Health & Science University	Oregon Health & Science University	Oregon Health & Science University	Oregon Health & Science University	Oregon Health & Science University	Oregon Health & Science University	Oregon Health & Science University	Oregon Health & Science University	Oregon Health & Science University	Oregon Health & Science University	Oregon Health & Science University	Oregon Health & Science University	Oregon Health & Science University	Oregon Health & Science University	Oregon Health & Science University	Oregon Health & Science University	Oregon Health & Science University	Oregon Health & Science University	Oregon Health & Science University	Oregon Health & Science University	Oregon Health & Science University	Oregon Health & Science University	Oregon Health & Science University	Oregon Health & Science University	Oregon Health & Science University	Oregon Health & Science University	Oregon Health & Science University	Oregon Health & Science University	Oregon Health & Science University
!Sample_contact_address	3181 SW Sam Jackson Park Road	3181 SW Sam Jackson Park Road	3181 SW Sam Jackson Park Road	3181 SW Sam Jackson Park Road	3181 SW Sam Jackson Park Road	3181 SW Sam Jackson Park Road	3181 SW Sam Jackson Park Road	3181 SW Sam Jackson Park Road	3181 SW Sam Jackson Park Road	3181 SW Sam Jackson Park Road	3181 SW Sam Jackson Park Road	3181 SW Sam Jackson Park Road	3181 SW Sam Jackson Park Road	3181 SW Sam Jackson Park Road	3181 SW Sam Jackson Park Road	3181 SW Sam Jackson Park Road	3181 SW Sam Jackson Park Road	3181 SW Sam Jackson Park Road	3181 SW Sam Jackson Park Road	3181 SW Sam Jackson Park Road	3181 SW Sam Jackson Park Road	3181 SW Sam Jackson Park Road	3181 SW Sam Jackson Park Road	3181 SW Sam Jackson Park Road	3181 SW Sam Jackson Park Road	3181 SW Sam Jackson Park Road	3181 SW Sam Jackson Park Road	3181 SW Sam Jackson Park Road	3181 SW Sam Jackson Park Road	3181 SW Sam Jackson Park Road	3181 SW Sam Jackson Park Road	3181 SW Sam Jackson Park Road	3181 SW Sam Jackson Park Road	3181 SW Sam Jackson Park Road	3181 SW Sam Jackson Park Road	3181 SW Sam Jackson Park Road	3181 SW Sam Jackson Park Road	3181 SW Sam Jackson Park Road	3181 SW Sam Jackson Park Road	3181 SW Sam Jackson Park Road	3181 SW Sam Jackson Park Road	3181 SW Sam Jackson Park Road	3181 SW Sam Jackson Park Road	3181 SW Sam Jackson Park Road	3181 SW Sam Jackson Park Road	3181 SW Sam Jackson Park Road	3181 SW Sam Jackson Park Road	3181 SW Sam Jackson Park Road	3181 SW Sam Jackson Park Road
!Sample_contact_city	Portland	Portland	Portland	Portland	Portland	Portland	Portland	Portland	Portland	Portland	Portland	Portland	Portland	Portland	Portland	Portland	Portland	Portland	Portland	Portland	Portland	Portland	Portland	Portland	Portland	Portland	Portland	Portland	Portland	Portland	Portland	Portland	Portland	Portland	Portland	Portland	Portland	Portland	Portland	Portland	Portland	Portland	Portland	Portland	Portland	Portland	Portland	Portland	Portland
!Sample_contact_state	OR	OR	OR	OR	OR	OR	OR	OR	OR	OR	OR	OR	OR	OR	OR	OR	OR	OR	OR	OR	OR	OR	OR	OR	OR	OR	OR	OR	OR	OR	OR	OR	OR	OR	OR	OR	OR	OR	OR	OR	OR	OR	OR	OR	OR	OR	OR	OR	OR
!Sample_contact_zip/postal_code	97239	97239	97239	97239	97239	97239	97239	97239	97239	97239	97239	97239	97239	97239	97239	97239	97239	97239	97239	97239	97239	97239	97239	97239	97239	97239	97239	97239	97239	97239	97239	97239	97239	97239	97239	97239	97239	97239	97239	97239	97239	97239	97239	97239	97239	97239	97239	97239	97239
!Sample_contact_country	USA	USA	USA	USA	USA	USA	USA	USA	USA	USA	USA	USA	USA	USA	USA	USA	USA	USA	USA	USA	USA	USA	USA	USA	USA	USA	USA	USA	USA	USA	USA	USA	USA	USA	USA	USA	USA	USA	USA	USA	USA	USA	USA	USA	USA	USA	USA	USA	USA
!Sample_supplementary_file	ftp://ftp.ncbi.nlm.nih.gov/geo/samples/GSM465nnn/GSM465907/suppl/GSM465907_03B-11H1K_015A_319JR.CEL.gz	ftp://ftp.ncbi.nlm.nih.gov/geo/samples/GSM465nnn/GSM465908/suppl/GSM465908_55B-11H1K_019A_319JR.CEL.gz	ftp://ftp.ncbi.nlm.nih.gov/geo/samples/GSM465nnn/GSM465909/suppl/GSM465909_06B-11H1K_029A_319JR.CEL.gz	ftp://ftp.ncbi.nlm.nih.gov/geo/samples/GSM465nnn/GSM465910/suppl/GSM465910_45B-11H1K_030A_319JR.CEL.gz	ftp://ftp.ncbi.nlm.nih.gov/geo/samples/GSM465nnn/GSM465911/suppl/GSM465911_49B-11H1K_033A_319JR.CEL.gz	ftp://ftp.ncbi.nlm.nih.gov/geo/samples/GSM465nnn/GSM465912/suppl/GSM465912_25B-11H1K_058A_319JR.CEL.gz	ftp://ftp.ncbi.nlm.nih.gov/geo/samples/GSM465nnn/GSM465913/suppl/GSM465913_28B-11H1K_062A_319JR.CEL.gz	ftp://ftp.ncbi.nlm.nih.gov/geo/samples/GSM465nnn/GSM465914/suppl/GSM465914_51B-11H1K_066A_319JR.CEL.gz	ftp://ftp.ncbi.nlm.nih.gov/geo/samples/GSM465nnn/GSM465915/suppl/GSM465915_11B-11H1K_069A_319JR.CEL.gz	ftp://ftp.ncbi.nlm.nih.gov/geo/samples/GSM465nnn/GSM465916/suppl/GSM465916_02B-11H1K_074A_319JR.CEL.gz	ftp://ftp.ncbi.nlm.nih.gov/geo/samples/GSM465nnn/GSM465917/suppl/GSM465917_09B-11H1K_083A_319JR.CEL.gz	ftp://ftp.ncbi.nlm.nih.gov/geo/samples/GSM465nnn/GSM465918/suppl/GSM465918_100A-11H1K_083B_319JR.CEL.gz	ftp://ftp.ncbi.nlm.nih.gov/geo/samples/GSM465nnn/GSM465919/suppl/GSM465919_82A-11H1K_089A_319JR.CEL.gz	ftp://ftp.ncbi.nlm.nih.gov/geo/samples/GSM465nnn/GSM465920/suppl/GSM465920_74A-11H1K_096A_319JR.CEL.gz	ftp://ftp.ncbi.nlm.nih.gov/geo/samples/GSM465nnn/GSM465921/suppl/GSM465921_76A-11H1K_097A_319JR.CEL.gz	ftp://ftp.ncbi.nlm.nih.gov/geo/samples/GSM465nnn/GSM465922/suppl/GSM465922_102A-11H1K_152A_319JR.CEL.gz	ftp://ftp.ncbi.nlm.nih.gov/geo/samples/GSM465nnn/GSM465923/suppl/GSM465923_105A-11H1K_159A_319JR.CEL.gz	ftp://ftp.ncbi.nlm.nih.gov/geo/samples/GSM465nnn/GSM465924/suppl/GSM465924_96A-11H1K_162A_319JR.CEL.gz	ftp://ftp.ncbi.nlm.nih.gov/geo/samples/GSM465nnn/GSM465925/suppl/GSM465925_20B-11H1K_017A_319JR.CEL.gz	ftp://ftp.ncbi.nlm.nih.gov/geo/samples/GSM465nnn/GSM465926/suppl/GSM465926_44B-11H1K_020A_319JR.CEL.gz	ftp://ftp.ncbi.nlm.nih.gov/geo/samples/GSM465nnn/GSM465927/suppl/GSM465927_35B-11H1K_021A_319JR.CEL.gz	ftp://ftp.ncbi.nlm.nih.gov/geo/samples/GSM465nnn/GSM465928/suppl/GSM465928_48B-11H1K_022A_319JR.CEL.gz	ftp://ftp.ncbi.nlm.nih.gov/geo/samples/GSM465nnn/GSM465929/suppl/GSM465929_31B-11H1K_023A_319JR.CEL.gz	ftp://ftp.ncbi.nlm.nih.gov/geo/samples/GSM465nnn/GSM465930/suppl/GSM465930_42B-11H1K_032A_319JR.CEL.gz	ftp://ftp.ncbi.nlm.nih.gov/geo/samples/GSM465nnn/GSM465931/suppl/GSM465931_26B-11H1K_051A_319JR.CEL.gz	ftp://ftp.ncbi.nlm.nih.gov/geo/samples/GSM465nnn/GSM465932/suppl/GSM465932_38B-11H1K_052A_319JR.CEL.gz	ftp://ftp.ncbi.nlm.nih.gov/geo/samples/GSM465nnn/GSM465933/suppl/GSM465933_16B-11H1K_055A_319JR.CEL.gz	ftp://ftp.ncbi.nlm.nih.gov/geo/samples/GSM465nnn/GSM465934/suppl/GSM465934_07B-11H1K_056A_319JR.CEL.gz	ftp://ftp.ncbi.nlm.nih.gov/geo/samples/GSM465nnn/GSM465935/suppl/GSM465935_30B-11H1K_065A_319JR.CEL.gz	ftp://ftp.ncbi.nlm.nih.gov/geo/samples/GSM465nnn/GSM465936/suppl/GSM465936_39B-11H1K_067A_319JR.CEL.gz	ftp://ftp.ncbi.nlm.nih.gov/geo/samples/GSM465nnn/GSM465937/suppl/GSM465937_104A-11H1K_088A_319JR.CEL.gz	ftp://ftp.ncbi.nlm.nih.gov/geo/samples/GSM465nnn/GSM465938/suppl/GSM465938_83A-11H1K_090A_319JR.CEL.gz	ftp://ftp.ncbi.nlm.nih.gov/geo/samples/GSM465nnn/GSM465939/suppl/GSM465939_59A-11H1K_092A_319JR.CEL.gz	ftp://ftp.ncbi.nlm.nih.gov/geo/samples/GSM465nnn/GSM465940/suppl/GSM465940_63A-11H1K_111A_319JR.CEL.gz	ftp://ftp.ncbi.nlm.nih.gov/geo/samples/GSM465nnn/GSM465941/suppl/GSM465941_99A-11H1K_112A_319JR.CEL.gz	ftp://ftp.ncbi.nlm.nih.gov/geo/samples/GSM465nnn/GSM465942/suppl/GSM465942_62A-11H1K_138A_319JR.CEL.gz	ftp://ftp.ncbi.nlm.nih.gov/geo/samples/GSM465nnn/GSM465943/suppl/GSM465943_101A-11H1K_140A_319JR.CEL.gz	ftp://ftp.ncbi.nlm.nih.gov/geo/samples/GSM465nnn/GSM465944/suppl/GSM465944_71A-11H1K_141A_319JR.CEL.gz	ftp://ftp.ncbi.nlm.nih.gov/geo/samples/GSM465nnn/GSM465945/suppl/GSM465945_61A-11H1K_153A_319JR.CEL.gz	ftp://ftp.ncbi.nlm.nih.gov/geo/samples/GSM465nnn/GSM465946/suppl/GSM465946_85A-11H1K_154A_319JR.CEL.gz	ftp://ftp.ncbi.nlm.nih.gov/geo/samples/GSM465nnn/GSM465947/suppl/GSM465947_103A-11H1K_155A_319JR.CEL.gz	ftp://ftp.ncbi.nlm.nih.gov/geo/samples/GSM465nnn/GSM465948/suppl/GSM465948_80A-11H1K_156A_319JR.CEL.gz	ftp://ftp.ncbi.nlm.nih.gov/geo/samples/GSM465nnn/GSM465949/suppl/GSM465949_78A-11H1K_157A_319JR.CEL.gz	ftp://ftp.ncbi.nlm.nih.gov/geo/samples/GSM465nnn/GSM465950/suppl/GSM465950_12B-11H1K_001A_319JR.CEL.gz	ftp://ftp.ncbi.nlm.nih.gov/geo/samples/GSM465nnn/GSM465951/suppl/GSM465951_37B-11H1K_003A_319JR.CEL.gz	ftp://ftp.ncbi.nlm.nih.gov/geo/samples/GSM465nnn/GSM465952/suppl/GSM465952_01B-11H1K_005A_319JR.CEL.gz	ftp://ftp.ncbi.nlm.nih.gov/geo/samples/GSM465nnn/GSM465953/suppl/GSM465953_14B-11H1K_013A_319JR.CEL.gz	ftp://ftp.ncbi.nlm.nih.gov/geo/samples/GSM465nnn/GSM465954/suppl/GSM465954_17B-11H1K_031A_319JR.CEL.gz	ftp://ftp.ncbi.nlm.nih.gov/geo/samples/GSM465nnn/GSM465955/suppl/GSM465955_29B-12H1K_034A_319JR.CEL.gz
!Sample_data_row_count	54675	54675	54675	54675	54675	54675	54675	54675	54675	54675	54675	54675	54675	54675	54675	54675	54675	54675	54675	54675	54675	54675	54675	54675	54675	54675	54675	54675	54675	54675	54675	54675	54675	54675	54675	54675	54675	54675	54675	54675	54675	54675	54675	54675	54675	54675	54675	54675	54675
!Sample_relation	Reanalyzed by: GSE119087	Reanalyzed by: GSE119087	Reanalyzed by: GSE119087	Reanalyzed by: GSE119087	Reanalyzed by: GSE119087	Reanalyzed by: GSE119087	Reanalyzed by: GSE119087	Reanalyzed by: GSE119087	Reanalyzed by: GSE119087	Reanalyzed by: GSE119087	Reanalyzed by: GSE119087	Reanalyzed by: GSE119087	Reanalyzed by: GSE119087	Reanalyzed by: GSE119087	Reanalyzed by: GSE119087	Reanalyzed by: GSE119087	Reanalyzed by: GSE119087	Reanalyzed by: GSE119087	Reanalyzed by: GSE119087	Reanalyzed by: GSE119087	Reanalyzed by: GSE119087	Reanalyzed by: GSE119087	Reanalyzed by: GSE119087	Reanalyzed by: GSE119087	Reanalyzed by: GSE119087	Reanalyzed by: GSE119087	Reanalyzed by: GSE119087	Reanalyzed by: GSE119087	Reanalyzed by: GSE119087	Reanalyzed by: GSE119087	Reanalyzed by: GSE119087	Reanalyzed by: GSE119087	Reanalyzed by: GSE119087	Reanalyzed by: GSE119087	Reanalyzed by: GSE119087	Reanalyzed by: GSE119087	Reanalyzed by: GSE119087	Reanalyzed by: GSE119087	Reanalyzed by: GSE119087	Reanalyzed by: GSE119087	Reanalyzed by: GSE119087	Reanalyzed by: GSE119087	Reanalyzed by: GSE119087	Reanalyzed by: GSE119087	Reanalyzed by: GSE119087	Reanalyzed by: GSE119087	Reanalyzed by: GSE119087	Reanalyzed by: GSE119087	Reanalyzed by: GSE119087
!series_matrix_table_begin
ID_REF	GSM465907	GSM465908	GSM465909	GSM465910	GSM465911	GSM465912	GSM465913	GSM465914	GSM465915	GSM465916	GSM465917	GSM465918	GSM465919	GSM465920	GSM465921	GSM465922	GSM465923	GSM465924	GSM465925	GSM465926	GSM465927	GSM465928	GSM465929	GSM465930	GSM465931	GSM465932	GSM465933	GSM465934	GSM465935	GSM465936	GSM465937	GSM465938	GSM465939	GSM465940	GSM465941	GSM465942	GSM465943	GSM465944	GSM465945	GSM465946	GSM465947	GSM465948	GSM465949	GSM465950	GSM465951	GSM465952	GSM465953	GSM465954	GSM465955
1007_s_at	3.338413218	3.360025943	3.39291858	3.716703915	3.336838938	3.352252146	3.325453839	3.566823548	3.051039533	3.45565061	3.245881871	5.387735901	6.294276195	5.576863534	5.700033393	5.424823894	5.579619265	5.497892284	3.336733797	3.587401277	3.582065624	3.363233222	3.300801387	3.344231866	3.981451207	3.38693925	3.849504741	3.265877297	3.745765473	3.367060486	5.486536682	5.384974761	5.612884438	5.811600129	5.520021461	5.573588542	6.223151205	5.672482063	5.599655246	5.585203376	5.645992313	5.36544621	5.689743077	3.18890455	3.134921843	3.394448782	2.893329109	3.295567062	3.08285764
1053_at	7.023864786	7.042042676	6.674210057	6.864419211	6.458582457	6.951834342	7.180306105	7.18232389	6.926789343	6.828942696	6.865022401	7.760253116	7.62161778	7.619423194	7.676285178	7.804957244	7.714443531	7.977965799	6.864093168	6.834600991	6.903888579	6.465075332	6.870684807	6.322447781	6.827959691	6.870681074	6.900269183	6.876463458	6.873366449	6.847285523	7.764103819	7.606565334	7.775029039	7.344523456	7.614541002	7.726959773	7.884025979	7.616023464	7.767434698	8.030820628	7.700594208	7.850812551	7.764543104	6.894932805	7.092882331	6.87977422	7.036893802	6.599541946	6.78477241
117_at	11.31087512	11.441965	10.64558699	11.45748053	10.45099833	11.17869957	11.39645595	11.10430604	11.44531541	10.52226199	10.29277735	11.16955366	11.14829899	11.07222757	11.43955959	12.20378706	11.6008514	12.79644959	10.81895217	10.29412138	10.54506258	9.512365075	11.63367214	9.275854212	11.14749751	11.06601287	10.57034452	10.11760573	10.34946144	10.9506051	11.57874213	11.85912016	11.27727542	10.7786552	10.99857187	11.36696836	11.42033203	10.85063279	10.76596231	11.31189939	10.57301238	11.66080231	11.61446303	11.13064156	11.06571735	10.98042063	11.32801346	11.07046672	10.77965352
121_at	3.033775425	3.012222761	2.993989163	3.03637999	3.005432796	3.000050907	3.04423639	3.157424219	2.978132799	3.000031064	3.41301089	2.28406892	1.891787141	2.209843752	2.163587151	2.148483405	2.25845251	2.320404738	3.029564483	3.00390373	3.051529921	3.019565652	3.001298749	2.784326914	2.95856962	3.052709551	3.089003196	2.719265331	3.011422728	3.018502516	2.012240785	2.139480424	2.216951722	2.372115803	2.328896286	2.248220567	2.183364906	2.216052759	2.239093585	2.21545887	2.244690893	2.318624106	2.169977522	2.990674925	3.266185533	3.118437821	3.028222215	2.945946962	2.909005849
1255_g_at	2.058366877	2.06194377	2.044558446	2.158554467	2.026987374	2.051729363	2.058581874	2.32401421	2.177034848	2.051700046	2.309775853	1.972484264	1.9045589	2.008394114	2.015208948	1.983564713	1.989256804	1.966305285	2.058332907	1.905477358	2.060631084	2.065128319	2.121274259	1.796986229	2.000930828	2.079553538	2.059040215	2.247594248	2.099088359	2.055060817	1.997693949	1.981306503	1.996901544	1.937003175	1.951588846	2.000911119	1.986013516	1.99131025	1.995880183	1.962799828	2.012395	1.96351392	1.945135123	2.148023862	2.220862041	2.075409207	2.063055273	2.104112786	2.23801585
1294_at	8.639061076	8.790361626	9.362412189	8.403757119	8.771415677	8.801247827	8.763910446	8.769648274	8.193304612	8.940354539	8.021870733	9.086025442	9.664432181	9.905787504	10.09754967	9.376898557	9.282748567	8.934708611	8.556902451	8.247294569	8.47050049	8.467073463	8.353363641	9.113107326	8.734213881	9.04811973	8.708771047	8.48118032	8.675720555	8.744054853	9.556019526	10.06222904	9.362599485	10.00373953	9.784079856	9.416160655	9.929954625	9.545900505	9.68069938	9.310320964	9.342675148	9.453461658	9.688682713	8.829488169	8.554853402	8.767137285	8.452152589	8.95038712	8.717906943
1316_at	3.203935079	3.230468295	3.834723159	3.356602801	3.199877357	3.246758159	3.246738732	3.546340129	3.435277406	4.041267772	3.957734159	2.960849274	2.925929203	3.000706816	3.005091623	2.970990362	2.965167768	2.879077733	3.235072522	3.023454119	3.205943546	3.25530743	3.335119103	3.036730957	3.195253938	3.23809987	3.178624873	3.57462379	3.316841603	3.1912736	3.01842778	3.064932125	2.971169555	2.848727609	2.881270116	2.972278608	2.976943922	2.969659564	2.971148225	2.928659862	3.05851763	2.913519846	2.897154604	3.386980026	3.372718499	3.254965559	3.24619709	3.700044984	3.312964398
1320_at	2.34861908	2.36228879	2.340908508	2.463200883	2.297082995	2.348753176	2.348798424	2.692248547	2.537931569	2.355754933	2.675161451	2.472093141	2.446503614	2.537157157	2.519928905	2.494829557	2.491606056	2.460698692	2.349213147	2.150215233	2.346054795	2.36847618	2.438230037	2.1252653	2.294672591	2.370682057	2.33486204	2.673081915	2.414745898	2.346672183	2.546977862	2.500469856	2.489254283	2.416233865	2.442797053	2.492524905	2.493632864	2.493206645	2.496898215	2.448620782	2.514380906	2.464025437	2.427323085	2.483309252	2.496113035	2.352969896	2.349729769	2.448595533	2.580917927
1405_i_at	11.82597203	11.22504249	12.37898533	12.29739987	12.58987092	12.40584343	12.09618382	12.61758783	11.94497694	12.34686747	11.50237957	12.72484241	13.84060512	13.0171394	13.29643876	13.092924	13.08966261	13.43627982	12.59314492	12.0497614	12.50459876	12.84194559	12.57283643	12.39638422	12.07836999	12.26653669	13.09120956	12.85366954	12.52725202	13.30116651	13.24896457	13.01866736	13.71618394	14.16797763	13.52898312	13.97972566	13.41451868	14.01932422	13.4840334	13.91308668	13.92649956	13.65411304	14.14446188	12.55469853	12.59860362	12.46011063	12.32044244	12.80504277	12.50438415
1431_at	2.580522097	2.595571096	2.578637455	2.702420756	2.56167968	2.580100185	2.582488128	2.955793962	2.707267483	2.587709027	2.947901226	2.475589761	2.492230983	2.487060196	2.509392258	2.470169379	2.477532887	2.458899578	2.591468045	2.478981588	2.600155994	2.59905764	2.68138463	2.392708883	2.529929465	2.601794687	2.562217859	2.811858521	2.646665671	2.598982131	2.513485777	2.487389395	2.502333484	2.436252883	2.451111358	2.513184816	2.475677959	2.492040231	2.484134846	2.472498244	2.496965372	2.455761052	2.447256777	2.668871826	2.756640189	2.610548555	2.570611931	2.649657354	2.818909869
1438_at	1.887355438	1.890488724	1.87799653	2.000178259	1.84824709	1.887902858	1.887628834	2.123077004	2.044185037	1.885363228	2.164550648	1.770581357	1.657566911	1.747399295	1.753224324	1.725028154	1.735011973	1.724095486	1.888230972	1.746793891	1.895535876	1.888929338	1.959942892	1.625153773	1.845414586	1.909682984	1.881541461	2.090529743	1.938428273	1.883822533	1.726994982	1.718434284	1.735414235	1.690896974	1.692522755	1.743062903	1.730560426	1.731436705	1.739735334	1.698414224	1.747982204	1.713941934	1.705491626	1.950087254	2.04349086	1.904976295	1.888189176	1.918104285	2.079637776
1487_at	8.163278038	7.883219793	7.945310847	8.083266338	7.856538726	8.001910025	8.284744382	7.985954712	8.178452452	8.073384267	7.990171357	8.281878331	9.434968703	8.83227038	8.818218192	8.900860844	8.616915461	8.715288318	8.104875484	7.751297175	7.750636569	7.707097363	7.943918984	7.617384309	8.126969978	8.024320817	7.882786138	8.052938271	8.079665544	8.111598934	8.772285928	8.944751932	8.763288596	8.836715388	8.933301783	8.83601856	8.744472111	8.794410227	8.798949777	8.531500269	8.750117327	8.913372115	8.572833678	8.002318777	8.036746186	8.228899393	8.133328737	8.090635386	8.268121802
1494_f_at	2.471526367	2.489160332	2.508573684	2.575919268	2.433035781	2.468673737	2.46801245	2.835750101	2.65509051	2.499707621	2.778108047	2.165998516	2.102584509	2.19658459	2.200866946	2.176237316	2.178443392	2.172247037	2.472541519	2.281434641	2.462086138	2.460797195	2.53074789	2.239091181	2.421513532	2.493472229	2.432790596	2.579733046	2.538547795	2.471300009	2.198947377	2.173168767	2.186017824	2.132559206	2.150982823	2.185909246	2.179457821	2.180745158	2.185062953	2.151657677	2.197824484	2.153102024	2.112754796	2.593831862	2.629926975	2.488209739	2.475410623	2.618011635	2.700851414
1552256_a_at	5.05338079	6.630780346	5.141398935	4.953324347	5.164466762	5.35141688	5.542998884	5.994023124	5.354980942	5.20029308	5.080627075	5.935264774	6.704440267	6.388777452	6.541361449	6.616252218	6.430782525	6.029270347	5.402309075	5.098790769	5.093822699	5.147862303	4.932356412	5.643095167	5.723365258	6.286242115	5.633339375	5.389854789	5.868615038	4.942680284	6.788863859	7.009736138	6.347583624	5.839697525	6.443488105	6.351300423	6.569273039	6.491976927	6.488176264	5.304287569	6.445796398	6.731147363	6.303681924	5.847603489	5.214216163	5.403293157	5.205746483	5.275405233	5.462270988
1552257_a_at	7.49861215	7.415963682	7.228550714	7.283439486	6.785234781	7.31270063	7.205748262	7.28942196	7.437907251	8.000748166	6.663363622	7.807648079	8.522633864	8.536172739	8.75719611	8.32165906	7.937513889	8.062940813	7.293309389	7.194946252	7.048689742	7.185659321	7.042708485	7.403750468	7.332792407	7.927929486	7.06930434	7.566849623	7.998436053	7.009065298	8.691990952	8.712052128	8.247591459	8.785889962	8.610161387	8.297652421	8.453044238	8.415907172	8.457222473	8.110818332	8.277547504	8.544817396	8.434884684	7.189370254	7.059665824	7.580809429	7.307687679	7.746618283	7.185338664
1552258_at	3.460403318	3.584493759	3.449493686	3.574765907	3.684348573	3.516791139	3.456280039	3.736283326	3.615689756	3.457398373	3.748489846	3.889394036	4.912025128	4.201936924	3.407798295	5.227205162	3.543523045	3.40563386	3.454512717	3.217937484	3.456060596	3.445664285	3.665769256	3.233882272	3.403356275	3.449270724	3.439162148	3.965188623	3.538294939	3.41639549	4.205837673	6.558745842	3.12885827	2.918050821	3.349103927	3.550611527	3.662028774	3.770193885	3.20333058	3.256295608	3.307243586	3.638110659	3.959333861	4.126687476	3.59210016	3.464707966	3.458985055	4.57993939	3.665703545
1552261_at	2.669683982	2.67471478	2.656212261	2.763353223	2.643739062	2.664338257	2.656201194	2.996078453	2.813154486	2.661874073	2.93073715	2.410684662	2.376030729	2.45884223	2.458028689	2.453556114	2.427233142	2.396461998	2.662752997	2.519222452	2.636756244	2.697462353	2.726483588	2.651632897	2.608555551	2.679031658	2.61533343	2.901498943	2.740951032	2.666002689	2.485496922	2.433285255	2.423033742	2.332858124	2.368549779	2.428414121	2.433537174	2.432926473	2.423046946	2.393989138	2.460000413	2.390641354	2.369580629	2.752277013	2.829267828	2.676648185	2.674068662	2.729732056	2.86539368
1552263_at	10.84397108	10.92376984	10.38755527	10.9491048	9.941825413	10.57270154	10.94942748	10.56416513	10.8297541	10.24151739	10.77781661	12.11018969	12.02693584	11.78844484	11.73198543	12.17836465	11.96024892	12.42266359	10.55047631	10.5101324	10.23543745	10.03802394	10.74746823	9.868186435	10.76985802	10.73804338	10.46118631	10.39794296	10.73959018	10.83017136	12.01523218	12.14840737	12.01356533	11.37545787	11.95007274	11.73764234	11.90211451	11.79201876	11.8592436	11.98827534	11.79369639	12.28344112	12.05675911	10.43307949	10.6382009	10.66338452	10.81978347	10.81329317	10.52717705
1552264_a_at	11.3367908	11.11686079	10.66052884	11.06107243	10.57759027	11.10772436	11.18591774	10.81305179	11.15468554	10.38141223	11.15804041	11.39193188	11.06962627	10.76715276	10.3906862	11.64132243	11.33476884	11.72584326	10.73953016	10.51946773	10.60883289	10.55677028	10.97267521	10.04180405	11.14223082	10.99909023	10.74049303	10.3043802	10.74921178	11.02839669	11.27120874	10.86166804	11.18041205	10.30280555	10.64570283	11.00489836	10.85006447	10.79846992	11.16417163	11.05990208	10.94708996	11.33315563	11.2728955	10.53210217	11.10963649	11.04762528	11.34996312	10.92103058	10.46240481
1552266_at	2.660797993	2.686362308	2.664710974	2.793433708	2.600137442	2.673821149	2.659711686	3.04266797	2.871070704	2.676438795	3.74508216	2.721677498	2.757862416	2.837260344	2.811941113	2.793777769	2.767906127	2.716448894	2.672202534	2.437917535	2.649368775	2.697188964	2.768725662	2.475754549	2.617281879	2.682311569	2.619851533	2.933769104	2.768397471	2.667180794	2.855485913	2.822688719	2.772476878	2.663659437	2.694329043	2.776594422	2.784937555	2.775455063	2.774271156	2.732111778	2.804107613	2.705654223	2.670392502	2.912937194	2.784519181	2.656836219	2.657900043	2.806527397	2.909339222
1552269_at	2.198715009	2.209105546	2.278223898	2.307566423	2.160874755	2.194208527	2.198961787	2.490569187	2.342780102	2.197620104	2.476940692	2.15236277	2.120174305	2.200452797	2.198678715	2.172016457	2.170328603	2.141386945	2.197185552	2.012498452	2.201416675	2.212246606	2.273525078	1.962443334	2.14314555	2.221081596	2.188033225	2.433905703	2.247672334	2.196336081	2.195196058	2.167492006	2.175082142	2.097771191	2.109169245	2.17736965	2.173600852	2.175220732	2.175569707	2.138050234	2.194410447	2.130912894	2.109279	2.29171648	2.344562051	2.214447027	2.201413892	2.265700773	2.393919913
1552271_at	1.78323127	1.767784988	1.752246308	1.849743601	1.782531641	1.768379496	1.778627637	1.925039266	1.847839628	1.758746976	1.850152677	1.61759229	1.517199616	1.583344943	1.637089509	1.577378645	1.624465604	1.644186688	1.77676885	1.736010704	1.805854332	1.774003718	1.767233075	1.388730778	1.712990466	1.796394105	1.836145676	1.880363041	1.771854024	1.769708168	1.517170239	1.584653089	1.617923434	1.657367787	1.609142353	1.63693919	1.589159622	1.61239667	1.631862029	1.614593858	1.631713312	1.654485672	1.588508004	1.792101894	1.94766614	1.838369305	1.769523945	1.75058179	1.816419382
1552272_a_at	2.041934648	2.045879962	2.029482823	2.143171912	2.015337467	2.035994923	2.052707947	2.296371916	2.135063459	2.037206133	2.251892981	1.953995757	1.838309161	1.981999874	1.99100849	1.944768231	1.964688861	1.942663948	2.041280936	1.890036291	2.044224843	2.042008737	2.094088596	1.76340328	1.980995801	2.062861692	2.042318405	2.136355981	2.068575071	2.039758597	1.986109464	1.95623216	1.969444428	1.998007268	1.93963754	1.972356907	1.963521272	1.967371249	1.976033976	1.932995004	1.984061794	1.9468282	1.962216176	2.116893651	2.197247979	2.056253561	2.046081181	2.053869257	2.193969448
1552274_at	10.31866278	9.752914172	9.037609221	9.77482448	8.944801533	8.902158619	9.16597482	9.49046041	9.559236968	9.067400107	8.989592732	9.347676415	8.40929235	9.413489329	8.975790668	10.2782211	9.556552023	10.28593061	9.662766071	9.356971619	9.171380761	9.416302772	9.669144576	9.221399381	9.510218489	9.64105447	8.919151566	9.223746486	9.514078937	8.79481396	9.667979468	9.82484092	9.154664302	8.801334208	9.425876856	9.196783671	9.720530104	8.849998345	9.303867108	9.457008109	9.47407704	9.729300795	9.629622217	8.46129838	9.584406404	8.901786658	9.610483103	9.397707984	9.018673862
1552275_s_at	9.494705854	8.846254769	8.310927925	8.886620625	7.717782705	8.542122444	8.402208661	8.442558979	8.710069758	7.800324603	8.307489317	8.715906599	8.028924882	8.043625243	7.207965894	9.35312233	9.005092789	9.430287734	8.385290027	8.282600624	8.144893872	8.395293875	8.597676402	7.862857914	8.561103239	8.849834304	8.378222326	8.255243266	8.280095787	8.071186643	7.934928971	8.14228015	8.775097143	8.178215101	8.233753899	8.554122388	8.111830296	8.60865868	8.629160923	8.921354042	8.215868581	9.348958136	9.32671897	7.736309764	8.843274821	8.407312271	8.989447542	8.072864443	7.88557082
1552276_a_at	2.561540655	2.408280961	2.400564558	2.511492013	2.383258672	2.404106777	2.528886697	2.545873183	2.494873589	2.399691958	2.535708364	1.824481218	1.776490001	1.856537409	1.864883194	1.831970988	1.837656692	1.824732864	2.407867171	2.255589861	2.425109977	2.412688872	2.502306972	2.204228065	2.354891967	2.438876606	2.414641548	2.504636082	2.443502518	2.419930638	1.837265288	1.828327867	1.846572574	1.793986858	1.794673154	1.866084057	1.837269209	1.859595063	1.861323941	1.809933713	1.858196018	1.895511279	1.850539444	2.4657831	2.573456683	2.44516929	2.423394163	2.445778372	2.572336164
1552277_a_at	5.959956191	5.364720319	5.896773409	5.825173209	5.982060175	6.115966581	5.927772155	5.894622699	5.1030495	5.850573734	6.017762253	6.233862661	6.349379359	6.404255784	6.245571334	6.221141335	6.327319834	6.312978595	6.551131177	6.029533921	6.574201823	6.650835129	6.069008992	5.523989125	5.448452507	5.786394039	5.9460451	6.224454001	5.541336304	6.213495092	5.565948637	5.450239251	5.703773729	6.647918711	6.266502351	6.716226817	6.258593352	5.950885648	5.877491522	6.179108569	6.619139568	6.39923317	6.335588431	6.05668017	6.069545134	6.258964794	5.887906695	6.244436474	6.35910174
1552278_a_at	2.31067139	2.322693042	2.304586121	2.426741401	2.265141043	2.303308191	2.310894047	2.52834448	2.472920893	2.301078467	2.617195723	2.175930507	2.146446375	2.227693955	2.223814352	2.193694675	2.190866514	2.164320288	2.311250756	2.122661061	2.311922707	2.315456704	2.386248743	2.090908155	2.254404693	2.33305802	2.299044511	2.557892315	2.360729067	2.306898394	2.23006644	2.194713955	2.198664406	2.119842297	2.153508565	2.201762035	2.19859143	2.199215244	2.197552857	2.158882813	2.216751243	2.153473435	2.163559875	2.417729201	2.445954953	2.323207558	2.3111681	2.347365939	2.467703522
1552279_a_at	2.311899467	2.259506342	2.247244094	2.369522829	2.218601585	2.255076581	2.265158452	2.487965863	2.408598714	2.231973413	2.517127294	2.167785532	2.133346496	2.223013133	2.203238782	2.188376308	2.185514423	2.195650502	2.256603194	2.077474496	2.266685008	2.268902982	2.32712921	1.835064052	2.19607645	2.276517392	2.248857068	2.434438926	2.305277745	2.192103021	2.207705168	2.183929644	2.190050001	2.118387503	2.149332124	2.19255648	2.192502884	2.204392421	2.197321404	2.177591316	2.213016029	2.147610869	2.133559569	2.640181348	2.393038035	2.283537841	2.278852586	2.319015858	2.382396238
1552280_at	2.257063211	2.26270272	2.250657418	2.37732206	2.229549527	2.257489315	2.257394543	2.565274939	2.41367177	2.26013781	2.545237832	2.230331044	2.168672095	2.281052604	2.278557306	2.252091161	2.247782066	2.217251668	2.255610289	2.112757655	2.25997326	2.260161335	2.348664731	1.97856913	2.202124381	2.277618166	2.262588599	2.416127691	2.319906526	2.254511632	2.274741369	2.251735911	2.269287668	2.170789436	2.184710612	2.255101822	2.255483396	2.265690291	2.252381482	2.212940081	2.273094892	2.20551639	2.18423775	2.35724988	2.438139673	2.273580859	2.258681364	2.352387542	2.458717445
1552281_at	2.303160103	2.285896238	2.337635896	2.355097535	2.282289465	2.247644198	2.256575476	2.434855475	2.392662151	2.661470229	2.696608694	2.26478459	2.138967318	2.225504196	2.285031018	2.219941359	2.263982615	2.216701611	2.291505597	2.182165935	2.301808021	2.262771362	2.322049719	1.980527636	2.229915789	2.290238778	2.30169424	2.37909717	2.890120682	2.29252747	2.251564867	2.242617724	2.268760422	2.201046447	2.238348998	2.26484384	2.245816917	2.257586058	2.248666881	2.264326247	2.264056613	2.233662562	2.260572488	2.359036526	2.458128394	2.321812606	2.299836548	2.376343493	2.257270917
1552283_s_at	2.978915419	2.935545492	3.05120571	2.485906185	3.054332006	4.723970046	2.876044772	3.251578157	3.87460421	3.003340217	3.467788694	5.255625774	5.299460325	4.825300775	5.216568383	4.087128895	4.365125538	3.933042223	3.044835189	3.761846292	4.491171173	3.079430031	3.417863223	2.802505114	4.776569379	3.619552205	2.934824821	3.191080799	3.077376803	2.987261574	4.52232835	4.175935289	4.513612363	4.661289045	4.320335303	5.851129713	4.744267283	4.478067207	5.628087876	4.475291634	4.514212657	4.851664114	5.190096307	3.017263879	3.252868624	3.223303459	3.037659383	2.975962427	3.109135387
1552286_at	5.54705266	5.793653427	6.007779843	4.812754692	5.568649255	6.000871308	6.133018226	6.00769984	5.408614439	5.921962668	5.995092373	7.139562094	7.695290846	7.690260365	7.319690132	6.633285253	6.701206914	6.352347381	6.163520295	6.089242089	5.633356744	5.95113791	5.728299929	6.334102246	5.635712505	6.106082129	5.562524886	5.613618369	5.681591427	5.785164375	7.087250271	7.52024278	7.087100354	7.007632548	7.266857227	7.003853438	7.362925833	7.158955012	7.184749775	6.622320574	6.598177188	7.245150638	7.109175456	5.255898117	5.879481348	6.024602896	5.786179337	5.452199801	5.759080101
1552287_s_at	8.285065401	8.17932633	8.159758449	8.376896324	8.627600431	8.523788291	8.47988442	7.892127575	8.171429696	8.56922022	8.102785203	9.954189131	10.18953481	9.596750846	9.952030796	9.174622674	9.563305281	9.33034623	8.50806816	8.489721949	8.768699892	8.895979033	8.411754515	8.942827904	8.536605458	8.554601314	8.858006142	8.77177136	7.871568246	8.869058869	9.689778483	9.213787387	10.16306765	10.21000655	9.665669107	9.7510569	9.568902951	9.927958108	9.713174233	9.581934416	9.731466843	9.879946365	9.931951609	7.70099556	8.308425547	8.302203756	8.025049412	8.302413134	8.408178306
1552288_at	2.865734133	2.892504798	3.344294897	2.985687687	2.793421544	2.866820162	2.853379443	3.510927888	3.114064717	2.868024261	3.740361686	2.990563561	3.018577044	3.101879285	3.05292332	3.039420982	3.014393646	2.953146811	2.861744469	2.647798065	2.856639352	2.944828987	3.017414886	2.666409173	2.807720382	2.888949504	2.813737337	3.119644629	2.990689907	2.859106823	3.142543088	3.055719556	3.015822093	2.877241636	2.924282293	3.014392517	3.075822535	3.026394179	3.017472229	2.967004429	3.188394304	2.922659432	2.905831491	3.127318942	2.969797733	2.842281717	2.860807335	2.995842706	3.131292833
1552289_a_at	1.794503702	1.794683252	1.778333783	1.882879337	1.774916771	1.785478817	1.794841465	1.976393022	1.891964025	1.783458753	1.958136059	1.634684306	1.538364625	1.646729072	1.665903525	1.628645927	1.645672731	1.638381115	1.793893522	1.661907229	1.80094979	1.796679645	1.834321888	1.502781645	1.734657494	1.813247616	1.810169129	1.927180673	1.827558571	1.788588269	1.616637807	1.624815239	1.650857353	1.61873871	1.61111586	1.656386514	1.63498049	1.645330149	1.652358333	1.621860523	1.660880116	1.635616227	1.626901815	1.840373648	1.968657788	1.816900248	1.799992004	1.815445067	1.92395044
1552291_at	9.221569189	9.674656678	8.543158225	9.850261029	8.515532021	9.450290427	9.579629468	9.054153482	9.448562337	9.030530128	9.691751302	10.9421819	10.08923403	10.08100708	10.02560291	10.72488106	10.30257935	10.48603841	9.26540869	8.879961318	9.449384235	8.463301363	9.44446957	8.411191305	9.447911503	9.285136173	8.677255254	8.983547069	8.979100492	8.857973987	10.53636122	10.16155823	9.945104485	9.769103009	10.37563462	10.59647359	10.38494994	9.783798863	10.40291513	10.62891795	10.09238072	10.52108903	10.30512469	9.165300446	9.089266596	9.141304083	9.497601533	9.142883407	9.327892962
1552293_at	2.603822196	2.621090309	2.602430555	2.692007904	2.544431075	2.584058567	2.588458544	2.769060886	2.800873501	2.581535496	2.913397119	2.344161116	2.269428245	2.406655689	2.396944646	2.376297109	2.376417144	2.368930061	2.599499788	2.483226185	2.60247101	2.626955494	2.692643391	2.403431052	2.535754092	2.61227968	2.587694027	2.886079546	2.665735633	2.59406565	2.402927689	2.358484564	2.368058647	2.347114328	2.29512604	2.387136746	2.369696248	2.374555007	2.368439069	2.326024992	2.39029672	2.363146659	2.358394038	2.715878625	2.815661441	2.608220813	2.599971601	2.617522558	2.725712231
1552295_a_at	3.863401462	3.137291655	3.91751704	3.891311432	4.0343147	3.848043198	3.811976636	3.704144551	3.691625701	3.82534271	3.704184903	2.650411921	2.633947998	2.86764305	2.946692724	2.776053442	2.801367802	2.653545726	3.860120684	3.868919884	3.888331338	3.91985858	3.580987548	3.596411048	3.783623272	3.875968282	4.166505775	3.673928049	3.84146665	4.091902252	2.730161157	2.746873667	3.121207722	3.457526488	2.85718152	3.019144842	2.800779386	2.837952912	2.830506907	2.837555188	3.082747606	2.891421389	2.902497922	3.541758958	4.07534111	4.661187513	3.85505083	3.802585401	3.855338079
1552296_at	2.563167097	2.572543415	2.554228497	2.670156917	2.531255827	2.562430219	2.563039915	2.928366462	2.773728454	2.56133884	2.91477184	2.646768325	2.625389195	2.700940263	2.681470085	2.6479448	2.643089344	2.598454559	2.568856082	2.415540189	2.574750933	2.593459606	2.628202251	2.378770276	2.512527332	2.589711125	2.575514916	2.749363952	2.626704539	2.564939294	2.649069998	2.641369646	2.660615648	2.594885592	2.566729544	2.655554941	2.656551042	2.652484733	2.645285342	2.626881548	2.673860373	2.621760614	2.554956855	2.696460245	2.690904343	2.58618489	2.56453912	2.607213775	2.730589009
1552299_at	2.6032688	2.637826371	2.615532356	2.736158573	2.596684528	2.750918492	2.603367455	2.838809529	2.705026469	2.620067513	2.816953441	2.533302292	2.466222892	2.57285005	2.582622207	2.555589944	2.650851203	2.560527633	2.604885012	2.389306078	2.602778323	2.645062153	2.645345688	2.328196393	2.545960338	2.61716164	2.627972617	2.778786995	2.627029188	2.592471506	2.56256484	2.548228003	2.569636906	2.515172119	2.445235773	2.58588362	2.553640852	2.557795808	2.571519739	2.535048522	2.586694941	3.805387584	2.564172372	2.669628907	2.715906191	2.613712416	2.700127806	2.638004834	2.762577669
1552301_a_at	2.664364761	2.620835736	2.867504121	2.825351087	2.919644024	2.70484224	2.600619977	3.350752168	2.877387956	3.596270656	3.081141634	2.462819419	2.41262184	2.479854861	2.467484889	2.414446634	2.391833328	2.481296317	2.664973543	2.493202442	2.700041284	2.62323392	2.790268144	2.495402834	2.573855785	2.618237373	2.581901955	2.864700656	2.756589981	2.702726754	2.480290628	2.70853895	2.467655633	2.487245527	2.424455523	2.479397597	2.441365711	2.457889927	2.471537919	2.442272799	2.471862163	2.489048401	2.449995454	2.816208756	3.013369235	2.823910292	2.660967225	3.742570594	3.076721582
1552302_at	8.211861348	9.020080583	8.781661165	8.83135598	8.642779467	8.24203861	8.176171152	8.559763323	8.590587086	8.776479754	8.590749807	8.047122522	7.569024448	8.634277408	9.20563851	8.807261903	8.109194415	8.19556632	8.466623514	8.511697682	8.672138927	8.833150698	8.633549282	8.261023267	8.464881939	8.435201571	8.21125141	8.436774128	8.863594974	8.013069175	8.894764668	8.891583207	7.338242457	7.912799625	8.876878763	7.934956343	9.265669906	7.676800881	8.172404863	8.524396436	8.235907979	8.010298059	7.887147472	9.019927658	8.21657063	8.210854919	8.303339461	8.947485402	8.76467698
1552303_a_at	7.640936409	8.374497451	7.961610557	7.705099102	7.863152287	7.645819504	7.625322987	7.656206052	7.591339751	7.475902208	7.876422493	7.529898003	6.734565453	7.549008364	7.68477834	7.67308903	7.521467322	7.546866629	7.531031786	7.448906253	7.667316426	7.99582689	7.692608555	7.728862135	7.616428326	7.605566838	7.669428542	7.62218474	7.524442496	7.380315019	7.813806486	7.892297172	7.102208219	7.35980117	7.448823185	7.323660485	7.909961004	7.469270115	7.540557228	7.514841782	7.608648328	7.554526582	7.44441695	8.173565495	7.52880569	7.645709904	7.652550862	7.832114921	7.790425741
1552304_at	2.253052799	2.262297192	2.238401958	2.363337545	2.218729584	2.252278165	2.253358383	2.5289633	2.404678371	2.253414757	2.508749721	2.238067393	2.193612697	2.267360859	2.271065904	2.244474548	2.244916818	2.224348261	2.252786074	2.084767836	2.256564888	2.26652434	2.329764207	2.019082181	2.195381999	2.273600678	2.245613537	2.479130597	2.302428413	2.25128871	2.262411835	2.241854461	2.257506953	2.175150869	2.185624218	2.253202432	2.247923951	2.249937305	2.251420803	2.212595931	2.265471442	2.207674827	2.198717228	2.337577154	2.399131848	2.263735928	2.257127005	2.314740684	2.44406349
1552306_at	3.345433796	3.327995611	3.320882326	3.577646931	3.313108967	3.043721244	3.340205126	3.566355113	3.19998319	3.332285992	3.449048643	3.376346265	3.296265354	3.395676753	3.404520889	2.956482595	3.38101359	3.365137606	3.305822374	3.869625809	4.198201479	3.345627223	3.392361588	2.951112149	2.810639573	3.803348146	3.88398159	3.635690657	3.217008197	3.491738471	3.100830918	3.382203737	3.3362049	3.899637683	3.385442567	3.236249085	3.129435746	3.532770155	3.344745026	4.248847335	2.998469066	3.64884755	3.345960942	3.202987203	3.502393572	3.159002681	3.258211455	3.183308439	3.1215233
1552307_a_at	6.94430841	6.242087533	6.721134073	6.415960033	6.698547441	6.729586452	6.992523811	6.025414828	6.469587703	6.664273463	6.388476751	8.135101593	8.389037904	7.921748283	8.303106801	7.644162789	7.677901575	7.565673839	6.781293441	7.057463848	7.180603829	6.815479272	6.354349362	7.008553603	6.816073526	6.632717794	7.112718366	6.942959696	6.607160301	6.949639458	7.877956235	7.781958119	7.927371114	8.256530519	7.852952314	8.213009948	8.227184125	8.277050401	7.899354497	7.86721502	7.912831879	7.877277103	7.895837802	6.632205	6.332217756	6.596402801	6.524978526	6.495031657	6.810418623
1552309_a_at	6.032500714	5.113124428	7.211567035	5.150488968	5.662407966	4.080807531	5.687318131	4.811854268	3.042004788	5.655597322	2.920844103	2.693613104	2.070611506	3.050826344	3.079571071	6.122175121	4.436111136	4.571174659	5.090965796	5.480367238	4.989784339	4.341028876	4.99443053	4.443563704	4.633034427	4.995503276	3.28670673	5.667460143	4.730554161	4.968576568	3.231424139	3.84331197	1.627422031	4.486965265	4.784144493	3.707871815	3.729665988	3.752353113	3.609274335	4.050677558	3.757954184	4.31262064	3.404982712	6.625966128	5.265792763	5.062895332	5.006207831	6.124307296	5.900534244
1552310_at	7.997858889	8.002286864	7.735522102	8.003897045	8.043052135	8.027444353	8.088967682	7.972996649	7.42902339	7.62507611	7.12249534	9.605018515	9.719218739	9.491489343	9.927625825	9.099415368	9.548893127	9.157599052	8.048970967	8.697982785	8.71988218	8.127550115	7.721163565	8.517563864	8.104278174	8.040650277	8.59558409	8.056590522	7.222523341	8.636070237	9.023072184	9.102836811	9.64854239	10.12435682	9.595453749	9.446027473	9.160112865	9.315193892	9.440715827	9.503338799	9.270992673	9.574221819	9.437238381	6.941874543	7.704694226	7.920375565	7.594868261	7.592599994	7.754291907
1552311_a_at	3.876551058	3.877124725	3.876026521	3.991376181	3.872516164	3.878837698	3.876843938	4.115061595	4.907108954	4.150638965	4.362766375	5.582794486	5.579256948	5.565269101	5.620891124	5.57882114	5.645507928	5.608851281	3.87641919	3.71633023	3.659844557	3.874983824	4.048025376	3.639202121	3.81873505	3.816004192	3.793586241	3.937337892	3.897404407	3.814450628	5.732988914	5.614041224	5.521176559	5.332838155	5.519262798	5.469990147	5.585693583	5.581411809	5.566340792	5.516992425	5.614111699	5.378427729	5.544516224	4.083391079	4.010989295	3.89089393	3.807930043	4.16046767	3.958148932
1552312_a_at	7.587906004	7.767109772	6.053072053	7.242077462	6.863201063	7.017548194	7.044599806	6.140049032	6.303756298	5.36188001	6.436309603	8.064133858	5.857701562	6.594932678	5.632851558	8.022520165	7.635762802	8.038630626	6.467661465	6.947426533	7.373099143	7.124859786	7.388600282	6.496197209	7.094025312	6.684389148	7.268228482	6.042060525	5.258865588	7.05438736	6.443655903	6.801696332	7.655077844	6.8387981	6.790084877	7.415768822	7.34667896	7.07703078	7.29238674	7.757038502	6.914294361	8.502098644	8.223767002	6.931096554	6.764364632	6.86789351	7.610891786	5.393278335	6.14456069
1552314_a_at	2.842246556	3.045165525	2.851389847	2.938860835	2.823607374	2.828867496	2.93241995	3.075955446	2.945632948	2.843824491	3.015393924	2.860865105	2.827567886	2.927400752	2.933965398	2.90270178	2.923673443	2.893602058	2.841095186	2.689820564	2.851017602	2.844248781	3.718382661	2.786058874	2.784961878	2.860520251	2.850107247	2.980262589	2.870519684	3.186265104	2.903271857	2.898923189	2.885976957	2.867011946	2.881229284	2.88401021	2.904812197	2.919307204	2.91764234	2.893102439	2.928231394	2.887912446	2.878020554	2.996667683	3.006263175	2.865597324	2.849380415	2.877052774	3.001310372
1552315_at	9.861581754	8.964646696	9.520864238	8.902680327	9.510848932	9.605777665	9.78102001	8.62191532	9.211733519	9.534304332	9.17356754	9.686252457	9.706235128	9.695134957	9.823270187	9.161476531	9.700874379	9.416329452	10.23030894	9.834033174	9.532683067	9.845489484	9.614875909	10.39649055	9.981482894	9.393093076	10.44017472	9.740902197	9.598663967	9.971745471	9.868778932	9.44884996	10.04686314	9.702046525	9.544662234	9.752874755	9.556938412	9.998325376	9.784947577	10.12508315	9.893156144	9.461457201	9.54773946	9.204445801	9.483095026	9.458217702	8.818844496	8.575883198	9.146885339
1552316_a_at	11.4024212	10.81766359	11.51085854	10.92218233	11.26187431	11.18358425	11.30707712	10.63219904	11.15311527	11.27025762	11.02327765	12.25461907	12.41849187	12.50681256	12.53708202	11.70325857	12.22133868	11.99794003	11.71153755	11.74603466	11.35160011	11.50689493	11.30465939	11.98827509	11.4672473	11.30602539	11.88868515	11.70428652	11.49633687	11.56820927	12.6027372	12.21145455	12.57645153	12.65738216	12.49336889	12.51808322	12.593336	12.58307243	12.46911899	12.6923859	12.50532886	12.35404066	12.08101224	11.19487042	11.05706259	11.12856916	10.58526545	10.6249421	11.14458852
1552318_at	11.73153187	11.02433864	11.83820439	11.4828733	11.88008905	11.51236192	11.80037448	10.70427475	11.2346936	11.29530623	11.57877792	12.10499127	12.05584802	12.55088524	12.7430771	11.595421	12.27010234	12.01710286	12.3731163	12.0658976	11.55350475	12.18298181	11.9466907	12.42063063	11.7700083	11.89201925	12.29720139	11.63887655	11.56372602	12.07402063	12.19790702	12.14605391	12.73743874	12.57106076	12.46739614	12.54288097	12.39853047	12.79273098	12.71846655	12.79233433	12.63096424	12.67698642	12.25570512	11.54071112	11.79943094	11.7868377	11.12497529	11.11580236	11.38616767
1552319_a_at	3.497926005	3.515778067	3.493969966	3.615542902	3.425278413	3.498479718	3.485471927	3.881614878	3.804948909	3.505768047	3.895489956	3.404966727	3.401438158	3.478003262	3.453376544	3.43938617	3.421470819	3.374750247	3.495526451	3.260085618	3.47975468	3.522116294	3.576180453	3.266760561	3.442978459	3.517543011	3.48372121	3.818107719	3.811789956	3.567230561	3.525267997	3.447805329	3.424133225	3.273863609	3.318704959	3.411540807	3.434669656	3.428440973	3.42772445	3.387852512	3.45188487	3.326437627	3.303270991	3.66563054	3.636771846	3.477370154	3.492860756	3.598857109	3.698434393
1552320_a_at	3.679359595	3.85317777	3.798401434	3.941473551	3.758319	3.834297113	3.822329834	4.10762026	4.029012223	3.681267803	4.425756016	4.058728619	4.038167239	4.118951995	4.177705962	4.060932234	3.967384676	3.841329633	3.818505754	3.67842189	3.766286455	3.927341913	3.935337594	3.691651576	3.776662258	3.83091835	4.076614065	4.283503392	3.95824243	3.938425469	4.219213205	4.054987545	3.958035821	4.905493125	3.905442122	3.989104529	4.06235398	4.050794185	3.99295796	4.650415917	4.060101269	3.813365001	3.856147329	4.045885702	3.766087189	3.736526943	3.795659539	3.999906615	4.019520303
1552321_a_at	2.580232718	2.570743812	2.639262326	2.744058966	3.17227439	2.567427737	2.576076795	2.832275997	2.724632889	2.647097295	2.81984373	3.437151335	2.795266049	2.86490991	3.107301271	2.821036556	2.782245235	2.697043995	2.944048273	2.912075104	2.752487331	3.564373151	2.712076697	2.444006269	2.602720448	2.516043321	4.019016801	4.220522265	2.676122884	2.672556463	2.816546297	2.814209394	2.778641617	3.983320087	2.743382526	2.830304122	2.826239028	2.87600908	2.82018798	2.830133417	2.843906951	2.83361801	2.828126972	2.687583973	2.720033624	2.625017505	2.593153048	2.764722788	2.80462825
1552322_at	2.523846911	2.635246481	2.457126992	2.577244961	2.485300651	2.465281068	2.468797719	2.745009615	2.518689219	2.464452173	2.654782311	2.580778132	2.538953297	2.475642425	2.629024569	2.591835373	2.6020424	2.778914596	2.468576993	2.298158767	2.424704175	2.478124714	2.486603526	2.27467143	2.384120369	2.482574891	2.717423364	2.678344531	2.499942603	2.466270299	2.585090886	2.58500795	2.609023139	2.565364632	2.56449131	2.612060821	2.565254001	2.620055065	2.608601801	2.616127478	2.627238918	2.624301745	2.576524825	2.54479218	2.587832553	2.479748633	2.464681511	2.540712852	2.678867163
1552323_s_at	4.01563521	4.693709892	4.87968366	4.89820464	4.914419866	4.630762058	4.313552683	4.580161168	4.411049344	4.054415054	3.784337337	3.653895196	3.977243183	3.313645571	3.904029894	3.698048563	3.449340664	3.756994133	4.299724077	4.098304572	5.020972048	4.424804613	4.357039867	5.173029571	4.438508614	4.318449912	4.869684585	4.735269447	4.173667591	4.417375046	2.71701677	3.684362007	3.919009589	4.369088317	4.48661655	4.141223191	3.65603002	4.603961847	3.859791189	4.819351916	4.040921669	4.346594487	4.577776936	4.032312568	4.259732069	3.705992168	3.894237445	4.34647468	4.471310089
1552325_at	3.636725971	3.704534682	3.662385418	3.750614349	3.562590945	3.67707223	3.636193712	4.119608611	3.920186576	3.708402416	4.24321648	3.987802366	4.037269766	4.170400659	4.100987871	4.109934702	4.043889401	3.921356063	3.644748747	3.37092699	3.628208744	3.736127088	3.806671463	3.514527482	3.672451775	3.664831557	3.533783888	4.192091285	3.783506055	3.668628732	4.36467511	4.157385795	4.02393456	3.821472584	3.893693614	4.007691238	4.074090761	4.023652691	4.012511931	3.932086658	4.099230051	3.872554556	3.840400996	3.981599604	3.712635861	3.603243686	3.634295275	3.897151555	3.948204697
1552326_a_at	1.963685391	1.965867492	1.947010297	2.062757083	1.93273673	1.955797498	1.961354621	2.176271368	2.067652861	1.955149828	2.21051354	1.853143101	1.782649698	1.883424977	1.893083739	1.856443257	1.867234669	1.850918711	1.962667261	1.904930673	1.968969473	1.967981977	2.012945681	1.689144608	1.904824749	1.983369745	1.965128409	2.127777068	1.994682358	1.957277777	1.86058818	1.852222541	1.870802054	1.824117833	1.822185674	1.875135284	1.859921836	1.866893241	1.873900728	1.837601162	1.879772728	1.84641591	1.833444563	2.021036883	2.127864322	1.978001186	1.967427016	2.016737805	2.126632381
1552327_at	2.939170115	2.949926274	2.932408859	3.057849148	3.135979446	2.955880833	2.931929675	3.134213462	3.096566242	2.953366507	3.11891612	3.080354596	3.126456582	4.083036829	3.218285382	3.080834521	3.075102973	3.050618066	3.234438463	2.965360502	2.939312232	3.55383744	2.990903839	3.0599583	2.851326844	2.95579114	2.893396952	3.201334005	2.975271858	2.938962769	3.139571566	3.150433717	3.16514837	3.361424534	3.569086732	2.980743047	3.080910941	3.159787252	3.196068167	3.134146715	3.17061155	3.146972567	2.805338749	2.997322871	2.943492915	2.942286626	2.738233321	2.978460855	2.915475721
1552329_at	6.831291871	7.532732481	7.158970031	6.957280666	7.296948042	7.523142316	7.122398069	6.849674622	6.211540679	6.775082429	5.996551526	8.622536158	7.57575746	7.352446995	7.771957423	8.235903148	8.137173173	8.383603653	7.172926647	7.107693566	7.263378512	7.176058766	7.080882355	7.035316825	7.101407444	7.128272426	7.664783431	6.975320727	5.660001999	7.825529535	7.168012246	7.926736576	8.661813294	8.083672117	8.253338556	7.868384728	7.047243705	7.815065021	8.098980287	8.011110394	7.585131626	8.556538019	8.457213327	6.683542596	6.924835326	7.04883302	7.012253295	6.182106289	6.957917541
1552330_at	6.616628205	6.893716216	5.860684795	6.587955108	6.509528911	6.60172161	7.114881695	6.23806463	5.457627175	5.768151585	6.719217622	7.768924439	7.237492472	7.767503797	7.355763613	7.63284969	7.584329702	6.998610993	7.043225211	7.01545703	6.876113178	6.914206325	7.385942482	6.587680889	6.847861188	7.000584056	7.332657624	6.865843764	6.608403452	6.82706115	7.453669589	8.08827219	7.322618024	7.175126329	7.100962449	8.099814375	8.17114905	7.039884147	7.884327157	7.696048564	7.630005889	7.838569997	7.522755288	6.551357566	6.685164731	6.685785675	6.721304143	6.364468836	7.082079816
1552332_at	5.495612986	5.613094008	4.766389827	5.542378941	5.217339053	5.438726806	5.198584308	5.058700508	5.227489607	5.175609747	5.200029453	2.418632618	2.23675078	2.387321639	2.382007719	2.378871845	2.42554596	2.992612253	5.196346746	4.518855866	5.210523859	5.193784123	5.187214416	4.832935614	5.406784585	5.21892546	5.442500745	5.198134019	5.196750737	5.189466067	2.332746444	2.369207301	2.419007138	2.432171684	2.431085579	2.429830027	2.362599355	2.367640393	2.409404434	2.409127266	2.4225361	2.443530109	2.480059132	5.188367631	5.088149795	5.028332046	5.183625674	4.66144045	5.236640843
1552334_at	8.7271003	8.943596151	7.3580921	8.970813636	8.415867227	8.728529303	8.281679947	8.026552698	8.448660971	7.631091105	8.763653881	8.559563676	8.320396272	8.24206651	8.742764902	8.970631353	8.666341935	9.159161083	8.213002448	7.882819179	8.070705679	8.571094797	8.668208248	8.131503992	8.343684186	9.027430127	7.980186774	7.84814293	8.221679405	8.598827523	9.296136483	9.121012494	8.917973387	7.868534635	8.728736458	8.554418626	8.595612603	8.474314972	8.403411534	9.138782426	8.887678896	9.286926063	9.371076319	8.653766469	8.28117986	8.409606954	8.475637421	7.986627349	8.346007807
1552335_at	4.139277051	3.840851513	3.803236863	3.921080395	3.789777849	3.828855938	4.440087561	3.860640035	3.930148846	3.826448314	4.029691725	3.67558656	3.507713963	3.646220997	3.58440421	3.99619529	3.824989403	3.850728199	4.093535336	3.707257923	3.853363812	3.823874352	3.899491335	3.544486055	3.57463909	4.126295604	4.12943062	4.004764603	3.960349367	3.840664246	3.596311885	4.913685296	3.679049294	3.581136825	3.630354129	3.811800857	3.649833747	3.436856244	4.560435694	3.665474435	3.502235611	3.558276719	3.596317647	4.198499492	4.55229178	3.84752342	3.862491073	3.861721927	3.983667965
1552337_s_at	2.151274815	2.156094365	2.137350046	2.259658775	2.117935157	2.145560171	2.150187844	2.426547889	2.282189912	2.144402953	2.404144913	2.079954699	2.021554741	2.104432722	2.103831235	2.077987664	2.075584902	2.062414434	2.151070868	1.972346085	2.16737314	2.157779033	2.217112901	1.907802531	2.094326529	2.171537417	2.181607023	2.374545857	2.186388346	2.147500762	2.093891763	2.067815197	2.081773692	2.008938818	2.018249358	2.088941563	2.079004991	2.082098666	2.08257579	2.043701618	2.097097697	2.040657915	2.04166612	2.232599336	2.311475317	2.157066072	2.152116423	2.209728542	2.339149095
1552338_at	1.796353368	1.788259246	1.771116457	1.87250062	1.776621329	1.780206123	1.793381892	1.974491159	1.865138243	1.784367149	1.895073472	1.637096982	1.548007537	1.639392907	1.665038304	1.624360973	1.649963237	1.649986795	1.79487606	1.662938636	1.803498496	1.797812863	1.827235548	1.466365841	1.731019274	1.813762027	1.810532236	1.863999823	1.820606313	1.784818917	1.625814928	1.623671365	1.653904249	1.639445766	1.627488251	1.666602176	1.63155903	1.645470953	1.656631426	1.623397027	1.659410037	1.651937917	1.662079095	1.841723355	1.982690926	1.832493937	1.80126028	1.81544544	1.895698745
1552340_at	2.019835919	2.018025991	2.003250207	2.108492822	2.005155623	2.009133823	2.016268764	2.18041551	2.070146937	2.006689983	2.262686018	1.933061827	1.833539664	1.94229652	1.961071095	1.924811838	1.933193612	1.935474768	2.018022959	1.852417914	2.021981936	2.02036822	2.052769006	1.718611224	1.958781094	2.039208902	2.040172154	2.17285651	2.040490779	2.012852527	1.934688364	1.917521424	1.947432416	1.878946712	1.90979929	1.953195291	1.929953767	1.94043904	1.939803977	1.91998759	1.955591539	1.906732261	1.927741688	2.05755355	2.19741071	2.045749157	2.026596537	2.040031534	2.148531324
1552343_s_at	8.64435859	8.494648116	9.167487856	9.14637327	9.100724888	9.096716817	8.551308386	8.61009278	8.398762308	9.081012877	9.279397786	9.790039625	10.19575041	10.40599175	11.16472526	9.135773182	9.645684067	9.116870531	9.26241007	9.490896234	9.026939425	9.209470001	8.709941956	9.546027472	8.873841173	8.980136819	9.053507832	9.126593933	9.001414046	9.127914146	10.47478441	9.853566041	10.34941228	10.11151694	10.16495334	9.8526107	10.07184591	10.68137924	9.683803616	9.948404053	9.703480758	9.814424017	9.663114162	8.484635018	8.412349595	8.648352888	8.278826336	8.457300303	8.464204862
1552344_s_at	7.395239143	7.459969534	7.185928617	7.328185656	7.607330078	7.250750865	7.234649154	7.025023388	6.42068557	6.287538007	6.879418255	7.892129537	5.624530849	6.878558208	5.991408111	7.247867909	7.506380467	7.783576046	7.316273768	7.804639069	7.280551345	7.748364116	7.279298857	7.547883694	7.006773434	7.458897953	7.727428367	7.711193933	7.08156925	7.372495671	6.871786012	6.37887626	7.702373325	7.785155838	7.283894925	7.549921364	7.298774342	7.309455551	7.547226531	7.328539763	7.292451071	7.814676991	7.512323459	6.680686129	7.254181898	7.222873541	7.206052065	6.492617179	7.272465085
1552347_at	8.663438088	8.519913661	8.625150833	8.864513098	8.841845745	8.837069441	8.719805243	8.509017029	7.777592649	8.537603656	8.971300057	9.538944395	9.275012238	9.987359181	10.39315781	8.99590151	9.659992067	9.115879736	8.986569694	8.910430285	8.948038696	9.297464303	8.870204982	9.147373006	8.680474343	8.809643116	8.981932163	8.766250374	8.232279232	8.949931732	9.560904155	9.691990345	10.21951221	9.703264345	9.566235296	9.679393651	9.619074779	9.769269237	9.708768366	9.864441079	9.713966881	9.947835694	9.809397323	8.502227404	8.569936557	8.871547848	8.732255527	8.371194021	8.827389966
1552348_at	6.822849168	9.780656862	7.920461107	10.03532185	8.887741702	8.752440053	7.535443884	7.567417696	8.314606732	7.151226607	9.076977839	9.073862841	9.781606588	10.23373866	9.463916743	3.059809713	9.465643992	11.35188462	6.374008117	7.91680962	7.889898872	8.018194385	9.717421139	7.444105929	8.593308733	6.943237726	6.786250867	8.148002408	8.017737394	7.843166678	8.898382894	9.205684452	8.343933699	8.821491646	5.558934331	7.346129069	9.769741647	7.045791293	11.43119876	8.716198661	10.51607276	9.148462983	9.24028631	8.375618566	8.509856857	9.271491142	9.35874043	10.63973177	9.335838938
1552349_a_at	2.713547619	7.409952979	5.716972	7.264565419	6.636897865	6.360845767	4.070489033	5.699331996	5.526090522	5.388337231	5.948124047	6.269412319	7.133458238	7.555732396	6.760707926	1.812046587	6.322458847	8.502886627	3.92702653	5.671678267	5.556843629	5.823459392	7.228055862	5.271103662	5.778592965	5.35135367	4.056793952	5.499952317	5.463234695	5.584774517	6.214542802	6.421411707	5.640860374	6.066038888	4.242377824	5.1571647	6.527389811	4.287021163	8.706864587	5.032873463	7.394549006	6.151656156	6.236804486	5.503030385	6.023828311	6.542435511	6.401299042	8.408378649	7.100841479
1552354_at	2.581681275	2.572179263	2.571198656	2.679968514	2.520835081	2.565861973	2.559091184	2.903775069	2.767707086	2.559398287	2.990064396	2.493714009	2.486325545	2.559510711	2.556669114	2.534309267	2.526915696	2.471682915	2.571622655	2.385286869	2.574566554	2.581950739	2.654563932	2.359492194	2.520936378	2.594482624	2.56454454	2.834190231	2.651711621	2.578059514	2.68387917	2.531863801	2.519437621	2.445875376	2.437422805	2.5208529	2.503177507	2.52415619	2.519504828	2.47496035	2.545981319	2.446574592	2.437625911	2.721255924	2.820400204	2.582706669	2.579581516	2.651017823	2.787409951
1552355_s_at	2.291219683	2.305138309	2.284708161	2.405496361	2.246750409	2.40679571	2.291471218	2.582724195	2.463246987	2.289901909	2.584147627	2.137815445	2.109685936	2.154621891	2.181116756	2.152489244	2.148774566	2.118412216	2.283708665	2.120966211	2.282456718	2.292567731	2.338867462	1.993250467	2.219296365	2.313563953	2.27847915	2.556100185	2.431641374	2.289357368	2.120401773	2.15436782	2.180976483	2.078197743	2.16472655	2.155996872	2.152410929	2.155927139	2.159273711	2.113355791	2.171663857	2.104397431	2.085568851	2.463022893	2.433645822	2.298041694	2.292054164	2.369229865	2.501126112
1552359_at	2.549883038	2.57701983	2.550469429	2.681418154	2.500846078	2.553482481	2.56974674	2.908737009	2.742031	2.565122733	2.908369433	2.59876658	2.599492169	2.677678765	2.659258172	2.642471359	2.619834194	2.575927125	2.557094721	2.33462828	2.550426576	2.585044843	2.64477489	2.361103926	2.503121532	2.579490502	2.52412992	2.88498243	2.636490549	2.552184463	2.688442581	2.638605974	2.622214002	2.517509378	2.54407645	2.624497954	2.631471427	2.627238357	2.622455663	2.57903536	2.651648506	2.558169289	2.532760706	2.692330194	2.678262193	2.548553875	2.554572091	2.66334597	2.783410129
1552360_a_at	6.516628875	6.813597021	6.053904167	6.227992064	6.35587314	6.536432612	6.171686723	6.259859811	6.561351611	6.119041715	5.839593713	7.394352234	7.691835218	7.457257517	7.228214387	7.572506272	7.679361558	7.594307736	6.281784933	6.511801742	6.542956773	6.395253981	6.296287613	6.412140014	6.357706246	6.864482982	6.472067064	5.867228735	6.741531102	5.945317005	7.541259986	7.16608031	7.68763465	7.400011337	7.452697107	7.853135723	7.648408739	7.365300777	7.521469828	7.587384793	7.350656884	7.97899111	7.383773389	5.606535785	5.96587234	6.214925262	6.500078498	5.718501602	6.107747865
1552362_a_at	6.172095271	5.741466621	5.879835693	6.153800529	6.233570076	6.547279773	5.871624823	6.429951231	6.275352973	6.819135305	5.744744824	7.233364538	7.365334828	7.66445597	7.448266773	6.666344086	7.312367457	6.509860186	6.311834742	6.562253274	6.562979509	6.680861363	6.081748797	6.642479589	6.234904811	6.318725054	6.258592971	6.661744023	6.366744286	6.252692947	7.424549699	7.023149026	7.471256453	7.50208829	7.494569364	7.32103705	7.121233289	7.795483666	7.289348558	6.940695963	7.576212234	7.219498317	7.380394938	5.791503843	6.074409586	6.281973639	5.564082975	6.380065962	6.285696917
1552364_s_at	3.06146527	3.509888454	3.053462385	3.249421687	2.838082206	3.072611171	3.2716706	3.30440441	3.231097528	3.007327259	4.078738838	3.430954778	3.909541926	2.72025613	3.424851185	4.254165559	3.411754061	4.463899581	3.069337306	2.934240241	3.177668005	2.559907965	3.410854813	2.784045354	2.936495499	3.088653149	3.084025699	2.775098335	3.135603904	4.226686228	3.269873216	2.71604223	3.729301071	3.336588394	3.368772645	3.244118514	3.466954603	3.784940516	3.417758284	3.322495315	4.4002852	3.854398328	3.468172206	2.898402882	3.24270106	3.102547165	3.125798625	4.959284172	3.008936711
1552365_at	2.602460131	2.631641222	2.62512775	2.739524949	2.56248017	2.612727729	2.602576314	2.982167361	2.822854674	2.621650978	2.952189203	2.689317039	2.694189541	2.771883453	2.74677273	2.725759211	2.708797866	2.696032579	2.615867076	2.383634033	2.611922575	2.640314881	2.709960758	2.419219718	2.561417019	2.625762041	2.566756503	2.940016197	2.683930278	2.607862254	2.790778285	2.715016093	2.71258967	2.608725848	2.633397947	2.711849348	2.720928481	2.717694345	2.709187901	2.661944359	2.73930944	2.648684978	2.607430607	2.773985332	2.740672852	2.610956752	2.619228081	2.714579523	2.852758738
1552367_a_at	2.787469467	2.813752599	2.794191576	2.919029854	2.716460947	2.800938025	2.795399894	3.179811782	3.034259645	2.801497458	3.161137185	2.903693535	2.924864582	2.997862016	2.972456013	2.952100042	2.931307998	2.874288132	2.788924955	2.612838198	2.780905164	2.82278216	2.896382645	2.608067151	2.744294427	2.808100439	2.732291965	3.236492712	2.867657284	2.794679965	3.028038129	2.961463277	2.928716486	2.806645364	2.844618458	2.930875431	2.946636605	2.937523026	2.931219129	2.884300451	2.966470379	2.852327631	2.818525489	2.951652508	2.896868374	2.764995481	2.779973214	2.915896889	3.053849431
1552368_at	2.568098546	2.59720677	2.572548735	2.700582142	2.519681787	2.57799024	2.568332681	2.92785097	2.795008728	2.579950285	2.92726313	2.568769284	2.574269234	2.644284746	2.627809075	2.606863754	2.590868834	2.560414353	2.568573236	2.367503001	2.574878009	2.598782588	2.669581477	2.39458057	2.519865679	2.594021828	2.553786186	2.887578322	2.639305815	2.572839906	2.691468444	2.604414268	2.581847439	2.472468803	2.514005674	2.600940198	2.598066385	2.597653824	2.593667865	2.54918684	2.619951695	2.528989286	2.525951298	2.682021453	2.696655886	2.548234085	2.571680692	2.653294187	2.805950674
1552370_at	5.834890928	7.156202958	4.852183535	5.997572091	6.418174706	5.817633827	6.216574103	6.328407984	5.892651539	4.945287781	5.12619714	6.66115241	6.179190747	5.771331597	5.422874102	6.24645463	6.409123853	6.581612292	5.765948384	6.021584524	5.756158719	5.957784302	5.811456846	5.865596341	5.5684912	5.787570172	6.25680154	7.047565595	4.35003297	5.768695939	4.971213581	5.744737163	4.593273219	5.997844095	6.069422511	5.479998793	4.415526831	5.250523858	6.161159092	6.046423116	4.97324138	5.24301591	5.826822114	5.675680097	5.871845421	5.453685708	6.004885096	5.888201165	5.955295327
1552372_at	2.83514625	2.862184706	2.849273972	2.988107842	2.798013301	2.847028376	2.857786719	3.224295803	3.065914815	2.858068348	3.217159432	3.000519732	2.982520255	3.069848622	3.041858056	3.026638224	2.996373681	2.93341051	2.852402988	2.594264561	2.847486074	2.874769199	2.949906972	2.661602004	2.80096148	2.874412201	2.781822609	3.256943523	3.000720386	2.853476868	3.114555987	3.027092875	2.999774618	2.892021414	2.912831957	2.998167997	3.017258382	3.00632729	2.997295	2.979544163	3.034352825	2.984862905	2.88400158	3.014590646	2.949840973	2.84655862	2.86102781	2.991066857	3.08434265
1552373_s_at	2.703347773	2.736830983	2.711059536	2.884314428	2.665362295	3.037058236	2.798362116	3.075593092	2.910955418	2.744776236	3.076269047	2.798497038	2.794422213	2.884102311	2.857472438	2.83586872	2.814321414	2.760601836	2.708191046	2.517714581	2.69037047	2.833877284	2.863010464	2.560484768	2.66259214	2.736363914	2.65292375	3.170579083	2.885804988	2.707279606	2.983520621	2.842396285	2.817928224	2.709720444	2.740167024	2.817854913	2.83102573	2.824364623	2.823489211	2.78246021	2.850040598	2.738411513	2.740986225	2.936250735	2.828450647	2.784661622	2.693531423	2.955014003	2.946574511
1552375_at	6.868224489	7.226805423	6.444615677	7.147661733	6.406680211	6.45134675	7.446510414	6.533423621	5.991876622	6.210371913	6.338485398	7.133991997	7.016384842	6.339400031	6.753575534	7.669432023	6.696380384	6.710680753	6.128626639	6.525621513	6.171515324	6.846833528	6.949579441	6.399608513	6.806410873	6.888366972	5.937851231	6.312476146	6.197259635	6.651951516	6.441951367	7.191758092	6.718721866	6.829614473	6.641122282	6.648284998	6.487159689	6.292441391	6.881975177	6.70741454	6.593168138	7.499334142	7.352416263	6.377861182	6.876506801	6.265031494	6.639168767	6.554082038	6.208745686
1552377_s_at	2.238346458	2.216087624	2.223697019	2.300064996	2.364882285	2.212801224	2.238795081	2.267123874	2.197929552	2.215294001	2.593741843	2.56325257	2.386332437	2.494975081	2.55662036	2.528679003	2.594638309	2.55947762	2.236986582	2.167986979	2.312521343	2.232592792	2.380563574	1.873061151	2.170887453	2.188043191	2.281123541	2.237238665	2.240345967	2.225959735	3.047778747	2.492698029	2.568063543	2.582555239	2.655334704	2.581313562	2.531134277	2.615379936	2.600947806	2.561136758	2.630952298	2.440363136	2.589940812	2.247356265	2.449664276	2.22463819	2.24052916	2.226323005	2.301626909
1552378_s_at	2.177088965	2.185588795	2.167905781	2.286879929	2.145309784	2.17782765	2.178613209	2.446079453	2.315975401	2.169362408	2.441941122	2.129753722	2.093016888	2.175927695	2.173595649	2.145117412	2.145707467	2.112840936	2.178321248	2.010986818	2.182924111	2.188831488	2.250193936	1.948923062	2.123771984	2.199587906	2.176305004	2.429560893	2.223352288	2.175682429	2.163107852	2.143399772	2.151379448	2.084213102	2.091337708	2.154205001	2.144196734	2.145350155	2.150937332	2.111307832	2.162412681	2.108080487	2.095299084	2.265899678	2.332094073	2.19058268	2.179567876	2.273595938	2.373314453
1552379_at	2.829857845	2.88847453	2.823748236	2.954045771	2.776758705	2.829848465	2.827810211	3.217796309	2.999182612	2.829726545	3.124666257	2.960460242	2.963673075	3.063448307	3.021353365	3.00190407	2.980247997	2.945927497	2.819042032	2.628804101	2.830177028	2.84486983	2.909771669	2.60201842	2.77535759	2.851664304	2.769491347	3.154767835	2.939212176	2.828357769	3.091362101	3.000105356	2.982327516	2.849051851	2.913529034	2.994152545	2.998766574	2.994535894	2.981687171	2.947391521	3.014196078	2.907369433	2.870916393	2.939480689	2.969128689	2.796931097	2.831225621	2.953564896	3.074460047
1552381_at	2.538512259	2.552549926	2.539515397	2.65642446	2.482725526	2.540639312	2.538775542	2.902111711	2.735661532	2.557074127	2.887726151	2.581440239	2.576479241	2.652849501	2.641040347	2.630822316	2.614226517	2.587528766	2.526834984	2.353756139	2.527170113	2.570519015	2.659321197	2.309074042	2.48724287	2.560104796	2.507958668	2.790683737	2.590306941	2.536596385	2.680945584	2.632688828	2.616472182	2.533810752	2.547182981	2.619383968	2.621271927	2.61307979	2.617849146	2.571545486	2.639904252	2.572172281	2.545912118	2.680126204	2.662214147	2.527021384	2.540740156	2.644747625	2.775495787
1552383_at	6.92963081	6.290251663	6.321535914	6.494832356	6.219270552	6.505250983	6.178853237	6.599958866	7.063744318	7.401044417	7.417110145	5.84138686	6.208452476	5.648191927	5.286526988	5.88026834	6.003753054	5.667155147	6.303167749	6.238393798	5.978827432	6.421054743	6.330743019	5.702597857	6.560723397	6.31348779	6.211983146	6.386933985	6.581417661	6.297614329	6.215730022	5.990317709	5.891465601	5.479154606	5.897065453	5.871591175	6.014543571	5.875088389	5.918669755	5.816137255	6.176734967	5.623403595	5.818309223	7.008373888	6.527074416	6.61062764	6.284963835	6.987853011	6.424027811
1552384_a_at	2.316336049	2.320527256	2.301469651	2.407068626	2.323224183	2.306979959	2.31435036	2.598261075	2.425943521	2.304386887	2.602551734	2.228127093	2.181703544	2.261243696	2.279595978	2.243399006	2.245521049	2.230659773	2.314007919	2.192849379	2.326942392	2.322275578	2.351901063	2.016240008	2.25404018	2.335118678	2.408622417	2.51919805	2.338634305	2.306589823	2.230446866	2.250808882	2.250424139	2.195763586	2.303255266	2.258680445	2.249018078	2.254059822	2.252135802	2.215881165	2.273515195	2.223732807	2.20673355	2.357028785	2.496276152	2.342330644	2.317270923	2.363596806	2.446140745
1552386_at	10.76503546	9.84680467	8.533929356	9.697123757	10.51643247	10.0552576	10.50709138	9.697537569	10.11184644	8.492876593	9.65191377	10.90283849	10.37488268	10.66197619	9.220985285	9.706252464	10.73678781	10.73322388	9.371467979	9.860581791	9.772338414	10.59083832	10.23781594	10.08862026	9.999753609	10.3895804	10.39288099	10.62311326	9.559888193	9.223791348	11.20556908	10.27044591	10.71900898	10.52318545	9.243188505	9.809535721	11.02991704	10.55621347	11.24033609	10.14301796	10.83684217	10.73754661	11.09634663	9.581016915	9.926558125	10.08150694	9.129100913	9.195950015	10.76178221
1552388_at	2.742257897	2.743534945	2.714914125	2.807504674	2.728589044	2.733803303	2.744506006	2.93303521	2.684154582	3.156374228	2.917273771	1.95995678	1.864133547	1.953463997	1.992790015	1.956482156	1.972158686	2.004762319	2.744503244	2.604152152	2.318755767	2.744632568	2.78566098	2.366748826	2.902811628	2.991832356	2.694841937	2.717048624	2.739621738	2.617686189	1.954124861	1.952942326	1.96981213	1.936532452	1.942311582	2.003407564	1.961501698	1.962150791	1.981013446	1.945953419	1.986719028	1.957974584	1.960613832	2.98767103	2.812461637	2.791527751	2.747444343	2.937839713	2.793190451
1552389_at	3.033148737	3.068927549	3.041681029	3.170574313	2.956461161	3.045611424	3.033248787	3.466135002	3.271109509	3.056272299	3.483237856	3.226956476	3.257826171	3.33876804	3.309206686	3.292827296	3.25580905	3.188794177	3.039288896	2.792649264	3.027060909	3.082810681	3.15818937	2.868684707	2.989589133	3.059164322	2.978919079	3.441917767	3.164465272	3.043018254	3.400867866	3.312854597	3.252637992	3.108153536	3.165763472	3.256057439	3.281873017	3.270182644	3.251127391	3.21010231	3.301127229	3.163413719	3.14047399	3.225180477	3.130781249	3.014479766	3.031260577	3.20972311	3.302129823
1552390_a_at	2.718947169	2.736147943	2.714865779	2.842306326	2.665110318	2.721502083	2.719149223	3.07325805	2.939579164	2.72591826	3.057570702	2.804028612	2.808917774	2.893900565	2.873228345	2.851634676	2.838323523	2.796170727	2.719736233	2.500548949	2.717892322	2.744686985	2.814344891	2.551069553	2.658104121	2.740208394	2.695325651	3.032802487	2.785082716	2.719657249	2.923759691	2.855939195	2.843501079	2.739086639	2.767658873	2.843734349	2.84811076	2.84624756	2.82882777	2.800176063	2.863706528	2.764687202	2.729440279	2.84632701	2.842931168	2.712404738	2.692445152	2.818381629	2.951655749
1552391_at	3.132015519	3.244037887	3.223238405	3.362133372	3.110339406	3.673931203	3.234921027	3.620024126	3.380767462	3.234061444	3.577337352	3.287296416	3.253649799	3.333439041	3.304175202	3.274736039	3.271497942	3.264148679	3.210915097	3.096487264	3.198271231	3.21666433	3.290579478	3.003167455	3.127630721	3.236419391	3.138885465	3.50644486	3.284182939	3.229551653	3.367466403	3.374823652	3.298130752	3.209858968	3.265496017	3.362325136	3.304677111	3.275033876	3.284965981	3.265198894	3.321724414	3.247679913	3.222625347	3.326794843	3.373674681	3.289575386	3.228724345	3.253138111	3.434905403
1552393_at	3.062013077	3.100605957	3.075860391	3.198198409	2.996493759	3.067799108	3.062453325	3.484837446	3.314992868	3.089565312	3.490777136	3.269620033	3.305078311	3.391271703	3.354104606	3.342170235	3.302599596	3.233353545	3.064573543	2.7989587	3.059076423	3.090964411	3.192542409	2.916675534	3.018350066	3.085484456	3.007870035	3.518460706	3.180323628	3.064818759	3.43455796	3.349845183	3.302904751	3.158255293	3.193128439	3.299419487	3.323232514	3.312166656	3.290642962	3.25345906	3.348050581	3.176542041	3.161442021	3.283439041	3.170963026	3.044158978	3.061045645	3.222439138	3.319306961
1552394_a_at	2.665468624	2.690690031	2.667487021	2.797511098	2.614126265	2.669188094	2.665508503	3.04242707	2.872032726	2.676197067	3.053781663	2.754062572	2.763389909	2.84247813	2.818069633	2.797417694	2.778683803	2.756405163	2.665129492	2.431714331	2.660322108	2.699353735	2.772032024	2.477733356	2.61572031	2.687142905	2.635776265	3.025315077	2.735191578	2.668986799	2.848820158	2.800133524	2.784149713	2.662589545	2.694687426	2.776637302	2.792762144	2.783951958	2.784227712	2.739748078	2.810507351	2.704996588	2.694190625	2.815617232	2.780546672	2.654786417	2.662897323	2.782812438	2.913803658
1552395_at	1.932910424	1.940448232	1.911742491	2.012584014	1.912876353	1.929681986	1.933279881	2.065013822	2.000074401	1.918628537	2.172047861	1.820471123	1.740910835	1.830849141	1.84532419	1.80931722	1.828270041	1.822829265	1.929872938	1.777796685	1.936093135	1.929970218	1.961965639	1.62179687	1.870898566	1.9517147	1.935840542	2.142054574	1.95106402	1.92554842	1.816363312	1.805433535	1.833376806	1.789441364	1.793720827	1.838876756	1.817510926	1.82746528	1.828549012	1.807732736	1.84147899	1.821604573	1.81482425	1.990771772	2.100434781	1.94688447	1.93552765	1.945059475	2.051458361
1552396_at	2.847146364	2.839230948	2.891209842	2.92136105	2.775754203	2.831681851	2.847563184	3.14747593	2.99077913	2.825760769	3.04724618	2.323110138	2.279971747	2.366897526	2.396536047	2.361665416	2.378785443	2.390865583	2.84843195	2.758736649	2.860322938	2.842152658	2.898461992	2.50358407	2.783062442	2.966118418	2.8370329	3.016586118	2.879779558	2.838991468	2.417921082	2.369566853	2.378804405	2.348244676	2.293748945	2.387805043	2.366030731	2.374012322	2.344463344	2.345213839	2.388424608	2.389571612	2.339726429	2.895267962	3.04762609	2.864488124	2.856110352	2.886743505	3.039295361
1552398_a_at	12.8272601	13.26158509	11.02624771	11.91034357	13.0581672	9.308091635	10.06961271	12.09621062	11.72226437	9.551619607	11.36589707	12.59368778	9.965053165	12.05004539	11.79541653	13.00907431	13.2605887	12.70974899	9.879464922	11.70149475	11.30224284	10.30535681	10.12429161	12.42841274	10.00369483	9.882682591	10.23935627	12.47104125	9.311070274	11.66152802	10.51879421	12.6587286	9.221710505	12.0390044	12.10293278	11.65271202	10.34890166	11.74830994	10.60952595	12.38446199	9.67835742	9.951066933	10.11439166	9.800551163	12.14113647	9.788787714	9.5164664	10.17990934	12.94814956
1552399_a_at	2.773994757	2.790889148	2.796753871	2.834795356	2.733534607	2.772677111	2.771306201	2.894063819	2.69314407	2.751831818	3.046269372	2.899272267	2.857332964	2.946198895	2.945513179	2.911431597	2.917393605	2.889455041	2.774350741	2.587418138	2.798409435	2.802150101	2.866000498	2.789426849	2.722012728	2.786113085	2.763123328	2.914258246	2.753494752	2.768029183	2.954011684	2.911415773	2.965244538	2.774197552	2.839939996	2.919045186	2.927900779	2.918669704	2.920102523	2.883611167	2.962456683	2.818542181	2.857219376	2.78113529	2.916456323	2.82888998	2.769996118	2.841290136	2.880775119
1552400_a_at	2.007949348	2.010869848	1.995820097	2.115142956	1.980965905	2.004022633	2.009547841	2.25325599	2.139103762	2.003865098	2.261704338	1.91381121	1.849640204	1.942216584	1.950294306	1.919917117	1.924830396	1.90818181	2.008132947	1.852422222	2.013733342	2.016387357	2.0652358	1.745140578	1.952520344	2.02933299	2.010526554	2.192831595	2.047462317	2.006299633	1.924603276	1.914002686	1.930896626	1.881533576	1.878096573	1.934757025	1.92239037	1.928007155	1.932022624	1.89632293	1.943440697	1.902451098	1.88673482	2.074943587	2.169464675	2.023086266	2.010987102	2.053023047	2.182320904
1552401_a_at	2.896106369	2.907478054	2.886681095	3.0202216	2.815469086	3.369607639	2.878041041	3.273826012	3.122548345	2.881068248	3.197161029	3.057110303	3.01150387	3.100401222	3.073500523	3.049456918	3.031371701	2.988438831	2.896483228	2.68929518	2.910527701	2.92692303	2.976782147	2.693121762	2.829605447	2.913054275	2.813065515	3.259125157	2.963817977	2.886193791	3.066567493	3.057566143	3.028581575	2.941569782	2.907775207	3.001977436	3.031690411	3.014448601	3.028966598	3.046524941	3.033808588	3.006489209	2.990438666	3.048493063	2.990563535	2.892616802	2.896760111	2.943224405	3.108208273
1552402_at	2.78815103	2.789248871	2.772658554	2.886193108	2.726214437	2.808455967	2.756020001	3.060071218	2.875514212	2.779734145	3.022870985	2.874532485	2.814293092	2.918696036	2.920666796	2.921664472	2.887797084	2.88467985	2.79245703	2.574964848	2.761201328	2.792608838	2.837915731	2.513990268	2.729934261	2.785097315	2.748932046	3.050803895	2.817950759	2.783656933	2.952419659	2.884022522	2.856475469	2.836720499	2.768485181	2.908873387	2.893334897	2.89288279	2.907046377	2.8540028	2.915292084	2.880189036	2.84767526	3.151016021	2.952356606	2.770359734	2.792581962	2.826045501	2.944534762
1552405_at	2.067726082	2.068896653	2.049515852	2.17201283	2.033103334	2.058880956	2.068080172	2.319116759	2.180635412	2.058549445	2.299482783	1.982060177	1.91846361	2.012268136	2.020385756	1.989875322	1.992050073	1.973083403	2.064027467	1.913301388	2.069353631	2.070563659	2.12771972	1.810308796	2.006785718	2.08695987	2.058991825	2.243692221	2.104857977	2.062752025	2.002317986	1.98520292	1.999642869	1.947734511	1.949531933	2.000546893	1.993569146	1.997869567	2.000608953	1.967065957	2.013363242	1.965696008	1.957840951	2.139431943	2.224945148	2.07798128	2.075810944	2.118511403	2.243714467
1552408_at	2.205929608	2.221064586	2.200464951	2.324721196	2.165772262	2.208462915	2.206495486	2.53026885	2.356486718	2.208707107	2.500141794	2.165003183	2.1325742	2.216923252	2.211941266	2.18653315	2.184456404	2.154466256	2.205815077	2.017640706	2.205483376	2.223340942	2.285672168	1.980589972	2.154264753	2.227670184	2.197873948	2.454306594	2.263373388	2.204589244	2.21306472	2.179188677	2.18747252	2.110357899	2.12218548	2.189572541	2.188806458	2.188712388	2.188458327	2.148158617	2.204523909	2.143779792	2.122458181	2.305840969	2.34890458	2.21323874	2.210623158	2.288339072	2.422339141
1552409_a_at	2.501338669	2.496398796	2.613176163	2.594870221	2.491916745	2.490885492	2.50126931	2.679140634	2.579160301	2.492490095	2.678506808	2.535633841	2.453478706	2.555760921	2.566035923	2.526157783	2.534130336	2.518294226	2.499776423	2.392098381	2.497008204	2.488615497	2.545414959	2.209596308	2.458578967	2.630641664	2.421685502	2.633538029	2.514944259	2.49275971	2.530870691	2.529161873	2.556712134	2.516951525	2.489080638	2.562043348	2.532651774	2.547555349	2.55708342	2.521570583	2.561797837	2.536844066	2.509666578	2.547377344	2.686869244	2.524642027	2.512420664	2.533099049	2.60913542
1552410_at	2.173495626	2.176311642	2.162084389	2.260294443	2.154015158	2.167658746	2.173837817	2.444766971	2.2841597	2.164726173	2.329938333	2.366124087	2.272458646	2.369617211	2.723536082	2.162149776	2.10462303	2.359783972	2.178822319	2.067491491	2.190111902	2.187213571	2.250614031	1.936829095	2.113347857	2.212847877	2.203850333	2.595978289	2.196115249	2.167537325	2.251427454	3.018729101	2.379405013	4.081629695	2.923631677	2.336475952	2.363786816	2.421208985	2.751620469	2.417444778	2.435725567	2.352096994	2.354920435	2.263783696	3.008473184	2.19906534	2.21140476	2.194085114	2.294402986
1552411_at	0.70749079	0.663527673	0.645770192	0.694894121	0.778558847	0.65930332	0.707412829	0.204707899	0.327162218	0.650379408	0.282170072	0.256997131	-0.185622906	0.101930387	0.218146176	0.119862785	0.23981958	0.311926249	0.701598166	0.798341264	0.742967077	0.679169253	0.586464296	0.108827205	0.618085487	0.714425098	0.824051571	0.253036836	0.62996453	0.679460234	-0.053593432	0.105030541	0.239943177	0.389252917	0.3254008	0.26220925	0.143801479	0.201727787	0.245978347	0.257722467	0.216877884	0.345156507	0.410654157	0.577494706	1.017668202	0.798724635	0.730278717	0.585359916	0.531306319
1552412_a_at	2.618258961	2.612707871	2.589664543	2.714268808	2.600507037	2.59360043	2.602973075	2.927305985	2.767885501	2.596891106	2.908582737	2.657295167	2.605636469	2.715155568	2.702673388	2.673471624	2.673604222	2.658643136	2.606234491	2.392872617	2.566461203	2.614895825	2.670819653	2.384890058	2.542988131	2.623735941	2.576755568	2.881570909	2.656661402	2.598851726	2.694207972	2.678386935	2.661234492	2.606611674	2.628443401	2.665427989	2.67212965	2.67738818	2.698572767	2.647656902	2.695847126	2.61965726	2.560354341	2.718673801	2.748715134	2.597832549	2.604679161	2.664912061	2.778251605
1552414_at	2.61826703	2.64767247	2.622095965	2.738050389	2.610579442	2.642504137	2.62070415	2.965922909	2.807830184	3.23944184	2.938436233	2.540283759	2.522014492	2.600514408	2.580386812	2.56246874	2.666774674	2.524960625	2.636705586	2.552967456	2.640909482	2.658946502	2.696804471	2.421400926	2.553897896	2.655454565	2.558618246	2.912644109	3.542715217	2.629021541	2.903829715	2.605086735	2.575493307	2.475743044	2.492293583	2.56516709	2.565517542	2.549565806	2.565380749	2.523521559	2.583381764	2.51362651	2.489963916	2.744859414	2.840565689	2.642322491	2.641178762	2.720294157	2.854100777
1552415_a_at	2.110067914	2.111164618	2.091390537	2.200325548	2.097543039	2.100039068	2.115963955	2.327130737	2.241077325	2.102033022	2.362854948	2.060732344	1.999444341	2.077608227	2.085526999	2.05134873	2.064095773	2.048962763	2.111103519	1.959914309	2.115809893	2.112386912	2.161116279	1.868171168	2.050843186	2.130493812	2.116978583	2.278768332	2.151307288	2.104951393	2.086909482	2.04973883	2.069517571	1.994025944	2.037011193	2.073732655	2.056633596	2.065828839	2.063940932	2.046933494	2.082659145	2.044172239	2.030693629	2.169611099	2.293038228	2.127457594	2.118604185	2.170566645	2.299468734
1552417_a_at	6.44756672	6.155901449	5.878672401	6.433815048	6.962458494	5.757990569	6.198623811	5.2835751	6.085538742	5.724488731	5.018539362	7.200301024	5.257804908	6.394504437	5.180454047	6.255127461	7.142895543	7.033031839	6.361768471	6.790983301	6.391771964	6.34060776	5.985545981	6.277713578	5.851004541	6.145272141	6.381048882	6.045591412	5.617436945	6.302857993	5.297437696	4.797202627	6.372213728	6.925865738	6.631165146	7.127261645	6.580644413	6.834625553	6.622048481	7.359823193	6.027779367	7.415331399	7.585406299	6.230146665	6.066997343	6.476954134	5.971779064	4.832281301	5.566359963
1552418_at	1.67618044	1.686666149	1.664771052	1.777712583	1.652592423	1.671978152	1.684565385	1.790850299	1.84260427	1.686268142	1.7833695	1.47227237	1.345253715	1.468057213	1.494932344	1.448527077	1.480421741	1.467068163	1.690058435	1.586488287	1.684018307	1.688952004	1.706137633	1.357874853	1.620271821	1.7067664	1.716266148	1.954927298	1.698180975	1.674772629	1.42707677	1.445486191	1.474227668	1.453522776	1.459578372	1.492364291	1.459371082	1.466135426	1.50260751	1.447679844	1.498586171	1.467957405	1.48471156	1.763561899	1.868849161	1.719163123	1.694979039	1.693685479	1.78711341
1552419_s_at	2.121770208	2.12379734	2.097415601	2.209340175	2.084923823	2.107328735	2.115670248	2.330483062	2.206049778	2.112184484	2.313298613	1.770516255	1.834316464	1.759434288	1.787303754	1.750566987	1.778409706	1.773335404	2.224481109	1.998424958	2.117988518	2.109117752	2.139482368	1.806834177	2.041027926	2.13696095	2.129368212	2.198662436	2.132045911	2.112846066	1.744238132	1.743725487	1.778465118	1.736481813	1.758675583	1.787237723	1.757604755	1.774385829	1.779760653	1.753939821	1.78703358	1.755860753	1.749696917	2.145388341	2.374642363	2.154676703	2.117702906	2.127089012	2.219156083
1552421_a_at	2.397227717	2.406598048	2.389612839	2.514563825	2.352549732	2.39140343	2.396843665	2.774522126	2.552271396	2.397159549	2.684626149	2.409498845	2.375901667	2.463214036	2.458272861	2.433684362	2.422036125	2.397052198	2.396771845	2.206111303	2.396534087	2.403421891	2.474401113	2.183645776	2.343343237	2.419368002	2.381100122	2.703735563	2.448452575	2.394989049	2.471648934	2.429763646	2.432470317	2.332663291	2.36256889	2.434222494	2.433447384	2.433326774	2.433052724	2.391157861	2.451167925	2.385716762	2.363227726	2.495326731	2.534097	2.422382629	2.397119424	2.48169995	2.603785934
1552422_at	2.516564946	2.524195652	2.658078775	2.658527309	2.465086121	2.532016987	2.524749058	2.901992611	3.098521942	2.761773644	2.836235505	2.589631965	2.579796129	2.65367429	2.80230005	2.62672344	2.616636635	2.590798783	2.540145418	2.352085194	2.519927423	2.556789737	2.637208676	2.318686075	2.489275638	2.619360883	2.981771185	2.83409417	3.018447171	2.541663291	2.678844852	2.623458953	2.621225557	2.553710327	2.637153904	2.621305553	2.613445371	2.61908177	2.622715844	2.581450747	2.694685135	2.57066683	2.52198137	2.6421702	2.738150047	2.539770201	2.538437687	2.609398175	2.770039211
1552423_at	6.105767368	6.689946388	7.123063885	6.96155508	7.276211986	6.329252066	6.787033604	7.286885639	5.690624815	6.253902524	5.953296591	4.456097972	3.933294884	4.060168105	3.226344674	5.373819961	4.864863414	5.673827157	6.909949467	7.220679768	6.816024243	7.083492749	6.779010755	6.900949574	6.88706574	6.894962435	6.853681334	6.832945676	7.096712472	6.804464696	4.970109715	4.516324614	4.526230092	6.166620882	5.317296461	6.470388021	4.717958278	4.874961318	5.677917321	5.149476332	5.594940278	5.0277095	4.726800671	5.626612014	6.622428872	6.841057738	6.528340722	6.187123797	6.513207147
1552424_at	2.477300235	2.496120231	2.473359777	2.601241505	2.424765782	2.481724416	2.478980846	2.824918577	2.662728582	2.483182581	2.809204744	2.509269864	2.499915507	2.581747829	2.564747217	2.543264883	2.528643767	2.488025087	2.476145053	2.261931551	2.475949765	2.50080844	2.570642774	2.274350245	2.424710183	2.498148493	2.452831331	2.824927712	2.540218445	2.477094882	2.587973926	2.542407631	2.533724671	2.432296037	2.455708418	2.536422518	2.540623248	2.536917347	2.532213482	2.488086064	2.557464013	2.469506144	2.449233319	2.599296878	2.606050504	2.475514617	2.478997397	2.573069115	2.706777655
1552425_a_at	2.172804976	2.184273705	2.163657194	2.286576248	2.139579205	2.17501032	2.176436999	2.426246035	2.351829008	2.241370782	2.390763492	2.123272377	2.055044255	2.171929574	2.169861011	2.200277996	2.143503025	2.12131662	2.178278924	2.016930013	2.188850531	2.18423879	2.24015641	1.92344334	2.12181917	2.201208247	2.192526753	2.424085219	2.218934035	2.173300669	2.163614282	2.132942197	2.145799463	2.089203465	2.093383302	2.156314978	2.142486909	2.146909577	2.146505411	2.118433373	2.162520637	2.116370059	2.100169427	2.28068476	2.341665352	2.18267502	2.182759205	2.229586989	2.354408031
1552426_a_at	10.49107378	10.51645844	9.930785937	10.5725065	10.05540143	10.41119148	10.14830572	10.16485282	10.1113699	9.855336986	9.888418017	11.51482694	11.14333186	11.09833991	11.35373482	11.40759813	11.44281911	11.42129053	10.51989051	10.60571031	10.48227538	10.23490877	10.48115623	10.30466329	10.44310475	10.32452453	10.64628973	10.32614397	9.767894256	10.5453693	10.92011911	11.43537814	11.56603542	11.58521673	11.69814986	11.29645771	11.15824421	11.07480277	11.24514039	11.67455004	11.25702288	11.79414477	11.43000079	10.21565895	9.921610259	10.16137915	10.33755885	9.990836829	10.39993831
1552427_at	4.4717184	4.446357395	4.518783813	4.656081615	4.406417757	4.529159557	4.381241613	4.877005602	4.725225861	4.520588646	4.845051333	5.425976187	5.431430497	5.535179667	6.224713774	5.166856215	5.376383328	5.017046197	4.862391544	4.247730316	4.566407843	4.617352847	4.605146071	4.456038065	4.464434011	4.487504319	5.573566609	4.890053614	4.5550525	4.918665605	5.492192575	5.436757077	5.737076683	6.565931422	5.367357131	5.366397597	5.26356048	5.686830771	5.368958305	5.360549693	5.448965066	5.295422051	5.43430996	4.733143529	4.542883939	4.440015009	4.464419054	4.611064069	4.861527943
1552430_at	3.023150481	3.039652667	3.025161081	3.139386486	2.954543408	3.025746171	3.022612797	3.433912701	3.256794724	3.543662714	3.43601175	3.20217898	3.21504007	3.306124614	3.279473002	3.257666235	3.243519781	3.20594892	3.025148081	2.773770475	3.027665163	3.06177183	3.133534588	2.813261272	2.966328369	3.04141721	2.998585756	3.422251514	3.108126466	3.024422831	3.365410532	3.273567155	3.225531082	3.152857514	3.185232727	3.249587025	3.254886296	3.253889943	3.244225314	3.196108503	3.272023736	3.191060391	3.09858406	3.248990931	3.151681068	3.021728522	3.027669318	3.170286975	3.286726665
1552432_at	2.448385347	2.523808607	2.422197702	2.68562028	2.438605495	2.443432333	2.44714092	2.540778994	2.600043065	2.430891906	2.663916609	2.38520529	2.260475987	2.415082175	2.408330928	2.454079962	2.393586643	2.394033894	2.444581079	2.349695438	2.452225302	2.443736877	2.527400175	2.385981034	2.384465593	2.466404076	2.301283208	2.515589384	2.45653521	2.357014667	2.342261994	2.382055916	2.398218694	2.358194234	2.375647303	2.387229076	2.385887879	2.386047898	2.385985479	2.374814547	2.402845086	2.339566703	2.317358464	2.46990526	2.488819554	2.456439514	2.455091032	2.453824945	2.541915609
1552436_a_at	1.837266306	1.836800805	1.812901014	1.924973816	1.815806099	1.822043885	1.8367337	2.016934832	1.78968886	1.825237062	1.991672806	1.690172352	1.547445455	1.703106088	1.723758408	1.688767342	1.752544731	1.755288486	1.835773624	1.726826514	1.844361461	1.834547063	1.876865813	1.54591143	1.772457517	1.857173615	1.849349823	1.960694759	1.835833775	1.830611054	1.683048333	1.681757196	1.710448431	1.673001953	1.663484001	1.740316486	1.694349625	1.702734803	1.710882695	1.679805485	1.730396776	1.69371575	1.689076621	1.888001352	2.008247669	1.858039493	1.842395518	1.858515876	1.976216813
1552438_a_at	2.397199037	2.397002874	2.379622939	2.489497516	2.347896385	2.385299346	2.39754334	2.73202954	2.572613284	2.386497479	2.713809719	2.407209635	2.381696238	2.445974062	2.462296437	2.438550503	2.425991197	2.434117253	2.401902893	2.270560154	2.40532143	2.399865316	2.435691115	2.102952793	2.343931452	2.418063246	2.413163833	2.525273437	2.428666355	2.392535605	2.426651737	2.437186805	2.431454359	2.415210855	2.407714243	2.4532885	2.430568739	2.434238768	2.431745444	2.41777613	2.456088485	2.434084899	2.426627374	2.441409885	2.575496973	2.422645154	2.402975002	2.423073526	2.59097393
1552439_s_at	2.635309072	2.651318129	2.628861771	2.75934171	2.588960283	2.637445441	2.627472954	3.031950171	2.884999864	2.699276226	3.101340963	2.703445138	2.702253489	2.774541185	2.76495188	2.741561158	2.730563912	2.696687514	2.637093681	2.396957665	2.63703208	2.655222422	2.72866182	2.436965638	2.579745127	2.658613339	2.590800669	2.983644182	2.719741322	2.635170191	2.80665109	2.738994916	2.736147948	2.654903217	2.663338957	2.732242522	2.74122348	2.738302898	2.72841926	2.688546294	2.75917157	2.682498713	2.629550584	2.770914966	2.751890314	2.636697997	2.631523273	2.740529372	2.872219898
1552440_at	3.201276796	3.212541531	3.274879048	3.334535455	3.160723536	3.19747172	3.479911492	3.570659423	3.35365953	3.200509534	3.474096282	2.349229934	2.319727206	2.400980121	2.395396318	2.355867962	2.365230124	2.337625358	3.201651889	2.994187178	3.202340751	3.212488276	3.263279141	2.970525557	3.513549091	3.223269761	3.177099	3.448268302	3.254266392	3.200267513	2.391983933	2.377811879	2.370949118	2.282846737	2.304940065	2.31572641	2.409914271	2.352269076	2.372590285	2.331406051	2.389825565	2.266551113	2.279624761	3.292650876	3.343598856	3.207285221	3.202625997	3.267512849	3.413378049
1552445_a_at	2.857459341	2.866705437	2.848588327	2.959010294	2.770766906	2.859944263	2.857298143	3.264619245	3.082573399	2.856882129	3.378514721	3.007102482	2.967305094	3.093647153	3.071034449	3.037300339	3.03679167	2.941482558	2.840627353	2.720514801	2.864526927	2.882683366	2.956740009	2.677469652	2.791880159	2.861678967	2.774227379	3.028817419	2.911280204	2.844951594	3.119094875	3.074958912	3.05545757	2.863801687	2.947783487	3.01097871	3.041350189	3.037869646	3.037274482	3.024208382	3.063457822	2.90993736	3.026655956	3.018151505	2.945487692	2.843557471	2.834215914	3.004699846	3.084109254
1552448_a_at	2.325937211	2.324991934	2.302316555	2.429701996	2.279866743	2.309969014	2.316722143	2.653042331	2.485726559	2.312686723	2.541231568	2.310168472	2.252195577	2.363552243	2.361955144	2.327874351	2.340742793	2.321811057	2.325766385	2.167842566	2.300311252	2.332812431	2.383355277	2.062771808	2.263116969	2.345368912	2.358805221	2.495117327	2.377926278	2.322634419	2.368873106	2.323082845	2.339644903	2.293116517	2.286463264	2.365824717	2.331123244	2.335722057	2.340757593	2.304769274	2.354513971	2.310352669	2.257963653	2.391877155	2.481072506	2.323289002	2.322155995	2.399744381	2.550839388
1552449_a_at	3.188527812	2.228638195	2.354449401	2.506440551	2.327779174	2.350034191	2.352768525	2.659269466	2.304531217	2.355520959	2.618912855	2.174161984	3.390895413	3.062940925	2.357289714	3.206650751	3.133057536	3.077896888	2.180199612	2.239077512	2.358732218	2.24374929	2.437845606	1.986895246	2.212885025	3.393853835	2.158474535	2.60976514	2.411037595	2.362745509	2.173897316	2.508380816	2.172189346	2.474705312	3.705298152	2.374622073	2.38362766	3.416243081	2.173181633	2.490459949	2.450994931	2.344898861	2.314872792	2.897441718	4.058165154	2.373568771	2.584422924	3.227170643	2.569527349
1552450_a_at	2.075719075	2.067992237	2.049911252	2.145482426	2.051301799	2.073093475	2.074180982	2.272426269	2.151219316	2.0720398	2.256054477	2.007248034	1.944787937	2.02788547	2.041372149	2.010316727	2.019812624	2.007488991	2.073384215	1.904721818	2.080478657	2.077604733	2.109984702	1.792455784	2.015696454	2.097141508	2.099905633	2.121408056	2.08183059	2.069369492	2.004981771	2.002044335	2.025113396	1.981610029	1.979573027	2.029847801	2.009606395	2.015020137	2.02649101	1.993044306	2.034927137	2.003951166	1.961754486	2.135181297	2.264700225	2.093798363	2.088065104	2.118725891	2.24307655
1552452_at	2.236829206	2.239211051	2.221042196	2.35360346	2.19471261	2.22876673	2.23710658	2.540127881	2.387261292	2.228102524	2.517294441	2.201216096	2.158537687	2.246153718	2.249832726	2.221260716	2.213200425	2.1889181	2.23688688	2.067817203	2.24096069	2.247050657	2.301076695	2.035265808	2.18185878	2.258527032	2.235212312	2.488649409	2.292830093	2.235013457	2.249002159	2.221219435	2.224146389	2.163328374	2.156492699	2.23896492	2.22114194	2.222427444	2.2247368	2.184009671	2.242517196	2.177669253	2.174354055	2.363125285	2.361193745	2.242776165	2.23799609	2.346978713	2.440187461
1552453_a_at	2.17058157	2.172747399	2.161399882	2.268818603	2.131618136	2.163084091	2.170232294	2.475934773	2.309824656	2.168969168	2.435443601	2.116317962	2.081399156	2.164294951	2.165213247	2.134405707	2.142244337	2.12734194	2.169526954	1.987691009	2.172333404	2.174742724	2.219116909	1.89582534	2.115372128	2.192139127	2.161633527	2.335796292	2.226983792	2.168100105	2.166802582	2.128006811	2.138680478	2.098346779	2.098458796	2.140809656	2.137835298	2.13983325	2.139276131	2.099639943	2.158611747	2.096394456	2.075384542	2.258165154	2.332726976	2.186107439	2.172479992	2.234747825	2.365586683
1552455_at	2.202785652	2.213509092	2.18938205	2.315145352	2.154671923	2.198368258	2.205068743	2.494697302	2.382999985	2.200118295	2.489580348	2.164779171	2.144829093	2.204567592	2.205225498	2.17581554	2.179537866	2.145559327	2.20293321	2.040920174	2.208605698	2.213826045	2.276855409	1.993402575	2.148244244	2.223182061	2.200225037	2.423004053	2.251076016	2.201015701	2.201809736	2.174500823	2.183690172	2.101786177	2.12314492	2.181255333	2.178873638	2.182972016	2.17409665	2.147393521	2.198350926	2.146053636	2.115240841	2.284717152	2.356605976	2.198357397	2.208023324	2.292665336	2.378878009
1552456_a_at	2.033909193	2.033170669	2.018842086	2.123819942	2.022741521	2.025192171	2.036315313	2.23107073	2.197757678	2.022442046	2.200460375	1.903552649	1.826845941	1.912289729	1.913919631	1.895541974	1.915247539	1.894032489	2.034796453	1.90221088	2.039607193	2.035711904	2.075711711	1.728922885	1.97327797	2.055065692	2.040650394	2.20335468	2.072669026	2.029613898	1.892761413	1.894024328	1.920417959	1.893878667	1.878880688	1.926546314	1.901073725	1.91351126	1.915948044	1.893559763	1.929053101	1.814458158	1.905559218	2.069785005	2.219732208	2.063418026	2.040978465	2.107115754	2.158671885
1552457_a_at	2.234788979	2.246583347	2.226756165	2.346483455	2.197678608	2.234464418	2.235050117	2.525407461	2.385254603	2.236389522	2.515171781	2.198080104	2.17156043	2.246169954	2.246031839	2.219699707	2.217397236	2.192550918	2.234990304	2.044671397	2.236949351	2.246378487	2.30887229	2.001490287	2.179650488	2.256441703	2.228183843	2.476004464	2.290250284	2.232981935	2.235895569	2.21520977	2.220536961	2.152100775	2.155222138	2.222645316	2.221134545	2.222540122	2.222514316	2.181814705	2.23890665	2.17707984	2.155624479	2.339931606	2.382082739	2.239918672	2.23692409	2.314466473	2.433049859
1552458_at	2.766670439	2.79446148	2.775532136	2.900455549	2.718418941	2.773081798	2.765332275	3.158228896	3.010182633	2.785206103	3.204636781	2.907068715	2.919942709	2.998258697	2.97303939	2.944743038	2.924848052	2.875067049	2.773948081	2.536988859	2.76243833	2.807842011	2.880712814	2.599690912	2.719664177	2.789825257	2.714312165	3.12954077	2.856765891	2.776855237	3.019365049	2.957062958	2.931858514	2.809897057	2.816583464	2.928870143	2.947337292	2.934443876	2.903051635	2.885467202	2.958601449	2.85316428	2.829318316	2.992098692	2.908968744	2.758254917	2.764740607	2.927841176	3.019347637
1552459_a_at	2.172962161	2.179438087	2.160378713	2.274245553	2.144256263	2.168062795	2.173247819	2.422308767	2.284936196	2.167646131	2.400827205	1.933008312	1.862134999	1.958803274	1.964542718	1.937746298	1.949325223	1.93160962	2.172906656	2.022665437	2.18017776	2.179473286	2.21587391	1.903072051	2.113107252	2.194019002	2.173187131	2.336659924	2.206123244	2.169840335	1.946945006	1.931455956	1.952425248	1.902873215	1.904470632	1.956844875	1.939331499	1.947859042	1.947901004	1.919467628	1.96298455	1.928737626	1.913889848	2.246254065	2.343424673	2.185156775	2.385934753	2.212642562	2.317346986
1552461_at	2.171814719	2.183675599	2.162083992	2.27375024	2.135901537	2.171070893	2.172009971	2.460434048	2.322825766	2.172682066	2.46193384	2.395940525	2.357996182	2.433990121	2.424672341	2.393171945	2.388950212	2.398060396	2.174641688	2.000572956	2.176798577	2.182549651	2.246498307	1.95506396	2.120159595	2.200171127	2.19483294	2.410883731	2.217204596	2.172999569	2.434693889	2.395140807	2.394667893	2.319778866	2.330186606	2.394764887	2.396324023	2.396320291	2.394230963	2.351532735	2.415073055	2.352258248	2.388680151	2.26235312	2.318697508	2.202655152	2.176089583	2.238888703	2.36983777
1552463_at	2.219510922	2.22979783	2.213075477	2.334954441	2.183262066	2.218856905	2.221141152	2.549128273	2.39604152	2.221135768	2.495300412	2.180973673	2.137518028	2.224198872	2.226254923	2.198846414	2.197503052	2.17094168	2.221714622	2.049501739	2.223992275	2.235093351	2.294145244	1.97375568	2.167959065	2.242122001	2.213271499	2.45796334	2.269501489	2.220354608	2.223869707	2.193698959	2.203220048	2.128637989	2.145026628	2.214066766	2.200772489	2.20317274	2.205457451	2.161282369	2.220707753	2.168108702	2.14931753	2.312047727	2.372550714	2.224413304	2.225793305	2.2771777	2.417310155
1552466_x_at	3.028753927	3.050513608	3.038760501	3.150613983	2.955177547	3.029295076	3.02876672	3.455275311	3.283507083	3.049974442	3.466987377	3.150327633	3.149911496	3.234999543	3.222632928	3.207667093	3.176520086	3.147949408	3.030657457	2.792475757	3.034465283	3.048829883	3.155669633	2.86421273	2.977286058	3.05159738	2.963836928	3.45932811	3.139731047	3.030806846	3.335565499	3.233244208	3.17542166	3.024650042	3.080826629	3.172870721	3.189785261	3.180760494	3.171973072	3.12608764	3.209039832	3.071350147	3.045212702	3.24582066	3.162751764	2.999181532	3.029577329	3.195596612	3.301409616
1552467_at	2.627613929	2.64995436	2.770085319	2.672292066	2.564537941	2.63180801	2.627804572	2.991886256	2.824927286	2.655661797	2.979746033	2.788307887	2.68728707	2.702661298	2.752967061	2.734043618	2.711798316	2.707464276	2.644203213	2.69891741	2.624502843	2.646674655	2.6992042	2.400081542	2.578607083	2.64271007	2.594990776	2.931167093	2.697515235	2.629288639	2.786008927	2.734537939	2.652431337	2.61666139	2.638341531	2.75270633	2.731259233	2.72016515	2.717241187	2.674764286	2.747956951	2.655863748	2.623017408	2.762688414	2.754073238	2.606614645	2.626805214	2.733900651	2.855767328
1552468_a_at	2.147715094	2.15457313	2.123070732	2.225195435	2.107039396	2.132754777	2.14812049	2.238285036	2.158313888	2.129624765	2.386558525	2.119914462	2.062088259	2.142135229	2.141033108	2.098311192	2.111885085	2.084661395	2.146379897	2.076884582	2.160096947	2.151898699	2.163493472	1.813424289	2.090453183	2.165501823	2.190968772	2.201192858	2.156621893	2.13850126	2.084751926	2.112039083	2.13202203	2.045173198	2.054391261	2.119749191	2.115146557	2.121680807	2.134098221	2.108356307	2.13469279	2.076826959	2.136037754	2.229439534	2.29110922	2.153014642	2.146767959	2.151037766	2.241139389
1552470_a_at	2.014290652	2.018081191	1.998858911	2.086751584	1.990162366	2.008228008	2.014953656	2.140500094	2.116657672	1.990166409	2.215589534	1.923468826	1.833797921	1.939783812	1.949958948	1.925537916	1.934205209	1.929861208	2.008418943	1.868117684	2.01991732	2.005382963	2.0328392	1.738686429	1.948353559	2.033628169	2.023222928	2.182534793	2.021617135	2.009469049	1.927977386	1.897549806	1.941871042	1.874952456	1.878981313	1.937888764	1.917107169	1.935608992	1.940942186	1.908960009	1.949552542	1.918316823	1.905790526	2.074597571	2.168820105	2.046982088	2.019189418	2.038767871	2.170553309
1552472_a_at	8.969212934	9.292166129	8.007078602	8.94372536	8.359681403	8.438782144	8.868911034	8.41803914	8.521857767	7.592063509	7.228863595	9.039780398	7.750023383	7.600926278	7.73546285	9.553219161	9.155226212	9.387318894	8.21737139	8.356668187	8.722115845	7.879031929	8.913160969	7.558789547	8.565119109	8.483334334	7.884828691	7.330181453	7.604708096	8.172253311	7.980253077	8.629268274	8.167669051	7.037684406	8.035928082	8.595081811	7.939577137	7.37014777	8.422880974	8.343536492	7.797116052	8.649911459	8.851237805	8.149618253	8.491492463	8.48817505	9.162590929	8.057384154	7.717529745
1552473_at	1.770730058	1.765146728	1.77362866	1.831447733	1.807142412	2.253623197	1.771245664	1.811264805	1.763094603	1.754426788	1.921598521	1.599953342	1.456686981	1.780380882	1.623022095	1.537265068	1.611092019	1.603161422	1.776471016	1.737683309	1.791579697	1.768103453	1.754303767	1.449935539	1.710206975	1.798765952	1.830316177	1.809786062	1.764083383	1.767884606	1.542431977	1.569463019	1.624472168	1.614583416	1.623865739	1.623201251	1.577469907	1.605294134	1.614462121	1.599986424	1.627735265	1.622014382	1.594032072	1.779520986	1.97773441	1.814832664	1.772469271	1.771597554	1.784112223
1552474_a_at	4.922063447	4.891049373	4.906248217	5.079779225	4.879192458	4.913557326	4.916552977	4.851666567	5.024726091	4.912085949	5.195404487	5.357824838	5.516448682	5.062350533	5.429655742	5.35146561	5.356161774	5.34060371	4.918234996	4.816551697	4.9226194	5.004957507	4.856278392	4.832938153	4.861352855	4.933155033	4.920163573	4.248993374	5.038367817	4.977257868	5.51807686	5.339387853	6.34319444	5.419540481	5.323682606	5.457839526	5.370564945	5.502720817	5.445338042	5.37005749	5.426950735	5.346353409	5.310483773	4.984875297	5.019221043	4.932363512	4.918262986	4.963437454	4.90880222
1552476_s_at	2.148323907	2.146994876	2.132209193	2.23237032	2.114254199	2.133732708	2.147029098	2.43401655	3.650511388	2.15101665	2.414154492	1.996726751	1.942208249	2.023186132	2.044060779	2.01614778	2.027787295	2.022402222	2.145548713	2.036020581	2.151579587	2.145183161	2.183203279	1.826198764	2.08369061	2.174805412	2.155174894	2.253991075	2.264494716	2.144576324	2.016394184	1.998871054	2.032160424	1.977681692	1.956384353	2.021148569	2.01030195	2.021171085	2.033420603	2.003924882	2.038138391	2.02926097	2.018126677	2.187595442	2.333680233	2.161010211	2.159953509	2.215485344	2.350086585
1552477_a_at	2.224984045	2.236985642	2.216973722	2.34561901	2.182517117	2.225509616	2.22522555	2.521752275	2.371617279	2.224956779	2.499144793	2.183715486	2.1549448	2.235838081	2.231894271	2.206916372	2.20083029	2.178251475	2.224433431	2.035921512	2.225161632	2.239339722	2.298218585	1.994390642	2.171445405	2.247047468	2.211786974	2.473493055	2.275196014	2.224937651	2.227113326	2.202874873	2.206444409	2.127388655	2.139536469	2.238113246	2.206646862	2.20713929	2.207126916	2.171498588	2.224844739	2.161572969	2.139623084	2.3165178	2.365995861	2.229674205	2.261237856	2.293575509	2.424551768
1552478_a_at	2.68402012	2.695274596	2.695822979	2.808653281	2.665648506	2.686038517	2.691988877	3.041911681	2.873734032	2.685806339	3.028932318	2.797354422	2.726282996	2.82670451	2.837679274	2.818096599	2.798148196	2.802827052	2.685384824	2.448647013	2.702581418	2.703053145	2.746626455	2.481269012	2.634946018	2.710307525	2.641408668	3.006960288	2.759900938	2.68826728	2.889489572	2.82267221	2.80188481	2.763901615	2.718454956	2.820615302	2.808919148	2.806006682	2.822454182	2.757599675	2.831195499	2.730823734	2.698735061	2.811784149	2.79816216	2.709311791	2.700380935	2.782528158	2.856212038
1552480_s_at	3.869809232	4.235618533	3.823198883	3.985934366	4.560628229	3.82328986	3.908413498	4.266367465	4.045781386	3.852978214	4.251501528	3.967999095	3.9074036	4.081545516	4.033911025	4.033925609	4.159595002	4.416933273	3.797146277	3.48165078	3.90888464	3.895005588	4.518328704	3.749992545	3.776961693	4.274092229	3.05989209	4.212990648	3.950394839	3.460640567	4.324883732	4.041023474	3.928939897	3.844109402	3.897073976	4.023940605	3.9964846	3.951558361	3.997591196	3.814939524	4.087659219	3.87912763	3.882886527	4.04234122	3.996722998	4.20700123	4.057365023	4.30243524	3.946218254
1552481_s_at	2.243088466	2.258720039	2.219422272	2.348279403	2.168112986	2.246951737	2.243378943	2.546744689	2.383008983	2.244619239	2.504311828	2.242055634	2.208039357	2.288435744	2.254982822	2.258811877	2.566441324	3.543462942	2.238106668	2.141598936	2.291638658	2.259766378	2.334359294	2.016945248	2.189609565	2.375694356	2.244636543	2.477162836	2.278813736	2.247289726	2.277691642	2.256068289	2.227737437	2.212404246	2.189425415	2.25918145	2.230057962	2.225743323	2.225548824	2.198490404	2.259031954	2.264109294	2.21986053	2.320791485	2.38398819	2.543989653	2.231792111	2.382315204	2.44010109
1552482_at	2.83601478	2.94432223	2.902697809	3.019016277	3.087922253	2.909801391	2.839901765	3.200095941	3.115681686	2.911301593	3.234558638	2.702030142	2.709834544	2.799532077	2.783155467	2.76362163	2.752068519	2.744839091	2.902485495	2.691639513	2.865193855	2.951592592	2.991226973	3.439070201	2.837317687	2.928511236	2.878768671	3.208929054	2.95241175	2.879793894	2.804945767	2.761833072	2.752718347	2.631686143	2.681434866	2.753026797	2.760470214	2.743887446	2.752921335	2.711887478	2.775181018	2.701268296	2.677572593	2.978337742	2.973031516	2.907261804	2.871915434	3.284035306	3.168357958
1552484_at	1.980766627	1.958052444	1.960823131	2.073256644	1.94945719	1.970022039	1.977687136	2.231161328	2.08045821	1.983809061	2.189402012	1.868695393	1.799348168	1.901221943	1.909180525	1.878897496	1.906120595	1.882083417	1.976898935	1.877774937	1.980509673	1.981248422	2.020744574	1.638131117	1.916021176	1.998188524	1.975494463	2.022066123	1.987992963	1.972489353	1.883659614	1.870189406	1.888896198	1.832888956	1.85597806	1.892609992	1.882243199	1.886627638	1.890003188	1.866767086	1.907017486	1.875126291	1.83636671	2.034193004	2.169587939	1.992272304	1.99677268	2.022608436	2.117477243
1552485_at	6.791560596	8.901799909	7.692051159	6.784832561	6.942315008	6.079048145	6.682226836	5.906277692	5.63537461	4.566056392	5.73438887	7.710197317	4.850004539	6.458434449	5.292982298	6.990296837	7.789630305	8.368159006	6.790008502	6.792764776	6.99149894	7.022962558	6.915345044	6.747544075	6.647948001	6.725508838	7.289934528	5.999732604	5.860197835	6.558295641	5.706672222	7.068756502	6.846249128	6.199248289	6.758665077	6.073877693	5.89324232	6.457445649	7.38010104	6.704922963	4.8304515	7.277898764	7.801475191	7.407543289	6.769007413	6.877966049	7.616109273	7.0957002	7.273512863
1552486_s_at	8.679625248	9.919501662	9.138631244	8.463358806	8.243795831	8.3335404	8.680089368	8.183330622	8.492262824	7.85422294	7.574984818	9.513933991	8.819833995	9.214786007	8.210309152	9.637413737	9.813466278	10.37024575	8.721410108	8.620419698	8.608569301	8.459004212	8.541908476	8.064635514	8.235747644	8.240779456	8.851426904	8.830969687	7.788626777	8.366415413	8.85329753	9.263266457	8.950717267	8.900185305	9.470485144	9.180848853	9.233334906	8.536449176	9.665608667	9.422972903	8.427766278	9.471260439	9.764410064	8.618378455	8.149839772	8.696510685	8.983756125	8.875867805	8.919282121
1552487_a_at	2.684388016	2.696395203	2.683152778	2.809420832	2.614504491	2.688607405	2.678825756	3.063745423	2.902599809	2.689503267	3.033418035	2.692219567	2.68110343	2.759748051	2.74637894	2.724474414	2.715414342	2.670370424	2.685237588	2.472479977	2.670571467	2.707343249	2.792713507	2.478014001	2.631989776	2.708287571	2.658878067	3.061370117	2.76225316	2.684130563	2.765470756	2.734598758	2.71458341	2.621771311	2.637878735	2.700886164	2.721654376	2.710608129	2.716727289	2.675759302	2.739041471	2.659628077	2.629863727	2.832921404	2.812115622	2.666001184	2.688616537	2.778372759	2.922977516
1552489_s_at	2.482789946	2.503325864	2.48007505	2.608713091	2.428752486	2.486520871	2.483691936	2.832802539	2.667642491	2.488730609	2.816592772	2.516273568	2.509909187	2.589610057	2.573192486	2.551956902	2.535376935	2.49497212	2.483702219	2.2678342	2.48024953	2.514878689	2.576106094	2.296452022	2.431105723	2.504074897	2.455294372	2.791468794	2.546886501	2.483814781	2.594148156	2.551405089	2.540612269	2.437896784	2.461966029	2.540825699	2.548370406	2.544469038	2.540768554	2.4965765	2.565682957	2.480498441	2.452323616	2.618785575	2.60875021	2.477267143	2.481345508	2.578083362	2.71183836
1552490_at	2.462908771	2.458720275	2.440161403	2.559192884	2.395575794	2.444973466	2.447372493	2.791601689	2.644791026	2.442731674	2.702045214	2.503353764	2.483476327	2.564906932	2.545424633	2.522052091	2.508692867	2.469170374	2.459930442	2.318229256	2.464340719	2.459535291	2.539049238	2.19024834	2.397994914	2.477181468	2.461192578	2.702571612	2.50811847	2.451970763	2.522974677	2.505492501	2.513995201	2.469194888	2.424319056	2.514328747	2.513005736	2.524632514	2.523919164	2.488374812	2.538449072	2.439363852	2.479340776	2.520183226	2.617469145	2.477987979	2.446449265	2.557124474	2.603232988
1552491_at	2.011106755	2.013646967	1.994249974	2.10938891	1.990772602	2.00315087	2.011426343	2.228478982	2.083803306	2.001215294	2.304558392	1.858383172	1.785314182	1.881931461	1.893139133	1.859788435	1.872017003	1.857928629	2.011098095	1.86640394	2.018921319	2.014407682	2.056346239	1.726099881	1.952183975	2.031486237	2.022212142	2.178956892	2.041178777	2.004988633	1.904538235	1.853040818	1.876603978	1.81322444	1.829626278	1.881151051	1.863548194	1.872296503	1.879238028	1.844005707	1.887002255	1.839213769	1.824185082	2.066360701	2.178128338	2.032865125	2.015795937	2.042207172	2.155700738
1552493_s_at	2.307126211	2.323650538	2.302812473	2.422163939	2.260615485	2.299328992	2.308214317	2.62325035	2.477802213	2.308929429	2.60364611	2.295493969	2.274620059	2.352274167	2.341836616	2.31906584	2.308123517	2.276566604	2.307709821	2.126128406	2.302239759	2.327256476	2.393450698	2.091222354	2.25465458	2.330567408	2.289714886	2.587198231	2.365505642	2.308046693	2.334567689	2.310462403	2.314956147	2.248260032	2.25405896	2.316251331	2.31733612	2.316639381	2.31541409	2.280499312	2.33434336	2.263861808	2.24024628	2.410404434	2.440707442	2.308396537	2.302007885	2.391555154	2.518896872
1552494_at	2.619637459	2.627405554	2.600312154	2.712010464	2.589384243	2.612342092	2.623215459	2.821230972	2.740687525	2.61551504	2.843116996	1.862111371	1.792017785	1.894551357	1.901873127	1.870257548	1.888508197	1.947446971	2.619694193	2.471967373	2.622921863	2.623566331	2.678549683	2.369922528	2.561687086	2.64094008	2.625971097	2.773609066	2.657632469	2.611636323	1.887183265	1.867383634	1.882113195	1.823442807	1.84041851	1.893894112	1.868132468	1.88019423	1.890665188	1.845938453	1.899556073	1.866779419	1.854794066	2.671535075	2.802839538	2.635543707	2.622373792	2.651830048	2.768676342
1552496_a_at	2.296744531	2.323276905	2.287632154	2.405967741	2.251824491	2.289047085	2.292442892	2.594459438	2.528870176	2.302006838	2.574614857	2.227011664	2.199276345	2.276839696	2.277509102	2.244927443	2.243522898	2.245873317	2.29258715	2.107547991	2.285917304	2.300297724	2.367508564	2.066317704	2.23774806	2.314261126	2.281773987	2.546476336	2.352163873	2.289691796	2.272164609	2.243143248	2.249734876	2.171009091	2.218343554	2.251455716	2.248898971	2.250272207	2.263900023	2.210228245	2.266076601	2.204612459	2.172280557	2.384924624	2.433692487	2.310206161	2.302207791	2.407120886	2.492983889
1552497_a_at	7.33362086	7.425517729	8.186730331	7.647340743	8.206631912	7.950712824	7.563927827	8.543783337	6.984444343	8.350014259	7.593888544	8.435506099	9.183256165	8.674428311	9.311686142	7.735546921	8.393867135	8.011640462	8.19339856	8.39733585	8.284527175	8.617852092	8.013148326	8.330705852	7.951551652	7.786003723	8.489997237	8.352829136	8.320187686	9.171726431	8.921868871	7.42711689	8.778285465	9.208457473	8.408551421	9.177995497	9.032368202	8.887503167	8.707237421	9.103962318	9.301604708	8.840526587	9.283008016	7.774239845	8.723304305	8.181747858	7.826333791	7.824142297	8.277487422
1552498_at	2.332819796	2.351808921	2.319147041	2.43488766	2.286284388	2.328229736	2.333037657	2.572657512	3.253691567	2.327575588	2.574708701	2.035720149	1.976031946	2.074680122	2.072242022	2.047510129	2.044398517	2.026159545	2.329836022	2.151986883	2.331576268	2.337166651	2.393070527	2.091067935	2.2760484	2.34843096	2.338653141	2.523093446	2.398727453	2.329608603	2.082010235	2.040197837	2.051346178	1.977011937	1.995735945	2.03827578	2.0457705	2.049803441	2.050929612	2.028599848	2.066398464	2.008942642	1.988307072	2.415375643	2.495060317	2.336459253	2.330690011	2.412481651	2.522508473
1552499_a_at	2.189001877	2.224138321	2.1937933	2.302523693	2.135555686	2.203285933	2.189250753	2.478571788	2.33141409	2.195182616	2.514259467	1.764275901	1.690583154	1.794698357	1.807956567	1.775946911	1.792870654	1.755473979	2.189329635	2.092900459	2.215953263	2.215321943	2.262270033	1.954817675	2.146849302	2.210912481	2.224757652	2.462902145	2.243157472	2.197306915	1.822582239	1.769246069	1.78790371	1.727738479	1.733123264	1.803565457	1.781131807	1.791632787	1.794071839	1.768389407	1.805791663	1.759244684	1.776493329	2.291993416	2.336162461	2.188487108	2.189066203	2.23626142	2.343056272
1552501_a_at	7.795089168	8.118804941	8.129573832	7.720579146	7.945288295	7.336824753	8.444508714	8.298014604	7.888034777	8.03851353	7.757194158	8.318853066	8.778898733	9.304578697	8.738004621	8.604684503	8.941816067	8.665612867	8.063192691	8.075576304	8.020512526	7.87989546	8.793283211	7.971916255	7.793172627	8.148160467	8.099637582	8.826998933	9.254671014	8.40460565	9.182351032	9.652965101	8.919830496	8.928071625	9.637449964	8.765233875	9.288475387	8.806273847	9.131228651	9.06781541	8.953776584	8.731134072	8.453130475	8.807223598	8.344990221	8.419244786	8.016691051	8.649430757	9.085772732
1552502_s_at	2.355568288	2.375664636	2.349709566	2.481746768	2.312529779	2.360246824	2.36105896	2.687553261	2.530129202	2.363212925	2.662367862	2.359656673	2.356391002	2.432775107	2.416005561	2.395340366	2.376985921	2.342840367	2.361471309	2.164429918	2.359274723	2.380040355	2.444451019	2.146041786	2.305886799	2.378777774	2.342025588	2.641525329	2.41829814	2.357797288	2.420536437	2.387303509	2.383644152	2.291857575	2.310166816	2.384574894	2.390339674	2.386113468	2.38499057	2.341415538	2.406066423	2.331997112	2.304670293	2.483062637	2.494934736	2.360370129	2.354297376	2.455053175	2.578142634
1552503_at	1.964591735	1.968386774	1.950102416	2.062770261	1.940015406	1.957050706	1.963806644	2.19432117	2.084989358	1.956692253	2.205041752	1.853193879	1.746996502	1.881142299	1.887131338	1.859018142	1.876305117	1.851096965	1.962065464	1.851245878	1.967112943	1.971055685	2.018629503	1.713402795	1.905016853	1.982335648	1.976152988	2.143918534	1.997484158	1.958456922	1.864052994	1.853166322	1.872224482	1.821167106	1.849471963	1.887961875	1.859791034	1.867983009	1.872085278	1.847490152	1.883533719	1.84241161	1.87583883	1.991202127	2.124404308	1.978460839	1.96606198	2.007375748	2.072212303
1552504_a_at	4.93993845	4.835468377	4.810225301	4.922340599	4.570996844	4.819478761	4.841347289	5.496637974	5.124313534	5.003990276	4.990770911	6.549945647	6.269578957	6.524841326	6.357502064	6.500213558	6.554808271	6.504634561	4.816692311	4.705134121	4.781156985	4.828788918	4.975028223	4.414799377	4.785813528	4.847941243	4.842705163	5.25183101	5.552774946	4.845092617	6.575104823	6.795967806	6.490864917	6.489933989	6.693530555	6.524758242	6.511099295	6.19175832	6.85188998	6.488855612	6.528233532	6.502255977	6.108532925	4.886374294	5.0018018	4.980443968	5.110157003	4.946664946	5.108898549
1552506_at	1.884039003	1.881916685	1.863553983	1.980898733	1.866788976	1.873069557	1.882669994	2.08900792	1.965436738	1.869906765	2.072034745	1.756373077	1.657558863	1.767361718	1.78459265	1.749241753	1.767142457	1.779921469	1.881947342	1.758144984	1.888670127	1.884901072	1.930352011	1.581608189	1.822435719	1.902347294	1.891475937	2.042922499	1.912701264	1.874983027	1.749170848	1.742296994	1.77353308	1.741484523	1.738417618	1.777973363	1.754195584	1.761784116	1.767335835	1.743140697	1.776366031	1.743040821	1.730825755	1.938588264	2.048993713	1.907649943	1.886667556	1.918322103	2.011509847
1552507_at	1.956688666	1.960424807	1.939185579	2.054368605	1.928538902	1.94895184	1.960842466	2.153181937	2.055786491	1.948065893	2.124271473	1.671143043	1.5921211	1.68385687	1.699687109	1.663012245	1.670114258	1.659647259	1.95982853	1.820100057	1.968558558	1.961964653	2.006124902	1.690698508	1.899359926	1.980028714	1.981175533	2.175736743	1.986413213	1.949621149	1.65534945	1.655707409	1.677183529	1.637797339	1.632581388	1.680182313	1.667430362	1.672435944	1.676758734	1.654991329	1.687538047	1.657055425	1.66105812	2.005105964	2.12801557	1.983673629	1.960538573	1.989295485	2.096927004
1552508_at	1.97867265	1.989243415	1.970124793	2.089272558	1.957822796	1.97667416	1.978987622	2.254788519	2.088754717	1.977580201	2.202151438	1.878366525	1.8318251	1.910626329	1.918028926	1.88717031	1.894337548	1.877294834	1.983604473	1.831279548	1.984745836	1.991438125	2.041186637	1.722531328	1.926128775	2.001626783	1.986856675	2.17173792	2.020771244	1.977022927	1.890066491	1.881770438	1.897821543	1.847576295	1.874208447	1.901479812	1.890017066	1.895168215	1.898181105	1.862731616	1.911351063	1.867887615	1.852079452	2.074092623	2.144108094	1.998896122	1.987877188	2.038144921	2.168025859
1552509_a_at	2.187019406	2.182923865	2.178860537	2.270413845	2.149891499	2.176459192	2.190026725	2.489543771	2.309805925	2.187146852	2.45921314	2.166039579	2.071951884	2.167451035	2.188716843	2.158943937	2.164175309	2.173418132	2.185950296	2.085880381	2.191243979	2.188969114	2.230934473	1.907600459	2.124243774	2.205510057	2.174266418	2.355431344	2.242866953	2.182009862	2.202392021	2.153059833	2.169696265	2.118043663	2.116600049	2.173442761	2.157998944	2.167240432	2.164040685	2.153666014	2.186412556	2.140497395	2.098507558	2.394222351	2.340300291	2.224023081	2.199227384	2.34030664	2.404234903
1552510_at	2.405023052	2.405399331	2.415862005	2.474649849	2.409838788	2.379320053	2.405468415	2.598841331	2.481555232	2.411945935	2.577087769	2.095045517	1.935988368	2.03594203	2.121325091	2.066115099	2.107665995	2.116583566	2.365922524	2.332822933	2.410038627	2.398889075	2.449341843	2.035129345	2.337946316	2.382677708	2.271002361	2.349847288	2.43233278	2.393747981	2.158082631	2.07487781	2.0738251	2.119276029	2.151982513	2.119349353	2.076327718	2.096929728	2.123184088	2.106560419	2.118816067	2.123190345	2.13273676	2.457626922	2.615233221	2.423120314	2.449413977	2.437154627	2.469938337
1552511_a_at	2.416446779	2.435167684	2.413904785	2.542941745	2.370276278	2.419296623	2.419424107	2.765610774	2.597759163	2.422603114	2.749137564	2.437269803	2.427995792	2.506413335	2.491507514	2.471849545	2.455950898	2.412223432	2.419968761	2.220584287	2.417400493	2.440899227	2.509222028	2.211297066	2.365913903	2.442066616	2.38843516	2.714314526	2.480914115	2.418299447	2.512857727	2.471473096	2.458234731	2.362731421	2.379928865	2.460358275	2.466434594	2.462881744	2.458375454	2.416677749	2.483990529	2.401172966	2.370612733	2.536210321	2.547887272	2.41710428	2.418802782	2.509484764	2.643577633
1552514_at	2.558698468	2.579193415	2.53822411	2.656364337	2.425197336	2.549804296	2.552712707	2.85652199	2.658336308	2.548799269	2.832167484	2.402484326	2.358741152	2.453414061	2.434005778	2.424715252	2.419431218	2.396525528	2.551297822	2.390403552	2.56133383	2.560028849	2.633316916	2.944653053	2.497866628	2.580689907	2.623934296	2.747406106	2.588615972	2.739227762	2.506855074	2.404898007	2.430274837	2.358222484	2.358961074	2.42710549	2.390711804	2.42553246	2.437906606	2.38551853	2.439898647	2.388254452	2.383338515	2.622050448	2.702892548	2.569049058	2.554872629	2.598499653	2.700395652
1552515_at	2.26370879	2.269241439	2.230154577	2.353441451	2.21580466	2.246249072	2.255529195	2.524013452	2.410288418	2.237327954	2.556184669	2.198588304	2.105573933	2.187828651	2.186711342	2.162630466	2.156431516	2.143455569	2.255853752	2.087221816	2.281968354	2.272406625	2.336208002	2.009087434	2.193386696	2.264816143	2.242360053	2.513219141	2.299842066	2.25098743	2.189314554	2.156678086	2.160968312	2.084738942	2.113721999	2.168672593	2.16186034	2.163182885	2.162682735	2.128202503	2.179311119	2.137662531	2.132654697	2.35400136	2.395407083	2.260618892	2.2565039	2.329493195	2.412143946
1552516_a_at	7.649225262	7.545197299	7.338782217	7.405077093	7.927245324	6.717291722	6.695766161	6.706611757	7.134571856	6.424602758	6.810334436	5.353516416	3.583200555	5.216485459	4.083778019	6.489734849	5.660852775	7.661830997	6.715637754	7.112912825	7.142209641	7.295734327	7.565868362	7.632481741	7.741958767	6.505172616	6.855882872	6.260190213	6.40516446	6.594389774	5.17503279	4.179618427	5.172065265	3.921578665	4.318116207	5.40568761	5.66942029	4.651175457	5.794120472	5.83436463	6.647852255	5.497321444	4.96155057	7.712002059	7.345038354	7.082177347	7.674910328	7.192153452	5.814509426
1552518_s_at	3.498541522	3.50306856	3.511953857	3.612788664	3.427388868	3.491650229	3.498506567	3.994970873	3.752838494	3.527459218	3.922771402	3.354861814	3.325522176	3.411963116	3.780677882	3.340555774	3.330216581	3.206387791	3.478676998	3.397817844	3.488685258	3.580244122	3.632545086	3.344499524	3.452373955	3.521170546	3.722357272	3.917284562	3.604343563	3.499218609	3.487388176	3.34047053	3.282909173	3.349411544	3.21217	3.375525411	3.320957327	3.360281093	3.281497499	3.260535974	3.368657164	3.253180298	3.179805989	3.689722896	3.601826446	3.474941071	3.470075612	3.655712122	3.757523121
1552519_at	4.361127239	2.910504281	5.454555698	3.64482993	4.515023967	4.295989156	4.22034875	3.76921893	2.994648031	5.302510588	4.081007832	4.921612506	5.546095704	6.80232987	8.04444943	3.934459549	4.025127078	3.999922787	4.659677442	6.243642294	5.045397059	5.141147971	4.089100472	6.692508086	3.577563875	3.447487037	4.927192461	3.691834967	4.899719728	4.298381253	4.405165367	4.736120272	5.34681602	6.301045179	4.765728687	6.274818658	5.140910268	6.219772819	4.78135	5.206181674	5.001374296	5.275057334	4.934125477	2.965193847	3.303563475	4.324751303	3.460532085	3.426556769	4.566591373
1552520_at	1.934453756	1.934315378	1.928911574	2.056350784	1.88772775	1.932059007	1.92931707	2.151672112	2.023708358	1.938260225	2.284838095	1.809531466	1.741716129	1.868522761	1.849637535	1.819020656	1.814520325	1.782564963	1.929401589	1.777408823	1.924975858	1.957782248	2.027118926	1.660530691	1.882522311	1.952658251	1.920881764	2.119517336	1.997912343	1.92544361	1.882748428	1.8303428	1.828067093	1.757552846	1.754982092	1.832166829	1.818270909	1.824593103	1.829276475	1.775618114	1.839590527	1.802804823	1.789172998	2.057741249	2.082308322	1.930548581	1.927257614	2.030098906	2.16366017
1552521_a_at	2.772639934	2.796665138	2.814299859	2.904190545	2.702027741	2.77578337	2.768150587	3.146497248	2.995812591	2.776779405	3.174438239	2.887271337	2.894104243	2.984726285	2.952575461	2.934876263	2.908579283	2.849205954	2.769581016	2.528958765	2.760809439	2.810972847	2.881376048	2.593897212	2.717240921	2.791341034	2.721492005	3.145539109	2.850903654	2.771912181	3.013467136	2.942682008	2.915135641	2.804888385	2.833181947	2.921995688	2.926367352	2.91855519	2.912174561	2.869894709	2.945338038	2.835195426	2.801329693	2.914403026	2.877926358	2.751556799	2.762853956	2.88349251	3.011693332
1552522_at	2.892485497	2.930154966	2.904841584	3.03299453	2.821618746	2.901549806	2.897082925	3.343164568	3.133818833	2.917530029	3.31854835	3.052395973	3.074222281	3.161862254	3.127942784	3.115967307	3.075944765	3.009789967	2.89175401	2.649467378	2.882760007	2.944711374	3.01518562	2.731009391	2.846256736	2.920840817	2.83282004	3.299844122	3.001984873	2.91406255	3.206817318	3.119282587	3.07736838	2.936441605	2.984398544	3.074703131	3.099640976	3.084701495	3.077499049	3.028747745	3.122427893	2.982069238	2.959902202	3.087199472	3.747864742	2.875274968	2.932417335	3.050960583	3.165744693
1552523_a_at	2.644188893	2.666510058	2.634998196	2.774421208	2.587108108	2.680783718	2.643814211	2.945514625	2.825418696	2.610300386	2.962838994	2.716705982	2.721356904	2.798314319	2.776031274	2.745807222	2.73572286	2.688450215	2.645328923	2.418588597	2.616143309	2.666104163	2.731010949	2.446486038	2.594401837	2.653861693	2.617582414	2.975564159	2.714785312	2.713301164	2.788974197	2.748298294	2.741110184	2.630103758	2.652451564	2.73606501	2.750706819	2.745056077	2.74017477	2.703601999	2.768447877	2.67156475	2.637552669	2.781805765	2.769245308	2.638532672	2.6326804	2.731413701	2.837207453
1552524_at	2.292439112	2.301556463	2.28864117	2.403674945	2.284097613	2.297599424	2.292703212	2.61223903	3.025131121	2.915622657	2.592387539	2.225275722	2.17531796	2.263984884	2.269512826	2.242712271	2.251448844	2.236930606	2.331849594	2.272312317	2.285126944	2.30905276	2.238335417	1.822388037	2.237491885	2.593131895	2.286667867	2.46903283	2.354978636	2.299624156	2.27388248	2.237915996	2.246923801	2.152045589	2.174357839	2.261172987	2.245990493	2.24618238	2.258115106	2.235350319	2.267627648	2.208113159	2.171029305	2.401802905	2.440702274	2.322050169	2.283195875	2.376956375	2.460682458
1552526_at	2.075795508	2.083075032	2.061119406	2.184876227	2.061060726	2.072125233	2.076247634	2.342634412	2.163531201	2.071236996	2.317380746	1.996801423	1.94597823	2.034554119	2.037589477	2.007251506	2.022256971	1.990923941	2.078499789	1.936506646	2.079628715	2.097131251	2.118701323	1.786577605	2.019414414	2.097145679	2.095050288	2.270020379	2.116023071	2.073178954	2.022353744	2.00483844	2.017518177	1.991526062	1.956945945	2.020695909	2.011739882	2.00825886	2.016985376	1.981670101	2.035783512	1.980094106	1.965805237	2.152842618	2.241127169	2.086744287	2.077353673	2.127809938	2.216668679
1552528_at	1.995289907	1.988485796	1.970419047	2.078462834	2.011960761	1.983284386	1.996871507	2.113463193	2.016694385	1.976495138	2.159627589	1.688213497	1.558446275	1.69349479	1.703933304	1.663728581	1.68850715	1.687845435	1.995354544	1.890574845	2.022694796	1.994951463	1.986985938	1.700263922	1.933851615	2.012650354	2.058046589	2.143895785	2.010042498	1.989937294	1.666609226	1.655901045	1.690907854	1.676442732	1.647581811	1.695930539	1.67001748	1.684311031	1.692361852	1.699715246	1.696618313	1.672033686	1.637057271	2.022608451	2.158531184	2.009444878	2.004109431	2.017214032	2.103301855
1552531_a_at	2.221499568	2.226254657	2.20748128	2.325219643	2.192495239	2.216396557	2.215469765	2.45528569	2.323862011	2.214951901	2.502798685	2.176904303	2.116064576	2.208703037	2.214993104	2.187238801	2.182220224	2.167068862	2.214919503	2.063514873	2.226299767	2.228352021	2.277509515	1.993887231	2.164419106	2.244146894	2.224759719	2.467158377	2.257657355	2.214716426	2.1915381	2.182869153	2.20291522	2.140960222	2.143487646	2.189660265	2.190911189	2.198519664	2.188503883	2.170450223	2.208887465	2.142658731	2.151930362	2.310550641	2.370673865	2.230055378	2.225186232	2.281349762	2.41787816
1552532_a_at	2.687782187	2.701885626	2.684997609	2.806525145	2.643597421	2.701971196	2.693463354	3.011494449	2.907489653	2.706091378	3.073351067	2.788733539	2.786919086	2.875006819	2.8549672	2.828462037	2.81028119	2.756762195	2.694754798	2.492125544	2.687289914	2.728727102	2.773275923	2.511070586	2.638608463	2.716616763	2.656659301	3.003856323	2.771575263	2.693621929	2.903154579	2.839388629	2.813187243	2.717787916	2.727105042	2.812426268	2.825785136	2.819762786	2.823617202	2.768966281	2.846778557	2.734662125	2.709223172	2.804554582	2.809665256	2.680006399	2.690306249	2.902926281	2.910165716
1552535_at	2.246840701	2.260284584	2.232742089	2.345795898	2.222678706	2.241889212	2.248515191	2.551502648	2.400579549	2.23931372	2.48045142	2.236563148	2.186912641	2.254585983	2.260717745	2.232035909	2.247101593	2.215364005	2.246311531	2.108320219	2.258060417	2.253370041	2.313583885	1.996900514	2.190573313	2.270449784	2.25450246	2.485349091	2.277491344	2.247733285	2.2400922	2.228055052	2.240647971	2.157271842	2.170719954	2.244046674	2.237832714	2.257029414	2.248544355	2.220044412	2.2636892	2.208532335	2.191679839	2.324534295	2.409796177	2.267716791	2.254953587	2.292588502	2.395850441
1552536_at	7.459806592	6.113720526	6.623278273	7.284121022	7.127779329	6.436686985	7.599558899	5.902562906	7.004967002	7.903777277	5.28524178	3.931830357	5.025377558	5.062605781	6.184320655	6.588041974	4.109012587	4.644857574	5.948407337	6.486259926	7.164822654	7.035697579	6.788236251	7.301718861	6.362536524	5.328475007	6.335784827	6.362174787	7.661587708	6.213131246	6.542739879	4.392811325	4.452072192	4.519921505	6.930150915	4.376940654	5.893120693	4.52147439	4.880789561	5.188272298	6.573631283	4.381230686	4.261883483	7.516684011	6.695490201	7.792859154	7.297371923	7.307633217	6.658865027
1552538_a_at	2.56021806	2.580906508	2.560972548	2.684943403	2.518017623	2.557561443	2.561686557	2.934359312	2.759381455	2.570594119	2.913133387	2.634875327	2.622895732	2.700908436	2.679669802	2.661106371	2.638846726	2.599864211	2.561933349	2.337193452	2.558893292	2.588304125	2.66353648	2.35909552	2.5036656	2.583429622	2.541796596	2.900423532	2.62408559	2.556480383	2.710650811	2.661707335	2.643582724	2.533495929	2.561696271	2.648210883	2.654757255	2.652753994	2.656195633	2.598365517	2.672531356	2.574715684	2.55683439	2.697227721	2.701378495	2.553788065	2.559368683	2.65887917	2.800246774
1552540_s_at	2.112293931	2.112931791	2.102798255	2.219150286	2.08780989	2.10339559	2.116136291	2.366792263	2.216686671	2.10201843	2.361847787	2.03100936	1.994275578	2.062181145	2.068080742	2.039536882	2.04510461	2.026799528	2.112751281	1.958854908	2.115437362	2.124358099	2.17121305	1.851453791	2.052749151	2.134607919	2.117984922	2.264287611	2.14240558	2.114875864	2.069494985	2.040966711	2.044784915	1.967603319	1.998749672	2.049454842	2.042176683	2.0453776	2.047244736	2.02025634	2.062724305	2.023107802	2.020270727	2.165459423	2.281180491	2.130405818	2.115618579	2.156087598	2.284768406
1552541_at	10.26506045	10.66669494	10.37164147	9.670413896	9.423907586	10.13919362	9.842361624	9.967508567	9.685770328	9.383110071	9.780952361	9.741210474	7.865392781	8.425113377	7.468633996	10.03443443	10.01721301	10.15726779	9.837788992	9.39229352	10.09736059	9.730777094	10.18023675	8.877714063	10.39094993	9.99159399	9.727504831	8.054634498	9.597270642	9.982604693	9.325404586	8.033051186	10.17999831	8.677270421	8.799270803	10.08959734	8.954509902	9.034288668	10.07600652	10.06254077	9.824544448	10.20004953	10.06592661	9.999530681	10.24870102	10.07439024	10.23959577	8.328242577	8.78102272
1552542_s_at	10.4831664	10.92714143	10.51902596	9.926215034	9.603933193	10.33177751	10.26180065	10.39432602	9.827880939	9.861251202	9.971042191	10.65422271	9.013211871	9.5079118	9.041026592	10.70686442	10.38844529	10.69081918	10.13810787	9.765054346	10.41072087	9.996324437	10.47850405	9.159633615	10.70777716	10.38197501	10.06482267	8.836439083	9.972773117	10.32146142	10.47016472	8.9962313	10.76299629	9.661739486	9.639558258	10.58269543	9.86819802	9.710349701	10.70522267	10.39065721	10.24263937	10.6457304	10.64759069	9.766840394	10.4450831	10.39646535	10.31980109	8.784482151	9.421361487
1552543_a_at	2.054765069	2.058126464	2.043915751	2.145508369	2.025834194	2.051578477	2.05511841	2.3164577	2.181019119	2.054896889	2.235786846	1.976238376	1.917258415	2.009120876	2.015839275	1.985724663	1.997478078	1.972260463	2.059602817	1.929737442	2.06193213	2.056141122	2.094843023	1.769326429	2.000458275	2.07572935	2.05720157	2.205007662	2.100417651	2.049371554	1.992025208	1.979628006	1.994739623	1.939191946	1.952197102	2.003766598	1.98901251	1.99317264	2.000552424	1.969774729	2.008869787	1.976510807	1.950146822	2.154576676	2.233422109	2.070879722	2.06211819	2.07716953	2.226802506
1552544_at	2.51061076	2.501198188	2.507099918	2.592062345	2.449313098	2.636890593	2.51250405	2.86472408	2.752247008	2.516010123	2.84930787	2.161109067	2.136548049	2.232992689	2.216484878	2.184346937	2.178375824	2.134106028	2.512534348	2.332499791	2.502984335	2.550943404	2.634154983	2.257387631	2.45244348	2.533693893	2.453938155	2.824721557	2.575450397	2.518352393	2.297582795	2.19430105	2.181866819	2.100883447	2.117639273	2.192588975	2.19132058	2.184126429	2.194689259	2.144153835	2.219235862	2.116882922	2.091504074	2.702216878	2.632268318	2.495156104	2.526712229	2.645753095	2.742391269
1552546_a_at	5.989808218	4.924837368	3.704218666	4.892216451	2.875625483	4.346357448	6.130350466	4.242428937	3.922181443	4.834933376	3.381831733	4.47917188	3.675685444	3.041307042	3.719227734	6.369094756	3.659533009	4.354984822	3.267188577	4.778147485	3.448772739	3.13634701	4.807188968	2.630988427	5.831400034	5.994022874	3.696935239	3.82070788	4.807085439	3.494643538	3.198093788	4.12414473	4.685684332	2.534098763	4.692377225	5.608054969	4.455372395	3.786482979	3.980578197	3.526326155	2.615133955	4.812400341	3.440952476	3.811436252	4.14872971	4.635820488	4.111428733	3.301595908	4.000768971
1552548_at	2.27343493	2.297120619	2.311674969	2.404644418	2.237928238	2.283331594	2.284592139	2.570030432	2.508144189	2.621376811	2.521120308	2.111690171	2.072704225	2.167164197	2.164906125	2.139729623	2.130185674	2.108927646	2.284867425	2.101198209	2.279758006	2.302296901	2.363630069	2.070459834	2.229808531	2.306174673	2.25983116	2.520466499	2.328413367	2.2829747	2.158692184	2.135037237	2.141280427	2.04096999	2.076885574	2.140518775	2.141107292	2.141254902	2.135957924	2.100208986	2.158047468	2.100173278	2.070166211	2.372159929	2.4230629	2.281577607	2.301513401	2.36557252	2.479616997
1552549_a_at	2.19248976	2.210997178	2.190002919	2.318103274	2.162113775	2.187855355	2.193103494	2.460326973	2.342598582	2.198011843	2.403231277	1.924645073	1.858933722	1.957082586	1.964267856	1.930581967	1.937346733	1.955407462	2.19295917	2.012361438	2.199895492	2.205857573	2.258834205	1.944061154	2.141697245	2.215359096	2.188310713	2.424374514	2.233434285	2.194092367	1.951945141	1.928810805	1.943024636	1.886133349	1.897718424	1.952186653	1.93890659	1.943373771	1.941356159	1.917399794	1.957713807	1.907601324	1.90025653	2.261200675	2.350243724	2.217051538	2.200078387	2.286041954	2.359249199
1552552_s_at	5.968621427	3.945510513	3.996094924	4.221032255	5.646089786	6.69183386	4.117611497	3.510397303	4.994347824	5.08847784	6.165898887	7.174064498	5.438077172	3.917174424	5.631228211	7.853151147	3.893010662	6.335628723	6.200976035	3.636374998	3.411687309	3.852292697	6.065638788	5.339164155	4.263691019	3.792634481	4.303031222	5.469814461	4.153173385	3.215457572	8.060515663	5.77356799	5.725907412	7.382811548	8.121417558	6.773086328	5.117051906	6.476772777	6.557642814	5.376993869	3.544517542	7.523050051	5.286714953	3.218223518	4.458150904	3.866952033	6.475232949	4.770622625	4.637367468
1552553_a_at	9.940634672	9.725789917	8.630480308	8.543702585	9.00499626	8.733780194	9.668583136	9.17659055	9.673422641	8.841894482	8.738790022	9.696321165	9.855537508	9.594149856	8.564301979	9.763047142	10.09556479	10.51790584	9.041464141	8.733701996	8.365125775	8.744072111	8.928296787	8.270066264	9.111273831	9.489382813	8.635755822	9.4208349	8.634011626	8.867328655	9.94648217	10.62248691	8.837476471	8.54932027	9.106286984	8.999999798	9.162111646	9.048996608	9.500144429	9.262399819	8.484734116	10.05039202	9.641157474	8.934812662	9.223297321	9.341449684	9.632668137	9.92881625	9.20309553
1552554_a_at	7.779419998	7.650018866	5.112552505	5.601516674	6.128836021	5.869555077	6.913467325	5.957745596	6.739644792	4.053779898	5.684905242	6.740952936	3.705892456	4.245024316	2.837021333	5.477880375	7.132964183	7.654290002	6.788308856	5.526140876	6.197837622	6.535604344	6.634670058	4.862540771	5.80395476	6.581838007	6.421487073	5.259622246	4.908571221	6.17912511	5.413406714	3.585825004	5.070595714	3.677448038	3.909158983	4.391117572	4.605526061	4.614513867	5.647294738	5.883807501	4.744416474	6.437714695	5.710318729	5.670096659	6.814912578	6.878894309	7.346879053	4.733572348	4.8940981
1552555_at	2.506752301	2.553829205	2.533909401	2.640976322	2.486125954	2.545000583	2.540191852	2.786386255	3.179961018	2.482025589	2.915448911	2.226354034	2.222896185	2.279331203	2.247180719	2.262088123	2.243525177	2.219052585	2.540996818	2.418321828	2.543485424	2.284927412	2.616912937	2.430736851	2.376183474	2.563009357	2.220329029	2.484062564	2.742077765	2.465971372	2.2743388	2.260865029	2.248992458	2.144569868	2.181961113	2.247288566	2.252831479	2.253013487	2.22105455	2.341029243	2.270564546	2.184647427	2.186597207	2.66735829	2.664838632	2.557639107	2.543715949	2.639411521	2.727183814
1552557_a_at	2.647879931	2.665494236	2.642009967	2.774274979	2.596913422	2.650992562	2.648082552	3.01883329	2.848067968	2.652148147	3.008410963	2.722239803	2.740485806	2.803786892	2.790501395	2.767938929	2.744296118	2.715285013	2.640757499	2.442517184	2.646243275	2.672843784	2.744198587	2.453456735	2.591518874	2.662594843	2.62442346	2.94449844	2.713731578	2.649006623	2.830532606	2.775130872	2.755393406	2.656600106	2.682122671	2.745454899	2.764655	2.763254313	2.751068532	2.717514621	2.782398318	2.670416781	2.645368059	2.762696766	2.775782803	2.645163419	2.647552064	2.736215169	2.872770894
1552558_a_at	2.740489317	2.718486443	2.741912609	2.882969219	2.746302927	2.74412812	2.75813961	3.044295599	2.979660009	2.773131159	3.312653396	2.342768895	2.22924131	2.343310456	2.392012348	2.329889458	2.361077344	2.425816329	2.759545931	2.616805746	2.760592592	2.75771443	2.804247871	2.444540104	2.699581904	2.778580083	2.741496935	2.707047131	2.994095626	2.761939431	2.360020862	2.326966047	2.366658219	2.362100049	2.363329692	2.36767898	2.367370393	2.358953899	2.393449993	2.34731421	2.389899713	2.312899242	2.435790256	2.819594435	2.927312997	2.778455203	2.779618416	2.792039719	2.977791348
1552559_a_at	2.466217441	2.465988385	2.44857221	2.572984015	2.429718311	2.459771109	2.460402442	2.814242436	2.665486947	2.457688508	2.79760661	2.348144126	2.241277135	2.382144892	2.394705327	2.350943521	2.362675532	2.378150957	2.467133323	2.38772593	2.464731192	2.472600757	2.559395173	2.142378716	2.406795216	2.489067967	2.461716751	2.537155735	2.531176926	2.459312368	2.419677663	2.342370024	2.362555447	2.36884582	2.366966264	2.371769253	2.360390627	2.365820126	2.388777299	2.332795555	2.386155841	2.380537969	2.320918281	2.493387552	2.664046757	2.462233064	2.488997489	2.50754642	2.686344572
1552562_at	1.843563096	1.85177252	1.824975134	1.930602971	1.868125416	1.823396868	1.823580061	2.05919984	1.922359805	1.83656407	2.026553223	1.738503601	1.619049836	1.732046628	1.738859923	1.703457889	1.721977981	1.717723109	1.85109026	1.795247248	1.876587244	1.869507823	1.895240746	2.334636799	1.792212488	1.834405491	1.905612392	2.021083865	1.867325435	1.841910827	1.685985224	1.692115147	1.727107072	1.699540392	1.696829709	1.73193824	1.709933194	1.721177942	1.730487441	1.688589849	1.733322936	1.716964093	1.703130222	1.891800791	2.016719701	1.866785856	1.825749356	1.874191075	1.979802245
1552563_a_at	4.463051938	3.500561408	5.383709476	4.80216132	5.697712754	4.521037087	4.307432396	4.956214153	3.998562037	5.741386199	3.94702673	2.432580786	2.708723968	4.548358201	5.156455527	2.934496885	2.869690445	2.908685429	4.418985979	5.602887427	5.625757542	5.685481277	4.338054622	6.021037001	4.626120208	4.599930236	5.074314407	4.544514247	4.836578294	4.212021922	3.443237182	2.990223391	2.895218303	2.932624776	4.046361139	3.34652078	3.889472144	2.87978823	2.921635949	2.825294995	4.606891291	2.632114547	2.765758124	3.593145847	4.244535101	4.030147883	3.89177856	4.923261173	4.835662009
1552564_at	2.910843773	2.752495527	2.952804693	3.256799975	2.908920229	2.79064406	2.911038764	3.044360059	2.931209729	2.899287295	3.018200865	3.358762507	3.429152002	3.918045639	3.581000937	3.559336231	3.376582752	3.499380038	2.911698461	2.813412218	2.927621042	3.118702012	2.835825342	2.792044471	2.859908796	2.933678192	2.97544543	2.987688529	2.845586109	3.338180593	3.616915329	3.565370652	4.241302048	3.958789256	3.794629681	3.776276463	3.480994496	4.002854376	3.549571704	3.542366084	3.405561089	3.565250057	3.455512642	2.885464658	3.017940476	2.947718325	2.895536522	3.002980891	2.983425422
1552566_at	1.903948671	1.912537128	1.891478707	2.018010812	1.876967331	1.895896808	1.904189465	2.195317347	1.989438104	1.893659163	2.097367389	1.772910201	1.701281224	1.798576559	1.806864381	1.77496929	1.785770526	1.771669104	1.901722941	1.753948723	1.905305926	1.91662689	1.977791526	1.655731502	1.846451133	1.924320837	1.893386491	2.145978718	1.952652049	1.898903147	1.777140334	1.771011157	1.791031734	1.749479398	1.74294597	1.795862403	1.780556515	1.786073084	1.797026988	1.758337322	1.800473191	1.767178414	1.754228539	1.994545009	2.046753717	1.910217733	1.91013224	1.939970095	2.058458986
1552568_at	2.051521012	2.063071722	2.039063422	2.15426917	2.018757038	2.052384445	2.054001362	2.311912983	2.17409009	2.051212119	2.337124329	1.9685698	1.911460912	2.003141173	2.011105464	1.981157387	1.984459007	1.972177362	2.055709798	1.898639209	2.059188109	2.059452912	2.118492996	1.80404838	1.995217619	2.074375698	2.050757771	2.225768246	2.086538201	2.05301453	1.994040974	1.975167728	1.990094115	1.92639861	1.942892624	1.993193599	1.984884627	1.988476381	1.991037818	1.953461309	2.007648658	1.955425579	1.937409862	2.130517908	2.208599008	2.063104186	2.058558652	2.136067565	2.241936273
1552569_a_at	2.050369266	2.052266792	2.037036068	2.15072929	2.02792706	2.043836109	2.051155746	2.264560276	2.138933442	2.044560674	2.231990575	1.966485651	1.897982599	1.992446217	2.000413451	1.971127424	1.982188595	1.969958507	2.049783067	1.902240176	2.057165556	2.053798775	2.09583995	1.794510039	1.991368054	2.069636543	2.071708662	2.24714599	2.088816654	2.045278615	1.982240208	1.969662108	1.985153774	1.936480441	1.921756664	1.989463081	1.97467642	1.982795421	1.98022585	1.955465493	1.995981088	1.960573795	1.947499409	2.103026944	2.21556553	2.059379792	2.055310418	2.083615153	2.179590251
1552570_at	2.805808423	2.831203115	2.810001705	3.117712757	2.786096244	2.818393092	2.821288325	3.08608222	2.974123851	2.831894619	3.10494166	2.220216867	2.270244483	2.284403186	2.304216865	2.274893611	2.26903751	2.242454275	2.822241236	2.629822231	2.819841449	2.83125568	2.889921074	2.523048961	2.771312133	2.843361709	2.750152609	3.053822955	2.900354464	2.821239668	2.403787503	2.275596786	2.291332406	2.157507247	2.220004327	2.276999492	2.273475243	2.274713737	2.264395271	2.21572936	2.298227924	2.239128981	2.275458519	2.993218523	3.003284346	2.826088328	2.822843899	2.960148897	3.026566684
1552572_a_at	2.907404099	2.934048095	2.917330573	3.040036564	2.836630075	2.920191606	2.908420922	3.325227807	3.143574466	2.922132356	3.331492592	3.068379199	3.078327698	3.17943165	3.142721557	3.131496197	3.090560347	3.02111808	2.909138552	2.653952378	2.898525893	2.954796808	3.02560449	2.730979213	2.860760614	2.934429305	2.864255254	3.346601749	2.996369744	2.914470269	3.222989769	3.137072266	3.093556471	2.945910575	3.001260121	3.091241052	3.116372558	3.103309274	3.093543989	3.045295599	3.136298111	2.995347262	2.977332192	3.099575627	3.020096577	2.886681036	2.903390267	3.067488906	3.175359345
1552573_s_at	2.732741028	2.74835628	2.734387729	2.854419833	2.672200527	2.734831884	2.732947441	3.115760458	2.971263541	2.744545559	3.109554495	2.76577117	2.756410975	2.834204288	2.820079419	2.792001842	2.791421665	2.741299096	2.733416243	2.525486872	2.727329849	2.758689691	2.830139208	2.530357236	2.679816054	2.756066152	2.708729805	3.084068868	2.809183962	2.733287631	2.876415149	2.799098942	2.796925517	2.690501095	2.712976304	2.78778987	2.795379462	2.786921468	2.790515371	2.734369322	2.812416254	2.699859934	2.675678106	2.882712644	2.862070576	2.731903256	2.732879382	2.851894424	2.977393756
1552575_a_at	2.61903367	2.616752403	2.602514012	2.722238026	2.573236935	2.611592812	2.624850152	2.937160231	2.782191695	2.60953053	2.917665369	2.623796663	2.60191737	2.683843331	2.675386822	2.64459831	2.641810516	2.642888666	2.61934312	2.419494988	2.622886264	2.62290392	2.696868328	2.367191348	2.560138712	2.640550184	2.601032861	2.824811161	2.666520614	2.616615053	2.732752358	2.644440527	2.629279032	2.559600743	2.597908117	2.629260235	2.647779109	2.649243051	2.647884077	2.605932025	2.669661113	2.595726675	2.535832422	2.69376224	2.77251182	2.62076163	2.619477607	2.671813745	2.798281511
1552576_at	2.533176909	2.52037691	2.756807615	2.55670517	2.504440672	2.512892984	2.513862188	2.731376447	2.588647949	2.574305544	2.73406935	2.476455746	2.413916457	2.504285519	2.519947797	2.483865958	2.491137995	2.482282807	2.514698535	2.345783449	2.510420954	2.516778434	2.56884451	2.244574745	2.460651433	2.473034282	2.452859754	2.613087279	2.543195512	2.515030377	2.495589891	2.481092688	2.489520267	2.437262176	2.441272181	2.492953619	2.488809006	2.489956185	2.507985938	2.468826173	2.512539972	2.420434056	2.4651376	2.578893246	2.684963255	2.546492302	2.527749325	2.543921684	2.675099762
1552578_a_at	2.689114909	2.694311845	2.674658447	2.797973226	2.62454074	2.677857449	2.673880376	3.062463936	2.842776778	2.686668595	3.038217971	2.72188832	2.716714156	2.786474946	2.776493555	2.752530493	2.740407247	2.70494272	2.675471524	2.430839937	2.671384684	2.698596257	2.771285051	2.502798704	2.626887761	2.695066006	2.671852187	3.067706362	2.738253049	2.682599808	2.787290281	2.753782806	2.746208717	2.653818331	2.672278952	2.733736149	2.751182997	2.748274919	2.746251064	2.703818296	2.769145866	2.690885239	2.668324306	2.783541297	2.804430857	2.654257814	2.672357161	2.784749838	2.891937103
1552579_a_at	2.121332178	2.119675662	2.101650772	2.210713059	2.090791466	2.111378801	2.12162222	2.3632904	2.298353522	2.115528131	2.529026468	1.919403468	1.849957391	1.940873463	1.94650384	1.907778537	1.91195638	1.902165025	2.119542488	2.008817731	2.125037818	2.122815047	2.15258315	1.845509402	2.061822049	2.142633165	2.132483381	2.313824973	2.151401619	2.111097774	1.905809098	1.9144369	1.926772092	1.868217328	1.894301713	1.940376265	1.913891069	1.927737662	1.935849122	1.906697964	1.935888799	1.895587874	1.849279731	2.18863064	2.291888354	2.14003296	2.130829318	2.143697464	2.279711117
1552580_at	2.704828507	2.729185604	2.694536291	2.807210933	2.69100118	2.692909756	2.700327097	3.096947315	2.918011539	2.690657906	3.277714083	3.062643802	3.041436545	3.06920132	3.083409739	3.041211535	3.071012893	2.999567056	2.70390998	2.557238485	2.712889421	2.709655023	2.800914887	2.52127675	2.652464166	2.723714389	2.702637832	2.99846144	2.723233244	2.70700294	3.164402456	3.05154038	3.060708023	2.900177947	2.970082113	3.070156306	3.057800619	3.056791363	3.039979177	3.044907419	3.091623627	3.043672961	2.952740401	2.889557418	2.88320214	2.732012388	2.722525632	2.851095021	2.856086157
1552582_at	2.767608869	2.814429427	2.776054166	2.894497179	2.754642183	2.774206273	2.765906201	3.032004682	3.778665704	3.214800469	3.575938946	2.69532116	2.708440301	2.742543595	2.737882306	2.745950058	2.711745203	2.629118535	2.781060178	2.62664707	2.604371906	2.78303158	2.847783833	2.505120246	2.720458995	2.701712684	2.757274265	2.98250663	2.864010519	2.776578204	2.846357229	2.710630492	2.702129237	2.664160229	2.621309255	2.745080896	2.709085559	2.712183282	2.719834042	2.678716168	2.735359336	2.675897216	2.655102514	6.33171128	2.950061503	2.773280665	2.657609494	2.811431637	3.265696154
1552583_s_at	2.039189857	3.693746571	4.611815357	3.508861632	6.713500301	2.499420336	1.985406111	3.403258185	5.209321457	4.715122974	8.136020603	5.799177813	4.069448584	4.235703692	2.057600321	3.718274072	5.245497754	5.344131408	2.846785596	2.779225707	3.093920267	2.500014903	3.576689022	4.882194498	2.312795631	2.262324715	2.365643585	2.568583221	2.420933626	4.220538733	2.006582633	1.786111286	4.221102421	1.835933855	1.817778591	4.092417781	4.065314275	5.361968543	2.638261094	2.133433433	5.734941045	5.156482024	3.923925721	8.038357503	2.479947561	5.060109697	5.133534565	7.158783678	4.571662469
1552584_at	9.379206237	8.853673112	9.667398357	8.963426372	9.144847268	9.42718889	9.563940587	9.370640554	9.063245514	9.763488788	9.259921025	10.58407794	10.74040763	10.42739662	10.81499875	10.3456445	10.31693735	10.66801728	9.518388189	9.446492112	9.491508728	9.565331095	9.241370954	9.266480614	9.449755369	9.10690552	9.510009901	9.36665857	9.438131878	9.892933464	10.67694037	10.9218584	10.46413	10.78720597	10.88570661	10.79437798	10.8570783	10.71169445	10.82050808	10.7815164	10.89547434	10.65397746	10.72795238	9.931724458	9.459380041	9.424266492	8.972631108	9.432234956	9.399386017
1552585_s_at	2.48417487	2.49796907	2.477693526	2.610165679	2.435534511	2.484411983	2.484427246	2.773802847	2.671158883	2.489430847	2.818780354	2.18361335	2.170074522	2.232375918	2.235487132	2.209520879	2.19723507	2.168603383	2.484613005	2.288126513	2.485069948	2.526682421	2.556210289	2.259943916	2.428628366	2.506324772	2.454897634	2.743804893	2.537427436	2.482025263	2.258604988	2.205822618	2.203101427	2.123965101	2.138053902	2.204997272	2.210812155	2.208361018	2.203722702	2.166917642	2.228678934	2.158733872	2.142507531	2.608852796	2.608521012	2.47899981	2.478200231	2.581161697	2.679469705
1552586_at	2.362242238	2.362934312	2.357404056	2.460200627	2.333834337	2.364428399	2.364225656	2.576600537	2.477593374	2.351372124	2.673911378	1.971030477	1.889238027	2.004298368	2.01543656	1.981176297	1.98626412	1.964775277	2.361454116	2.209637712	2.365462533	2.365224403	2.410708305	2.090974666	2.302941448	2.383634473	2.366658754	2.477632467	2.392108875	2.364740252	2.026648491	1.973914673	1.991900816	1.946495059	1.946778431	1.995061954	1.986740368	1.990302835	1.994539332	1.963690386	2.011304948	1.970956069	1.957498349	2.419190253	2.523567365	2.382460492	2.364003378	2.398961881	2.538586837
1552587_at	2.577765757	2.613475847	2.601654321	2.694847611	2.524207767	2.598661084	2.589015325	2.888448119	2.814792394	2.638884202	2.874443724	2.643574712	2.645134566	2.687601162	2.692405448	2.67138598	2.637678308	2.580374922	2.593225381	2.377416217	2.579469072	2.618855949	2.687010534	2.433479304	2.533135143	2.611763935	2.56542293	2.903434612	2.705563395	2.591890107	2.802735152	2.679132598	2.659231152	2.597449935	2.603558939	2.628441798	2.66408374	2.645318614	2.660951163	2.615153272	2.684814802	2.56899714	2.546468964	2.675980979	2.719022136	2.587650519	2.582447653	2.710852345	2.831335325
1552588_a_at	2.056439846	2.067683931	2.048478944	2.175404389	2.026683877	2.052708445	2.059208768	2.322102577	2.232615924	2.060814319	2.297804004	1.97430831	1.926133424	2.013947759	2.015185031	1.990423372	1.990256439	1.99397453	2.057225537	1.888855649	2.067098365	2.069519845	2.158148437	1.809156218	2.004388636	2.078122525	2.049875423	2.366267716	2.114496894	2.057555612	2.036763544	1.990666464	1.994259668	1.931768392	1.937648018	1.997870472	1.990000889	1.991694452	1.999400077	1.959170002	2.010046758	1.960932995	1.942787148	2.171373804	2.227806863	2.067004579	2.064710067	2.168726811	2.279018867
1552590_a_at	2.029584064	2.032805914	2.013972272	2.132591001	2.000321259	2.022783306	2.030592368	2.273922995	2.138380905	2.02112582	2.254499565	1.935255745	1.877411974	1.971724582	1.973868778	1.943615388	1.949843671	1.92915349	2.029391947	1.860893968	2.032180997	2.036219956	2.093742066	1.769913253	1.971900679	2.050314072	2.025738649	2.224281072	2.071043921	2.025547023	1.951841517	1.937604331	1.952362374	1.89059207	1.895129534	1.958660454	1.946043044	1.951073461	1.953258679	1.915381604	1.966957109	1.924724145	1.90156548	2.11309477	2.180909444	2.039859978	2.033350347	2.075648454	2.200910646
1552592_at	2.696442358	2.731124231	2.690663106	2.82227499	2.654138804	2.709529842	2.710070387	3.074500331	2.901817476	2.709198294	3.101953376	2.212442279	2.187560058	2.298284947	2.264605629	2.238662541	2.231046338	2.201294756	2.698259699	2.449816854	2.69310869	2.723999355	2.796330799	2.505569155	2.649615104	2.718875907	2.645342425	3.046393315	2.759303937	2.702796015	2.33207379	2.237395201	2.241701895	2.162361889	2.150998998	2.236178956	2.240376002	2.237677388	2.231296691	2.190748659	2.259175961	2.158793699	2.159153479	2.898886819	2.836160005	2.677595854	2.711237125	2.838204267	2.909880203
1552594_at	1.990842396	1.972448701	1.954482073	2.035955305	2.003200161	1.966122885	1.965203033	2.185212356	2.013266332	1.961295213	2.292121366	1.583901774	1.363073944	1.569095163	1.59305979	1.538631022	1.569413185	1.563050423	1.98871609	1.80080959	1.961519405	1.981493902	2.014222349	1.603365878	1.899083229	2.009110739	1.983724834	2.185348817	1.985620268	1.978616811	1.484395753	1.539461919	1.590165633	1.544513567	1.537619771	1.600753617	1.541059383	1.573805291	1.598782434	1.54558053	1.58806258	1.612984267	1.668054859	2.020365036	2.144284255	2.03728848	2.01039964	1.999616179	2.031222609
1552596_at	1.870342549	1.872180299	1.853593864	1.965300251	1.848023327	1.862701352	1.880664407	2.075228703	1.952609809	1.86261249	2.058494031	1.788709166	1.710363066	1.81121819	1.823451436	1.791126067	1.801497984	1.819348705	1.869859677	1.686759869	1.877176263	1.870755921	1.918884887	1.588271833	1.811305046	1.890351187	1.860740208	1.901150488	1.901537822	1.866962548	1.788656934	1.773874034	1.794584041	1.761689673	1.760253746	1.798589753	1.792911152	1.802998105	1.795537448	1.797362317	1.816961703	1.786853801	1.775793641	1.926422794	2.039521096	1.891115991	1.876587273	1.964706803	1.972282063
1552598_at	1.840217863	1.840297462	1.822981829	1.933648023	1.820278998	1.827231948	1.840618315	2.033391963	1.940891012	1.822388757	2.017426084	1.696542181	1.612136343	1.713487289	1.723969735	1.688143809	1.706040605	1.697837512	1.839181888	1.700775904	1.846504038	1.840423857	1.860666849	1.549788488	1.776077507	1.859474245	1.86129396	2.094186143	1.858902058	1.830321753	1.701008981	1.687300669	1.711305628	1.675670768	1.671581866	1.718709564	1.695981323	1.704459613	1.711796462	1.68082252	1.718381224	1.696068216	1.689639063	1.877874184	2.023947634	1.899974515	1.843217165	1.861904184	1.979951099
1552599_at	1.716540963	1.712789911	1.694489081	1.810836696	1.69389437	1.703990653	1.712466302	1.906816157	1.749587681	1.701200443	1.843839891	1.529551113	1.440785224	1.533839922	1.555178332	1.516128684	1.535458674	1.524157561	1.712604338	1.588398681	1.717087642	1.718319987	1.742648284	1.481048485	1.655272291	1.734999577	1.729370945	1.860098341	1.742524431	1.709767659	1.51780681	1.516414816	1.54000478	1.49952578	1.496645226	1.5456386	1.523279317	1.532726853	1.541753174	1.509186235	1.549389799	1.521075179	1.510702469	1.765583538	1.889730573	1.734261163	1.720262687	1.730001241	1.869342588
1552602_at	2.747372187	2.753470645	2.738802036	2.839076371	2.742084826	2.73952909	2.754818952	3.117578831	2.950048326	2.736127079	3.243656007	2.878487093	2.760888965	2.889814955	2.911491119	2.877348674	2.894489571	2.90581184	2.74369092	2.649622715	2.759956169	2.747102998	2.786576537	2.447702298	2.694203492	2.774846131	2.717580911	2.858799387	2.774665452	2.748780392	2.948911094	2.87056142	2.880804745	2.871781901	2.852701601	2.880305007	2.881486217	2.889130668	2.880754774	2.869875501	2.904397803	2.836962802	2.867394195	2.876092907	2.938658557	2.74394264	2.749580657	2.864748912	2.989624745
1552604_at	2.495620519	2.499736047	2.493015737	2.620585925	2.500944861	2.49600303	2.495805536	2.846303585	2.684238433	2.501290636	2.811518303	2.534236725	2.516631038	2.601994131	2.591531827	2.566268033	2.555034615	2.553711256	2.496147428	2.27908221	2.492845993	2.500923713	2.590327214	2.225249901	2.439211872	2.518158582	2.467069702	2.78475126	2.556929388	2.496117924	2.614717857	2.55580045	2.558953458	2.466407954	2.522457675	2.576442191	2.56687898	2.563177477	2.560835727	2.514884272	2.584516817	2.504132895	2.479515493	2.620391503	2.658120998	2.512185208	2.499453409	2.592749891	2.727358812
1552605_s_at	2.388170903	2.447076371	2.378672902	2.509240813	2.339461709	2.378992873	2.384958899	2.720634291	2.558138515	2.390337096	2.719537063	2.39500039	2.380623911	2.450266208	2.449048883	2.425366646	2.423617627	2.400840028	2.385329701	2.185728606	2.384720232	2.399541923	2.475556334	2.165085274	2.334355416	2.410500063	2.365292775	2.675490322	2.447385284	2.387511175	2.458615566	2.422534339	2.41892362	2.333843373	2.349997808	2.416586516	2.424469463	2.421248248	2.419487013	2.376709176	2.444016891	2.364340938	2.340019503	2.496731186	2.518305271	2.386836087	2.387251589	2.483652062	2.60493652
1552607_at	5.629631383	6.250863263	6.11843675	6.137434855	5.764406597	6.326756657	6.026197257	6.348624993	5.951222927	6.432364732	5.058735473	6.236252323	7.832254169	7.181928524	7.532685185	8.210645947	7.177285471	7.720892051	5.776684577	5.634435857	5.922136993	5.856068206	5.666527418	6.180366026	6.883156304	6.391682643	5.817733429	5.804748236	6.200284623	6.415675901	7.187883238	7.842226199	7.403161739	7.755575403	7.498279379	7.394507839	7.637789458	7.363458963	7.531717038	7.187327256	7.234382244	7.164800023	6.749226422	5.999049347	5.955455033	5.815332403	6.178060033	6.637681816	6.052505308
1552608_at	2.403703653	2.408491531	2.389024163	2.505175231	2.325097076	2.396849196	2.404105862	2.62544367	2.612179534	2.396145184	2.617289646	2.308238817	2.241211001	2.341233622	2.346060476	2.314708258	2.32215592	2.267706898	2.403442679	2.251904723	2.40925918	2.409485948	2.473516928	2.148980492	2.346087332	2.421581166	2.409691901	2.576834265	2.436888415	2.395195978	2.316631575	2.323554895	2.305775626	2.219421955	2.235071166	2.331409393	2.317567866	2.308957598	2.328529774	2.293782717	2.3387079	2.300918309	2.287518778	2.465026195	2.500685382	2.420518395	2.407880483	2.444589536	2.564890301
1552609_s_at	2.494685256	2.513753816	2.483584374	2.607667569	2.440563047	2.492079787	2.494883594	2.781228156	2.673502629	2.500966024	2.816474919	2.218297886	2.179606936	2.260943296	2.260664424	2.232278431	2.229869265	2.207080341	2.49538092	2.326478839	2.493211224	2.51694306	2.566132236	2.258316043	2.439521123	2.516786606	2.469984966	2.790271869	2.546726516	2.495992278	2.284319156	2.229799194	2.226609071	2.134246881	2.181098377	2.238657649	2.2355918	2.234640326	2.231802142	2.196463015	2.252570132	2.192713091	2.147799924	2.597690974	2.637289099	2.492416191	2.493044127	2.585151939	2.689846063
1552610_a_at	11.89498707	11.72174245	12.06250051	11.68010042	11.80230925	11.91882454	11.78555745	11.73756753	11.56862362	11.54165586	11.02355242	11.7903641	11.51087587	11.18483939	10.25569359	12.01205831	11.89783855	11.80369725	11.44554835	11.57387314	11.69074072	11.80461413	11.74916212	11.41744071	11.96293828	11.9599212	11.58018139	11.37189217	11.56205534	11.42462581	11.78178131	9.856634013	11.86079889	11.28280787	10.54207397	11.98870959	11.56640772	11.73277144	11.89748238	11.86165733	11.71934507	12.04941522	12.16401021	10.91688921	12.01387785	11.88314674	12.01840194	10.46012134	10.88814004
1552611_a_at	9.337315476	8.719645369	8.778380611	8.736895991	8.704545092	8.73395035	8.546408207	8.516185814	8.488242564	8.399765011	8.298298518	7.93235297	5.047264694	6.419550296	5.435063053	7.806439063	7.800258447	7.986327454	8.358232265	8.589596441	9.109073209	8.927534854	9.110031438	8.119951421	8.77005375	8.684112363	8.604808033	8.301702697	8.49495751	8.40095039	7.120565627	5.450052084	7.752003975	6.001806834	6.03294519	7.685287057	6.866598206	6.503297457	7.526394667	7.858755186	7.866773783	7.909584446	7.716719892	8.251576409	9.353229379	8.944158784	9.19146222	7.587204442	7.324322732
1552612_at	10.35408099	9.634182127	9.183361294	9.017286768	10.01358214	10.11030343	9.833526272	9.350795966	9.56298232	8.531543934	9.577951878	10.21531622	8.208679168	8.699454597	8.274110088	8.880731973	10.00637308	10.18594865	9.207011155	9.123890615	10.52053394	10.04354328	9.940054032	9.628760052	9.751305581	9.489739753	10.24639156	9.188443088	8.252027904	9.355388079	8.954670549	8.326779835	10.11553217	9.445901925	8.529557299	9.642541818	8.652524258	9.592473037	9.584586918	10.08940254	9.794769677	9.857713412	10.15966501	9.114957656	8.095857986	9.52519686	10.13229539	8.769490193	9.111304559
1552613_s_at	10.70915418	10.1827192	9.735630203	9.816370967	10.44419766	10.57947774	10.05390929	9.921481158	9.927260764	9.127241159	10.10240036	10.89508132	9.24430547	9.796705894	9.174495911	9.771972917	10.93211432	10.60896612	9.696689911	9.785431529	10.88721375	10.56378155	10.47376315	10.21742737	10.11530366	9.900123641	10.78755261	9.79094842	8.839948975	9.725419004	9.872571407	9.456773668	10.85076939	10.44346084	9.556878841	10.35275063	9.670088758	10.46017584	10.39801664	10.87529138	10.41087343	10.70600448	10.93879126	9.646785861	8.349411704	9.799777545	10.51964671	9.222315801	9.47570906
1552615_at	3.339407273	2.829800198	3.52505384	3.443995549	3.245678041	3.668366338	3.396028618	3.647903152	4.390655085	4.117426008	3.669758646	3.100270758	2.988397922	3.063948017	3.16367436	3.097577433	3.161910518	3.091144257	3.39035635	3.296367251	3.28314211	3.250309212	3.280050541	3.000568797	3.215073016	3.315163757	3.061420345	3.584219642	4.717155632	3.368719807	3.136341695	3.08300984	3.164954563	3.160437123	3.141834829	3.236009862	3.12371995	3.147520859	3.164727985	3.155248546	3.435151173	3.315731648	3.173655746	3.379823816	3.702449241	3.413216917	3.495047083	3.673099041	4.048091216
1552616_a_at	2.002126986	2.009041395	1.990049608	2.072326741	1.995685876	1.998340551	2.003376542	2.156033957	2.036294925	2.028948044	2.127389112	1.918454341	1.738188927	1.937513377	1.941851764	1.883255732	1.916544249	1.898536538	2.002094206	1.84272022	2.01067025	2.004363124	1.957588874	1.74404334	1.946451952	2.023237249	2.029053635	2.202275093	2.004034118	2.037509004	1.919917221	1.870592493	1.924032383	1.910966346	1.86720734	1.925619364	1.904735049	1.919735387	1.935353956	1.938989052	1.934945317	1.890921904	1.922848034	2.072139538	2.157163508	2.033188357	2.006491503	2.050801185	2.174960009
1552617_a_at	10.5780321	10.76613592	9.866897828	10.49308677	9.847755699	10.52534537	10.73984483	10.00973785	10.50148596	9.711108161	10.27758515	10.83871878	10.22157354	10.09685767	9.736671895	10.92101073	10.69373299	10.76745224	10.02201119	10.11204474	10.04131692	9.533376942	10.13024957	9.66156117	10.61476264	10.30351436	10.08815063	9.713354849	10.01155116	10.11558336	10.31496571	10.34213393	10.17569298	9.705783668	9.780740101	10.41415596	10.29615291	10.12788442	10.33504158	10.2013993	9.904556784	10.33965392	10.52170263	10.11920758	10.44008075	10.51017273	10.64263114	10.14380509	10.04791128
1552618_at	7.023578841	6.842065863	6.136911146	6.432216371	5.885106586	6.775227803	6.452953634	6.657661196	6.659985569	6.615320648	6.607503977	6.497399079	6.733754468	6.839613997	5.843772842	7.062051065	6.864759011	6.89120966	6.193739517	6.249632787	6.443300229	5.936626079	6.095010546	6.091661683	6.351893222	6.169216864	6.265727855	6.263472975	6.456933338	6.062518069	6.858112301	7.371992556	6.721301795	6.289400094	6.50716566	6.472843397	6.541840558	7.079611851	6.482189036	6.754964198	6.392565107	6.581064932	6.658770681	6.665728211	6.344325265	6.452397557	6.877745897	6.707554221	6.338203839
1552619_a_at	2.529832319	2.558468865	2.525891904	2.65424445	2.477374727	2.53982724	2.541629421	2.867920711	2.714646256	2.540231899	2.817568402	2.465298738	2.450146059	2.514756065	2.510514228	2.491599432	2.479915687	2.470622068	2.540194493	2.36718888	2.542428907	2.548487824	2.616721033	2.319370054	2.488229426	2.54987827	2.524003261	2.788740706	2.591329864	2.53641986	2.497583242	2.495568262	2.48563205	2.417612211	2.404822542	2.48754272	2.481905255	2.486082979	2.481867127	2.459891506	2.50353306	2.440354772	2.398279659	2.64467173	2.684459627	2.546833218	2.539438167	2.664058	2.742467561
1552620_at	5.055126373	5.58301075	5.035072911	5.152612952	5.099784708	5.033050199	5.045269861	5.372857736	5.496672003	5.040306051	5.821898696	2.190556146	2.003328295	2.139915767	2.229456292	2.203967881	2.243562692	2.285319413	5.044994005	4.907456441	5.055469061	5.053950486	5.080829841	4.792195852	4.980631414	5.03886557	5.009971512	5.061960728	5.135665019	5.057703227	2.545584221	2.171144043	2.216923876	2.180137923	2.225250278	2.25952431	2.257086237	2.224926757	2.250043121	2.24549712	2.239298825	2.177179099	2.20285344	5.963413994	5.366889964	5.063074061	5.04615206	5.097012675	5.179720662
1552621_at	9.740870946	9.859660134	10.4807765	9.765290424	10.10774058	9.752115872	10.6163265	8.98114524	9.834872762	10.04969017	9.780522447	9.42248802	8.801340678	9.34196695	9.071093111	9.565097494	9.74121475	10.05163181	10.0196456	9.957550276	10.7401549	10.93130208	10.21912198	10.93386014	9.41417786	10.30408056	10.91608739	9.063620325	9.228523394	10.37332845	10.41857354	8.966042581	10.31352496	9.030472656	9.568129389	10.34566054	9.526370332	9.707853098	9.747446083	10.22665853	10.60688783	9.956591492	10.08655045	9.925213874	9.927561317	10.45935101	9.640214209	9.746346024	9.724558527
1552622_s_at	9.484147058	9.66156102	10.05419832	9.505225175	9.804138902	9.361744863	10.30511109	8.599691076	9.447029975	9.415355081	9.710006261	9.030231525	7.514697792	8.876474064	8.69189884	9.019730991	9.450321656	9.840094172	9.747296982	9.599930738	10.40572167	10.65032732	9.939058142	10.44566853	9.118071788	9.917804243	10.51873853	8.812185648	8.878665442	9.972379565	10.11152277	8.289197209	10.07702706	8.752661511	9.23317191	9.878931638	9.278351899	9.337978862	9.434305495	10.05898698	10.15845834	9.760701277	9.676949699	9.684035031	9.502641386	10.17238226	9.268572154	9.307041554	9.319333979
1552623_at	9.389805695	9.576582465	10.18514518	9.514399466	8.11770967	8.769378848	9.798133152	9.207454224	8.6570921	8.811702097	9.011745666	9.584730514	9.860649396	8.764829326	9.605759014	10.00372898	9.317342295	9.659057546	8.807639854	8.793764487	8.951324463	8.268358285	9.393772131	7.105260014	9.26581827	9.478790791	8.143015751	7.880230007	9.17726573	8.504910471	9.604018634	10.66531396	9.392820201	9.347893391	10.24227312	9.900575106	9.565943032	8.537635956	9.63161064	9.815687492	9.108831676	9.62218583	9.347380786	8.927158032	9.313212436	8.840816705	9.083853744	8.328967233	8.768903581
1552625_a_at	7.247896694	7.578372483	6.405810263	6.87824857	7.499724121	6.618985082	6.611610335	6.714057146	6.493248436	6.673042556	6.49113446	7.558720145	6.973931497	6.854047495	6.429197909	7.328322092	7.255981204	7.400416969	7.074393529	7.142799505	7.019222618	7.245041994	7.059154081	7.448233286	6.518161118	6.474274261	7.423275728	6.871828617	6.377351352	7.637971807	6.32220876	6.437537687	7.427930051	7.166584327	7.531895917	7.193539602	6.789023482	7.253040478	7.543698678	6.960572959	6.994831857	7.443412979	7.66764547	6.170828374	6.47881113	6.625136129	6.856476421	6.619035384	6.571142194
1552626_a_at	2.849121158	2.718251166	2.694644962	2.821761129	2.685783072	2.714923472	2.744803846	3.161083649	2.846909778	2.729882745	2.999542354	2.824609744	2.80612814	2.87474775	2.853819089	2.836250113	2.875724981	2.875503657	2.715784576	2.570517838	2.726767314	2.72747815	2.767485062	2.44669468	2.663137348	2.757804966	2.633465161	2.901175119	2.760438362	2.727438372	2.837454491	2.83013515	2.812393497	2.799563469	2.922718069	2.942807859	2.843125412	2.879611175	2.820729154	2.894155359	2.863343674	2.82414486	2.811601049	2.849571151	2.99043727	2.733298166	2.759159281	2.76066276	2.880215837
1552627_a_at	3.343104479	3.349550493	3.330284459	3.449360392	3.490385136	3.339100911	3.343390387	3.497863725	3.347840119	3.13417242	3.254499326	4.079356406	2.75756838	2.912945442	2.756857583	2.889770345	3.016084154	2.872820687	3.368035849	4.933235384	4.620318986	4.364525752	3.402079627	5.13060942	3.114243656	3.228885524	3.779026882	3.296159684	3.362329754	3.339984005	2.896878187	2.627620449	2.898507481	2.94297164	2.592974724	3.016713191	2.869646332	2.896202322	2.899549896	3.237210337	3.192475016	4.221704111	3.193381205	3.112198429	3.241741075	4.091879087	3.575608935	3.237019616	3.299799851
1552628_a_at	11.68461289	11.52728537	11.64255199	11.92577012	11.35566379	11.28166517	11.58799003	11.03822021	11.31215517	11.32510535	10.83681883	11.43742614	11.81680615	11.71810109	11.69198137	12.08335195	11.75032276	11.52248868	11.63891631	11.68777677	11.61725466	11.67268953	11.52281413	11.52836421	11.65932098	11.36646113	11.67693135	11.32124045	11.38904854	11.62789303	11.66789698	12.07112019	11.666696	11.61662261	11.72231005	11.7881587	11.76403321	11.59902861	11.69770431	11.65348963	11.78401436	12.05561318	11.94680175	11.70298879	11.41737294	11.53197235	11.20933047	11.44317378	11.40923405
1552629_a_at	2.047540155	2.050100947	2.030866023	2.151051936	2.012316284	2.042919565	2.046639532	2.298428932	2.161408876	2.040293289	2.278791732	1.958298003	1.901172515	1.993333728	1.997249292	1.96887745	1.970299372	1.953898785	2.04904072	1.886096861	2.04635828	2.055122228	2.105741923	1.791922315	1.988743115	2.068469037	2.043840512	2.239186967	2.084932683	2.042651538	1.9645695	1.963482408	1.978386949	1.920143563	1.918951739	1.979509785	1.970823488	1.975964157	1.990075238	1.959561838	1.991212719	1.976156989	1.946966869	2.118524937	2.198748523	2.06151031	2.056148593	2.106632018	2.222987808
1552630_a_at	2.545962312	3.55193969	3.05964803	2.595006462	2.843207536	3.350335147	2.622275174	3.016993156	2.562378568	2.966241729	2.632843124	3.028476836	3.234985205	3.237180657	3.230741187	3.289930277	3.222150815	2.62474883	2.612821348	2.566985067	2.779535194	2.607702889	2.413282342	3.336622945	2.546633688	3.862353297	2.654600679	2.601946619	2.650900305	2.618774396	3.133320366	3.295302695	3.783208707	3.63584986	2.909098071	3.240913958	3.221731893	3.254527502	3.305386482	2.369472398	3.244985995	3.038418751	3.254442463	2.610466421	2.796041613	2.65932367	2.633372702	2.480082972	2.561593382
1552631_a_at	2.361493625	2.355675969	2.349597442	2.432315425	2.40832731	2.355487428	2.372265808	2.614972623	2.599943267	2.343081407	2.504318957	2.388014909	2.218772098	2.363015414	2.401824928	2.3783596	2.411426821	2.404093338	2.355403296	2.2100194	2.367077041	2.359840136	2.364899521	1.910465233	2.30282719	2.391776111	2.409642336	2.565803053	2.394501454	2.354805352	2.379952876	2.34385781	2.391374361	2.455642123	2.307895756	2.395509354	2.381006971	2.392235454	2.399164122	2.357616406	2.402632841	2.411146529	2.490369294	2.365640728	2.578358839	2.355000055	2.393569413	2.383133132	2.521677066
1552632_a_at	6.98986377	7.405869374	5.904277471	6.493911159	6.638091997	6.563913736	6.89346548	6.91620288	6.781108199	6.705939783	6.093680501	7.460701442	7.564648608	7.214587752	7.285850155	7.900904105	7.711878837	7.934066215	7.164789004	6.322711203	6.485843526	6.491449639	6.870200838	6.025134899	6.904162386	7.712871026	6.347134137	6.230299129	6.592611606	6.4012669	8.269179081	7.854046621	7.335360499	7.125225757	7.160592113	7.470938728	7.556897509	6.899080515	7.364261552	7.287413779	7.215912234	8.025210551	7.62196161	6.286736495	7.527905723	7.275365351	7.185396732	6.21989318	6.468836715
1552633_at	8.128184549	7.99674335	7.987700325	8.050811749	7.885990824	7.872649024	8.108410936	7.477896047	7.66285112	8.001940362	8.162935453	9.093295996	9.157324589	9.610881736	9.621906144	8.410962068	9.169930053	8.759586789	8.781780057	8.369820899	8.713630938	8.530727146	8.101590549	8.634086446	7.853681174	7.725774696	8.344981747	8.274687353	7.351883114	8.064544419	8.936450753	8.859846498	9.257939467	9.295666345	9.001421172	9.090304134	9.513371837	9.134168146	8.908713747	9.088296161	9.13388466	9.020475857	8.747729149	8.108688737	7.971259505	7.782598889	7.794647737	7.639402671	7.495082337
1552634_a_at	7.450963335	7.426659946	7.63915634	7.326355416	7.570725796	7.237342298	7.617727759	6.805492522	6.990715905	7.421877405	7.564602431	8.868986312	9.256616117	8.919606126	9.526141826	7.514586096	8.273751736	8.350735938	8.419531537	8.215538267	8.039302629	7.867821997	7.378456715	8.353966114	7.523308813	7.470648433	8.40050721	8.066824893	7.064796873	7.902991346	8.13458612	8.267697395	8.834591223	9.250455651	8.430705686	8.644863797	8.71992287	8.973836774	8.342580058	8.450449746	8.430250502	8.428021753	8.48467991	7.449929126	7.031563074	7.428716422	7.338232346	6.761934497	7.595511075
1552637_at	2.036668211	2.045293739	2.025647187	2.144507686	2.004006255	2.03396774	2.036557017	2.304678061	2.16353185	2.033086563	2.267775572	1.946708641	1.892341009	1.981406713	1.985543522	1.957174046	1.959394928	1.938835232	2.036292357	1.870069735	2.039469939	2.047263007	2.103117374	1.791178692	1.981100573	2.057678127	2.032806828	2.25480454	2.101024428	2.033939841	1.96669913	1.953850789	1.965006685	1.903191602	1.908139199	1.969863122	1.960563884	1.963391071	1.965990118	1.928783732	1.97862655	1.931617158	1.915421201	2.116507591	2.209747506	2.046627821	2.039337518	2.087219594	2.212974425
1552639_at	2.245475664	2.246023492	3.561717917	2.315622532	2.189541589	2.233871375	2.233965863	2.471365079	2.34782025	2.307974353	2.496601997	2.205399941	3.02977329	2.208836712	2.242863078	2.190299842	2.229781216	2.199660261	2.254237986	2.123220985	2.25456196	2.222708725	2.310355234	1.948532666	2.172560313	2.2548511	2.220882511	2.490587884	2.265958604	2.212743526	2.210256081	2.220601113	2.220138298	2.230980236	2.196930389	2.225668261	2.214867468	2.221304707	2.213378924	2.190519075	2.23842932	2.173863663	2.151515422	2.646228798	2.374030686	2.437942947	2.218414448	2.266081367	2.374820646
1552641_s_at	3.096355396	3.070585658	3.070086527	3.170368595	3.099630494	3.421003037	3.179834017	2.804313762	3.085657705	3.058625995	3.066640918	2.163721394	2.060199635	2.78513601	2.958070459	2.077263709	2.208374368	2.120479658	3.108320898	3.185803862	3.109643502	3.10160499	3.10706285	3.677302959	3.132449574	3.113770236	3.206010646	3.133560457	3.060324654	3.0915793	2.19880622	2.171119496	2.251576408	2.213315719	2.305302142	2.224223295	2.171913282	2.361378554	2.245567021	2.193862025	2.218735907	2.180689596	2.2261336	3.012208495	3.160848768	3.187435942	3.105389817	2.363349693	3.258633687
1552643_at	5.420729691	5.702035342	4.687586705	5.511698162	5.550685844	5.41089613	5.443424887	5.475154026	5.243546586	5.192433339	5.509967137	4.87227201	4.307513385	4.562475099	4.525943472	5.407259015	4.41649234	4.443676612	5.546540368	5.37130484	5.43443688	5.438502202	5.457128062	5.17041225	5.360065937	4.931803206	5.825595875	5.542246407	5.443276861	5.953753733	3.49223966	3.955382477	5.711084055	4.446592837	3.982247516	4.190022598	4.396554532	4.19742697	4.205787495	4.923912337	3.68152294	3.989353166	4.678763035	5.42241107	5.335821179	5.443552541	5.75730079	5.455088069	5.631549965
1552644_a_at	4.490142884	3.486536886	4.19427922	3.950693582	3.504021778	3.533105705	3.469711261	3.552973419	3.645387641	3.479775353	3.560510863	4.084474973	4.215579591	4.031210052	4.254410464	4.283279877	4.02774812	4.126486389	3.589051268	3.503658868	4.284518025	3.65151121	3.625668628	4.108753328	3.60056051	3.588595381	3.329012339	4.115903218	3.390838122	3.758009037	4.066932055	4.227001649	4.163770538	3.949884225	4.576673538	4.23897301	4.07828083	4.194457829	4.192953604	4.171912047	4.021130184	4.34393417	4.869685169	3.245474855	3.482267111	4.446072299	3.416301646	3.845239874	3.69162734
1552646_at	3.919076818	3.774766819	4.149144845	4.203581673	4.511585498	4.312626638	4.067371527	4.091984924	4.050694378	4.136272139	4.134365202	4.723805343	5.400748538	4.915295126	6.558446488	3.71593649	4.076621174	3.826803406	4.424864377	4.438645434	4.199969048	4.566569812	3.992412141	5.70947091	5.005703891	4.472457779	5.01452522	4.199749036	4.048931143	3.993141442	4.755011531	4.753947839	4.934584834	5.571269647	4.894006548	5.248742017	4.872063132	5.675116196	5.055885042	4.815033505	5.168829544	4.893763985	5.248619449	3.114925402	4.203520368	4.115432467	3.121874115	3.767956922	4.213017412
1552648_a_at	3.945804396	3.232411832	3.459684351	3.458817682	3.879008707	3.193576589	3.227416367	3.290682552	3.273823678	3.496040476	3.37905416	2.559740388	2.25119475	2.415892826	2.427640393	2.375517292	2.406671891	2.395442171	3.525446456	4.43373716	4.619461972	3.651267467	3.283534049	4.093905018	3.258902203	3.604022072	3.898550276	3.915424635	3.610304278	3.307906175	2.388822361	2.295879285	2.429314954	2.349885662	2.352597069	2.43031788	2.544512419	2.406881768	2.413354242	2.377164468	2.418412346	2.315618891	2.370327718	3.251956033	3.372443711	3.313647091	3.168234756	2.632501761	3.346774677
1552649_a_at	6.768547795	7.129220435	5.804242582	6.112870846	5.619907412	6.652978755	6.667376206	6.084234494	6.031644203	5.44408639	6.729645855	5.06410734	4.675251412	4.362829464	3.42462962	5.450456102	4.965476444	5.085944472	5.81501749	5.931541664	6.449891217	5.607503896	5.793800889	5.632279592	6.59797036	6.448014345	6.012699275	5.739436463	4.891666693	5.813187655	4.322156237	4.571771752	4.81282514	4.689855663	4.697549871	4.822325859	4.165753678	4.473888069	4.81629636	4.789324908	4.800854881	4.827718455	4.814812727	6.064321542	6.721987578	6.213229516	6.6396838	5.974849857	5.944371578
1552651_a_at	6.954399005	6.951309981	6.359954669	6.706812421	6.284990448	6.683968793	6.428287022	6.836391792	6.422268751	5.253414057	7.003696109	6.923221053	6.095843392	6.148464485	4.60124693	7.362223382	6.991028307	7.931680968	6.04925202	6.508638164	6.462430862	6.328977193	6.126829894	5.613341075	6.631503792	6.435927369	5.761558588	5.828646803	5.958626661	6.213329079	6.569384052	6.542788899	6.578691309	5.557009532	6.302566075	6.92843309	6.391133831	6.740633532	6.852511453	6.967753307	6.837320503	7.048450836	6.774140432	6.32953195	6.803101597	6.547366603	6.925963417	6.779959312	6.269911065
1552652_at	4.893367016	5.266701166	5.408452388	5.296851805	5.207180648	5.433852075	4.979824895	5.508238768	5.140746015	5.51310855	5.270659393	4.993911984	5.914660973	5.030059219	5.734171891	4.789461288	5.008767385	4.452242456	5.259914705	5.294235788	5.263928118	5.286367396	5.207608527	5.178452471	5.193933056	5.529710542	5.163947382	5.106314198	5.230423461	5.252886516	4.857748459	4.955789933	5.051454552	5.183596939	5.093119351	5.067712714	5.04125665	5.015703774	5.015370461	5.12752711	5.548665778	4.981652735	5.063770614	5.33153474	5.497549943	5.127495481	5.251754698	5.055189496	5.405856817
1552656_s_at	4.990993906	4.46287449	4.287073049	4.239244813	5.577903408	4.069210162	4.304644401	4.244725928	2.960225759	3.785003515	3.058859573	2.289242114	2.095646708	2.188498582	2.202838917	2.17165092	2.245043235	2.187750943	4.889110319	4.716949064	4.542871851	5.765835942	5.224627484	5.734401637	3.934719986	3.552925261	5.69587323	3.041454629	4.03086225	6.223166268	2.171936326	2.16418793	2.181633771	2.118736511	2.163233371	2.204814513	2.177146001	2.179898929	2.198874818	2.164356764	2.468545114	2.147508862	2.14398623	4.06498046	4.906958652	4.013043896	4.644795631	3.100944384	3.786309437
1552657_a_at	2.609955305	2.618425513	2.597717188	2.828955706	2.56285692	2.612424028	2.610662637	2.936885672	2.746216531	2.605464873	2.917942733	2.203062283	2.175969762	2.251305611	2.249761572	2.223878425	2.220294468	2.194032252	2.60582949	2.42591644	2.609481263	2.607454548	2.682359898	2.333961948	2.551547963	2.630214051	2.5922685	2.632058394	2.656460423	2.604740235	2.345940091	2.219336001	2.226006624	2.145251896	2.162052302	2.228304924	2.225880363	2.224248755	2.226738548	2.187208898	2.244414547	2.179435479	2.165543331	2.732068246	2.775928226	2.628448569	2.614510423	2.671602287	2.655159284
1552658_a_at	2.45891162	2.499798993	2.446142091	2.577624968	2.392629578	2.453934514	2.446224771	2.801620552	2.649970577	2.455335512	2.780067953	2.506832331	2.485362098	2.542856745	2.546231392	2.522808526	2.530417708	2.49657577	2.459019169	2.285672003	2.462490676	2.466792331	6.464225562	2.240753803	2.389718031	2.498155116	2.422911428	2.674618014	2.497338699	2.454334036	2.584172629	2.53224425	2.516174012	2.405871642	2.443400587	2.528100128	2.520952821	2.512069382	2.528273534	2.487899728	2.540130896	2.540163854	2.469225005	2.649856846	2.568195944	2.482653143	2.445996247	2.54014986	2.673294664
1552660_a_at	6.964799161	6.87975518	6.698073925	6.168624132	6.750830893	6.15209996	6.397397762	5.509979582	4.970794909	4.052856691	6.583498671	7.288818073	3.919540256	4.97747678	3.581644185	5.290148776	7.284716314	7.211626183	6.725004008	6.776640628	7.355257599	7.290621194	7.016033092	7.000888179	6.102897422	6.509237128	7.202823919	6.29645071	4.578908184	7.072672529	4.788812085	3.540205625	6.91046881	4.966588596	4.520439166	6.294513621	5.782352626	6.6683155	6.800839424	6.472463441	6.509282515	7.269360978	7.251375685	6.344069647	6.416883617	6.650492054	6.634014979	5.157610323	5.911909501
1552661_at	3.225447932	3.266863286	3.250949272	3.370815768	3.142234159	3.244702353	3.226022331	3.674591346	3.508902045	3.263233504	3.733450467	3.484486782	3.517452239	3.636224003	3.572279998	3.574878366	3.516217364	3.416199926	3.22840955	2.948647853	3.206253372	3.304807105	3.364374069	3.086748797	3.182483067	3.244098019	3.139012913	3.785293032	3.359390109	3.234575636	3.772942044	3.605152384	3.504117616	3.319362308	3.403066755	3.498974736	3.541504453	3.51585385	3.504109841	3.45406403	3.572819001	3.373060357	3.365040885	3.511987732	3.314155752	3.184505102	3.212929668	3.478831564	3.514663067
1552662_a_at	2.048071436	2.046413609	2.034657953	2.13972709	2.012046299	2.037499264	2.051392945	2.294178647	2.157154452	2.042246464	2.274185698	1.986336778	1.901830139	1.987028445	2.000284686	1.963678902	1.982064293	1.994788859	2.05122733	1.911466734	2.045917914	2.048191316	2.101232017	1.784423248	1.985318389	2.065524818	2.042458734	2.159892695	2.072524539	2.041692951	1.97634205	1.962568144	1.996942158	1.913322729	1.921536504	1.992986782	1.966956328	1.98015911	1.976926854	1.975388945	1.994246476	1.942012188	1.959223191	2.112125786	2.197782761	2.05513963	2.047729858	2.108618403	2.174664721
1552663_a_at	1.967552532	1.972541797	1.914753565	2.040880543	1.970441183	2.014275778	1.975350451	2.098600576	2.068622515	1.949458822	2.232923925	1.887051693	1.727461133	1.881805734	1.902529442	1.841384182	1.885133491	1.895437634	1.981510397	1.905641426	1.972455826	2.128972734	1.974749857	1.750612254	1.907306181	1.973114693	1.985940914	1.971284805	1.972723651	1.956845568	1.848194563	1.843885064	1.876177644	1.864474815	1.886264707	1.896279669	1.860851815	1.882026135	1.891816805	1.876996739	1.895980987	1.847368205	1.876194372	1.976204846	2.137401902	2.033470055	1.99968255	1.962188922	2.075086006
1552664_at	7.354510542	7.225996375	7.659281142	7.305703072	7.082812445	6.823893174	7.668305912	7.284444951	7.436971677	6.667527471	7.07717162	8.207282602	8.187877849	7.681847339	7.876460065	8.321574746	7.932176386	7.925350885	7.319195604	7.257239128	7.722452722	7.263290037	7.41614618	7.314649403	7.391268247	7.493062723	7.27511974	7.252172709	7.23753599	7.639636618	8.532792719	8.303269744	7.654153071	7.91475727	7.896220175	7.816666597	7.892730954	7.563106079	7.912648566	7.786190191	7.891781926	8.47645704	7.647192606	7.530392658	7.127866572	7.274735351	7.24556815	6.707395368	7.308217835
1552665_at	2.147937499	2.156132301	2.137008405	2.231945613	2.159147105	2.131088315	2.151546078	2.389628362	2.306173135	2.126816888	2.410348388	2.000276539	1.948708558	2.01805318	2.041531512	2.013232079	2.010908375	1.988703034	2.149166588	1.982553806	2.152939254	2.14558739	2.239352187	1.879190727	2.093096082	2.167183279	2.120139127	2.214964553	2.188898103	2.139287301	2.02299091	2.007782373	2.020914177	1.915044096	1.966907783	2.024137425	2.01513634	2.019067416	2.036668184	1.979507759	2.035188451	1.987306731	1.939804554	2.222245568	2.303311489	2.14788113	2.15221574	2.189122305	2.325798708
1552666_a_at	2.430859126	2.448798278	2.427342738	2.55550352	2.380033077	2.432415169	2.431055973	2.771752393	2.612628961	2.435628171	2.760496311	2.450502247	2.442849701	2.519351345	2.50526019	2.484186114	2.469575436	2.430972589	2.431696681	2.238533855	2.428818181	2.453399754	2.52305286	2.223794969	2.378690664	2.453424986	2.405726395	2.728119655	2.492647266	2.431966461	2.524072218	2.480821757	2.474461496	2.390287192	2.398459537	2.475401919	2.480513829	2.477647656	2.474684261	2.431640748	2.498025498	2.415018927	2.390011634	2.571380359	2.558874803	2.427995515	2.430026246	2.522116034	2.656109535
1552667_a_at	9.023428037	9.245208422	9.453460934	9.374673538	8.510239893	9.522104217	9.478716944	9.194184806	9.449936629	8.318871383	8.335654503	8.854504487	9.602564823	9.189104171	8.848916851	10.0230717	9.145095538	9.577992682	8.61141252	8.64098366	9.029984507	8.412864888	9.393846335	8.670700117	9.439483972	9.679797137	8.978019103	8.638402998	9.256328612	9.086319802	9.717691511	9.344222171	9.558285203	9.270345817	8.854032276	9.534912492	9.376026905	9.130328177	9.507291596	8.901026191	8.951551252	9.620683187	9.903248747	8.868860474	9.111367642	9.436729298	9.624514351	8.783730739	9.010442829
1552669_at	2.544717577	2.559485881	2.541480043	2.625216812	2.498716686	2.546473284	2.538659979	2.887175798	2.718315272	2.546874302	2.885245122	2.597460507	2.584783372	2.647343789	2.647221176	2.628760016	2.806271046	2.582491331	2.539553206	2.330940572	2.544260861	2.043866745	2.633054298	2.326119198	2.45661117	2.567201711	1.655400964	1.371006536	2.614908119	2.998070353	2.656432995	2.616211736	2.682379424	2.528353033	2.532842833	2.625174684	2.626805407	2.663223802	2.613831054	2.587316891	2.642143852	2.569493524	2.558751541	2.657704564	2.697091161	2.554901382	2.716718489	3.191833732	2.765732139
1552670_a_at	10.29991121	9.921992841	9.488610795	9.934872031	8.537599194	10.35592652	10.04433675	9.509290521	10.1564549	8.903424762	9.368402654	9.756494824	8.934734152	8.496205619	7.943705903	10.65308117	10.3476192	10.65704213	9.608287432	8.668906659	9.062260154	7.811395758	9.216991803	7.630978967	9.352609161	9.875427948	9.158217892	7.550689456	9.15330042	8.658333526	9.562849473	8.981495592	9.553787716	8.550213762	8.750215009	9.888364733	9.58187294	9.535029715	9.288138022	9.478394965	8.74236998	10.26426379	10.42740338	9.233010639	9.889691763	9.675445683	10.73334026	9.585005048	8.335299873
1552671_a_at	2.681196165	2.682126014	2.685809743	2.772566491	2.647312274	2.691871763	2.681620069	2.927200599	2.896515432	2.670403841	3.303769326	2.790875849	2.716999224	2.82383506	2.824626046	2.811814224	2.803892629	2.825493572	2.6700123	2.517679465	2.684953167	2.67639372	2.728231726	2.415038631	2.634492586	2.697569149	2.696009971	2.834148406	2.701080289	2.668963994	2.810403681	2.792423696	2.83987971	2.679568876	2.761624053	2.830848622	2.817068456	2.828290531	2.837612099	2.78745307	2.8396127	2.797393186	2.819743683	2.837097865	2.8353118	2.693977282	3.020136992	2.722407532	2.845482215
1552672_a_at	1.754410922	1.751044861	1.734869518	1.84058607	1.737457988	1.742255481	1.772627435	1.898267976	1.806756371	1.739473747	1.954144909	1.584551263	1.48667873	1.591344029	1.61230614	1.577297555	1.594601983	1.59008306	1.749268806	1.673701173	1.75496601	1.753533377	1.78395547	1.45466868	1.691806078	1.772478444	1.775181955	1.961654545	1.775649938	1.743700005	1.557788912	1.56697074	1.599511464	1.573845098	1.561024992	1.605741972	1.578869514	1.589034671	1.600888498	1.569888054	1.606085864	1.585563185	1.578607589	1.78855255	1.936564635	1.781328907	1.759504457	1.776050861	1.836436694
1552673_at	2.235734349	2.247602531	2.225627383	2.350031551	2.191455181	2.233550133	2.233983644	2.540675069	2.407495956	2.233361163	2.501970202	2.201628569	2.169197033	2.249925771	2.247372402	2.220934271	2.214019685	2.184655853	2.234237412	2.055596783	2.241463125	2.254715867	2.310016422	2.025583118	2.180833212	2.25853285	2.227360278	2.484403744	2.287678433	2.232705427	2.244186367	2.217392178	2.219730911	2.150162642	2.162084761	2.221536532	2.220462535	2.221046954	2.220619142	2.17965558	2.240225874	2.182255118	2.161482478	2.325997028	2.384884601	2.238288029	2.241432112	2.303908469	2.433238106
1552674_at	2.960936942	2.982578582	2.956866477	3.089068222	2.884689438	2.966735457	2.962923395	3.371072892	3.192260763	2.984216082	3.380726953	3.122443532	3.144341141	3.222559254	3.19502407	3.18066965	3.156545203	3.07396454	2.959456165	2.715470452	2.954567547	2.998787453	3.064009236	2.77268566	2.909279271	2.986101459	2.950707519	3.328845234	3.050802431	2.962041746	3.570272183	3.196585558	3.147444727	3.039036136	3.072793396	3.142444715	3.165044203	3.162132793	3.146713833	3.098867354	3.190116225	3.043162035	3.024039216	3.148117288	3.073220542	2.93179764	2.959254184	3.078878352	3.183455131
1552675_at	2.668006468	2.682299126	2.6635675	2.784983747	2.59159244	2.66659006	2.668217178	3.034634751	2.922301841	2.751481594	3.078991311	2.739223776	2.730558648	2.809792979	2.798169896	2.775804704	2.774495496	2.725980212	2.669057969	2.454599112	2.666902693	2.685415206	2.754795752	2.459400679	2.61624507	2.683173401	2.646901583	3.027583435	2.830311264	2.667444843	2.922814097	2.773267525	2.768287587	2.641737392	2.675040735	2.759186086	2.773985555	2.766223161	2.767602374	2.718491957	2.791384112	2.711535815	2.659513363	2.800643808	2.792247251	2.660784181	2.661571885	2.770954311	2.898024772
1552676_at	2.232010802	2.239797943	2.22080069	2.349607244	2.196432898	2.653655481	2.232291706	2.47877968	3.372617248	2.22805532	2.475208455	1.91701174	1.861987199	1.952230599	1.957328134	1.88038474	1.931029955	1.912128013	2.232185767	2.090628222	2.234422653	2.24156988	2.237654469	1.982441718	2.176377453	2.868857791	2.227444057	2.429216211	2.271829807	3.223313539	1.936499626	1.899100039	1.935552825	1.924407306	1.881231038	1.941583421	1.930284785	1.934147302	1.938338929	1.908487899	1.95046171	1.905340177	1.94367782	2.303902981	2.381788401	2.209031054	2.234736763	2.270104301	2.413597031
1552677_a_at	5.229131647	3.415838702	3.860718172	4.278061949	4.140333832	5.138524436	4.012358773	3.663827052	3.801147635	4.091528973	3.750315012	3.338961729	2.928830334	3.437361481	3.435765642	3.495499034	3.494019545	3.90139164	4.146544663	4.383583352	4.182498513	3.908584432	4.433735792	4.36310879	4.212783595	3.416658618	5.137498863	3.279784882	3.991105565	4.59484484	3.312151518	2.966894292	4.257668442	3.475965282	3.700125871	3.642870321	3.434421001	4.392207702	3.505263285	3.545526162	4.919325399	4.971407473	5.189852267	4.139101376	4.282396637	5.084044471	5.127600416	4.028874205	4.146093471
1552678_a_at	6.969353485	7.164021593	6.8358891	7.01541749	7.045536169	6.847402817	6.958993428	6.466397851	6.415267682	6.602836603	6.11460492	6.859443533	6.01643508	7.119836498	5.884335576	6.987600233	7.271009388	7.516781036	6.895174111	6.756242771	7.386090947	7.753296699	7.100049964	6.977873968	7.347199815	6.71278049	8.248381389	7.60651429	6.769686039	7.862677006	5.721677431	4.753229468	7.394557248	7.526220134	5.751074637	7.128591136	6.665925443	7.207717358	7.889655442	8.025541882	7.605479879	7.546544019	8.311144761	6.845150959	7.904178601	7.425051235	7.55734851	6.759897717	7.194792262
1552680_a_at	2.34522977	2.348594733	2.327882979	2.464196468	2.313579708	2.351192538	2.353994044	2.655167427	2.525420332	2.356624434	2.67587173	2.334622144	2.292207174	2.388821701	2.377933709	2.350746755	2.34518066	2.30940261	2.333970155	2.180151005	2.371500243	2.363591602	2.419631136	2.184278329	2.288602677	2.375171575	2.308797605	2.613927324	2.389940535	2.35149001	2.389658366	2.352766648	2.350893474	2.288581906	2.295797386	2.358775971	2.352862717	2.350992344	2.351637193	2.3307529	2.369876342	2.3145283	2.288953551	2.472905383	2.598688342	2.329901681	2.338392087	2.446589528	2.56642451
1552682_a_at	2.21310755	2.220008805	2.19684059	2.315296856	2.19540647	2.210709326	2.213405194	2.445792117	2.368398309	2.208666974	2.516265672	1.980972185	1.926344	2.018093954	2.028533527	1.997796042	2.00188742	1.986273333	2.212593737	2.037055251	2.209609015	2.224188477	2.266598621	1.962084096	2.154686869	2.235710115	2.204229378	2.423478564	2.256733448	2.213177908	2.001290012	1.991168603	2.00740304	1.932395761	1.943826546	2.011176218	2.001456982	2.004536295	2.008525792	1.981835711	2.023634707	1.961576397	1.943415428	2.300275935	2.358934387	2.232172952	2.217739136	2.25761094	2.367834198
1552684_a_at	2.228756459	2.58781788	2.216377146	2.342703945	2.178355141	2.235520878	2.231837491	2.517292866	2.337621218	2.221683819	2.546970959	2.137234336	2.104251051	2.1819322	2.180917578	2.158507912	2.151764797	2.113637301	2.233335333	2.045262678	2.231159233	3.109133434	2.563151598	2.021269653	2.171676529	2.251941712	2.21828902	2.487436591	2.272160633	2.233525615	2.198985842	2.153785335	2.155695811	2.084627325	2.094150013	2.156439111	2.156023555	2.159813731	2.16033863	2.120427241	2.177315225	2.116427041	2.095049648	2.357196589	2.371857238	2.233941757	2.230569375	2.275797548	2.418599816
1552685_a_at	3.157864069	2.380603529	2.413818711	2.523566711	2.35661319	2.397950894	2.408619624	2.695260857	2.531020866	2.396443013	2.816551216	2.406189516	2.305283477	2.415569599	2.432827037	2.48663596	2.415795443	2.353772865	2.385120422	2.233448696	2.400469149	2.412606057	2.431929239	2.090805779	2.337504103	2.404862975	2.385746447	2.646227718	2.400219423	2.397197429	2.408190064	2.400436367	2.40413796	2.324876468	2.372798877	2.427738169	2.40180867	2.404750355	2.396347303	2.393181332	2.425330835	2.412740349	2.402306373	2.491420299	2.567696272	2.391284714	2.392199154	2.467355924	2.524914422
1552686_at	2.621269932	2.660054733	2.612845894	2.728873675	2.580679258	2.629281103	2.608348731	2.914483125	2.879616602	2.617516968	3.1127216	2.665125441	2.665456256	2.797269526	2.724629835	2.697048822	2.680611988	2.675243555	2.621590258	2.434372791	2.57088116	2.628003612	2.745227757	2.372442917	2.565182811	2.620817063	2.600489202	3.128437841	2.731261875	2.612638934	2.9026951	2.708677502	2.690241576	2.623050305	2.634686311	2.657182562	2.698600388	2.678010529	2.68235518	2.661168168	2.721660726	2.659568055	2.593339564	2.763959117	2.763544525	2.588441048	2.595674271	2.68884161	2.839782166
1552687_a_at	2.244456403	2.255396751	2.235078974	2.359415172	2.204221306	2.24392578	2.244703536	2.527116739	2.394743984	2.243284429	2.512816077	2.212688398	2.176911862	2.25704811	2.257865253	2.232694707	2.229495754	2.205565423	2.244474102	2.058432787	2.24700596	2.257282402	2.317046185	2.009529984	2.190813025	2.265428401	2.233876078	2.483705827	2.291686623	2.242656724	2.286335391	2.229857155	2.23521524	2.162298714	2.172002726	2.237916736	2.233056972	2.233976888	2.23610052	2.19690916	2.250986432	2.196794234	2.163022102	2.335026254	2.387307105	2.250497181	2.246711907	2.309755517	2.441080395
1552689_at	2.024413826	2.025945542	2.006129963	2.126647757	1.988981213	2.010030881	2.024747704	2.108152528	2.093559033	2.013792119	2.26953853	1.937802244	1.852218703	1.95983365	1.965061046	1.9220249	1.949824908	1.91908697	2.028134462	1.888045069	2.038288783	2.028340906	2.066712233	1.737071136	1.961534973	2.045241668	2.020769169	2.164983341	2.050906117	2.017280655	1.944370956	1.940682639	1.955045219	1.884260077	1.954662	1.947900271	1.930871274	1.951661583	1.945544431	1.923897017	1.964115895	1.912186922	1.926683756	2.104497418	2.196356362	2.045932356	2.029731233	2.026794047	2.114939602
1552690_a_at	2.048754626	2.030694673	2.043359866	2.128411297	1.995250579	2.053766527	2.048315831	2.232335028	2.145918951	2.028059465	2.293887366	1.906723737	1.847755033	1.93295345	1.940217927	1.907039193	1.919057965	1.899624202	2.04625445	1.867307559	2.023158254	2.032759518	2.094062651	1.77857434	1.976781273	2.039933736	2.038685704	2.233601635	2.043914156	2.030170776	1.918690432	1.908155745	1.924324867	1.998288062	1.87984769	1.927837083	1.910958414	1.921992097	1.961825575	1.897347124	1.93032262	1.906741864	1.894246929	2.106612062	2.186281853	2.095492529	2.033383068	2.085252074	2.163117091
1552691_at	11.30719483	10.55388801	9.736634349	11.29719607	10.02675561	10.95422508	11.40082423	10.5928313	11.33440168	10.42359715	11.10226657	10.29537399	9.111021957	10.34333064	10.39805054	11.34330379	10.76692574	11.26184758	10.84938389	10.20585631	10.66771551	10.07846421	11.20784859	10.12602669	10.58502311	10.00386769	10.37298165	9.880093962	10.87714219	10.33402226	10.57058724	10.25731191	10.09931333	9.957578266	11.04184168	10.40340915	10.6327965	10.09674908	10.25606348	11.06539662	10.90449505	10.35946598	9.848805819	11.40580559	10.08006174	10.64424489	11.3891183	11.27321443	10.32311317
1552693_at	3.31081595	2.809050058	2.787148064	2.868013439	2.664587821	2.797967566	2.79700683	2.96911689	2.928488888	2.794942054	3.07535944	2.260940126	2.205476787	2.303884813	2.303820338	2.286293786	2.274705732	2.252987917	2.920043608	2.60188937	2.802895863	2.771951616	2.862240816	2.55574994	2.745121978	2.718965625	2.795069815	2.923040831	2.815376126	2.700066491	2.29925469	2.272930596	2.280405714	2.206245788	2.211907812	2.277800707	2.27804622	2.268662595	2.274842128	2.239964742	2.299222557	2.248079544	2.239842006	2.891553134	2.839543415	3.039247134	3.178332957	2.858258688	2.963260353
1552694_at	2.874746476	2.9136345	2.881876156	3.010401156	2.816618931	2.891720886	2.887931561	3.291770855	3.087775235	2.891146989	3.296912435	2.817683562	2.82572099	2.913794128	2.8808202	2.887836244	2.818070733	2.784474367	2.876110726	2.639392332	2.871159384	2.924184031	2.992667649	2.697144297	2.826160941	2.898025474	2.832150772	3.320209893	2.973194446	2.87899102	2.978961762	2.874131734	2.81221263	2.712633581	2.749098567	2.834709895	2.858512206	2.840181097	2.834596673	2.788095064	2.877927021	2.761715895	2.731788302	3.142282235	2.98889948	2.857328316	2.871814356	3.060465963	3.12469918
1552695_a_at	2.256281715	2.269799189	2.246657938	2.37196966	2.219964675	2.2560359	2.256525434	2.524908979	2.379086919	2.283279647	2.504586002	2.121926003	2.093614526	2.169014523	2.160083774	2.139241051	2.13049978	2.116891875	2.256000667	2.318988254	2.263377125	2.273433803	2.338887331	2.038074215	2.188257452	2.261974822	2.252919389	2.506812178	2.297848977	2.254904614	2.159521138	2.136225467	2.136226236	2.059021055	2.072026094	2.138479512	2.137312016	2.137234147	2.138094187	2.091716133	2.15483014	2.092541035	2.070639071	2.348647616	2.410076119	2.255265003	2.262535487	2.324698127	2.433581468
1552696_at	2.538513841	2.540870927	2.522244734	2.644373853	2.479022101	2.526384632	2.52467933	2.752511958	2.621357685	2.529274483	2.73521235	2.295913987	2.38670295	2.361353063	2.360060477	2.337026579	2.342978148	2.335008818	2.52362262	2.39379195	2.545023357	2.552923779	2.612098807	2.368823614	2.472002311	2.561560194	2.503250921	2.804487438	2.579506941	2.536703924	2.368903128	2.333860613	2.393604084	2.24118724	2.306366108	2.404059298	2.325852249	2.350641973	2.355918581	2.293981162	2.352593257	2.330615993	2.31784032	2.64830723	2.659968406	2.627705366	2.527783609	2.602716294	2.738689389
1552698_at	2.905303119	2.93525537	2.904554677	3.00877185	2.716904779	2.923978022	2.921099545	3.282197099	3.10312843	2.913788027	3.285398028	2.616971698	2.708532346	2.650185532	2.690132863	2.607532665	2.561226389	2.574275127	2.906274655	3.068585683	2.900122824	2.915250231	2.994732193	2.684497552	2.852695706	2.936989226	2.839050393	3.348137852	3.282893111	2.907969564	2.765273565	2.750263569	2.702244502	2.605517863	2.558053227	2.679113546	2.664266257	2.671334892	2.663200227	2.638389866	2.692421465	2.546506841	2.616730458	3.040471588	3.004319775	2.876317356	2.9278705	3.099932538	3.134468596
1552701_a_at	11.24718134	12.37204411	11.15537774	10.9172087	11.05965194	11.39061301	10.87266565	10.86695996	11.85749763	11.19907118	11.33613974	12.41027621	11.52660738	11.69334096	11.28652334	12.04418104	11.75314626	11.8553154	10.94042832	10.67255253	10.21984762	11.24823874	10.51986492	11.00039197	11.26204326	10.53581354	11.73977361	11.70527491	11.01713653	11.07836594	11.87146163	12.16763244	10.92409705	12.0524985	11.62703387	10.99558632	11.66392049	11.29093628	11.58988521	12.00890703	10.18401603	11.42288241	11.42644072	12.10261953	10.68050885	11.09018403	11.86249279	11.99309585	12.07875024
1552703_s_at	12.00653545	13.33905974	11.71285263	12.0744137	12.06599195	11.84991564	12.02064772	11.75850432	12.38145937	11.6252607	11.79708909	13.22573184	12.10777798	12.65958301	12.04726481	12.81152272	12.9145908	13.24928458	12.07811661	11.94230052	11.82189413	12.17002476	12.10304092	11.83645597	11.85125945	11.50286025	12.48608251	12.29795772	11.59009973	12.04747633	12.46122678	12.54592541	11.94610107	13.07477382	12.82731559	12.38663915	12.52451344	12.45689724	12.64064887	13.36065087	11.88832067	12.79165578	12.76219689	12.63018825	11.85496451	11.83067924	12.43105433	12.07997989	12.52145654
1552705_at	2.978204763	3.008937173	2.983201968	3.117099461	2.912126991	2.976227924	2.978307096	3.380190088	3.203083115	2.99456849	3.372992343	3.164331011	3.178903162	3.261229898	3.231434864	3.214663562	3.185283413	3.131812863	3.23794109	2.739228501	2.973681326	3.036040203	3.091670137	2.806150252	2.916486952	2.960386992	2.927606317	3.369934748	3.060858411	2.985845467	3.291295671	3.216088768	3.188177607	3.059308818	3.068001249	3.186149267	3.18973428	3.171956011	3.160636902	3.140457816	3.225116894	3.104371272	3.07317216	3.149485265	3.06359765	2.964768068	2.969891802	3.116585042	3.235780472
1552708_a_at	2.744681867	2.752408213	2.730397358	2.855221473	2.727090459	2.826774229	2.74477413	3.130121065	2.954557271	2.741057493	3.092324217	2.865492304	2.822913832	2.927781001	2.909112293	2.882037948	2.866224394	2.857922055	2.747519572	2.487993015	2.720493874	2.755244091	2.811537799	2.499992164	2.689411652	2.766158897	2.75043102	3.063998706	2.788191195	2.744978375	2.952787099	2.902149515	2.887001458	2.819066795	2.826510194	2.889715299	2.87447438	2.876207899	2.887850307	2.837556037	2.902054	2.792597824	2.767813861	2.943199848	2.893535867	2.697533225	2.747126116	2.880643578	2.9322562
1552711_a_at	3.45303216	3.198040978	3.358539545	3.513853943	3.553391977	3.854090419	3.729087724	3.476054081	3.487645402	3.343381646	3.467473563	4.222976646	4.623781371	4.965730197	4.636565301	3.664934331	4.089818285	3.42625517	3.724571067	3.270712688	3.558496397	3.389840154	3.871405602	4.291436832	3.359392386	3.980389956	3.580957476	3.689167317	3.451321835	3.414060234	4.750162456	3.913162763	4.349738686	4.550939057	4.012376442	4.440325913	4.310751119	4.597023783	5.016618728	4.207055997	4.245149838	4.415244811	5.034404436	3.226128782	3.17957083	4.225205637	3.387576315	3.384750693	3.494852355
1552712_a_at	2.22030731	2.26126844	2.216332642	2.330121485	2.190429601	2.222839927	2.214521146	2.495409585	2.36800243	2.219930571	2.524792213	2.030384071	1.984025245	2.06767593	2.071112081	2.048337359	2.05214051	2.019898832	2.221986905	2.033378941	2.221226462	2.240662221	2.270562691	1.975654229	2.166731137	2.242358196	2.208292822	2.433635146	2.270356671	2.220031582	2.061593599	2.034046859	2.051133455	1.970026073	1.992076272	2.045384609	2.042180986	2.048189814	2.043814385	2.01472608	2.063621182	2.009662292	1.984439259	2.329421031	2.376027577	2.225682182	2.222166941	2.276764666	2.421621917
1552713_a_at	7.260843364	3.746701933	5.864177426	6.231000958	7.669517439	5.46689595	6.505399671	8.914503404	7.372693111	8.332393879	7.44190028	7.088155653	6.441523655	5.670570397	4.203603304	8.709753189	5.635589824	7.372881881	4.407033111	5.429273409	6.243732857	4.776191335	6.337278436	6.814068133	5.283398294	4.975753979	3.746072152	5.364699149	7.16189684	6.966687851	6.22890455	5.339104686	6.535093005	7.40474435	7.548838236	8.917980756	6.053463688	8.00554506	6.217617172	4.618893636	8.035146144	6.435890217	5.799216594	7.825458455	5.725644058	8.343928977	10.27416028	9.032535551	6.754343882
1552714_at	2.405055044	2.420992078	2.404580345	2.527827627	2.355558463	2.410429757	2.405531561	2.741476266	2.581903959	2.409416823	2.723429133	2.417512079	2.415987686	2.484742155	2.471251178	2.446024146	2.436325961	2.403397599	2.406119421	2.212349983	2.403650372	2.425533792	2.489328187	2.19567418	2.353767394	2.427799065	2.381684273	2.696969555	2.465909217	2.406461703	2.487426011	2.447998553	2.442056223	2.345966619	2.370309872	2.442430906	2.445229377	2.444653149	2.442080411	2.398869432	2.464778033	2.384109126	2.367025881	2.520346238	2.539676927	2.403684968	2.404774135	2.493613357	2.627704135
1552715_a_at	2.214093743	2.227014865	2.207181776	2.32509407	2.1742604	2.21083717	2.214372279	2.511091801	2.362234882	2.210917186	2.490829437	2.052829273	2.022364524	2.09676828	2.098976481	2.070971031	2.068806619	2.04447352	2.213935626	2.036871675	2.216452465	2.223554528	2.290622473	1.989898009	2.158214243	2.235325821	2.207866465	2.461972682	2.258164403	2.211401298	2.092635051	2.06929653	2.074501195	2.004586267	2.012859003	2.077111287	2.072654013	2.073786761	2.075314342	2.036540027	2.091753022	2.035560783	2.015756277	2.295809068	2.361880429	2.220928195	2.216728948	2.288512577	2.416063518
1552716_at	4.953132951	4.871784623	5.244560366	5.380320753	6.263057449	5.268522209	5.284020123	5.629881284	5.286605695	5.251214639	5.471892458	3.658281491	3.636767737	3.693974264	3.677582798	3.645400522	3.496292943	3.420418045	5.282295294	5.363845029	5.505414349	5.684656333	5.289920669	5.305607135	5.199358733	5.158408807	6.33937866	5.343069243	4.890930481	5.278895946	3.700191396	3.461902949	3.671634468	3.859159431	4.113555371	3.678677102	3.419970659	3.662648211	3.621537255	3.646140037	3.75384796	3.884935165	3.714005917	5.293228849	5.019423755	5.302755466	5.275354943	5.319163505	5.373552586
1552717_s_at	6.658698058	6.746576687	5.966381032	6.201081575	6.882669616	5.975594712	5.791361169	6.737253286	5.912924142	5.196816312	5.151976231	3.722212239	2.998528071	2.721052777	3.035551649	4.972532001	5.469581107	5.2879582	5.942970364	5.592641511	6.029293975	5.937269621	6.243721682	5.565896072	5.805113996	6.182920979	5.992471265	5.230232128	4.902638906	5.932560519	3.370893653	3.02539512	3.467021643	2.694342725	3.398177552	3.479777477	3.209355806	3.419824768	3.775009246	3.453685432	4.468715188	4.224431432	4.489621052	5.937349687	5.9699792	6.41265595	6.115212945	5.345912651	5.247529197
1552718_at	2.337602374	2.32067886	2.302003675	2.396197638	2.303389912	2.313804166	2.338096607	2.347842851	2.44195655	2.309606522	2.35043111	2.368389734	2.185714556	2.327895727	2.372934912	2.324561995	2.371619395	2.39152621	2.333911789	2.266500138	2.35575775	2.326104007	2.327918928	1.959950396	2.266993328	2.351718498	2.28938586	2.319518475	2.330050078	2.308069327	2.319554474	2.31510703	2.368047283	2.38255384	2.378908407	2.377965162	2.332172734	2.358235738	2.377615737	2.301705686	2.368122541	2.368902044	2.396512288	2.413009008	2.557508568	2.393067533	2.347708128	2.347573066	2.453026923
1552719_at	7.730959403	8.160931874	7.976516163	8.110653468	7.298404654	7.93696942	7.889598636	6.615145812	7.91465038	6.857821893	7.633496236	7.872381686	7.770871715	8.295149683	8.820705247	8.13205922	8.041368783	8.473600512	8.015916205	7.689506741	7.742401266	8.322469093	8.229913884	7.587393266	7.763593784	7.995331118	8.095435201	6.970135609	7.379600458	8.018633724	8.646871029	9.504402903	8.583739523	7.270866209	8.029769792	8.152801502	8.43948805	8.162894514	8.344020043	8.402526841	7.57862348	8.563759844	8.178078077	7.868733833	7.798836306	7.88557729	8.315742176	8.298929944	7.855522538
1552721_a_at	2.098731482	2.106705663	2.087459024	2.218078696	2.064911328	2.093060693	2.097892293	2.444749568	2.264256698	2.097413407	2.430457767	2.024320316	1.982786679	2.070090263	2.0721047	2.045046943	2.044657415	2.022322793	2.097081245	1.924598211	2.101511686	2.110851275	2.164994795	1.896431825	2.041221886	2.119512659	2.094211397	2.347834158	2.156811158	2.092509133	2.058455556	2.039809673	2.050314387	1.984660925	1.985302094	2.053259086	2.046639849	2.048982774	2.051216855	2.008204675	2.064821541	2.008233373	1.995710208	2.178311653	2.248463377	2.110085409	2.101188152	2.155785932	2.284181602
1552722_at	2.901322991	2.939335712	2.912281638	3.03837899	2.836861017	2.911863723	2.893744287	3.300219443	3.124588576	2.917350854	3.313941347	3.047607474	3.068893982	3.15088203	3.12172026	3.110334134	3.073997201	3.015478194	2.902744265	2.640567143	2.894692805	2.959032039	3.014509829	2.725727726	2.850107194	2.916110872	2.847575216	3.279224062	3.011442998	2.90589871	3.275352514	3.116416301	3.076739595	2.928769189	2.98731235	3.074611625	3.095237376	3.083075392	3.077019452	3.028884863	3.116058063	2.991137188	2.967613017	3.068946421	2.997245593	2.885461614	2.898120901	3.077202565	3.168707838
1552724_at	2.137601921	2.022581505	2.005765879	2.098736627	2.009989302	2.014249197	2.014795211	2.192814428	2.04033344	2.012599628	2.213051402	1.888434919	2.444012117	1.931343712	1.938559323	1.907958939	1.906065681	1.883658904	2.01381556	1.881931934	2.01677205	2.026423844	2.059876093	1.768480148	2.358244414	2.038561535	2.001876089	2.101302241	2.036879334	2.018919214	1.914869641	1.89799121	1.928083658	1.897817114	1.887846155	1.936774698	1.981040523	1.921356386	1.915228643	1.899156752	1.930303126	1.929966283	1.909349122	2.068968273	2.190831786	2.033974948	2.029003491	2.047206114	2.152873107
1552725_s_at	2.147453661	2.176795929	2.13130335	2.284846154	2.310250791	2.159813108	2.174276146	2.352099789	2.360953861	2.153483821	2.459544942	2.0038918	2.0011729	2.038283999	2.055196963	2.02640421	2.035382921	2.031300971	2.521178425	2.032472393	2.146791118	2.15169402	2.249835032	1.870080828	2.11149855	2.192545046	2.174478595	2.426855783	2.219564238	2.166245585	2.024255354	2.011780242	2.042390126	2.013096763	2.005988361	2.074435217	2.029770143	2.03491745	2.043238939	2.017870915	2.052119969	2.07460096	2.036047153	2.204770018	2.314640199	2.169060279	2.181033929	2.188168641	2.398972457
1552726_at	2.225556786	2.178025489	2.195196017	2.941474343	2.172062022	2.201297416	2.191924427	2.34556771	2.234880811	2.202848453	2.329564292	2.158673911	2.127642279	2.193209588	2.227441127	2.169603445	2.173103676	2.183993225	2.220296355	2.187104684	2.204900353	2.215159392	2.203096301	1.997976006	2.117242027	2.211005293	2.21891599	2.316304742	2.214785155	2.211539096	2.165426176	2.163950787	2.231134797	2.42857948	2.181309966	2.188482021	2.180729371	2.179814189	2.270955075	2.143039308	2.2051904	2.446399712	2.174724612	2.282316772	2.345975264	2.141976156	2.198608018	2.183721725	2.354118187
1552727_s_at	2.065725428	2.075518679	2.059008298	2.17059757	2.038673046	2.067461981	2.065889446	2.268200402	2.184686838	2.064798237	2.255857779	1.975781668	2.028543267	2.056952801	2.054987325	1.995180201	1.996142154	1.980543972	2.070525252	2.119655254	2.080313017	2.080121146	2.091917025	2.810757686	1.987743481	2.091788522	2.067694399	2.261130844	2.135944796	2.066846924	2.014852306	1.995343018	2.092592498	2.638081364	2.011739662	2.039521797	2.004502773	2.004044959	2.249170202	1.972321366	2.023576861	1.975091986	1.958826154	2.105472036	2.204363724	2.082180273	2.063884311	2.064848903	2.22258388
1552729_at	4.299713213	4.293331857	4.243084305	4.288561396	4.565549744	4.131954489	4.454540763	4.514684557	4.77163646	5.034016453	4.336195639	3.327850219	3.847293625	4.041883084	4.415508603	3.474816418	3.744135927	3.459612608	4.505363063	4.552417227	4.491251494	4.274599228	4.404318101	4.186824432	4.211252612	4.291288525	4.822306459	4.105797293	5.179822634	4.89150539	3.923383587	3.663836148	4.034524228	3.616985874	4.087636681	3.568997682	4.103560668	3.88755134	3.854388272	3.814425863	3.867126603	3.799535118	3.14655172	4.329363379	4.310127946	4.402454161	4.139416832	4.980915552	4.919231466
1552730_at	2.232126346	2.243590588	2.224456933	2.346303884	2.195865522	2.224704309	2.230448972	2.513230705	2.372028013	2.223043498	2.511889615	2.195592166	2.139645823	2.233622706	2.241560843	2.210928896	2.213577932	2.200781473	2.231641263	2.07507894	2.235298602	2.247390408	2.281967153	1.963659807	2.173074822	2.251608317	2.219677859	2.408837855	2.27959805	2.226265511	2.232867522	2.2166307	2.218479427	2.146914052	2.171247906	2.221705481	2.217136868	2.218925089	2.220048874	2.180813289	2.236737479	2.178638564	2.149965311	2.327039131	2.387316018	2.252283281	2.23710014	2.271755836	2.414537185
1552731_at	2.359666492	2.36585155	2.346830393	2.470850034	2.326140219	2.35551553	2.362130829	2.648234709	2.505150184	2.358477224	2.629814485	2.362469918	2.30826109	2.39779905	2.401363238	2.37531863	2.377144697	2.357188773	2.359585286	2.1461547	2.364690851	2.368523659	2.428584327	2.141195827	2.304225074	2.382744699	2.329160732	2.580874516	2.40779705	2.357525238	2.389193349	2.368118541	2.382575359	2.278545482	2.339605793	2.370341283	2.376071564	2.371870654	2.383758127	2.347032711	2.395802474	2.334944793	2.291239878	2.457527058	2.48208291	2.34971261	2.349372965	2.409903224	2.536392072
1552732_at	2.748677275	2.76975546	2.745798035	2.876457794	2.696719581	2.752575327	2.748792993	3.144210004	2.969250421	2.75667582	3.114164149	2.860359323	2.873694216	2.941447198	2.923152141	2.904510721	2.882480892	2.84526192	2.75017688	2.532814785	2.746933967	2.782495392	2.844746332	2.568300842	2.699904478	2.77197923	2.721040629	3.121426799	2.815469638	2.752108093	2.968442403	2.903131528	2.891096976	2.757350348	2.79669289	2.883508693	2.897323623	2.894708484	2.884976412	2.847620594	2.914873435	2.801504857	2.777680495	2.921930993	2.87470417	2.745259262	2.74981462	2.881710245	3.001745153
1552733_at	6.570372542	6.145838415	6.592162455	6.734549376	7.508188677	7.012597258	6.567825388	7.033547922	5.777337439	6.6028191	6.254516425	7.868484044	6.699665142	7.141933474	6.985001626	6.913841173	6.917115041	6.622281503	7.434855691	7.448707681	7.386991452	7.724973425	6.99396708	8.190318942	6.749380904	7.012599706	7.479289965	7.186511339	6.13827722	6.956291131	5.687187008	6.602443698	7.654066783	8.301481819	7.546793363	7.376538158	6.311708519	7.070962011	7.067250939	7.313244467	7.475575556	7.243129864	7.426493667	6.049829102	6.345719796	6.76709917	6.115112825	6.074592093	6.664794301
1552734_at	6.109163273	6.797129121	6.205753904	6.375157426	6.1126492	5.364740422	5.772116379	5.5905882	5.847201622	5.378975489	5.681729253	3.950551848	3.262578436	3.34569471	3.321314083	4.33904978	3.303563408	3.524832218	6.026144949	5.92830085	5.880863386	6.406757706	6.637993509	5.494039179	5.132209898	5.530562131	5.655501462	5.540125849	5.365984403	5.690749456	3.365665863	3.372564971	3.307070146	3.468996917	3.627500134	3.331533478	3.295758393	3.236337399	3.267964942	3.255822651	3.292409295	3.263279729	4.622512578	5.798981985	6.312893665	6.229601365	6.978984131	5.222557531	5.051303404
1552735_at	2.924325996	2.917682439	2.927390267	3.071608732	2.847931135	2.910886655	2.919244024	3.354991892	3.142274021	2.962902403	3.288538819	3.002423727	3.044698588	3.130780043	3.112404239	3.076804519	3.033888475	2.970419575	2.924889708	2.703631031	2.925549254	2.957860332	3.307886409	2.780365642	2.873039809	2.942326546	3.473750562	3.335131787	2.991787111	2.926666742	3.163961033	3.077813373	3.063836123	3.538711524	3.072196564	3.073610873	3.074094517	3.050336295	3.101630834	2.991267185	3.092317253	3.096652185	2.976674878	2.949355837	3.011119287	3.226158008	2.924619153	2.933566827	3.160265742
1552736_a_at	2.523320291	2.536864719	2.516519163	2.636130004	2.484565998	2.52440057	2.540336987	2.856183275	2.735241666	3.131744597	2.887276693	2.515341587	2.452331558	2.563945995	2.541668069	2.514785507	2.508886526	2.480055429	2.535344869	2.3572294	2.536508961	2.56773452	2.603212988	2.344188804	2.490373667	2.528583528	2.507726912	2.871130357	2.574016436	2.53673475	2.623057024	2.516305839	2.510239717	2.430202022	2.444907094	2.509917242	2.517109196	2.514745492	2.522113826	2.465318201	2.532095107	2.442962809	2.418203343	2.623183061	2.661863435	2.492590622	2.545077041	2.581473425	2.736982152
1552737_s_at	6.931902807	6.806044853	6.231545358	6.185588683	5.64786197	6.751219996	6.30445591	6.108961121	6.322039112	5.475488131	5.184021791	4.780009908	4.438713344	4.779947425	4.495256973	7.042352797	5.4372414	5.764340572	5.496836222	5.728647373	6.121862167	5.783853197	6.345483003	4.348747485	6.754123016	6.903112841	6.030598767	5.31014125	6.464668954	6.043596875	5.672837221	5.403041215	5.128718304	4.426513828	4.659580388	6.379528671	4.984255817	5.107722733	5.72820289	4.991570948	5.085252348	5.736046495	6.314493314	6.405920576	6.438055184	6.107471712	7.117994832	5.436442926	5.372507762
1552738_a_at	3.226895376	3.214193342	3.209771053	3.335808313	3.235568773	3.221177143	3.216138308	3.444822683	3.377746773	3.246224656	3.592899616	3.501036663	3.391797968	3.572395407	3.510893022	3.479678777	3.476169654	3.518598333	3.216500514	3.16440126	3.233081061	3.226851146	3.278526981	2.995848282	3.153365611	3.247795584	3.198449701	3.602745103	3.270933336	3.212919529	3.548434096	3.469033139	3.493187248	3.443223225	3.502898912	3.497391098	3.469758893	3.431348187	3.494424237	3.358136207	3.501464817	3.263223298	3.274828304	3.319295205	3.39106139	3.244695261	3.216435985	3.294115196	3.427786166
1552739_s_at	2.782453333	2.924813692	2.861829337	3.023662838	3.675620709	2.915895881	2.935081286	3.12529226	2.948102475	2.834523373	3.103321172	2.671168545	2.590221903	2.692444073	3.530054114	2.625032793	2.675069856	2.717906275	2.932861252	2.862945904	2.949857398	2.945474398	2.934839393	3.790568034	2.743551297	2.950865929	3.392355468	2.942155138	2.955262706	2.926455087	2.677408387	2.637363934	2.670876335	2.659252197	2.664386099	2.699753581	2.67708024	2.688346121	2.695880414	2.653357656	2.702555302	2.667149442	2.923875328	2.854218447	3.090175431	2.754729963	2.963032027	2.957215045	3.057766058
1552740_at	3.20976611	3.219738363	3.192632718	3.320443317	3.160379296	3.203537728	3.210032699	3.597362717	3.430817747	3.209787234	3.638237165	3.249026752	3.256597995	3.364869355	3.316567415	3.292119833	3.278499758	3.188152154	3.209910736	2.951385232	3.184774805	3.234938232	3.308635945	3.030023335	3.15465964	3.21601261	3.20469392	3.580821348	3.288933946	3.1985676	3.385314616	3.310069752	3.257682308	3.13945918	3.20886089	3.266794877	3.288322625	3.268952265	3.256153653	3.225575408	3.308201875	3.184416692	3.161697861	3.367185696	3.43245575	3.156499106	3.179626451	3.333198214	3.453283286
1552742_at	2.30627167	2.302920945	2.216378567	2.343507789	2.189055242	2.192841291	2.225736737	3.639397143	2.381881479	2.212192606	2.5336916	2.884947231	2.098918303	2.167785239	2.83535943	2.129950699	2.162635984	2.281669365	2.313594758	2.561050376	3.385874991	2.240013984	2.28518932	2.012906313	2.321985457	2.21838566	2.434267344	2.555822896	2.276424134	2.235046318	2.136812827	2.123435582	2.276996526	2.136857199	2.093150924	2.134065668	2.129109021	2.131053999	2.167159935	2.09330935	2.127062685	2.213808954	2.07146172	2.310059264	2.309030295	2.23494025	2.236452915	2.2910038	2.455992327
1552743_at	1.781007155	1.783850604	1.7606149	1.862576229	1.765564559	1.770623738	1.786330693	1.95879705	1.844578233	1.76930318	1.887093455	1.628174666	1.503734472	1.619793493	1.648705324	1.618410421	1.634877399	1.639098152	1.783251887	1.67604987	1.791960611	1.78154165	1.80313862	1.457303917	1.720407211	1.803456525	1.808322945	1.834848095	1.808107096	1.776184956	1.609034076	1.601866208	1.638705349	1.603141565	1.611852312	1.64660945	1.620128297	1.629400003	1.640257995	1.614094319	1.644490318	1.636313133	1.632426131	1.828642908	1.959056147	1.811886216	1.789644303	1.790587009	1.876762786
1552745_at	2.266942569	2.271234214	2.250985824	2.376644232	2.214432583	2.260588549	2.261007751	2.53361277	2.392708115	2.263039198	2.49898682	2.023003175	1.979056893	2.062776507	2.068279392	2.038224968	2.047802426	2.018650707	2.265673037	2.092457439	2.267603015	2.273357426	2.326336657	2.011557091	2.208070125	2.287051401	2.262005941	2.421513524	2.309531638	2.262015495	2.053186055	2.032845099	2.044391634	1.982316168	1.984029268	2.043855886	2.04063754	2.043359411	2.042572969	2.004705935	2.060930731	2.008587729	1.993318333	2.345928827	2.417364259	2.275983345	2.272952499	2.301452699	2.458755899
1552747_a_at	2.62710055	2.650109831	2.627989095	2.749491774	2.569133609	2.631452964	2.626869749	2.998316239	2.853976097	2.638025904	2.998710906	2.712091901	2.685854	2.787358033	2.762130154	2.742988678	2.722326438	2.697741779	2.626757239	2.399556062	2.620814086	2.657402365	2.729555808	2.408558487	2.576866714	2.649493861	2.613579777	2.969037678	2.702150858	2.629329771	2.804514659	2.749809459	2.723176586	2.64971674	2.642259866	2.730738415	2.736446357	2.732148769	2.731353628	2.68286665	2.755047977	2.653173159	2.627651788	2.731951488	2.766519748	2.617966131	2.625005154	2.738152318	2.840453108
1552749_a_at	3.871178206	3.932926849	4.568070071	4.192542114	3.856051098	3.89992057	3.712057513	4.381172193	5.222325304	4.636764462	4.383467911	3.270177567	3.155508208	3.225333627	3.150427925	3.24921397	3.27824211	3.250310866	3.937033036	3.679684413	3.680291436	3.872796057	4.103950444	3.608639857	3.874870281	3.956815357	3.866218203	3.99603843	5.059703549	3.929999167	3.333391244	3.242912141	3.279349712	3.270902808	3.257845723	3.290227731	3.26292598	3.257285975	3.280939396	3.258374528	3.418643009	3.127470768	3.256852968	4.938749929	4.153328068	3.895780142	3.928267876	3.94497211	4.210919111
1552750_at	2.650265242	2.666868425	2.64380943	2.770618713	2.601413985	2.640520254	2.644495659	2.961364261	2.852626055	2.654063086	3.013320885	2.737414415	2.704320049	2.767592629	2.787706524	2.763416348	2.77001542	2.726265305	2.65101176	2.457151172	2.652345944	2.652810921	2.682954338	2.42832166	2.59872748	2.670523332	2.623766666	2.913216602	2.70530208	2.648452684	2.83146555	2.743053598	2.750809743	2.720538815	2.740130973	2.749511039	2.7632407	2.767686118	2.776699912	2.746846293	2.781736435	2.711710042	2.650323197	2.687559685	2.833578639	2.67813644	2.652954246	2.670262823	2.774453257
1552751_a_at	2.529699416	2.547442949	2.521010728	2.688869717	2.489675833	2.529221677	2.524083133	2.885690813	2.68014967	2.534282944	2.838627772	2.383868887	2.351558061	2.433641164	2.430844475	2.393177359	2.398859419	2.365413889	2.521212966	2.470044614	2.526500406	2.547899782	2.614320928	2.262516456	2.475757878	2.55033057	2.506190721	2.770746819	2.586356535	2.5284703	2.426063633	2.305443988	2.406348946	2.343607326	2.34092205	2.402901304	2.405761523	2.406584019	2.407023349	2.359069606	2.424157521	2.362749892	2.323948901	2.638754658	2.649043143	2.444978445	2.525145552	2.734448025	2.727533524
1552752_a_at	2.765014419	2.791801673	2.758164813	2.892417389	2.70676977	2.766362192	2.765277026	3.103111171	2.971098105	2.806747786	3.205351229	2.958207583	2.924720618	3.024029193	3.012497373	2.990155998	2.978958202	2.940299633	2.765200499	2.562957592	2.768731823	2.79104124	2.833413627	2.581171542	2.718673945	2.793759607	2.790540853	3.116362139	2.829773899	2.769006376	3.016568519	3.006349208	2.983009274	2.888073677	2.924931665	2.989410443	2.987340122	2.986186551	2.98276284	2.948779505	3.001094486	2.845819544	2.901207695	2.883252771	2.912788157	2.755627892	2.769963432	2.881589856	2.991121423
1552754_a_at	2.548394638	2.565683402	2.548684372	2.676842524	2.486540701	2.550166957	2.534858421	2.954943825	2.7445485	2.556486944	2.967372316	2.600202477	2.600596767	2.677099125	2.656482319	2.639764944	2.6215576	2.576932761	2.541159201	2.327822998	2.542091513	2.576355065	2.661825189	2.353195411	2.498690049	2.564728989	2.518856894	3.03510573	2.625860158	2.545581804	2.720559863	2.638551608	2.625082108	2.517753339	2.546903563	2.623895657	2.634830654	2.628912606	2.626608406	2.581624242	2.649404141	2.559435897	2.536873596	2.682284583	2.652555204	2.523624895	2.53660224	2.679591824	2.799869267
1552755_at	3.30889417	4.689611078	2.682679707	3.398091043	3.15507751	3.302200977	3.842807159	3.538417502	3.408219396	3.200982286	3.300627118	3.7370816	3.653997725	2.906823153	3.565108548	4.459835293	3.945035879	4.28717519	3.308684548	3.006313937	3.325711901	3.214064394	3.339447282	2.995536688	3.439013264	3.333436479	3.325700909	3.574305804	3.253588362	3.199524179	4.056809521	4.012652986	3.174563283	2.795002507	3.619135149	2.601985688	4.247034406	3.558594744	3.001833216	3.220363051	2.770191636	3.661793969	3.692856102	3.378666961	3.469276938	3.232062345	3.960519535	3.352326511	3.417437544
1552757_s_at	2.388863542	2.40275436	2.379985745	2.4952202	2.384934745	2.393621448	2.406267725	2.722845935	2.516420006	2.386801098	2.688785408	2.38144545	2.295091059	2.418441703	2.42756321	2.416318837	2.436589637	2.563917454	2.389292517	2.171557958	2.411111197	2.401975901	2.46375203	2.1428263	2.335480715	2.422472785	2.375931139	2.647195552	2.435723485	2.374461976	2.426582193	3.045631804	2.404934911	2.333444135	2.386141295	2.403716196	2.516265726	2.402704153	2.405261172	2.365179169	2.418551252	2.388662252	2.324661709	2.447090687	2.529072234	2.39367412	2.414715919	2.47237177	2.564503046
1552758_at	2.591052842	2.62188052	2.596233285	2.709227017	2.578525207	2.601363461	2.606833639	2.93833358	2.820776466	2.609059851	2.945698462	2.678983134	2.63425708	2.739748732	2.71507583	2.692932637	2.692930126	2.630048264	2.592255677	2.397779664	2.596019346	2.612870919	2.693004293	2.399809777	2.546207214	2.614227796	2.610973651	2.93972071	2.663738989	2.601509092	2.753962982	2.699707137	2.698421153	2.57854119	2.598714702	2.67224333	2.684336847	2.68686467	2.684292484	2.663987386	2.711360173	2.610634726	2.585317842	2.769889636	2.735500523	2.590495801	2.587125043	2.747578731	2.803724549
1552760_at	2.199347331	2.203304871	2.172389546	2.301163786	2.172725716	2.186062335	2.180620431	2.474916564	2.336370159	2.185566887	2.454592733	2.119041284	2.098101891	2.176746941	2.179920151	2.154908318	2.141289264	2.121181243	2.204703652	2.082885108	2.188457099	2.202480684	2.298647111	2.009078748	2.141573157	2.202899679	2.564049983	2.459096588	2.268168175	2.185633131	2.172519424	2.148237893	2.144126658	2.078611238	2.087410607	2.152282697	2.157919463	2.153863499	2.150954507	2.096739705	2.180716038	2.070847679	2.089826968	2.312897844	2.291762184	2.189828222	2.188550334	2.32262996	2.449719868
1552761_at	2.029095035	2.014639053	1.999339677	2.096107557	2.080985857	1.998482348	2.029671952	2.260834655	2.107495359	2.004856018	2.221919975	2.036655546	1.905993555	1.938020704	2.031707808	1.977757431	2.002354438	1.965834665	2.072142244	1.842312839	2.004297985	2.006069904	2.054844367	1.572376397	1.954491362	2.048642925	2.041801386	1.858481137	2.0373115	2.01383038	1.981417577	1.96881965	2.028381812	2.129872193	1.936076739	2.012609564	1.993507913	1.985888832	2.009038082	2.141939787	2.019408426	2.079954322	2.113474612	2.091232613	2.303026264	2.050185987	2.045068175	2.059067229	2.172329673
1552763_at	2.594115482	2.613551173	2.629909854	2.722520101	2.535476782	2.599535521	2.594066315	2.982744542	2.794148345	2.600586222	2.952324514	2.662106088	2.658596738	2.739676112	2.721472746	2.700614358	2.679835833	2.634510887	2.595087064	2.367912231	2.588827274	2.635516875	2.699709205	2.411285144	2.544394887	2.614964112	2.558103662	2.929677876	2.665647315	2.597106617	2.784908816	2.70017422	2.684603189	2.572320538	2.602912018	2.686803074	2.696948795	2.690589462	2.684570453	2.639454892	2.713871959	2.614105579	2.588799464	2.770827659	2.712573361	2.587879607	2.594597591	2.728415098	2.835709771
1552765_x_at	2.55775405	2.578282136	2.557405008	2.686090007	2.50348245	2.568044056	2.55976901	2.932171959	2.75172102	2.563501905	2.907072463	2.613883679	2.614629547	2.691143121	2.673477073	2.65309207	2.632346585	2.590296668	2.562530059	2.338043079	2.556886004	2.585601882	2.655816421	2.361267491	2.509264752	2.581322997	2.527350197	2.952504281	2.625981813	2.563944616	2.700787884	2.655003021	2.638786014	2.527491597	2.558384487	2.636115908	2.648123073	2.642342808	2.63671884	2.596078568	2.665870668	2.572708174	2.547305369	2.69152564	2.681399219	2.552564932	2.56040428	2.662658114	2.794757887
1552766_at	2.622282506	2.647161145	2.62620383	2.749368318	2.555657602	2.630586889	2.626005417	3.009928901	2.849226032	2.63738493	2.983741132	2.686211811	2.699187447	2.768575622	2.752834757	2.733013067	2.712906205	2.655010639	2.623266666	2.387457187	2.614412709	2.666296142	2.733780489	2.421852384	2.569051941	2.645567962	2.574691999	3.042856599	2.711017999	2.625999696	2.821514195	2.731091321	2.710191549	2.593443988	2.634008031	2.723035936	2.7298419	2.721488331	2.717249688	2.662839068	2.747010856	2.635197299	2.611157212	2.795870313	2.753793078	2.601516796	2.625522894	2.801698305	2.86640992
1552767_a_at	2.622957673	2.643048889	2.618887931	2.750555684	2.574842684	2.628614976	2.624265897	2.99316302	2.811740601	2.628563988	2.96194774	2.703135647	2.700097999	2.776623663	2.758494831	2.736146025	2.722174921	2.679863101	2.623946928	2.404326569	2.619868693	2.648741088	2.718566099	2.423291785	2.572620642	2.646764355	2.59492703	2.934534175	2.683921106	2.625196365	2.783916633	2.738335821	2.727350645	2.622695321	2.663778698	2.727237761	2.733120367	2.730080678	2.72736775	2.682907671	2.747450294	2.643539225	2.637446058	2.750549074	2.748576008	2.619103783	2.622786135	2.721686421	2.862192786
1552768_at	2.230739141	2.222313687	2.217105743	2.346911284	2.238803675	2.229836895	2.234741317	2.344580087	2.332806585	2.214179625	2.459724388	2.175071963	2.086987415	2.18947159	2.198254216	2.141602803	2.197757919	2.197557238	2.233416827	2.126146239	2.240717769	2.24506657	2.237591649	1.875184014	2.170282931	2.253929457	2.260218448	2.304973542	2.238533542	2.228377111	2.13436145	2.158553709	2.188354246	2.146818513	2.148561209	2.192510398	2.163227351	2.18134791	2.1903527	2.156127894	2.193243213	2.185291474	2.189156679	2.25589655	2.368092337	2.261726954	2.253508916	2.199675123	2.379075566
1552769_at	3.021331155	3.045195458	3.01730955	3.130943219	2.946998665	3.024609606	3.032426869	3.357570359	3.200269927	3.025668486	3.339504301	3.204691289	3.162233254	3.236765566	3.244284545	3.244168791	3.210592643	3.201037531	3.022120316	2.88606788	3.018272782	3.020451397	3.076101328	2.789415109	2.97003279	3.044072344	3.021142824	3.265191236	3.062759867	3.009929321	3.29621294	3.21778071	3.213636859	3.130002523	3.17114029	3.224235165	3.219757328	3.221682411	3.222584606	3.174617529	3.201060231	3.195017849	3.160615488	3.098060087	3.472357871	3.050734718	3.086438356	3.090681801	3.229712929
1552770_s_at	5.067779586	5.06213537	5.077315072	5.029763029	4.944636225	5.328171718	4.922097543	4.975625913	4.901365709	5.031546791	5.327386726	5.418785026	4.982866098	5.08812569	6.449166426	4.082992037	4.894463576	4.095433776	5.500327089	5.282951589	5.256229186	4.889961333	5.020524609	6.129361709	4.488291747	5.05011497	5.140838673	5.516008921	5.078573218	5.050064754	5.213253281	4.631513115	6.242029983	5.073017964	4.831015514	5.080126523	5.062615937	5.68088634	4.957990597	5.279359503	5.057385399	5.115320247	4.801127322	5.017443643	5.103813752	4.947346338	4.85639081	4.263116283	5.031928057
1552771_a_at	2.352934386	2.366571528	2.347514094	2.474450077	2.313715897	2.352471325	2.353144328	2.664790742	2.511467797	2.354062607	2.644990822	2.356456618	2.331204042	2.412730678	2.402703524	2.377155926	2.370579734	2.336315493	2.354129121	2.156309416	2.357635226	2.366721861	2.426390317	2.130417019	2.299663123	2.375560652	2.343531264	2.592665982	2.410242329	2.352619946	2.412645775	2.376018637	2.373800353	2.302453642	2.300666483	2.374783261	2.377860412	2.376042825	2.376743043	2.342118938	2.395341093	2.326402042	2.303082184	2.453794516	2.48945887	2.355535743	2.35290503	2.437644509	2.550307809
1552772_at	6.950168721	7.833157832	4.201418197	4.856761381	5.965498143	5.582826712	5.447290796	4.16517375	6.564770859	4.595650492	5.416734264	5.424518891	3.577605116	3.652206176	2.672018039	6.120176288	4.195281106	5.875925587	6.088215611	5.709059215	3.678151636	5.096362851	5.291166517	5.182378083	5.483585792	5.064985706	5.631969386	7.400086605	3.912014132	4.839541911	2.396798413	4.116062041	3.004438913	4.359167679	3.776134959	3.683422474	3.626607594	3.97561823	3.9090763	5.012291207	3.667366134	3.797642987	4.151286122	5.912286812	5.335345223	5.108326301	6.677782619	7.111488277	5.292082289
1552773_at	8.578266309	8.483825382	6.014919253	6.758381007	6.925940286	7.043754318	7.417489202	5.854265936	7.777397137	5.969388608	6.952369166	8.204098343	5.055655662	5.065773619	3.570711286	8.545729922	7.801309676	8.466761359	7.523681098	7.182456791	4.269936946	6.302536681	6.830369031	6.272301164	7.149614549	6.077618692	6.214641938	8.407794637	4.410076959	6.197181732	3.628225597	7.331104147	5.089633821	7.209721169	5.727525745	6.725837003	5.068496108	6.126180329	6.665423183	7.309401918	5.361054387	6.179576075	6.528894752	6.716575729	7.388021922	6.559671812	8.052498029	8.471189227	6.418031619
1552774_a_at	2.157233713	2.1673413	2.145294274	2.269790211	2.120453996	2.154015815	2.157489471	2.468521449	2.291297709	2.154189409	2.418889487	2.093473049	2.056618567	2.143111146	2.138549574	2.11215324	2.109522497	2.083695461	2.157938917	1.982046075	2.163465396	2.169427786	2.226916693	1.929014248	2.101870117	2.176956731	2.161500702	2.412546312	2.202985336	2.153702733	2.141391025	2.108196499	2.11484758	2.041933263	2.053082183	2.117520395	2.111055033	2.115006203	2.115709024	2.07656568	2.131419271	2.073938154	2.055438462	2.252418801	2.305799928	2.16501974	2.159833225	2.227816321	2.348191075
1552775_at	2.021484025	2.032340556	2.011322622	2.13488764	1.992240829	2.017311562	2.024153402	2.271554065	2.093017513	2.011860259	2.279957893	1.832324717	1.778550604	1.860661796	1.872951773	1.844348259	1.847153155	1.840691553	2.023711958	1.892842918	2.024890636	2.034471924	2.06475454	1.735867585	1.96292389	2.0443422	2.023992456	2.165185063	2.062666102	2.020060974	1.884695586	1.834375501	1.852748772	1.818023975	1.814973843	1.852325368	1.847439076	1.849379068	1.853797449	1.816791503	1.866096286	1.839412944	1.807000286	2.095202735	2.192523235	2.031148475	2.026686193	2.073604692	2.166135333
1552777_a_at	2.065169273	2.075253602	2.05601845	2.175869944	2.038912083	2.062837067	2.067819968	2.326894816	2.211247293	2.06336795	2.309673179	1.99573518	1.917549913	2.023979974	2.026722645	1.998797735	1.999771313	2.007886254	2.068744025	1.927708378	2.070707445	2.077110472	2.131311689	1.817534476	2.010883999	2.086577428	2.064953184	2.222076956	2.098747295	2.061497109	2.010738275	1.99095921	2.005419484	1.970016521	1.9681011	2.01855906	2.000571733	2.007981246	2.006339139	1.968539757	2.022343636	1.969972135	1.951615001	2.145945328	2.219572452	2.078817793	2.070301799	2.121542076	2.219282584
1552779_a_at	2.796106631	2.820744507	2.793682951	2.918183297	2.722057001	2.794851276	2.786795593	3.19146432	3.009177684	2.807866712	3.18977332	2.9276054	2.945725931	3.027132705	2.993781552	2.967644777	2.949798327	2.894962098	2.787860886	2.557554237	2.779596014	2.817799185	2.88973424	2.609466866	2.738983393	2.811801991	2.738791726	3.166136623	2.868626518	2.791736799	3.056193889	2.983734082	2.950033805	2.823915342	2.863693496	2.953708188	2.966562544	2.958381055	2.952189246	2.90237055	2.989602719	2.86815915	2.844438196	2.951653388	2.895610982	2.806168695	2.798566022	2.927232647	3.042854599
1552782_at	2.887519525	2.906717243	2.885706742	3.021362943	2.822620879	2.897066224	2.892730472	3.284230912	3.105859788	2.900183412	3.279987378	3.041717142	3.056192461	3.132822248	3.105310917	3.083531666	3.063940436	3.026950389	2.888812456	2.663906228	2.889194751	2.926353849	2.977706532	2.710369823	2.839688037	2.910314296	2.854860936	3.225053464	2.951168009	2.891217684	3.189956102	3.098086737	3.070636964	2.937738153	2.9944141	3.064762229	3.077390713	3.073729593	3.051819706	3.025174182	3.100247737	2.953536906	2.958343171	3.052793204	2.997806676	2.881890206	2.887007919	3.020030617	3.119494869
1552783_at	3.689497966	3.927117299	3.692493199	3.85660691	3.622600197	3.720300894	3.906191281	4.117084572	3.930222133	3.710521993	4.221151127	4.110606246	4.116176177	4.225530152	4.172029725	4.173262091	4.132671036	4.09937442	3.702862436	3.461135584	3.717136506	3.779092825	3.893832129	3.993492538	3.680753152	3.71313071	3.655162122	4.30253357	3.82829143	3.721411968	4.3695114	4.167943446	4.148481195	3.893028363	3.931831082	4.136789333	4.118694637	4.147820743	4.058204259	4.090899696	4.17639419	4.006686199	4.025554386	4.136731244	3.99142703	3.671290838	3.69871969	3.947142841	3.941726181
1552785_at	3.232792296	3.295531014	3.250601591	3.38723432	3.190249312	3.484686266	3.198604057	3.641457533	3.50314788	3.270813266	3.7272512	3.636476576	3.406726007	3.530146816	3.455959211	3.452949892	3.413742432	3.341658508	3.283014096	3.247003758	3.252730012	3.318380014	3.285906201	3.086475741	3.158831019	3.287083704	3.174610766	3.730768643	3.357616166	3.660909508	3.508435832	3.462916372	3.46258217	4.065630618	3.330055017	3.386478885	3.428304486	3.404915822	3.411231044	3.527503048	3.458393543	3.331805747	3.257116841	3.458930733	3.307527496	3.240082405	3.258489254	3.377911086	3.536587554
1552787_at	6.587311526	6.239323323	6.761290256	7.064040557	6.848828731	5.709920214	4.817772476	4.496323045	7.009067574	4.805690864	6.257162399	4.813830843	4.439382655	4.76363272	4.587685878	4.504631494	4.54808495	5.954128995	8.005729272	6.178680976	8.217149667	8.004786769	6.46883318	6.824906972	6.333774154	6.170002413	6.707090348	5.779082707	4.841369882	7.922501203	4.513776049	4.499123127	4.567795945	4.372190633	4.488239518	4.544493577	4.55113694	4.557554408	4.568643038	4.518214829	4.634652786	4.712340612	4.803294447	6.929277211	6.548105036	6.494032622	6.427475773	6.089765701	6.385261222
1552788_a_at	4.27631372	4.083157608	4.91610074	4.282087254	4.83834733	3.711919315	3.503219832	3.748981147	3.987153943	4.220172334	4.125322368	2.930061569	1.983446823	2.260794974	2.273336303	2.216082141	2.314211469	2.370911506	4.759274249	4.330118116	4.835722762	5.097352067	4.189878874	4.360395904	3.397826025	4.267539724	4.616784554	4.478467079	4.02263927	4.446661456	2.096623988	2.070571835	2.335669598	2.16491403	2.228017901	2.290562228	2.235104748	2.283622153	2.247715231	2.354592596	2.298370338	2.252560758	2.486461463	4.183568817	4.22554671	4.293968259	4.282456579	4.182355748	4.004844206
1552789_at	7.942961248	7.41145792	7.860774315	8.237416527	8.173930404	8.33282036	7.940995983	7.776372747	7.802501339	7.596314485	7.501247058	9.435264742	9.466681558	9.531534773	9.954173388	9.014532088	9.608145206	9.336764121	8.201272694	8.392794003	8.102836414	8.158330694	7.83791879	8.740653828	8.039266128	8.052133219	8.61859052	8.324206902	7.761876472	7.956325205	9.220798039	8.774277349	9.666793811	9.839991422	9.472758165	9.734248763	9.480942002	9.536821786	9.634977858	9.402146923	9.600901031	9.654456063	9.712072658	7.110205334	7.755640287	7.892769684	7.738973041	7.613421415	7.747881301
1552790_a_at	8.31294999	7.902396388	8.225407467	8.241522315	8.467227943	8.386366955	8.278003537	8.104569853	7.676282742	8.015062292	8.195949207	9.628068127	9.438910497	9.434019237	9.496194435	9.135038771	9.509369498	9.253631934	8.748816948	8.877938855	8.549274632	8.666687421	7.939501049	8.994030721	8.413993202	8.401095087	8.808966847	8.460374859	8.180236785	8.484247638	8.89395729	8.780230555	9.606013106	9.586791444	9.477803872	9.366817347	9.674729381	9.547919	9.554521075	9.217512089	9.575234748	9.495008536	9.581752006	7.466715109	8.168796974	8.312174134	7.668638264	7.7144673	7.897028787
1552791_a_at	2.657650371	2.680182063	2.658737159	2.788236498	2.610369796	2.664902449	2.655431989	3.049754564	2.864896324	2.666620462	3.026544158	2.739563061	2.749670056	2.830600072	2.80117576	2.784832911	2.760736386	2.710650812	2.657050525	2.438796489	2.65834545	2.69070341	2.763355764	2.471920205	2.606687156	2.678545652	2.615791357	3.033119163	2.730077307	2.660154381	2.850276687	2.787666196	2.766211863	2.671053408	2.680480435	2.767459238	2.77686999	2.771397933	2.765936297	2.71917278	2.793701068	2.68940493	2.664543687	2.819550288	2.789110847	2.656190831	2.660587988	2.777730902	2.90271714
1552792_at	2.391290754	2.567440748	2.373893886	2.484224419	2.367465113	2.383074625	2.381126846	2.688240174	2.530784848	2.378622712	2.673644577	2.384946937	2.326618358	2.424569855	2.41363085	2.38593437	2.397074741	2.351229653	2.398339328	2.253904072	2.39856298	2.409159218	2.452354427	2.162694204	2.331827428	2.411129161	2.373121838	2.671642254	2.422917309	2.386969696	2.424255511	2.377319062	2.385581842	2.292542776	2.310877746	2.385809699	2.382325231	2.397163993	2.384737197	2.383538571	2.406161172	2.383230798	2.375724174	2.465342367	2.517387046	2.38564081	2.386067	2.444688382	2.572795924
1552793_at	2.281393692	2.29434748	2.256465335	2.354509736	2.235217327	2.30386587	2.255701326	2.528329764	2.378587732	2.25387412	2.709237267	2.241544426	2.192497583	2.270623153	2.256302675	2.212275875	2.249174809	2.186178696	2.288274359	2.0857984	2.297276947	2.281931166	2.307885395	2.081144222	2.210610901	2.278482559	2.408629254	2.991951295	2.344331324	2.264995729	2.23851345	2.381891149	2.254368723	2.24664013	2.147313386	2.226580273	2.24045936	2.234875666	2.233217288	2.230964304	2.232708693	2.17847469	2.259790207	2.323680064	2.413841915	2.288553969	2.283702057	2.290495587	2.533206724
1552794_a_at	2.78961471	2.806150031	2.759274252	2.887265975	2.718093025	2.788337656	2.789134875	3.117957325	3.015507462	2.794964906	3.103903577	3.083699158	3.107017612	3.205510445	3.153800869	3.124363817	3.102270363	3.07532579	2.789864917	2.851024915	2.791545034	2.802051814	2.860562345	2.611156753	2.738358018	2.77780207	2.764969433	3.249245283	2.853120714	2.7740492	3.151657782	3.109694321	5.145127119	3.120894581	3.006375973	3.147253579	3.088751988	3.124726725	3.121249928	3.06918068	3.146217792	3.042708897	3.033856111	2.875860386	2.935061408	2.763203519	2.757140653	2.860062526	3.018285985
1552796_a_at	2.226501523	2.238441851	2.218294882	2.342652478	2.196917721	2.226306228	2.226748933	2.517669127	2.370069701	2.225956885	2.500221972	2.167696298	2.146104831	2.212655559	2.210494447	2.185697196	2.179421159	2.15175196	2.222925019	2.054613178	2.227276803	2.244064	2.301306952	1.99472661	2.172601854	2.248428712	2.215448793	2.471289024	2.276743229	2.223590887	2.226234071	2.182053393	2.180812028	2.108034519	2.129340827	2.184771796	2.185043456	2.18541657	2.185809074	2.146353173	2.203244251	2.141337111	2.119590124	2.320251224	2.366883409	2.231496515	2.227614316	2.293192763	2.409414252
1552797_s_at	2.756113369	2.786087898	2.780788005	2.882315191	2.695580529	2.770163659	2.783369458	3.157623872	2.985234747	2.773742381	3.09906372	2.576073176	2.584671021	2.648598131	2.634294676	2.621938236	2.592217604	2.553824531	2.768899914	2.51850795	2.75308184	2.787808713	2.868891287	2.583606391	2.7056572	2.783647796	2.719066047	3.074768295	2.874304966	2.758040085	2.657739011	2.611552911	2.600057558	2.569443289	2.520860491	2.600064118	2.605345427	2.604006468	2.600154699	2.54880778	2.627785891	2.53614345	2.566025861	2.88602909	2.972507826	2.815954624	2.791633304	2.88229732	3.014502866
1552798_a_at	10.10903143	10.71432544	8.898845585	9.268578052	8.720080682	9.640071613	9.825116583	9.711253172	9.857124207	8.400164224	8.454163716	9.281048016	7.812993294	8.251135231	7.182415481	10.54257978	9.788662186	10.21297813	8.983878109	8.566167418	8.772671992	7.925157353	9.222968265	7.42659818	9.396533184	9.708607913	8.597558449	8.017396048	8.232097729	9.047487953	9.214231827	8.627048928	9.079398322	7.547578165	7.881586954	8.980319986	8.845210717	8.631455871	9.162283554	9.43141909	8.306904492	9.511064939	9.296931634	9.300140211	10.06952946	9.042618873	10.36385159	8.428282592	8.284301673
1552799_at	2.140264789	2.136616888	2.133749851	2.241064036	2.105890231	2.125302853	2.14064117	2.422164274	2.27381721	2.138288104	2.401882878	2.081683731	2.028067642	2.127459273	2.126834688	2.091370871	2.109185514	2.104077846	2.143513513	1.963900266	2.145697043	2.140453674	2.214481021	1.863408145	2.077778162	2.157697019	2.136257076	2.412894801	2.193148137	2.128480385	2.117679835	2.085612299	2.114126697	2.063757111	2.040763403	2.12024206	2.09882378	2.107247803	2.115870131	2.065218263	2.120936491	2.063213192	2.098764378	2.244856009	2.317415484	2.169145714	2.143397004	2.249656615	2.327428636
1552800_at	2.13171741	2.159763932	2.632808987	2.200953068	2.152905955	2.144279783	2.150056813	2.429956358	2.537479664	2.147671283	3.862555847	1.421654831	1.303847087	1.420233192	1.456984118	1.409293785	1.446839047	1.447525465	2.147252341	1.964513703	2.098154642	2.140579928	2.142567689	1.91067065	2.075693689	2.165730052	2.130586588	2.182405675	2.195846224	2.144491897	1.444944833	1.429452469	1.450918252	1.379785172	1.426219246	1.460019935	1.436731367	1.439437637	1.443319535	1.425704165	1.456062733	1.408451787	1.418110824	2.205265671	2.295868874	2.159596869	2.134704316	2.211896718	2.301073861
1552801_at	2.259532373	2.258023329	2.247349119	2.349378638	2.216355437	2.248299514	2.25424135	2.609523624	2.444392158	2.254881893	2.545234963	2.178110477	2.139560422	2.225755275	2.227571559	2.20314928	2.195392567	2.1695405	2.26001413	2.076011603	2.258860874	2.265481571	2.338069898	2.012270506	2.19662615	2.278629317	2.247542887	2.47940087	2.311803253	2.255320099	2.216496244	2.193957487	2.201104846	2.130484706	2.137632054	2.203466295	2.199003882	2.200631035	2.212388175	2.16247958	2.22021975	2.159944205	2.13091717	2.337006754	2.420064432	2.264744681	2.262829828	2.332701606	2.465657027
1552803_a_at	2.529209877	2.560920488	2.53038014	2.667644061	2.49554559	2.532871444	2.529597421	2.878390819	2.720776377	2.54844012	2.86000741	2.574568346	2.559690858	2.652137394	2.63388089	2.605090657	2.593812981	2.557189208	2.540243864	2.338128946	2.547753386	2.566264279	2.633186202	2.368233778	2.481552452	2.550446266	2.522791917	2.943084205	2.605002789	2.534305435	2.699776159	2.605575078	2.599270099	2.508808641	2.526457919	2.600301598	2.604884578	2.601980347	2.599655536	2.556617846	2.621914077	2.533147679	2.50774152	2.658505166	2.675742425	2.521012467	2.525929302	2.630023238	2.766368858
1552804_a_at	2.01436031	1.926918432	1.908837167	2.025026724	1.923688393	1.920070361	1.927884236	2.082357962	1.967831049	1.916239984	2.125533655	1.807640176	1.734401352	1.82085638	1.84213454	1.799509041	1.845925525	1.79905931	1.925628981	1.887577024	1.946552021	1.932519191	1.969557958	1.643148174	1.867555133	1.944551563	1.958429274	2.077128506	1.99678401	1.92075699	1.80830169	1.796451559	1.819973218	1.788513278	1.769971078	1.824686059	1.813304989	1.816401731	1.830639022	1.78626331	1.835662678	1.799197526	1.814680707	1.97696969	2.09111385	1.963940082	2.070009476	1.957407022	2.058325253
1552806_a_at	8.972556126	8.805067895	7.993252931	8.736462393	8.340676105	8.814253963	9.312810139	7.04118058	8.659909015	8.319808305	9.120193106	8.970383666	8.77795423	8.405926365	6.530159509	7.865271977	8.984654092	9.346706529	8.636356319	7.055023402	9.236523786	7.88138835	9.155495732	7.480501303	10.0217509	8.886190598	7.796933988	7.995835058	9.049293116	8.003723909	9.162762034	6.209208632	9.222792537	6.857365263	6.098954703	8.826817005	7.10876427	7.685106608	7.413109696	7.910106038	8.910447135	8.529272983	8.86082881	8.023079506	9.188340413	9.771204223	9.678598748	8.307465877	8.306187663
1552807_a_at	11.0852805	11.25564913	10.78942279	11.20887499	11.32096461	11.22889206	11.50119976	9.915858348	11.51198354	11.51290871	11.3489471	12.34352044	12.51414615	12.31470081	11.49617229	11.31760155	12.23709717	12.34492981	11.19102343	9.652086935	11.45198257	10.93502113	11.28178728	10.79558348	12.51798462	11.52474467	10.45218634	11.08182367	11.84188326	10.19608976	12.74212859	11.88987358	12.16668262	11.33229663	10.95347314	12.14857379	11.81556412	11.39400411	10.99590173	11.77899078	12.21737372	11.93322849	12.03200035	10.74622827	11.69805714	11.94872552	11.84084256	11.73440972	11.15447527
1552808_at	2.715952952	2.735166749	2.713784663	2.839185618	2.681549412	2.718644865	2.716279773	3.072601913	2.941390662	2.724180554	3.083062487	2.823095098	2.833932979	2.892882938	2.887936274	2.877773601	2.857701135	2.812291632	2.717091838	2.533957289	2.714796063	2.766503991	2.811035274	2.516556465	2.65886257	2.729712611	2.672268818	3.030652856	2.782379219	2.710967363	2.973574425	2.904172293	2.850912925	2.740416471	2.83388319	2.859717785	2.863820273	2.856456216	2.850859968	2.805635233	2.885473548	2.751140136	2.769841285	2.858516621	2.864034297	2.710680399	2.724317622	2.857650155	2.953593745
1552809_at	3.060880995	3.050682675	3.043779593	3.180707876	2.984491805	3.023624832	3.05813342	3.364259318	3.230305345	3.061537451	3.426574451	3.247103958	3.265504392	3.351859718	3.300993859	3.275256834	3.264177486	3.229625819	3.058656993	2.851867708	3.037150577	3.108065875	3.109905542	2.804969224	3.00459918	3.07240879	2.978562537	3.50135843	3.116902758	3.05531804	3.313191131	3.275825692	3.253541129	3.177884706	3.197195655	3.219159708	3.273596413	3.265028739	3.23360132	3.255440222	3.291120904	3.139326659	3.192461545	3.644955392	3.174620032	3.057343408	3.065995817	3.14353269	3.206869671
1552811_at	3.523273475	3.577868792	3.513653977	3.558959198	3.485654135	3.597538829	3.523657824	3.803703746	3.863155082	3.521164701	4.106320093	3.21988039	3.063505964	3.173839867	3.212834834	3.178356381	3.379636483	3.188674811	3.521707575	3.342741478	3.525319816	3.518047403	3.469375426	3.077810819	3.468819799	3.545004753	3.141344523	3.752760992	3.569384048	3.512667662	3.332500977	3.213310732	3.229712554	3.025371067	3.156800253	3.222441851	3.218812988	3.219736838	3.221719094	3.182513905	3.236292958	3.239509808	3.158615187	3.608654311	3.729634739	3.531637158	3.573822597	3.596576664	3.715129624
1552812_a_at	4.55631305	3.742669489	3.344712852	3.577795271	3.938135169	3.472525681	3.882124389	2.296773091	2.962259129	2.824192293	3.227372992	2.611880299	2.183226274	2.30570933	2.22717752	2.2868357	2.790459831	2.771768135	3.548962089	4.528932045	4.76671368	3.957520527	4.374661812	4.083894739	3.422163581	3.710397104	4.987042441	3.609596736	2.769691457	3.921062296	2.258169272	2.185557903	2.312540771	2.359615115	2.211340596	2.947279634	2.39320363	2.599038309	2.753377469	3.413057917	2.415365536	3.168354072	3.944641105	3.576875648	4.12914819	3.593150931	3.991985233	2.794657296	3.125548819
1552813_at	1.976359067	1.969828486	1.9517301	2.115073691	1.964647602	1.969129608	1.97670131	2.152407853	2.04972883	1.957947912	2.160970062	1.840902767	1.770102144	1.87098742	1.885404069	1.852065137	1.857833276	1.838790063	1.975700951	1.844867673	1.984337548	1.977246179	2.004205639	1.6933175	1.915881825	1.996283119	1.973638555	2.17296717	1.995586454	1.970398119	1.845822997	1.840118755	1.873038802	1.809819701	1.810528123	1.87762766	1.853825791	1.85937423	1.863766852	1.841977149	1.874826204	1.834514397	1.842786075	2.045583426	2.160978516	1.999332163	1.976923652	2.023932263	2.111463248
1552814_a_at	2.261642519	2.28223248	2.25694582	2.388930041	2.248320489	2.264052162	2.261874118	2.58828184	2.41733747	2.263050456	2.511717284	2.043791757	1.998576422	2.085962058	2.093612978	2.064368706	2.076693071	2.065378176	2.266810822	2.067339799	2.264230085	2.276914636	2.332209763	2.024018104	2.208836973	2.288769668	2.246598235	2.521259611	2.309277911	2.263680186	2.079816937	2.061429759	2.071960527	2.005020949	2.012051778	2.074803914	2.066499531	2.070815987	2.072835979	2.026321572	2.086773442	2.023987334	2.004427198	2.345242219	2.440306502	2.301263851	2.274815796	2.322829996	2.468930845
1552816_at	2.746305888	2.806024616	2.783869743	2.913717676	2.698153735	2.78719797	2.788759729	3.515244056	3.062224421	2.81030204	3.270785149	2.898320438	2.90035191	3.06457552	2.964270319	2.936136685	2.923105304	2.860536735	2.779535684	2.534686447	2.786422093	2.818207195	2.884790525	2.588538362	2.709128857	2.808325103	2.753852108	3.127472367	2.861504254	2.787685895	3.138047419	3.020546818	2.919957866	2.797160265	2.833559539	2.873630161	2.934583729	2.920942807	2.866128406	2.875373874	2.961399319	2.839793442	2.814782598	3.142106165	2.887540911	2.761039809	2.780975885	3.065615183	3.017837272
1552818_a_at	2.007141719	2.012219763	1.993763479	2.112065757	1.985299885	2.001660884	2.007430818	2.250241574	2.11615115	2.000427212	2.231050482	1.90716082	1.851059585	1.941739253	1.947491571	1.918180629	1.921780027	1.902526375	2.007049866	1.844738563	2.01140839	2.013969538	2.065827672	1.748680511	1.949686543	2.028111675	2.008311954	2.200740495	2.044457538	2.003579122	1.925636163	1.913215812	1.927352466	1.86839049	1.872206062	1.930828941	1.921003654	1.92514877	1.928396432	1.891758073	1.940559299	1.895893605	1.879350819	2.076927377	2.17619785	2.020818724	2.010493623	2.055345555	2.179611705
1552819_at	1.98926895	1.992775362	1.975605115	2.091458038	1.963979225	1.983955755	1.989562147	2.228411995	2.155362456	1.986207844	2.203787329	1.765727002	1.705467913	1.797345956	1.804572614	1.774919047	1.778650463	1.761939946	1.989133725	1.866040845	1.994023558	1.996551103	2.043886775	1.739487976	1.932424309	2.01184624	1.991561095	2.178058147	2.030536165	1.987580613	1.780321486	1.768410222	1.784196427	1.741152055	1.732018341	1.787814873	1.776807387	1.781255769	1.786534178	1.757355893	1.79695578	1.76506575	1.752179427	2.053840109	2.146331989	2.002326488	2.000478041	2.035640399	2.161942584
1552822_at	2.937416361	2.947087011	2.93582778	3.014679411	2.772993085	2.887221341	2.937676059	3.307790978	3.048975375	2.877799766	3.239579672	3.072811139	3.02764061	3.121430532	3.098260072	3.085842247	3.05611118	2.981344704	2.876876927	2.961289781	2.980048871	2.949218046	3.346962336	2.707729269	2.821607581	2.859284744	3.043601811	3.279555647	2.931700213	2.881820813	3.173956093	3.079389188	3.049014093	2.948946435	2.97707601	3.045847604	3.071940754	3.065832176	3.058050951	3.05127466	3.11271572	2.988527566	3.024248443	3.00161847	3.08424068	2.85562842	2.844493824	2.967949748	3.132675098
1552825_at	3.004801306	2.83675456	2.837179086	2.958943411	2.805491539	3.102305976	2.853187471	3.211440091	3.061934362	2.847454622	3.200075808	2.714509496	2.659801286	2.749917174	2.755129648	2.738103405	2.717166653	2.665650509	2.837641509	2.588572102	2.831562968	2.860977159	2.939888705	2.64768901	2.787441812	2.859626003	2.778280288	3.134559794	2.897289452	2.836529677	2.779705695	3.150127597	2.715023582	2.602341556	2.67909974	2.71690711	2.727050487	2.723280913	2.735863528	2.670077427	2.748040617	2.686162217	2.626650245	3.108883734	2.928267788	2.918766586	3.397699377	2.954931029	3.047782811
1552826_at	2.860058864	2.874558224	2.852413418	2.990490828	2.783168716	2.861642672	2.849895932	3.248031234	3.085914116	2.861976039	3.335839581	2.953411182	2.95216201	3.030646322	3.01262935	2.991795078	2.974233171	2.932684865	2.860651999	2.632302214	2.859753703	2.884237344	2.94238743	2.654316668	2.799058072	2.872399447	2.820482898	3.215061183	2.915282878	2.859436006	3.046976793	3.015490346	2.978350433	2.876181609	2.890206235	2.979431427	2.98804713	2.983689761	2.977903869	2.93522181	3.005201708	2.88158227	2.890681751	3.035922389	2.995282605	2.861972771	2.848347817	3.008373629	3.100694746
1552827_s_at	2.296591464	2.307350698	2.290529894	2.413410291	2.249338995	2.290834884	2.294338663	2.607437809	2.455597196	2.294070046	2.600478017	2.272515808	2.242592549	2.320478095	2.313180981	2.289424086	2.280225037	2.248085828	2.295474485	2.10091252	2.294769778	2.31404673	2.380264035	2.040825546	2.23993032	2.316467935	2.28102443	2.375197978	2.4205282	2.288097025	2.32293757	2.285968425	2.308060224	2.205372975	2.218228999	2.287272883	2.287472472	2.28972	2.294152641	2.256844861	2.306402551	2.238561128	2.2152699	2.397996523	2.433980369	2.326966977	2.304159749	2.383719688	2.404297344
1552828_at	2.007343426	1.985374754	1.98319785	2.203162824	1.972568957	1.993106031	2.008568035	2.122061216	2.136693981	2.001649378	2.211000752	1.909821092	1.84473744	1.939178263	1.946308427	1.91939596	1.934291007	1.950698395	2.00725206	2.608486592	2.011606885	1.988246961	2.066170552	1.76397421	1.989283989	1.99889163	2.040029698	2.234183599	2.052172079	1.979234968	1.924485561	1.912785707	1.927613185	1.868631321	1.872454719	1.931088067	1.910736096	1.927066117	1.923214759	1.913799673	1.939232506	1.909917959	1.941594086	2.055368919	2.167265682	2.042088442	2.016638633	2.066496023	2.101359889
1552829_at	7.597704786	7.699597171	7.527136337	6.778369804	8.294675647	5.240472037	6.537614487	6.185941935	5.706681612	6.939963886	5.978693139	2.366498123	2.211531659	2.576870253	3.698325508	5.586378714	3.874357818	3.508643779	5.366330046	7.447327086	6.615414877	6.620654416	5.807797922	8.181831869	7.390162598	5.635903245	5.882780999	7.546084959	5.837460915	6.486135553	5.534248962	4.110240913	3.158173206	3.295087001	2.722183091	2.30116778	4.825367945	3.018273041	2.297450947	3.126324293	3.38714042	2.746719063	2.048171784	6.737776347	5.957665936	6.248385032	6.748690673	7.382292143	4.863654831
1552830_at	2.564121262	2.572716007	2.554391124	2.685848143	2.505833186	2.538702273	2.56532157	2.843487556	2.725501608	2.562764182	2.9554581	2.25141607	2.230836473	2.315424874	2.315328688	2.229937774	2.286912795	2.262231387	2.566423671	2.358259056	2.566840082	2.756489475	2.659999817	2.369258236	2.510226121	2.619572541	2.56225101	2.79058885	2.639079015	2.552905864	2.349503008	2.306344925	2.292612309	2.204932909	2.220062833	2.303758842	2.289913659	2.294963048	2.29341009	2.254496971	2.308528808	2.306149812	2.233158207	2.840699435	2.688361511	2.554691691	2.562767871	2.699242725	2.776337769
1552833_at	1.822612969	1.819142158	1.800939494	1.901341751	1.812561182	1.810040917	1.822992477	1.990901546	1.908512278	1.807038851	1.974892171	1.450038563	1.339498386	1.426318063	1.473638522	1.431013069	1.469833664	1.465357487	1.829605589	1.675308656	1.839184615	1.822678139	1.856093482	1.490301221	1.764213378	1.844058785	1.830795503	1.908017704	1.834016499	1.816933598	1.441780364	1.422744725	1.465821405	1.499584667	1.454058682	1.473741359	1.438311088	1.453777734	1.46804284	1.440929379	1.469178293	1.458356559	1.456235533	1.842263851	1.980373523	1.852033016	1.835126198	1.836318908	1.916025877
1552834_at	3.561715517	3.565467366	3.586711525	3.662856627	3.466521221	3.583698832	3.566228172	3.91862711	3.818063873	3.607865081	3.926489069	3.2189849	3.261548664	3.323407926	3.282542128	3.265205585	3.290154013	3.189512212	3.548708633	3.457470507	3.543699126	3.551523838	3.711285908	3.640792134	3.124767706	3.568899326	3.478748158	3.67786496	3.594408857	3.569457086	3.580759079	3.263646756	3.291929649	3.128261508	3.134223223	3.27300004	3.280899393	3.287279191	3.292677479	3.261007006	3.351927442	3.144917498	3.108253317	3.694185246	3.724807311	3.473592444	3.551166383	3.593025021	3.765271496
1552835_at	2.394561952	2.398842808	2.374892641	2.499506963	2.355658299	2.384408387	2.39174007	2.647641555	2.522166374	2.38698359	2.657336606	2.392847092	2.346750909	2.434804505	2.438082918	2.410358447	2.408799043	2.397884847	2.391485341	2.250240861	2.394966862	2.400666125	2.45993358	2.167570494	2.337138174	2.413661493	2.386333491	2.597842006	2.436364317	2.385254245	2.425705779	2.404776523	2.423836078	2.353397719	2.376490182	2.417118735	2.411555054	2.415455698	2.415309676	2.390808028	2.43108418	2.382419199	2.364408689	2.491747868	2.540370534	2.401360929	2.399440692	2.451114534	2.597615547
1552836_at	1.816637145	1.807020524	1.785460732	1.896778889	1.791315046	1.793411802	1.809002372	1.974927628	1.855492177	1.791995809	1.959213296	1.591045566	1.494701997	1.602999268	1.617117456	1.587060143	1.602037056	1.597308384	1.808933461	1.843923113	1.816553405	1.808287332	1.843938196	1.504909093	1.747228084	1.830363662	1.825583797	1.928204208	1.830214636	1.805056751	1.571448935	1.578056827	1.604518708	1.578941485	1.570224291	1.61443266	1.590031549	1.600683433	1.608724254	1.57769541	1.612309188	1.59648359	1.583386588	1.867031894	2.040532781	1.83306431	1.829448685	1.831297213	1.934770927
1552837_at	2.72558758	2.746508872	2.728533283	2.857339726	2.66190683	2.734254377	2.725352396	3.117208304	2.940560289	2.734581483	3.106220062	2.830001177	2.835730007	2.923964028	2.89528149	2.874919048	2.851874606	2.79919932	2.726986007	2.488813852	2.71870424	2.756782237	2.835742123	2.545631322	2.67742818	2.745607518	2.679623383	3.12821492	2.80399907	2.730030022	2.95010291	2.878859221	2.853644282	2.735961528	2.769140279	2.854652947	2.867553499	2.859399022	2.853421295	2.807812735	2.890477336	2.773211672	2.753509163	2.90944727	2.8854734	2.712097822	2.732648324	2.85023751	2.977074974
1552839_at	2.869051538	2.878359094	2.856768179	2.97802773	2.82808279	2.867424685	2.865800756	3.147750304	3.087745451	2.864300933	3.127443419	3.031498631	2.991136036	3.073868996	3.070796094	3.041467715	3.043506881	3.046858773	2.866029582	2.685258585	2.846706759	2.87971423	2.943505327	2.616256032	2.815005854	2.878686521	2.804343425	3.071382994	2.938969599	2.861885003	3.07127882	3.058146194	3.0395721	2.962755636	2.99542227	3.04638758	3.045980015	3.045695183	3.022752204	3.026292261	3.065562581	2.930765894	2.987410699	3.062620098	3.011991576	2.834878219	2.868219672	3.002764409	3.04727514
1552841_s_at	2.029936925	2.038017397	2.019520579	2.142100798	2.010607756	2.027970991	2.037849712	2.401101758	2.230841192	2.027993503	2.306835346	1.953767813	1.894840308	1.97749307	1.984877698	1.955968581	1.9616753	1.962492312	2.036900257	1.871607519	2.037681061	2.040820302	2.078319853	1.783952981	1.975689614	2.057636341	2.017914001	2.274700481	2.077664242	2.03217773	1.980816241	1.95143362	1.965880556	1.928471923	1.935578653	1.9711213	1.954577367	1.964597908	1.967392324	1.935246587	1.978616398	1.933783161	1.916288857	2.123670947	2.210838878	2.050481608	2.035474676	2.094160256	2.214993875
1552842_at	2.247557088	2.260511401	2.240710767	2.356056295	2.203231072	2.363117635	2.246314168	2.545461293	2.39424942	2.248316978	2.525322208	2.209573895	2.18168805	2.264024762	2.258486729	2.236029649	2.240143833	2.204303622	2.249136401	2.064889646	2.247633129	2.256877044	2.322564793	2.014944673	2.195521304	2.269874535	2.244344954	2.488865068	2.289383599	2.247453145	2.256130859	2.229979819	2.232567455	2.161309408	2.185912681	2.247197998	2.232938007	2.237376374	2.237921587	2.202866869	2.254237224	2.194095363	2.172746261	2.338827912	2.393132853	2.258301369	2.251109278	2.301583185	2.447505293
1552843_at	2.365700332	2.379864189	2.360834529	2.48989867	2.315931412	2.368621754	2.366106751	2.691842092	2.556512888	2.374332728	2.718974997	2.375855206	2.390470996	2.444100901	2.43197763	2.401551184	2.393501056	2.3622291	2.367972338	2.159236012	2.364585496	2.393004253	2.449919034	2.149989565	2.312079296	2.388481339	2.342870475	2.66826277	2.435948093	2.366516285	2.428496146	2.414639754	2.40001473	2.315113882	2.331788193	2.40065928	2.401228392	2.400412148	2.400275324	2.35590838	2.422057529	2.346798738	2.338331065	2.494157621	2.522285257	2.363795849	2.36385487	2.449354825	2.583428278
1552845_at	1.765213513	1.739767045	1.731957347	1.832839575	1.74243155	1.743482677	1.765777632	1.737686148	1.633848613	1.73825086	1.609268682	1.586714884	1.48943765	1.547700996	1.792925178	1.529930878	1.596514281	1.607240756	1.761936642	1.749324244	1.789967728	1.756170708	1.77024865	2.10885514	1.694899947	1.777825222	2.199229292	1.743374145	1.744745396	1.747831572	1.472883088	1.562956864	1.606508452	1.601342851	1.634623663	1.607215337	1.595908084	1.596167172	1.603336543	1.577873929	1.596007481	1.617327415	1.684243195	1.730701716	1.956532654	1.792568104	1.7653284	1.705183167	1.80023705
1552846_s_at	2.672489808	2.682812303	2.663214202	2.748840686	2.629930658	2.664294766	2.673188305	2.969447063	2.822515592	2.670727887	2.949203175	2.201909671	2.165505544	2.217363073	2.249927285	2.225007116	2.218964239	2.238633755	2.672488286	2.499723765	2.685888687	2.671829471	2.748147092	2.433418006	2.618696394	2.694542439	2.659008576	2.920397816	2.732070424	2.671646818	2.294295526	2.195747582	2.224679982	2.143728696	2.156705637	2.227694301	2.225002657	2.217347705	2.241200385	2.186807456	2.242743034	2.135173399	2.110251386	2.765745544	2.939638127	2.677849502	2.657386505	2.741696449	2.875434617
1552848_a_at	2.056745337	2.065166338	2.042168966	2.15882985	2.028894111	2.050665366	2.07368087	2.336955573	2.178340301	2.05487485	2.316645229	1.973812984	1.924838526	2.012699643	2.015063377	1.986285792	1.991945531	1.96748686	2.056287921	1.902011903	2.062385281	2.062671738	2.122356033	1.816813857	1.997470243	2.077146485	2.049364827	2.234085541	2.091170909	2.05346272	1.999072455	1.985701973	1.99274275	1.919443624	1.929160564	1.997784045	1.989367005	1.989626742	1.988338115	1.954077842	2.00913597	1.959808468	1.941689096	2.141080844	2.217767918	2.072599247	2.060473497	2.116433609	2.239228721
1552849_at	2.943323739	2.974281933	2.956535467	3.081702123	2.884756699	2.961316818	2.945202324	3.375045364	3.178316842	2.974207319	3.305228263	2.702592524	2.7021573	2.779679907	2.757228	2.742705051	2.725021176	2.713060994	2.953272894	2.694620614	2.936963726	2.979765159	3.059373483	2.788897059	2.904228819	2.977547273	2.891186265	3.377348162	3.047199527	2.957148996	2.827291745	2.747102203	2.7188591	2.603310321	2.64396591	2.721253074	2.73199422	2.733095939	2.727580709	2.685954365	2.754414651	2.666583994	2.620347344	3.19974203	3.059146065	2.933604374	2.953465041	3.114333378	3.186677088
1552851_at	2.271887002	2.285102214	2.265038889	2.390550619	2.2284407	2.273047488	2.273851479	2.585230742	2.428381987	2.272677052	2.565498279	2.246531313	2.223222446	2.30335551	2.296409472	2.271173798	2.26405106	2.233187424	2.272534544	2.08745261	2.27245873	2.287364385	2.347566736	2.050157145	2.218904746	2.296399944	2.257018216	2.532542209	2.325194066	2.27164608	2.298878993	2.268358374	2.271828517	2.18600822	2.200642474	2.271318047	2.271318256	2.270917697	2.270276483	2.230466884	2.289004716	2.221331473	2.198380432	2.371390449	2.409967761	2.275610861	2.275126822	2.345760988	2.479853369
1552852_a_at	2.993999011	3.028529803	3.004489766	3.134519918	2.919187705	3.008945099	3.004029582	3.420725975	3.241555383	3.023917113	3.341813441	3.177928893	3.20243856	3.29841523	3.253834454	3.234409507	3.204664153	3.161028388	2.996056786	2.733322353	2.982400774	3.046100402	3.097791645	2.81069803	2.957054176	3.036681049	2.925599573	3.314051662	3.090846394	3.002539478	3.352752578	3.258403673	3.201341149	3.119883811	3.10398236	3.196664324	3.228592205	3.212133982	3.220526884	3.178915905	3.245288727	3.145063269	3.13894123	3.215613342	3.093502686	2.965669449	3.006819271	3.161952677	3.234359602
1552853_at	2.515021792	2.535514267	2.496676763	2.614270103	2.460492877	2.512538268	2.522382422	2.788025275	2.706763318	2.510084265	2.827344609	2.555989414	2.516972174	2.60034405	2.611258726	2.578868084	2.594678255	2.586409382	2.516038174	2.324923192	2.508072266	2.518499842	2.578698032	2.262928386	2.464838506	2.53805383	2.498005858	2.723336477	2.582008048	2.515876727	2.6442178	2.580645918	2.58350845	2.487515927	2.524125918	2.583366142	2.588651226	2.587464767	2.583562692	2.569895777	2.605850804	2.51807517	2.570702419	2.644374643	2.698195812	2.545679688	2.530017581	2.589010345	2.71709741
1552854_a_at	1.899193795	1.902213525	1.890978123	1.993108864	1.886931267	1.893206776	1.903088547	2.111567107	1.952865374	1.890653522	2.094219563	1.778832656	1.681627489	1.79038704	1.805624757	1.772632513	1.789746667	1.804377097	1.89957641	1.777461305	1.905648282	1.900953056	1.949167776	1.623172499	1.842430382	1.921216561	1.907626346	2.063499325	1.92523312	1.895113079	1.760442328	1.77362437	1.794795116	1.763095248	1.756830015	1.79270979	1.777351	1.784393473	1.789628786	1.765523645	1.79905635	1.781370028	1.776136919	1.957290664	2.040831104	1.927837152	1.904078838	1.926149679	2.033788693
1552856_at	2.4632086	2.482317765	2.460600117	2.583266123	2.416448996	2.469756514	2.468562072	2.815481619	2.652500488	2.473278222	2.798873432	2.437182119	2.427704107	2.504748836	2.492525666	2.471334571	2.456076179	2.442768573	2.459791172	2.257018618	2.464679488	2.503414941	2.560638284	2.263010274	2.414030923	2.489153604	2.435395521	2.793936376	2.531433353	2.469275096	2.563509646	2.467927322	2.46150461	2.365296306	2.391656484	2.460315052	2.461140867	2.464434932	2.461768442	2.415850154	2.484753482	2.40352636	2.378689555	2.650559344	2.595593175	2.459105321	2.466008341	2.565800859	2.692754479
1552857_a_at	2.074703938	2.081241343	2.061223117	2.181981924	2.042853728	2.06962967	2.075121238	2.334487454	2.196860234	2.068607328	2.316193468	1.984945916	1.937126313	2.024547286	2.027143556	1.998692675	2.00015113	1.987620866	2.074916119	1.903710743	2.078052266	2.08244808	2.137545483	1.824762869	2.018445799	2.096336335	2.071803794	2.286249263	2.116601871	2.072393994	2.012787464	1.994513727	2.006826445	1.945800853	1.947265436	2.008964018	2.000642665	2.004194707	2.006876799	1.96906963	2.020116224	1.973621485	1.952114308	2.151211524	2.229696397	2.087538065	2.090946155	2.129559621	2.255969139
1552858_at	3.063325328	3.088176997	3.064942663	3.182872662	2.991922913	3.064140744	3.058826145	3.501535702	3.292237507	3.086479761	3.494196736	3.266136574	3.27322215	3.391830064	3.328611723	3.320438683	3.287265254	3.185630897	3.054140517	2.81491127	3.04560195	3.125795748	3.172870756	2.884963842	3.009031416	3.079930379	3.008537617	3.583432503	3.144189949	3.063010666	3.501068348	3.325632408	3.264304353	3.103771001	3.203087626	3.259167594	3.298792263	3.297182495	3.29169901	3.244469282	3.319530299	3.207362216	3.190575909	3.261170033	3.180216926	3.011058382	3.052946312	3.220389474	3.318660297
1552860_at	2.823419469	2.829472313	2.835217763	2.927623081	2.784224411	2.817758407	2.811238574	3.314897025	3.015517401	2.817783817	3.189726081	2.952387771	2.887251571	2.980795471	2.98841717	2.969681317	2.964235246	2.916110611	2.810127941	2.545986759	2.818311642	2.831156418	2.896069772	2.559250265	2.770229943	2.82673581	2.796413582	3.005300542	2.874638114	2.804441254	2.98814692	2.960334214	2.969362595	2.896735355	2.9403933	2.984169553	2.958667261	2.966702595	2.966665075	2.923092323	2.98617571	2.900111877	2.926513459	2.961199328	2.985076191	2.826703943	2.818709807	2.888439376	3.041461749
1552862_at	2.814877849	2.784238467	2.800387557	2.915676154	2.792133177	2.751434663	2.815174783	2.997105711	2.751465142	2.772413299	2.978001591	2.7211969	2.650390537	2.740993528	2.747843165	2.689537249	2.729763519	2.711234934	2.815455262	2.753185594	2.760920108	2.821707692	2.865849345	2.851671501	2.698743062	2.835649687	2.823439036	2.973225063	2.885557787	2.811244359	2.725876081	2.680536955	2.734472456	2.684082209	2.725015635	2.745505755	2.946855016	2.930663615	2.736356114	2.715359196	2.751189908	2.715294825	2.706330742	2.874095081	3.00859133	2.829933958	2.820197409	2.803014082	2.968196101
1552863_a_at	2.607473227	2.912914236	2.648937369	2.724444121	2.605848471	2.650391636	2.666895099	2.898904338	2.877746958	2.645853722	3.040403387	2.675616225	2.725036238	2.717601052	2.740721131	2.696285556	2.698488477	2.715627166	2.667891797	2.544593854	2.625173184	2.651211676	2.70315051	2.444435932	2.607667318	2.682253367	2.653002108	2.634200984	2.706810331	2.65906438	2.775303784	2.719769134	2.702395977	2.586523368	2.744579159	2.73306506	2.717168174	2.70845743	2.708024495	2.65493224	2.809359708	2.628509134	2.612422787	2.817764561	3.015245279	2.693863187	2.663989829	2.746594227	2.91520558
1552865_a_at	1.781952984	1.791781247	1.764512881	1.872139024	1.772823265	1.775617009	1.784601833	2.038322263	1.807184625	1.780219345	1.811698244	1.574146907	1.476307932	1.578002139	1.60254964	1.565781576	1.581035294	1.584244041	1.794368645	1.700115486	1.790679561	1.788410843	1.808053035	1.463621197	1.728727149	1.812482428	1.806769482	1.86487912	1.816313835	1.783865029	1.546137272	1.553556674	1.584126431	1.578718788	1.561163717	1.590614971	1.569387542	1.580431099	1.596568387	1.564229949	1.595449205	1.576879738	1.584206442	1.822379723	1.973244057	1.7971471	1.81184698	1.804503369	1.962903853
1552867_at	2.739224979	2.768405526	2.746210089	2.85801864	2.728793329	3.448520561	2.759440276	2.96761796	2.853763724	2.725579728	3.10245564	4.466414935	2.856034395	3.007448143	2.992783823	2.940034142	2.924552283	2.907778451	2.731850591	3.628316992	2.770902452	3.387194002	3.479944546	2.691508733	2.67599254	2.78539982	2.754820165	2.919760173	2.789838406	4.281792392	2.95290786	2.979770816	3.312351032	2.922124315	2.876064314	2.973462151	2.967946159	2.964503063	2.970309872	3.552693568	2.979477362	2.980795166	2.94460973	3.070194086	2.925266844	2.728379144	2.769388363	2.822123529	2.948015835
1552868_at	2.826223864	2.819716792	3.139153918	2.809890947	2.828197576	2.919422954	2.831484227	2.858759161	3.25415336	2.701780806	4.720835899	3.003724307	3.098330553	3.065796518	2.787357372	2.997566345	3.008358434	2.94378772	2.827887523	2.652975331	2.817999997	2.840411651	2.897007072	2.585898129	2.774347844	2.730530564	2.773054319	3.066381798	2.88355526	2.819554392	3.105183129	3.178412935	3.009793915	2.905187205	2.894319214	2.983087193	2.952744709	3.622683948	2.985040123	2.937213691	3.012839294	2.894797096	2.916263868	4.010702815	2.875194221	2.807052325	2.731236913	2.895977387	2.625510841
1552870_s_at	2.737641081	2.757668501	2.745558961	2.868232657	2.691635685	2.741113223	2.736693131	3.137241389	2.95054121	2.746021055	3.119067359	2.843999537	2.849783244	2.934436928	2.905151131	2.887931827	2.86025971	2.81755017	2.737144681	2.494273955	2.730106064	2.766550156	2.851420345	2.562085034	2.688768628	2.76080729	2.688039591	3.082631472	2.811735219	2.741376974	2.940440045	2.887329317	2.863709342	2.745370045	2.775521424	2.861891724	2.880017383	2.868508565	2.864022483	2.817817939	2.897000403	2.798408986	2.757125177	2.906169421	2.856882732	2.723844026	2.73437264	2.860865241	2.979840524
1552872_at	2.516908284	2.525699078	2.506721705	2.627235358	2.483136688	2.522083615	2.517084812	2.858915683	2.694937933	2.513949259	2.859098459	2.56370203	2.525603442	2.575520964	2.615822717	2.599896192	2.590630898	2.564336625	2.51989009	2.345613942	2.520865111	2.527412515	2.567605139	2.24180574	2.456519949	2.539944463	2.477846646	2.480517386	2.588557255	2.516530051	2.599756646	2.580266917	2.592646613	2.538048876	2.555564013	2.599733414	2.588389893	2.591412355	2.597252676	2.555447527	2.612780781	2.556182124	2.537389135	2.884606803	2.687617132	2.510946246	2.541864492	2.555516561	2.738316369
[truncated: 54,237 more rows]
[truncated: 6 more columns]
