# Supplementary material for: Identification of immune related cells and crucial genes in the peripheral blood of ankylosing spondylitis by integrated bioinformatics analysis
Source: PeerJ. 2021 Sep 7;9:e12125. doi: 10.7717/peerj.12125 (PMC8432305; doi:10.7717/peerj.12125)
Supplement: Supplemental Information 9 [file peerj-09-12125-s009.zip › Demographic analysis data .xlsx]

## Sheet: GSE25101_series_matrix
GSE25101
Sample_Geo_Accession	GSM616668	GSM616669	GSM616670	GSM616671	GSM616672	GSM616673	GSM616674	GSM616675	GSM616676	GSM616677	GSM616678	GSM616679	GSM616680	GSM616681	GSM616682	GSM616683	GSM616684	GSM616685	GSM616686	GSM616687	GSM616688	GSM616689	GSM616690	GSM616691	GSM616692	GSM616693	GSM616694	GSM616695	GSM616696	GSM616697	GSM616698	GSM616699
Sample_type	RNA	RNA	RNA	RNA	RNA	RNA	RNA	RNA	RNA	RNA	RNA	RNA	RNA	RNA	RNA	RNA	RNA	RNA	RNA	RNA	RNA	RNA	RNA	RNA	RNA	RNA	RNA	RNA	RNA	RNA	RNA	RNA
Source_name	Whole blood, affected	Whole blood, affected	Whole blood, affected	Whole blood, affected	Whole blood, affected	Whole blood, affected	Whole blood, affected	Whole blood, affected	Whole blood, affected	Whole blood, affected	Whole blood, affected	Whole blood, affected	Whole blood, affected	Whole blood, affected	Whole blood, affected	Whole blood, affected	Whole blood, control	Whole blood, control	Whole blood, control	Whole blood, control	Whole blood, control	Whole blood, control	Whole blood, control	Whole blood, control	Whole blood, control	Whole blood, control	Whole blood, control	Whole blood, control	Whole blood, control	Whole blood, control	Whole blood, control	Whole blood, control
Disease	Ankylosing spondylitis	Ankylosing spondylitis	Ankylosing spondylitis	Ankylosing spondylitis	Ankylosing spondylitis	Ankylosing spondylitis	Ankylosing spondylitis	Ankylosing spondylitis	Ankylosing spondylitis	Ankylosing spondylitis	Ankylosing spondylitis	Ankylosing spondylitis	Ankylosing spondylitis	Ankylosing spondylitis	Ankylosing spondylitis	Ankylosing spondylitis	Normal control	Normal control	Normal control	Normal control	Normal control	Normal control	Normal control	Normal control	Normal control	Normal control	Normal control	Normal control	Normal control	Normal control	Normal control	Normal control
Sample_organism	Homo sapiens	Homo sapiens	Homo sapiens	Homo sapiens	Homo sapiens	Homo sapiens	Homo sapiens	Homo sapiens	Homo sapiens	Homo sapiens	Homo sapiens	Homo sapiens	Homo sapiens	Homo sapiens	Homo sapiens	Homo sapiens	Homo sapiens	Homo sapiens	Homo sapiens	Homo sapiens	Homo sapiens	Homo sapiens	Homo sapiens	Homo sapiens	Homo sapiens	Homo sapiens	Homo sapiens	Homo sapiens	Homo sapiens	Homo sapiens	Homo sapiens	Homo sapiens
GSE73754
Sample_Geo_Accession	GSM1902130	GSM1902131	GSM1902132	GSM1902133	GSM1902134	GSM1902135	GSM1902136	GSM1902137	GSM1902138	GSM1902139	GSM1902140	GSM1902141	GSM1902142	GSM1902143	GSM1902144	GSM1902145	GSM1902146	GSM1902147	GSM1902148	GSM1902149	GSM1902150	GSM1902151	GSM1902152	GSM1902153	GSM1902154	GSM1902155	GSM1902156	GSM1902157	GSM1902158	GSM1902159	GSM1902160	GSM1902161	GSM1902162	GSM1902163	GSM1902164	GSM1902165	GSM1902166	GSM1902167	GSM1902168	GSM1902169	GSM1902170	GSM1902171	GSM1902172	GSM1902173	GSM1902174	GSM1902175	GSM1902176	GSM1902177	GSM1902178
Gender	Male	Male	Male	Male	Male	Male	Male	Male	Male	Male	Male	Male	Male	Male	Male	Male	Male	Male	Male	Male	Male	Male	Female	Female	Female	Male	Female	Female	Female	Female	Female	Female	Female	Female	Female	Female	Female	Female	Female	Female	Female	Female	Female	Female	Female	Female	Female	Male	Male
Age	53	26	29	50	35	48	18	39	49	43	43	18	59	51	18	45	52	77	34	31	51	23	52	46	40	55	54	41	38	45	52	43	41	21	47	60	46	27	37	28	37	48	41	53	39	18	50	22	48
Sample_type	RNA	RNA	RNA	RNA	RNA	RNA	RNA	RNA	RNA	RNA	RNA	RNA	RNA	RNA	RNA	RNA	RNA	RNA	RNA	RNA	RNA	RNA	RNA	RNA	RNA	RNA	RNA	RNA	RNA	RNA	RNA	RNA	RNA	RNA	RNA	RNA	RNA	RNA	RNA	RNA	RNA	RNA	RNA	RNA	RNA	RNA	RNA	RNA	RNA
Source_name	Whole blood RNA	Whole blood RNA	Whole blood RNA	Whole blood RNA	Whole blood RNA	Whole blood RNA	Whole blood RNA	Whole blood RNA	Whole blood RNA	Whole blood RNA	Whole blood RNA	Whole blood RNA	Whole blood RNA	Whole blood RNA	Whole blood RNA	Whole blood RNA	Whole blood RNA	Whole blood RNA	Whole blood RNA	Whole blood RNA	Whole blood RNA	Whole blood RNA	Whole blood RNA	Whole blood RNA	Whole blood RNA	Whole blood RNA	Whole blood RNA	Whole blood RNA	Whole blood RNA	Whole blood RNA	Whole blood RNA	Whole blood RNA	Whole blood RNA	Whole blood RNA	Whole blood RNA	Whole blood RNA	Whole blood RNA	Whole blood RNA	Whole blood RNA	Whole blood RNA	Whole blood RNA	Whole blood RNA	Whole blood RNA	Whole blood RNA	Whole blood RNA	Whole blood RNA	Whole blood RNA	Whole blood RNA	Whole blood RNA
Disease	Ankylosing Spondylitis	Ankylosing Spondylitis	Ankylosing Spondylitis	Ankylosing Spondylitis	Ankylosing Spondylitis	Ankylosing Spondylitis	Ankylosing Spondylitis	Ankylosing Spondylitis	Ankylosing Spondylitis	Ankylosing Spondylitis	Ankylosing Spondylitis	Ankylosing Spondylitis	Ankylosing Spondylitis	Ankylosing Spondylitis	Ankylosing Spondylitis	Ankylosing Spondylitis	Ankylosing Spondylitis	Ankylosing Spondylitis	Ankylosing Spondylitis	Ankylosing Spondylitis	Ankylosing Spondylitis	Ankylosing Spondylitis	Ankylosing Spondylitis	Ankylosing Spondylitis	Ankylosing Spondylitis	Ankylosing Spondylitis	Ankylosing Spondylitis	Ankylosing Spondylitis	Ankylosing Spondylitis	Ankylosing Spondylitis	Ankylosing Spondylitis	Ankylosing Spondylitis	Ankylosing Spondylitis	Ankylosing Spondylitis	Ankylosing Spondylitis	Ankylosing Spondylitis	Ankylosing Spondylitis	Ankylosing Spondylitis	Ankylosing Spondylitis	Ankylosing Spondylitis	Ankylosing Spondylitis	Ankylosing Spondylitis	Ankylosing Spondylitis	Ankylosing Spondylitis	Ankylosing Spondylitis	Ankylosing Spondylitis	Ankylosing Spondylitis	Ankylosing Spondylitis	Ankylosing Spondylitis
Sample_organism	Homo sapiens	Homo sapiens	Homo sapiens	Homo sapiens	Homo sapiens	Homo sapiens	Homo sapiens	Homo sapiens	Homo sapiens	Homo sapiens	Homo sapiens	Homo sapiens	Homo sapiens	Homo sapiens	Homo sapiens	Homo sapiens	Homo sapiens	Homo sapiens	Homo sapiens	Homo sapiens	Homo sapiens	Homo sapiens	Homo sapiens	Homo sapiens	Homo sapiens	Homo sapiens	Homo sapiens	Homo sapiens	Homo sapiens	Homo sapiens	Homo sapiens	Homo sapiens	Homo sapiens	Homo sapiens	Homo sapiens	Homo sapiens	Homo sapiens	Homo sapiens	Homo sapiens	Homo sapiens	Homo sapiens	Homo sapiens	Homo sapiens	Homo sapiens	Homo sapiens	Homo sapiens	Homo sapiens	Homo sapiens	Homo sapiens
Hla-b27 (1=positive, 0=negative):	1	1	1	1	1	0	1	1	1	1	1	0	0	1	1	0	1	1	0	1	1	1	0	1	1	1	1	1	1	1	1	1	1	0	1	0	1	1	1	0	1	1	1	1	0	1	0	0	1
GSE18781(ROC analysis)
Sample_Geo_Accession	GSM465907	GSM465908	GSM465909	GSM465910	GSM465911	GSM465912	GSM465913	GSM465914	GSM465915	GSM465916	GSM465917	GSM465918	GSM465919	GSM465920	GSM465921	GSM465922	GSM465923	GSM465924	GSM465925	GSM465926	GSM465927	GSM465928	GSM465929	GSM465930	GSM465931	GSM465932	GSM465933	GSM465934	GSM465935	GSM465936	GSM465937	GSM465938	GSM465939	GSM465940	GSM465941	GSM465942	GSM465943	GSM465944	GSM465945	GSM465946	GSM465947	GSM465948	GSM465949
Gender	Male	Male	Female	Female	Male	Male	Male	Male	Male	Male	Male	Male	Female	Female	Female	Male	Male	Male	Female	Female	Female	Male	Female	Male	Male	Female	Female	Male	Female	Female	Female	Female	Female	Female	Female	Female	Female	Female	Female	Female	Male	Female	Female
Age(years)	39	37	37	45	62	35	67	68	58	61	51	51	32	33	51	63	34	63	68	69	59	57	83	70	32	22	36	41	25	23	34	49	24	25	24	47	32	27	29	33	45	45	45
Sample_type	RNA	RNA	RNA	RNA	RNA	RNA	RNA	RNA	RNA	RNA	RNA	RNA	RNA	RNA	RNA	RNA	RNA	RNA	RNA	RNA	RNA	RNA	RNA	RNA	RNA	RNA	RNA	RNA	RNA	RNA	RNA	RNA	RNA	RNA	RNA	RNA	RNA	RNA	RNA	RNA	RNA	RNA	RNA
Source_name	peripheral blood	peripheral blood	peripheral blood	peripheral blood	peripheral blood	peripheral blood	peripheral blood	peripheral blood	peripheral blood	peripheral blood	peripheral blood	peripheral blood	peripheral blood	peripheral blood	peripheral blood	peripheral blood	peripheral blood	peripheral blood	peripheral blood	peripheral blood	peripheral blood	peripheral blood	peripheral blood	peripheral blood	peripheral blood	peripheral blood	peripheral blood	peripheral blood	peripheral blood	peripheral blood	peripheral blood	peripheral blood	peripheral blood	peripheral blood	peripheral blood	peripheral blood	peripheral blood	peripheral blood	peripheral blood	peripheral blood	peripheral blood	peripheral blood	peripheral blood
Disease	Axial Spondyloarthropathy	Axial Spondyloarthropathy	Axial Spondyloarthropathy	Axial Spondyloarthropathy	Axial Spondyloarthropathy	Axial Spondyloarthropathy	Axial Spondyloarthropathy	Axial Spondyloarthropathy	Axial Spondyloarthropathy	Axial Spondyloarthropathy	Axial Spondyloarthropathy	Axial Spondyloarthropathy	Axial Spondyloarthropathy	Axial Spondyloarthropathy	Axial Spondyloarthropathy	Axial Spondyloarthropathy	Axial Spondyloarthropathy	Axial Spondyloarthropathy	Control	Control	Control	Control	Control	Control	Control	Control	Control	Control	Control	Control	Control	Control	Control	Control	Control	Control	Control	Control	Control	Control	Control	Control	Control
Sample_organism	Homo sapiens	Homo sapiens	Homo sapiens	Homo sapiens	Homo sapiens	Homo sapiens	Homo sapiens	Homo sapiens	Homo sapiens	Homo sapiens	Homo sapiens	Homo sapiens	Homo sapiens	Homo sapiens	Homo sapiens	Homo sapiens	Homo sapiens	Homo sapiens	Homo sapiens	Homo sapiens	Homo sapiens	Homo sapiens	Homo sapiens	Homo sapiens	Homo sapiens	Homo sapiens	Homo sapiens	Homo sapiens	Homo sapiens	Homo sapiens	Homo sapiens	Homo sapiens
Sample_characteristics	uveitis status: No uveitis	uveitis status: Uveitis	uveitis status: No uveitis	uveitis status: No uveitis	uveitis status: Uveitis	uveitis status: Uveitis	uveitis status: No uveitis	uveitis status: Uveitis	uveitis status: Uveitis	uveitis status: Uveitis	uveitis status: Uveitis	uveitis status: Uveitis	uveitis status: Uveitis	uveitis status: Uveitis	uveitis status: Uveitis	uveitis status: Uveitis	uveitis status: Uveitis	uveitis status: Uveitis	uveitis status: No uveitis	uveitis status: No uveitis	uveitis status: No uveitis	uveitis status: No uveitis	uveitis status: No uveitis	uveitis status: No uveitis	uveitis status: No uveitis	uveitis status: No uveitis	uveitis status: No uveitis	uveitis status: No uveitis	uveitis status: No uveitis	uveitis status: No uveitis	uveitis status: No uveitis	uveitis status: No uveitis	uveitis status: No uveitis	uveitis status: No uveitis	uveitis status: No uveitis	uveitis status: No uveitis	uveitis status: No uveitis	uveitis status: No uveitis	uveitis status: No uveitis	uveitis status: No uveitis	uveitis status: No uveitis	uveitis status: No uveitis	uveitis status: No uveitis
!series_matrix_table_end
[truncated: 23 more columns]
