# Supplementary material for: Identification of immune related cells and crucial genes in the peripheral blood of ankylosing spondylitis by integrated bioinformatics analysis
Source: PeerJ. 2021 Sep 7;9:e12125. doi: 10.7717/peerj.12125 (PMC8432305; doi:10.7717/peerj.12125)
Supplement: Supplemental Information 10 [file peerj-09-12125-s010.xlsx]

## Sheet: Supplementary file 7-All signif
ONTOLOGY	ID	Description	GeneRatio	BgRatio	pvalue	p.adjust	qvalue	geneID	Count
BP	GO:0043122	regulation of I-kappaB kinase/NF-kappaB signaling	17/249	237/18670	2.09e-08	3e-05	2.5e-05	HDAC1/PIM2/SQSTM1/CARD11/BIRC2/ALPK1/S100A12/CANT1/CX3CR1/PELI2/RHOC/CFLAR/CXXC5/TNFSF10/TLR4/PELI1/PINK1	17
BP	GO:0007249	I-kappaB kinase/NF-kappaB signaling	18/249	269/18670	2.34e-08	3e-05	2.5e-05	HDAC1/PIM2/SQSTM1/CARD11/BIRC2/ALPK1/S100A12/CANT1/CX3CR1/PELI2/RHOC/CFLAR/CXXC5/TNFSF10/TLR4/BCL3/PELI1/PINK1	18
BP	GO:0043123	positive regulation of I-kappaB kinase/NF-kappaB signaling	15/249	183/18670	2.47e-08	3e-05	2.5e-05	PIM2/CARD11/BIRC2/ALPK1/S100A12/CANT1/CX3CR1/PELI2/RHOC/CFLAR/CXXC5/TNFSF10/TLR4/PELI1/PINK1	15
BP	GO:0042119	neutrophil activation	24/249	498/18670	6.18e-08	5.63e-05	4.7e-05	TUBB/CTSA/PYGL/ANPEP/S100A12/CANT1/NBEAL2/COTL1/S100A8/MAGT1/YPEL5/BRI3/PREX1/PLAC8/CLEC4D/ANXA3/CEACAM1/C5AR1/CYBB/HSPA6/CDA/FCGR3B/PPBP/ITGAM	24
BP	GO:0043312	neutrophil degranulation	23/249	485/18670	1.58e-07	9.15e-05	7.63e-05	TUBB/CTSA/PYGL/ANPEP/S100A12/CANT1/NBEAL2/COTL1/S100A8/MAGT1/YPEL5/BRI3/PLAC8/CLEC4D/ANXA3/CEACAM1/C5AR1/CYBB/HSPA6/CDA/FCGR3B/PPBP/ITGAM	23
BP	GO:0002228	natural killer cell mediated immunity	9/249	64/18670	1.68e-07	9.15e-05	7.63e-05	TUBB/KLRD1/CD160/CD96/NCR3/SH2D1B/CEACAM1/LAG3/GZMB	9
BP	GO:0002283	neutrophil activation involved in immune response	23/249	488/18670	1.76e-07	9.15e-05	7.63e-05	TUBB/CTSA/PYGL/ANPEP/S100A12/CANT1/NBEAL2/COTL1/S100A8/MAGT1/YPEL5/BRI3/PLAC8/CLEC4D/ANXA3/CEACAM1/C5AR1/CYBB/HSPA6/CDA/FCGR3B/PPBP/ITGAM	23
BP	GO:0002446	neutrophil mediated immunity	23/249	499/18670	2.61e-07	0.000118812	9.91e-05	TUBB/CTSA/PYGL/ANPEP/S100A12/CANT1/NBEAL2/COTL1/S100A8/MAGT1/YPEL5/BRI3/PLAC8/CLEC4D/ANXA3/CEACAM1/C5AR1/CYBB/HSPA6/CDA/FCGR3B/PPBP/ITGAM	23
BP	GO:0001819	positive regulation of cytokine production	22/249	464/18670	2.98e-07	0.000120571	0.000100524	CD81/CARD11/CD160/BIRC2/XBP1/PYHIN1/IRF8/LILRA5/FURIN/HLA-DPA1/TLR1/IL17RA/C5AR1/TLR4/BCL3/LRRFIP1/CYBB/PELI1/CSF1R/FLOT1/PTGS2/TLR5	22
BP	GO:0031331	positive regulation of cellular catabolic process	19/249	362/18670	4.32e-07	0.00015737	0.000131204	CD81/TP53INP1/CDC37/ADRB2/PLEKHF1/PIM2/PSMC4/TRIB1/GNAI3/ZFP36L2/PYHIN1/PTEN/RNF144B/FURIN/TRIM21/RALB/PINK1/BNIP3L/ABHD5	19
BP	GO:0009896	positive regulation of catabolic process	20/249	425/18670	1.18e-06	0.00039145	0.000326364	CD81/TP53INP1/CDC37/ADRB2/PLEKHF1/PIM2/PSMC4/TRIB1/SORL1/GNAI3/ZFP36L2/PYHIN1/PTEN/RNF144B/FURIN/TRIM21/RALB/PINK1/BNIP3L/ABHD5	20
BP	GO:0051091	positive regulation of DNA-binding transcription factor activity	15/249	261/18670	2.42e-06	0.000733857	0.000611839	LPAR5/CARD11/PRKCH/S100A12/CX3CR1/CFLAR/S100A8/PTEN/TRIM21/ANXA3/IRAK3/TLR4/LRRFIP1/FLOT1/PINK1	15
BP	GO:0006914	autophagy	21/249	496/18670	3.39e-06	0.000882912	0.000736111	TP53INP1/CTSA/CDC37/ADRB2/PLEKHF1/PIM2/SQSTM1/XBP1/RAB33B/TBC1D14/GNAI3/S100A8/KLHL22/ATP6V0E2/IRF8/TRIM21/RALB/RRAGD/PINK1/BNIP3L/ATG16L2	21
BP	GO:0061919	process utilizing autophagic mechanism	21/249	496/18670	3.39e-06	0.000882912	0.000736111	TP53INP1/CTSA/CDC37/ADRB2/PLEKHF1/PIM2/SQSTM1/XBP1/RAB33B/TBC1D14/GNAI3/S100A8/KLHL22/ATP6V0E2/IRF8/TRIM21/RALB/RRAGD/PINK1/BNIP3L/ATG16L2	21
BP	GO:0002237	response to molecule of bacterial origin	17/249	343/18670	3.85e-06	0.000916628	0.000764221	PLSCR3/CD96/TRIB1/PTGER2/XBP1/CX3CR1/S100A8/IRF8/SBNO2/IRAK3/TLR1/C5AR1/TLR4/PELI1/ABCA1/PPBP/PTGS2	17
BP	GO:0034121	regulation of toll-like receptor signaling pathway	8/249	70/18670	4.14e-06	0.000916628	0.000764221	BIRC2/IRAK3/TLR1/TLR4/PELI1/FLOT1/TLR5/PJA2	8
BP	GO:0002224	toll-like receptor signaling pathway	11/249	146/18670	4.28e-06	0.000916628	0.000764221	RFTN1/BIRC2/S100A8/IRAK3/TLR1/TLR4/PELI1/FLOT1/TLR5/ITGAM/PJA2	11
BP	GO:0010508	positive regulation of autophagy	10/249	120/18670	4.78e-06	0.000967021	0.000806235	TP53INP1/CDC37/ADRB2/PLEKHF1/PIM2/GNAI3/TRIM21/RALB/PINK1/BNIP3L	10
BP	GO:0062208	positive regulation of pattern recognition receptor signaling pathway	6/249	34/18670	5.21e-06	0.000999647	0.000833436	TLR1/TLR4/PELI1/FLOT1/TLR5/PJA2	6
BP	GO:0051090	regulation of DNA-binding transcription factor activity	19/249	432/18670	5.86e-06	0.00106879	0.000891083	ID2/LPAR5/EOMES/CARD11/TRIB1/PRKCH/S100A12/CX3CR1/CFLAR/S100A8/PTEN/TRIM21/ANXA3/IRAK3/TLR4/LRRFIP1/PELI1/FLOT1/PINK1	19
BP	GO:0010506	regulation of autophagy	16/249	328/18670	9.09e-06	0.00157857	0.0013161	TP53INP1/CTSA/CDC37/ADRB2/PLEKHF1/PIM2/XBP1/TBC1D14/GNAI3/KLHL22/ATP6V0E2/TRIM21/RALB/RRAGD/PINK1/BNIP3L	16
BP	GO:0032496	response to lipopolysaccharide	16/249	330/18670	9.81e-06	0.00162565	0.00135536	PLSCR3/CD96/TRIB1/PTGER2/XBP1/CX3CR1/S100A8/IRF8/SBNO2/IRAK3/C5AR1/TLR4/PELI1/ABCA1/PPBP/PTGS2	16
BP	GO:0034123	positive regulation of toll-like receptor signaling pathway	5/249	23/18670	1.12e-05	0.00177613	0.00148081	TLR1/PELI1/FLOT1/TLR5/PJA2	5
BP	GO:0001909	leukocyte mediated cytotoxicity	9/249	107/18670	1.33e-05	0.00201932	0.00168357	TUBB/GZMM/CD160/NCR3/CEACAM1/LAG3/GZMB/PRF1/ITGAM	9
BP	GO:0002221	pattern recognition receptor signaling pathway	12/249	197/18670	1.4e-05	0.00203595	0.00169743	RFTN1/BIRC2/ALPK1/S100A8/IRAK3/TLR1/TLR4/PELI1/FLOT1/TLR5/ITGAM/PJA2	12
BP	GO:0001906	cell killing	11/249	168/18670	1.63e-05	0.00228556	0.00190554	TUBB/GZMM/CD160/S100A12/NCR3/GNLY/CEACAM1/LAG3/GZMB/PRF1/ITGAM	11
BP	GO:0050663	cytokine secretion	13/249	240/18670	2.15e-05	0.00289728	0.00241555	CARD11/CD160/DYSF/XBP1/S100A12/SYT11/LILRA5/TLR1/IL17RA/TLR4/CSF1R/ABCA1/TLR5	13
BP	GO:0050854	regulation of antigen receptor-mediated signaling pathway	7/249	65/18670	2.49e-05	0.00323545	0.0026975	CD81/ADA/CD160/LPXN/PRKCH/PVRIG/CEACAM1	7
BP	GO:0071361	cellular response to ethanol	4/249	14/18670	2.78e-05	0.00344546	0.00287259	TP53INP1/PTEN/SPI1/CYBB	4
BP	GO:0002831	regulation of response to biotic stimulus	17/249	400/18670	2.84e-05	0.00344546	0.00287259	CDC37/CARD11/APOBEC3G/CD160/BIRC2/CD96/PSMC4/TRIB1/NCR3/SYT11/PYHIN1/SH2D1B/CLEC4D/IRAK3/CEACAM1/LAG3/PARP9	17
BP	GO:0002715	regulation of natural killer cell mediated immunity	6/249	46/18670	3.17e-05	0.00357285	0.00297879	CD160/CD96/NCR3/SH2D1B/CEACAM1/LAG3	6
BP	GO:0051092	positive regulation of NF-kappaB transcription factor activity	10/249	149/18670	3.21e-05	0.00357285	0.00297879	CARD11/PRKCH/S100A12/CX3CR1/CFLAR/S100A8/IRAK3/TLR4/LRRFIP1/FLOT1	10
BP	GO:0016239	positive regulation of macroautophagy	7/249	68/18670	3.35e-05	0.00357285	0.00297879	CDC37/ADRB2/PIM2/GNAI3/RALB/PINK1/BNIP3L	7
BP	GO:2001233	regulation of apoptotic signaling pathway	17/249	406/18670	3.42e-05	0.00357285	0.00297879	SLC25A5/HDAC1/SLC9A3R1/PLEKHF1/XBP1/CX3CR1/CFLAR/GNAI3/YWHAQ/S100A8/PTEN/TNFSF10/BCL2A1/GRINA/GZMB/PTGS2/PINK1	17
BP	GO:0062207	regulation of pattern recognition receptor signaling pathway	8/249	93/18670	3.43e-05	0.00357285	0.00297879	BIRC2/IRAK3/TLR1/TLR4/PELI1/FLOT1/TLR5/PJA2	8
BP	GO:0006909	phagocytosis	16/249	369/18670	3.85e-05	0.00389405	0.00324659	IL2RB/CD247/CORO1C/CDC42SE1/DYSF/SYT11/PTEN/IRF8/ACTG1/ANXA3/TLR4/ITGB3/FCGR3A/ABCA1/NCF4/ITGAM	16
BP	GO:0071621	granulocyte chemotaxis	9/249	123/18670	4.06e-05	0.00399689	0.00333233	DYSF/S100A12/S100A8/CSF3R/PREX1/JAM3/IL17RA/C5AR1/PPBP	9
BP	GO:0016236	macroautophagy	14/249	295/18670	4.48e-05	0.00429771	0.00358313	TP53INP1/CDC37/ADRB2/PIM2/SQSTM1/RAB33B/TBC1D14/GNAI3/ATP6V0E2/RALB/RRAGD/PINK1/BNIP3L/ATG16L2	14
BP	GO:0006801	superoxide metabolic process	7/249	73/18670	5.31e-05	0.00496627	0.00414053	GNAI3/PREX1/CYB5R4/CYBB/NCF1C/NCF4/ITGAM	7
BP	GO:0009119	ribonucleoside metabolic process	7/249	74/18670	5.8e-05	0.00528792	0.0044087	ADA/CARD11/APOBEC3G/NT5C2/GNAI3/APOBEC3A/CDA	7
BP	GO:0031349	positive regulation of defense response	16/249	384/18670	6.17e-05	0.00534702	0.00445798	CD81/CARD11/CD160/PSMC4/S100A12/NCR3/PYHIN1/S100A8/SH2D1B/LILRA5/CLEC4D/IL17RA/TLR4/LAG3/PTGS2/PARP9	16
BP	GO:1901657	glycosyl compound metabolic process	9/249	130/18670	6.26e-05	0.00534702	0.00445798	ADA/CARD11/APOBEC3G/AKR1B1/NT5C2/ATIC/GNAI3/APOBEC3A/CDA	9
BP	GO:0045088	regulation of innate immune response	14/249	305/18670	6.42e-05	0.00534702	0.00445798	CDC37/CARD11/CD160/BIRC2/CD96/PSMC4/NCR3/PYHIN1/SH2D1B/CLEC4D/IRAK3/CEACAM1/LAG3/PARP9	14
BP	GO:0009620	response to fungus	6/249	52/18670	6.45e-05	0.00534702	0.00445798	S100A12/COTL1/S100A8/GNLY/IL17RA/TLR4	6
BP	GO:0002429	immune response-activating cell surface receptor signaling pathway	18/249	473/18670	6.96e-05	0.00551216	0.00459565	CD81/CD247/RFTN1/ADA/CARD11/CD160/PSMC4/LPXN/PRKCH/NCR3/PVRIG/ACTG1/SKAP1/HLA-DPA1/CLEC4D/CEACAM1/C5AR1/FCGR3A	18
BP	GO:0002757	immune response-activating signal transduction	18/249	473/18670	6.96e-05	0.00551216	0.00459565	CD81/CD247/RFTN1/ADA/CARD11/CD160/PSMC4/LPXN/PRKCH/NCR3/PVRIG/ACTG1/SKAP1/HLA-DPA1/CLEC4D/CEACAM1/C5AR1/FCGR3A	18
BP	GO:0030593	neutrophil chemotaxis	8/249	104/18670	7.65e-05	0.00593424	0.00494756	DYSF/S100A12/S100A8/CSF3R/PREX1/JAM3/C5AR1/PPBP	8
BP	GO:0002449	lymphocyte mediated immunity	15/249	352/18670	8.16e-05	0.00599394	0.00499733	CD81/TUBB/GZMM/KLRD1/RFTN1/CD160/CD96/NCR3/SH2D1B/C1RL/CEACAM1/BCL3/LAG3/GZMB/PRF1	15
BP	GO:0042533	tumor necrosis factor biosynthetic process	5/249	34/18670	8.22e-05	0.00599394	0.00499733	CX3CR1/TLR1/TLR4/BCL3/CYBB	5
BP	GO:0042534	regulation of tumor necrosis factor biosynthetic process	5/249	34/18670	8.22e-05	0.00599394	0.00499733	CX3CR1/TLR1/TLR4/BCL3/CYBB	5
BP	GO:0009116	nucleoside metabolic process	8/249	106/18670	8.76e-05	0.0061814	0.00515362	ADA/CARD11/APOBEC3G/NT5C2/ATIC/GNAI3/APOBEC3A/CDA	8
BP	GO:0050852	T cell receptor signaling pathway	11/249	202/18670	8.82e-05	0.0061814	0.00515362	CD81/CD247/RFTN1/ADA/CARD11/CD160/PSMC4/PVRIG/SKAP1/HLA-DPA1/CEACAM1	11
BP	GO:0010888	negative regulation of lipid storage	4/249	19/18670	0.000102249	0.00692045	0.00576979	OSBPL8/ITGB3/ABCA1/ABHD5	4
BP	GO:0016241	regulation of macroautophagy	10/249	171/18670	0.000102525	0.00692045	0.00576979	CDC37/ADRB2/PIM2/TBC1D14/GNAI3/ATP6V0E2/RALB/RRAGD/PINK1/BNIP3L	10
BP	GO:0097530	granulocyte migration	9/249	141/18670	0.000117208	0.00776768	0.00647615	DYSF/S100A12/S100A8/CSF3R/PREX1/JAM3/IL17RA/C5AR1/PPBP	9
BP	GO:0072593	reactive oxygen species metabolic process	13/249	284/18670	0.000120304	0.0077881	0.00649317	BIRC2/CX3CR1/CFLAR/GNAI3/PREX1/CYB5R4/TLR4/CYBB/NCF1C/NCF4/PTGS2/PINK1/ITGAM	13
BP	GO:1903829	positive regulation of cellular protein localization	14/249	324/18670	0.000121789	0.0077881	0.00649317	CD81/CD247/SQSTM1/PRKCH/SORL1/SYT11/PYHIN1/YWHAQ/STX3/GZMB/PTGS2/PINK1/PARP9/ITGAM	14
BP	GO:0097529	myeloid leukocyte migration	11/249	210/18670	0.000124491	0.00782359	0.00652276	CD81/DYSF/S100A12/CX3CR1/S100A8/CSF3R/PREX1/JAM3/IL17RA/C5AR1/PPBP	11
BP	GO:0042267	natural killer cell mediated cytotoxicity	6/249	60/18670	0.000145227	0.00896108	0.00747112	TUBB/CD160/NCR3/CEACAM1/LAG3/GZMB	6
BP	GO:0042742	defense response to bacterium	14/249	330/18670	0.000147507	0.00896108	0.00747112	CD160/S100A12/SYT11/S100A8/IRF8/GNLY/PLAC8/CLEC4D/ANXA3/C5AR1/TLR4/BCL3/PPBP/TLR5	14
BP	GO:0050856	regulation of T cell receptor signaling pathway	5/249	39/18670	0.00016114	0.00962875	0.00802778	CD81/ADA/CD160/PVRIG/CEACAM1	5
BP	GO:0042110	T cell activation	17/249	464/18670	0.000174086	0.010173	0.00848153	CD81/EOMES/ADA/CARD11/CD160/RUNX3/XBP1/ZFP36L2/CD7/RPL22/PREX1/HLA-DPA1/CLEC4D/CEACAM1/BCL3/LAG3/PELI1	17
BP	GO:0007596	blood coagulation	14/249	336/18670	0.000177801	0.010173	0.00848153	HPS6/HDAC1/PHF21A/PRKCH/PROS1/ITGA2B/F13A1/ACTG1/CEACAM1/TLR4/TREML1/ITGB3/CAPZA2/F5	14
BP	GO:0019835	cytolysis	5/249	40/18670	0.000182172	0.010173	0.00848153	GZMM/MMD/GZMA/GZMB/PRF1	5
BP	GO:0050832	defense response to fungus	5/249	40/18670	0.000182172	0.010173	0.00848153	S100A12/COTL1/S100A8/GNLY/IL17RA	5
BP	GO:1990266	neutrophil migration	8/249	118/18670	0.000185231	0.010173	0.00848153	DYSF/S100A12/S100A8/CSF3R/PREX1/JAM3/C5AR1/PPBP	8
BP	GO:0042454	ribonucleoside catabolic process	4/249	22/18670	0.000186993	0.010173	0.00848153	ADA/APOBEC3G/APOBEC3A/CDA	4
BP	GO:0030890	positive regulation of B cell proliferation	5/249	41/18670	0.000205236	0.0109356	0.00911734	CD81/ADA/CARD11/TLR4/PELI1	5
BP	GO:0007599	hemostasis	14/249	341/18670	0.000207011	0.0109356	0.00911734	HPS6/HDAC1/PHF21A/PRKCH/PROS1/ITGA2B/F13A1/ACTG1/CEACAM1/TLR4/TREML1/ITGB3/CAPZA2/F5	14
BP	GO:0050817	coagulation	14/249	342/18670	0.000213325	0.0111082	0.0092612	HPS6/HDAC1/PHF21A/PRKCH/PROS1/ITGA2B/F13A1/ACTG1/CEACAM1/TLR4/TREML1/ITGB3/CAPZA2/F5	14
BP	GO:0051289	protein homotetramerization	7/249	94/18670	0.000263413	0.0135231	0.0112746	CD247/ALDH9A1/SYT11/AQP10/EVL/KCNJ2/CDA	7
BP	GO:2001234	negative regulation of apoptotic signaling pathway	11/249	230/18670	0.000274714	0.0137307	0.0114477	SLC25A5/HDAC1/XBP1/CX3CR1/CFLAR/GNAI3/TNFSF10/BCL2A1/GRINA/PTGS2/PINK1	11
BP	GO:0045471	response to ethanol	8/249	125/18670	0.000274991	0.0137307	0.0114477	TP53INP1/RGS2/BIRC2/S100A8/PTEN/RPS4X/SPI1/CYBB	8
BP	GO:0042116	macrophage activation	7/249	95/18670	0.000281183	0.0138082	0.0115123	DYSF/SBNO2/TLR1/C5AR1/TLR4/ITGAM/PJA2	7
BP	GO:0044091	membrane biogenesis	5/249	44/18670	0.000287908	0.0138082	0.0115123	RFTN1/SERINC1/SYT11/PTEN/FLOT1	5
BP	GO:0070266	necroptotic process	5/249	44/18670	0.000287908	0.0138082	0.0115123	BIRC2/PYGL/CFLAR/TLR4/PELI1	5
BP	GO:0050851	antigen receptor-mediated signaling pathway	13/249	316/18670	0.000340887	0.0161368	0.0134537	CD81/CD247/RFTN1/ADA/CARD11/CD160/PSMC4/LPXN/PRKCH/PVRIG/SKAP1/HLA-DPA1/CEACAM1	13
BP	GO:0019371	cyclooxygenase pathway	3/249	11/18670	0.000357301	0.016697	0.0139208	PTGS1/PTGDS/PTGS2	3
BP	GO:2001242	regulation of intrinsic apoptotic signaling pathway	9/249	165/18670	0.000380442	0.0175533	0.0146347	HDAC1/SLC9A3R1/PLEKHF1/XBP1/S100A8/BCL2A1/GRINA/PTGS2/PINK1	9
BP	GO:0030217	T cell differentiation	11/249	240/18670	0.000394623	0.01798	0.0149905	EOMES/ADA/CARD11/RUNX3/XBP1/ZFP36L2/RPL22/PREX1/CLEC4D/BCL3/LAG3	11
BP	GO:0050900	leukocyte migration	17/249	499/18670	0.000404818	0.0182168	0.0151879	CD81/ADA/DYSF/PROS1/S100A12/CX3CR1/ITGA2B/S100A8/CSF3R/PREX1/JAM3/CEACAM1/IL17RA/C5AR1/ITGB3/PPBP/ITGAM	17
BP	GO:0050806	positive regulation of synaptic transmission	9/249	168/18670	0.000434026	0.019293	0.0160851	ADRB2/SQSTM1/CX3CR1/PTEN/NRGN/FLOT1/STX3/PTGS2/PINK1	9
BP	GO:0006216	cytidine catabolic process	3/249	12/18670	0.000471716	0.0202283	0.016865	APOBEC3G/APOBEC3A/CDA	3
BP	GO:0009972	cytidine deamination	3/249	12/18670	0.000471716	0.0202283	0.016865	APOBEC3G/APOBEC3A/CDA	3
BP	GO:0046087	cytidine metabolic process	3/249	12/18670	0.000471716	0.0202283	0.016865	APOBEC3G/APOBEC3A/CDA	3
BP	GO:0097300	programmed necrotic cell death	5/249	49/18670	0.000478893	0.0202973	0.0169224	BIRC2/PYGL/CFLAR/TLR4/PELI1	5
BP	GO:0045577	regulation of B cell differentiation	4/249	28/18670	0.000491542	0.0203599	0.0169747	ID2/CARD11/XBP1/ZFP36L2	4
BP	GO:0050858	negative regulation of antigen receptor-mediated signaling pathway	4/249	28/18670	0.000491542	0.0203599	0.0169747	CD160/LPXN/PVRIG/CEACAM1	4
BP	GO:0002697	regulation of immune effector process	16/249	462/18670	0.000500491	0.0204976	0.0170895	CD81/APOBEC3G/CD160/BIRC2/CD96/XBP1/PROS1/NCR3/SH2D1B/IRAK3/CEACAM1/C5AR1/TLR4/LAG3/PARP9/ITGAM	16
BP	GO:0071219	cellular response to molecule of bacterial origin	10/249	212/18670	0.000576943	0.0233662	0.0194811	PLSCR3/TRIB1/XBP1/CX3CR1/IRF8/SBNO2/TLR1/TLR4/ABCA1/PPBP	10
BP	GO:0046133	pyrimidine ribonucleoside catabolic process	3/249	13/18670	0.000607205	0.0243215	0.0202776	APOBEC3G/APOBEC3A/CDA	3
BP	GO:0007159	leukocyte cell-cell adhesion	13/249	337/18670	0.000625129	0.0247673	0.0206493	CD81/ADA/CARD11/CD160/RUNX3/XBP1/CX3CR1/S100A8/SKAP1/HLA-DPA1/CEACAM1/LAG3/PELI1	13
BP	GO:0021772	olfactory bulb development	4/249	30/18670	0.000644304	0.0252525	0.0210538	ID2/EOMES/AGTPBP1/CSF1R	4
BP	GO:1903706	regulation of hemopoiesis	16/249	475/18670	0.00067429	0.0259834	0.0216632	STAT5B/HDAC1/ID2/ADA/CARD11/RUNX3/PSMC4/TRIB1/XBP1/ITGA2B/ZFP36L2/CSF3R/SPI1/CEACAM1/TLR4/LAG3	16
BP	GO:0043254	regulation of protein-containing complex assembly	15/249	429/18670	0.000677208	0.0259834	0.0216632	BIRC2/PSMC4/SORL1/RHOC/COTL1/PREX1/SKAP1/LMOD3/EVL/RALB/TLR4/CAPZA2/RPL13A/ABCA1/PINK1	15
BP	GO:0043331	response to dsRNA	5/249	53/18670	0.000690191	0.0262057	0.0218485	RFTN1/IRAK3/RALB/PELI1/FLOT1	5
BP	GO:0071346	cellular response to interferon-gamma	9/249	180/18670	0.000714231	0.0268389	0.0223764	CDC37/IRF8/ACTG1/HLA-DPA1/TRIM21/EVL/TLR4/RPL13A/PARP9	9
BP	GO:0021988	olfactory lobe development	4/249	31/18670	0.000732071	0.0272286	0.0227013	ID2/EOMES/AGTPBP1/CSF1R	4
BP	GO:0045346	regulation of MHC class II biosynthetic process	3/249	14/18670	0.000765216	0.0274602	0.0228944	XBP1/SPI1/TLR4	3
BP	GO:0046131	pyrimidine ribonucleoside metabolic process	3/249	14/18670	0.000765216	0.0274602	0.0228944	APOBEC3G/APOBEC3A/CDA	3
BP	GO:2000345	regulation of hepatocyte proliferation	3/249	14/18670	0.000765216	0.0274602	0.0228944	XBP1/CFLAR/CEACAM1	3
BP	GO:0072659	protein localization to plasma membrane	11/249	260/18670	0.000768433	0.0274602	0.0228944	CD81/SLC9A3R1/PLEKHF1/SQSTM1/PRKCH/PPP2R5A/RAB8B/SKAP1/BLZF1/FLOT1/STX3	11
BP	GO:0032609	interferon-gamma production	7/249	113/18670	0.000802751	0.028408	0.0236846	EOMES/CD160/CD96/IRF8/HLA-DPA1/TLR4/BCL3	7
BP	GO:0043409	negative regulation of MAPK cascade	9/249	184/18670	0.000835208	0.0292724	0.0244053	SLC9A3R1/RNF149/RGS2/SORL1/PTEN/IRAK3/TLR4/DUSP19/PINK1	9
BP	GO:0042035	regulation of cytokine biosynthetic process	7/249	114/18670	0.000845725	0.0293587	0.0244773	CARD11/CX3CR1/TLR1/TLR4/BCL3/CYBB/LAG3	7
BP	GO:0051222	positive regulation of protein transport	15/249	440/18670	0.000875404	0.0301023	0.0250972	CD81/CD160/NADK/XBP1/SORL1/YWHAQ/LILRA5/TLR1/IL17RA/TLR4/CSF1R/GZMB/PTGS2/PINK1/ITGAM	15
BP	GO:0002717	positive regulation of natural killer cell mediated immunity	4/249	33/18670	0.000932389	0.0314681	0.0262359	CD160/NCR3/SH2D1B/LAG3	4
BP	GO:0009164	nucleoside catabolic process	4/249	33/18670	0.000932389	0.0314681	0.0262359	ADA/APOBEC3G/APOBEC3A/CDA	4
BP	GO:0045342	MHC class II biosynthetic process	3/249	15/18670	0.000947131	0.0316724	0.0264063	XBP1/SPI1/TLR4	3
BP	GO:0030098	lymphocyte differentiation	13/249	353/18670	0.000957787	0.0317376	0.0264606	ID2/EOMES/ADA/CARD11/RUNX3/XBP1/ZFP36L2/RPL22/PREX1/CLEC4D/SPI1/BCL3/LAG3	13
BP	GO:0032225	regulation of synaptic transmission, dopaminergic	3/249	16/18670	0.00115427	0.0375652	0.0313192	FLOT1/PTGS2/PINK1	3
BP	GO:0045986	negative regulation of smooth muscle contraction	3/249	16/18670	0.00115427	0.0375652	0.0313192	ADRB2/RGS2/PTGS2	3
BP	GO:0097305	response to alcohol	10/249	233/18670	0.00118769	0.0383108	0.0319409	TP53INP1/RGS2/BIRC2/PTGER2/S100A8/PTEN/RPS4X/SPI1/CYBB/ABCA1	10
BP	GO:0097306	cellular response to alcohol	6/249	89/18670	0.00122305	0.0391054	0.0326034	TP53INP1/PTGER2/PTEN/SPI1/CYBB/ABCA1	6
BP	GO:1904951	positive regulation of establishment of protein localization	15/249	456/18670	0.00125015	0.0395506	0.0329746	CD81/CD160/NADK/XBP1/SORL1/YWHAQ/LILRA5/TLR1/IL17RA/TLR4/CSF1R/GZMB/PTGS2/PINK1/ITGAM	15
BP	GO:1905477	positive regulation of protein localization to membrane	7/249	122/18670	0.00125868	0.0395506	0.0329746	CD81/SQSTM1/PRKCH/YWHAQ/STX3/GZMB/ITGAM	7
BP	GO:0002755	MyD88-dependent toll-like receptor signaling pathway	4/249	36/18670	0.00130087	0.0397566	0.0331463	IRAK3/TLR1/TLR4/TLR5	4
BP	GO:0009167	purine ribonucleoside monophosphate metabolic process	4/249	36/18670	0.00130087	0.0397566	0.0331463	ADA/CARD11/NT5C2/ATIC	4
BP	GO:0071216	cellular response to biotic stimulus	10/249	236/18670	0.00130723	0.0397566	0.0331463	PLSCR3/TRIB1/XBP1/CX3CR1/IRF8/SBNO2/TLR1/TLR4/ABCA1/PPBP	10
BP	GO:0030888	regulation of B cell proliferation	5/249	61/18670	0.00131251	0.0397566	0.0331463	CD81/ADA/CARD11/TLR4/PELI1	5
BP	GO:0042089	cytokine biosynthetic process	7/249	123/18670	0.00131977	0.0397566	0.0331463	CARD11/CX3CR1/TLR1/TLR4/BCL3/CYBB/LAG3	7
BP	GO:0008637	apoptotic mitochondrial changes	7/249	124/18670	0.00138315	0.0402186	0.0335315	SLC25A5/PIM2/YWHAQ/TNFSF10/GZMB/PINK1/BNIP3L	7
BP	GO:0042107	cytokine metabolic process	7/249	124/18670	0.00138315	0.0402186	0.0335315	CARD11/CX3CR1/TLR1/TLR4/BCL3/CYBB/LAG3	7
BP	GO:0002418	immune response to tumor cell	3/249	17/18670	0.00138787	0.0402186	0.0335315	CD160/CEACAM1/PRF1	3
BP	GO:0031099	regeneration	9/249	198/18670	0.00139649	0.0402186	0.0335315	CD81/ATIC/DYSF/CFLAR/PTEN/LPIN1/ANXA3/JAM3/C5AR1	9
BP	GO:0032680	regulation of tumor necrosis factor production	8/249	160/18670	0.00140087	0.0402186	0.0335315	CX3CR1/SYT11/LILRA5/IRAK3/TLR1/TLR4/BCL3/CYBB	8
BP	GO:0010830	regulation of myotube differentiation	5/249	62/18670	0.00141234	0.0402186	0.0335315	XBP1/CFLAR/LMOD3/FLOT1/RBM38	5
BP	GO:0070265	necrotic cell death	5/249	62/18670	0.00141234	0.0402186	0.0335315	BIRC2/PYGL/CFLAR/TLR4/PELI1	5
BP	GO:0009126	purine nucleoside monophosphate metabolic process	4/249	37/18670	0.00144343	0.0405439	0.0338026	ADA/CARD11/NT5C2/ATIC	4
BP	GO:0034341	response to interferon-gamma	9/249	199/18670	0.00144601	0.0405439	0.0338026	CDC37/IRF8/ACTG1/HLA-DPA1/TRIM21/EVL/TLR4/RPL13A/PARP9	9
BP	GO:0030099	myeloid cell differentiation	14/249	416/18670	0.00145873	0.0405884	0.0338398	CD81/STAT5B/HDAC1/ID2/TRIB1/ITGA2B/NBEAL2/CSF3R/IRF8/SBNO2/SPI1/CEACAM1/TLR4/CSF1R	14
BP	GO:0000045	autophagosome assembly	6/249	93/18670	0.00153511	0.04239	0.0353418	TP53INP1/RAB33B/TBC1D14/RALB/PINK1/ATG16L2	6
BP	GO:0031647	regulation of protein stability	11/249	284/18670	0.00156526	0.0425585	0.0354823	CD81/CTSA/RNF149/CDC37/PIM2/XBP1/PYHIN1/PTEN/TRIM21/FLOT1/PINK1	11
BP	GO:0032640	tumor necrosis factor production	8/249	163/18670	0.00157624	0.0425585	0.0354823	CX3CR1/SYT11/LILRA5/IRAK3/TLR1/TLR4/BCL3/CYBB	8
BP	GO:1903555	regulation of tumor necrosis factor superfamily cytokine production	8/249	163/18670	0.00157624	0.0425585	0.0354823	CX3CR1/SYT11/LILRA5/IRAK3/TLR1/TLR4/BCL3/CYBB	8
BP	GO:0060546	negative regulation of necroptotic process	3/249	18/18670	0.00164913	0.0432408	0.0360511	BIRC2/CFLAR/PELI1	3
BP	GO:0062099	negative regulation of programmed necrotic cell death	3/249	18/18670	0.00164913	0.0432408	0.0360511	BIRC2/CFLAR/PELI1	3
BP	GO:0072574	hepatocyte proliferation	3/249	18/18670	0.00164913	0.0432408	0.0360511	XBP1/CFLAR/CEACAM1	3
BP	GO:0072575	epithelial cell proliferation involved in liver morphogenesis	3/249	18/18670	0.00164913	0.0432408	0.0360511	XBP1/CFLAR/CEACAM1	3
BP	GO:0002576	platelet degranulation	7/249	128/18670	0.00166083	0.0432408	0.0360511	PROS1/ITGA2B/F13A1/ITGB3/F5/CTSW/PPBP	7
BP	GO:0090150	establishment of protein localization to membrane	12/249	332/18670	0.00174376	0.0439791	0.0366667	ZDHHC18/RFTN1/SAMM50/YWHAQ/RAB8B/RPL22/BLZF1/RPS4X/RPL13A/STX3/GZMB/ITGAM	12
BP	GO:0032729	positive regulation of interferon-gamma production	5/249	65/18670	0.00174548	0.0439791	0.0366667	CD160/IRF8/HLA-DPA1/TLR4/BCL3	5
BP	GO:0071709	membrane assembly	4/249	39/18670	0.00176059	0.0439791	0.0366667	RFTN1/SYT11/PTEN/FLOT1	4
BP	GO:0072524	pyridine-containing compound metabolic process	4/249	39/18670	0.00176059	0.0439791	0.0366667	PDXP/NADK/PTGS2/PARP9	4
BP	GO:0072529	pyrimidine-containing compound catabolic process	4/249	39/18670	0.00176059	0.0439791	0.0366667	APOBEC3G/APOBEC3A/MBD4/CDA	4
BP	GO:0002703	regulation of leukocyte mediated immunity	9/249	205/18670	0.00177364	0.0439791	0.0366667	CD81/CD160/CD96/NCR3/SH2D1B/CEACAM1/TLR4/LAG3/ITGAM	9
BP	GO:0071222	cellular response to lipopolysaccharide	9/249	205/18670	0.00177364	0.0439791	0.0366667	PLSCR3/TRIB1/XBP1/CX3CR1/IRF8/SBNO2/TLR4/ABCA1/PPBP	9
BP	GO:1905037	autophagosome organization	6/249	96/18670	0.00180635	0.0444875	0.0370906	TP53INP1/RAB33B/TBC1D14/RALB/PINK1/ATG16L2	6
BP	GO:0071706	tumor necrosis factor superfamily cytokine production	8/249	168/18670	0.0019068	0.0463116	0.0386114	CX3CR1/SYT11/LILRA5/IRAK3/TLR1/TLR4/BCL3/CYBB	8
BP	GO:0002313	mature B cell differentiation involved in immune response	3/249	19/18670	0.00193917	0.0463116	0.0386114	ADA/XBP1/BCL3	3
BP	GO:0034138	toll-like receptor 3 signaling pathway	3/249	19/18670	0.00193917	0.0463116	0.0386114	RFTN1/PELI1/FLOT1	3
BP	GO:0072576	liver morphogenesis	3/249	19/18670	0.00193917	0.0463116	0.0386114	XBP1/CFLAR/CEACAM1	3
BP	GO:0021537	telencephalon development	10/249	249/18670	0.00194394	0.0463116	0.0386114	HDAC1/ID2/EOMES/AGTPBP1/ATIC/PTEN/NRGN/BCL2A1/ANXA3/CSF1R	10
BP	GO:0042108	positive regulation of cytokine biosynthetic process	5/249	67/18670	0.0019974	0.0468798	0.0390851	CARD11/TLR1/TLR4/BCL3/CYBB	5
BP	GO:0031341	regulation of cell killing	6/249	98/18670	0.00200638	0.0468798	0.0390851	CD160/NCR3/CEACAM1/LAG3/PRF1/ITGAM	6
BP	GO:2001243	negative regulation of intrinsic apoptotic signaling pathway	6/249	98/18670	0.00200638	0.0468798	0.0390851	HDAC1/XBP1/BCL2A1/GRINA/PTGS2/PINK1	6
BP	GO:1901653	cellular response to peptide	13/249	385/18670	0.00207528	0.0479896	0.0400104	STAT5B/ADRB2/AKR1B1/XBP1/OSBPL8/SORL1/CFLAR/PTEN/ATP6V0E2/LPIN1/RAB8B/CEACAM1/TLR4	13
BP	GO:0050707	regulation of cytokine secretion	9/249	210/18670	0.0020899	0.0479896	0.0400104	CD160/XBP1/SYT11/LILRA5/TLR1/IL17RA/TLR4/CSF1R/TLR5	9
BP	GO:0050873	brown fat cell differentiation	4/249	41/18670	0.00212307	0.0479896	0.0400104	ADRB2/RGS2/PLAC8/PTGS2	4
BP	GO:0019915	lipid storage	5/249	68/18670	0.00213287	0.0479896	0.0400104	DYSF/OSBPL8/ITGB3/ABCA1/ABHD5	5
BP	GO:0031343	positive regulation of cell killing	5/249	68/18670	0.00213287	0.0479896	0.0400104	CD160/NCR3/LAG3/PRF1/ITGAM	5
BP	GO:0071230	cellular response to amino acid stimulus	5/249	68/18670	0.00213287	0.0479896	0.0400104	DNMT1/XBP1/KLHL22/CYBB/RRAGD	5
BP	GO:0051262	protein tetramerization	8/249	172/18670	0.00220872	0.0490134	0.040864	CD247/ALDH9A1/SYT11/AQP10/EVL/KCNJ2/TRPM6/CDA	8
BP	GO:0043434	response to peptide hormone	14/249	436/18670	0.00225038	0.0490134	0.040864	STAT5B/STAT4/XBP1/OSBPL8/SORL1/CFLAR/PTEN/ATP6V0E2/LPIN1/RAB8B/TNFSF10/CEACAM1/CYBB/PTGS2	14
BP	GO:0042535	positive regulation of tumor necrosis factor biosynthetic process	3/249	20/18670	0.00225905	0.0490134	0.040864	TLR1/TLR4/CYBB	3
BP	GO:0050860	negative regulation of T cell receptor signaling pathway	3/249	20/18670	0.00225905	0.0490134	0.040864	CD160/PVRIG/CEACAM1	3
BP	GO:0051580	regulation of neurotransmitter uptake	3/249	20/18670	0.00225905	0.0490134	0.040864	RGS2/ITGB3/FLOT1	3
BP	GO:0098780	response to mitochondrial depolarisation	3/249	20/18670	0.00225905	0.0490134	0.040864	CDC37/SQSTM1/PINK1	3
BP	GO:1901658	glycosyl compound catabolic process	4/249	42/18670	0.0023223	0.0500874	0.0417594	ADA/APOBEC3G/APOBEC3A/CDA	4
BP	GO:0032649	regulation of interferon-gamma production	6/249	101/18670	0.00233726	0.0501137	0.0417813	CD160/CD96/IRF8/HLA-DPA1/TLR4/BCL3	6
BP	GO:0045089	positive regulation of innate immune response	9/249	214/18670	0.002374	0.0506036	0.0421898	CARD11/CD160/PSMC4/NCR3/PYHIN1/SH2D1B/CLEC4D/LAG3/PARP9	9
BP	GO:0032869	cellular response to insulin stimulus	9/249	216/18670	0.00252712	0.0533274	0.0444607	XBP1/OSBPL8/SORL1/CFLAR/PTEN/ATP6V0E2/LPIN1/RAB8B/CEACAM1	9
BP	GO:0071364	cellular response to epidermal growth factor stimulus	4/249	43/18670	0.00253402	0.0533274	0.0444607	STAT5B/CFLAR/ZFP36L2/SKAP1	4
BP	GO:0046631	alpha-beta T cell activation	7/249	138/18670	0.00254567	0.0533274	0.0444607	CD81/EOMES/ADA/CD160/RUNX3/RPL22/BCL3	7
BP	GO:1902106	negative regulation of leukocyte differentiation	6/249	103/18670	0.00257963	0.0537299	0.0447963	ID2/RUNX3/TRIB1/CEACAM1/TLR4/LAG3	6
BP	GO:0050715	positive regulation of cytokine secretion	7/249	139/18670	0.0026509	0.0547809	0.0456725	CD160/XBP1/LILRA5/TLR1/IL17RA/TLR4/CSF1R	7
BP	GO:1903037	regulation of leukocyte cell-cell adhesion	11/249	304/18670	0.00266014	0.0547809	0.0456725	CD81/ADA/CARD11/CD160/RUNX3/XBP1/SKAP1/HLA-DPA1/CEACAM1/LAG3/PELI1	11
BP	GO:0010256	endomembrane system organization	14/249	445/18670	0.00270794	0.0554519	0.046232	PLEKHF1/SQSTM1/ARHGAP21/TMED3/CORO1C/PLSCR3/DYSF/RAB33B/SYT11/PTEN/LPIN1/BLZF1/FLOT1/ABCA1	14
BP	GO:0030225	macrophage differentiation	4/249	44/18670	0.00275863	0.0558623	0.0465741	ID2/TRIB1/SPI1/CSF1R	4
BP	GO:0042269	regulation of natural killer cell mediated cytotoxicity	4/249	44/18670	0.00275863	0.0558623	0.0465741	CD160/NCR3/CEACAM1/LAG3	4
BP	GO:0010821	regulation of mitochondrion organization	8/249	179/18670	0.00282634	0.0566044	0.0471928	SLC25A5/CDC37/SQSTM1/YWHAQ/TNFSF10/GZMB/PINK1/BNIP3L	8
BP	GO:2001235	positive regulation of apoptotic signaling pathway	8/249	179/18670	0.00282634	0.0566044	0.0471928	SLC9A3R1/PLEKHF1/YWHAQ/S100A8/PTEN/TNFSF10/GZMB/PINK1	8
BP	GO:0000423	mitophagy	3/249	22/18670	0.00299234	0.0586403	0.0488902	CDC37/SQSTM1/PINK1	3
BP	GO:0010869	regulation of receptor biosynthetic process	3/249	22/18670	0.00299234	0.0586403	0.0488902	HDAC1/FURIN/ITGB3	3
BP	GO:0050765	negative regulation of phagocytosis	3/249	22/18670	0.00299234	0.0586403	0.0488902	DYSF/SYT11/PTEN	3
BP	GO:0060547	negative regulation of necrotic cell death	3/249	22/18670	0.00299234	0.0586403	0.0488902	BIRC2/CFLAR/PELI1	3
BP	GO:0002285	lymphocyte activation involved in immune response	8/249	181/18670	0.00302545	0.0589721	0.0491668	CD81/EOMES/ADA/XBP1/CLEC4D/CEACAM1/TLR4/BCL3	8
BP	GO:0045785	positive regulation of cell adhesion	13/249	403/18670	0.00307564	0.0596314	0.0497165	CD81/ADA/CARD11/CD160/RUNX3/DYSF/XBP1/SPOCK2/PREX1/SKAP1/HLA-DPA1/FLOT1/STX3	13
CC	GO:0098857	membrane microdomain	18/258	316/19717	2.04e-07	7.31e-05	6.24e-05	TUBB/SLC25A5/TUBA1B/SLC9A3R1/RFTN1/CARD11/CORO1C/BIRC2/DYSF/CFLAR/GNAI3/SKAP1/FURIN/TLR1/FLOT1/ABCA1/PTGS2/ITGAM	18
CC	GO:0098589	membrane region	18/258	328/19717	3.54e-07	7.31e-05	6.24e-05	TUBB/SLC25A5/TUBA1B/SLC9A3R1/RFTN1/CARD11/CORO1C/BIRC2/DYSF/CFLAR/GNAI3/SKAP1/FURIN/TLR1/FLOT1/ABCA1/PTGS2/ITGAM	18
CC	GO:0045121	membrane raft	17/258	315/19717	9.51e-07	0.000130893	0.00011176	TUBB/SLC25A5/TUBA1B/SLC9A3R1/RFTN1/CARD11/CORO1C/BIRC2/CFLAR/GNAI3/SKAP1/FURIN/TLR1/FLOT1/ABCA1/PTGS2/ITGAM	17
CC	GO:0045335	phagocytic vesicle	11/258	132/19717	1.33e-06	0.000137788	0.000117648	SYT11/ATP6V0E2/RAB8B/ACTG1/GNLY/ANXA3/EVL/TLR1/CYBB/ABCA1/NCF4	11
CC	GO:0060205	cytoplasmic vesicle lumen	16/258	325/19717	6.47e-06	0.000480954	0.000410652	TUBB/CTSA/ADA/PYGL/PROS1/S100A12/CANT1/F13A1/COTL1/S100A8/PLAC8/F5/CTSW/HSPA6/CDA/PPBP	16
CC	GO:0031983	vesicle lumen	16/258	327/19717	6.99e-06	0.000480954	0.000410652	TUBB/CTSA/ADA/PYGL/PROS1/S100A12/CANT1/F13A1/COTL1/S100A8/PLAC8/F5/CTSW/HSPA6/CDA/PPBP	16
CC	GO:0034774	secretory granule lumen	15/258	321/19717	2.32e-05	0.00137169	0.00117119	TUBB/CTSA/PYGL/PROS1/S100A12/CANT1/F13A1/COTL1/S100A8/PLAC8/F5/CTSW/HSPA6/CDA/PPBP	15
CC	GO:0001772	immunological synapse	5/258	36/19717	9.98e-05	0.00515463	0.00440117	CD81/CARD11/SKAP1/GZMA/GZMB	5
CC	GO:0030667	secretory granule membrane	13/258	298/19717	0.000161756	0.0072223	0.00616661	ANPEP/ITGA2B/NBEAL2/MAGT1/BRI3/CLEC4D/CEACAM1/C5AR1/ITGB3/CYBB/STX3/FCGR3B/ITGAM	13
CC	GO:0030139	endocytic vesicle	13/258	303/19717	0.000190425	0.0072223	0.00616661	DYSF/SYT11/ATP6V0E2/RAB8B/ACTG1/GNLY/HLA-DPA1/ANXA3/EVL/TLR1/CYBB/ABCA1/NCF4	13
CC	GO:0031091	platelet alpha granule	7/258	91/19717	0.000192361	0.0072223	0.00616661	PROS1/ITGA2B/F13A1/TREML1/ITGB3/F5/PPBP	7
CC	GO:0070820	tertiary granule	9/258	164/19717	0.000317995	0.0107406	0.00917068	CANT1/NBEAL2/YPEL5/CLEC4D/CEACAM1/CYBB/CDA/PPBP/ITGAM	9
CC	GO:0043220	Schmidt-Lanterman incisure	3/258	11/19717	0.000338083	0.0107406	0.00917068	AKR1B1/PTEN/JAM3	3
CC	GO:0030140	trans-Golgi network transport vesicle	4/258	31/19717	0.000682446	0.0199466	0.017031	NCALD/RAB8B/NRGN/FURIN	4
CC	GO:0043218	compact myelin	3/258	14/19717	0.000724454	0.0199466	0.017031	AKR1B1/PTEN/JAM3	3
CC	GO:0043020	NADPH oxidase complex	3/258	15/19717	0.000896842	0.0231497	0.0197659	CYBB/NCF1C/NCF4	3
CC	GO:0030027	lamellipodium	9/258	193/19717	0.00102765	0.0249659	0.0213166	PKN2/PDXP/CORO1C/DYSF/EVL/KLHL2/ITGB3/FLOT1/STX3	9
CC	GO:0005774	vacuolar membrane	14/258	412/19717	0.00112068	0.0257133	0.0219548	HPS6/M6PR/CTSA/PLEKHF1/ANPEP/GNAI3/HLA-DMA/MAGT1/BRI3/MMD/HLA-DPA1/RRAGD/FLOT1/ATG16L2	14
CC	GO:0009897	external side of plasma membrane	13/258	393/19717	0.00211502	0.045974	0.0392539	IL2RB/KLRD1/ADA/ANPEP/CX3CR1/ITGA2B/CSF3R/TLR4/FCGR3A/LAG3/FLOT1/ABCA1/ITGAM	13
CC	GO:0005765	lysosomal membrane	12/258	354/19717	0.00254337	0.0504476	0.0430737	HPS6/M6PR/CTSA/PLEKHF1/ANPEP/GNAI3/HLA-DMA/MAGT1/BRI3/MMD/HLA-DPA1/FLOT1	12
CC	GO:0098852	lytic vacuole membrane	12/258	355/19717	0.00260251	0.0504476	0.0430737	HPS6/M6PR/CTSA/PLEKHF1/ANPEP/GNAI3/HLA-DMA/MAGT1/BRI3/MMD/HLA-DPA1/FLOT1	12
CC	GO:0070821	tertiary granule membrane	5/258	73/19717	0.00268728	0.0504476	0.0430737	NBEAL2/CLEC4D/CEACAM1/CYBB/ITGAM	5
CC	GO:0030670	phagocytic vesicle membrane	5/258	76/19717	0.00320249	0.0556059	0.047478	ATP6V0E2/RAB8B/ANXA3/TLR1/CYBB	5
CC	GO:0031528	microvillus membrane	3/258	23/19717	0.00323134	0.0556059	0.047478	SLC9A3R1/CEACAM1/ITGB3	3
